# Supplementary material for: Why is Babesia not killed by artemisinin like Plasmodium?
Source: Parasit Vectors. 2023 Jun 8;16:193. doi: 10.1186/s13071-023-05783-4 (PMC10249562; doi:10.1186/s13071-023-05783-4)
Supplement: Supplementary file 1 — Additional file 1: Table S1. Comparison of Babesia and Plasmodium genomes. [file 13071_2023_5783_MOESM1_ESM.xlsx]

## Sheet: Sheet2
Table S1. Comparison of Babesia and Plasmodium genomes
Organism Name	Organism Infraspecific Names Strain	Organism Infraspecific Names Isolate	Assembly Stats Total Sequence Length	Assembly Level	Assembly Submission Date	Assembly BioProject Lineage Accession	Annotation Count Gene Total
Babesia bigemina	Bond		13840936	Chromosome	2014-06-13	PRJEB5046	5080
Babesia bigemina	Bond		13840936	Chromosome	2014-06-13	PRJEB5046	5090
Babesia bovis		T2Bo	8138594	Chromosome	2007-09-06	PRJNA18731	3781
Babesia bovis T2Bo		T2Bo	8138594	Chromosome	2007-09-06	PRJNA18731	3781
Babesia bovis T2Bo	T2Bo		8195476	Chromosome	2021-05-26	PRJNA18731	3980
Babesia microti strain RI	RI		6395281	Chromosome	2015-07-30	PRJEA72411	3685
Babesia microti strain RI	RI		6395281	Chromosome	2017-01-26	PRJEA72411	3685
Babesia ovata	Miyake		14453397	Contig	2017-12-15	PRJDB5725	5108
Babesia ovata	Miyake		14453397	Contig	2017-12-15	PRJDB5725	5108
Babesia ovis		Selcuk	8347627	Scaffold	2022-05-27	PRJDB7132	3596
Babesia sp. Xinjiang	Xinjiang		8447544	Scaffold	2017-04-18	PRJNA329017	3107
Babesia sp. Xinjiang	Xinjiang		8447544	Scaffold	2017-04-18	PRJNA329017	3107
Plasmodium berghei			17954629	Scaffold	2004-12-09	PRJNA146	12243
Plasmodium berghei	K173		18811223	Chromosome	2016-02-18	PRJEB11993	5265
Plasmodium berghei	K173		18811223	Chromosome	2016-02-18	PRJEB12003	5265
Plasmodium berghei	NK65e		18434709	Chromosome	2016-11-22	PRJEB11993	5167
Plasmodium berghei	NK65e		18434709	Chromosome	2016-11-22	PRJEB12003	5167
Plasmodium berghei	NK65 ny		18385378	Chromosome	2020-07-13	PRJEB11993	5116
Plasmodium berghei	NK65 ny		18385378	Chromosome	2020-07-13	PRJEB12003	5116
Plasmodium berghei	SP11 RLL		18271438	Chromosome	2016-11-23	PRJEB11993	5108
Plasmodium berghei	SP11 RLL		18271438	Chromosome	2016-11-23	PRJEB12003	5108
Plasmodium berghei	SP11 Antwerpcl1		18371335	Chromosome	2016-11-23	PRJEB11993	5126
Plasmodium berghei	SP11 Antwerpcl1		18371335	Chromosome	2016-11-23	PRJEB12003	5126
Plasmodium berghei ANKA	ANKA		18740246	Chromosome	2019-06-14	PRJEB5710	5216
Plasmodium berghei ANKA	ANKA		18740246	Chromosome	2019-06-14	PRJEB5710	5264
Plasmodium brasilianum	Bolivian I		31374054	Chromosome	2022-06-29	PRJNA810024	5911
Plasmodium chabaudi adami	DK		19350400	Chromosome	2016-11-23	PRJEB11993	5611
Plasmodium chabaudi adami	DK		19350400	Chromosome	2016-11-23	PRJEB12003	5611
Plasmodium chabaudi adami	DS		19582753	Chromosome	2020-07-13	PRJEB11993	5622
Plasmodium chabaudi adami	DS		19582753	Chromosome	2020-07-13	PRJEB12003	5622
Plasmodium chabaudi chabaudi	AS		18832209	Chromosome	2014-08-27	PRJEB5711	5314
Plasmodium chabaudi chabaudi	AS		18938342	Complete Genome	2019-06-04	PRJEB5711	5375
Plasmodium chabaudi chabaudi			16893362	Scaffold	2004-12-09	PRJNA147	15054
Plasmodium chabaudi chabaudi	AJ		18834874	Chromosome	2020-07-13	PRJEB11993	5329
Plasmodium chabaudi chabaudi	AJ		18834874	Chromosome	2020-07-13	PRJEB12003	5329
Plasmodium chabaudi chabaudi	CB		18919436	Chromosome	2016-11-23	PRJEB11993	5421
Plasmodium chabaudi chabaudi	CB		18919436	Chromosome	2016-11-23	PRJEB12003	5421
Plasmodium coatneyi	Hackeri		27685530	Chromosome	2016-07-06	PRJNA315987	5575
Plasmodium coatneyi	Hackeri		27685530	Chromosome	2016-07-06	PRJNA368917	5575
Plasmodium coatneyi	Hackeri		27685530	Chromosome	2016-07-06	PRJNA315987	5575
Plasmodium coatneyi	Hackeri		27685530	Chromosome	2016-07-06	PRJNA368917	5575
Plasmodium cynomolgi strain B	B		26181343	Chromosome	2012-06-07	PRJDA49901	5776
Plasmodium cynomolgi strain B	B		26181343	Chromosome	2012-06-07	PRJDA49901	5776
Plasmodium falciparum 3D7		3D7	23292622	Complete Genome	2016-04-07	PRJNA13173	5683
Plasmodium falciparum 3D7		3D7	23292622	Complete Genome	2016-04-07	PRJNA27925	5683
Plasmodium falciparum 3D7		3D7	23292622	Complete Genome	2019-10-22	PRJNA13173	5797
Plasmodium falciparum 3D7		3D7	23292622	Complete Genome	2019-10-22	PRJNA27925	5797
Plasmodium falciparum 7G8	7G8		24559064	Scaffold	2014-01-28	PRJNA20851	6290
Plasmodium falciparum 7G8	7G8		24559064	Scaffold	2014-01-28	PRJNA27925	6290
Plasmodium falciparum CAMP/Malaysia	CAMP/Malaysia		23569109	Scaffold	2014-01-17	PRJNA67497	6100
Plasmodium falciparum CAMP/Malaysia	CAMP/Malaysia		23569109	Scaffold	2014-01-17	PRJNA67667	6100
Plasmodium falciparum Dd2		Dd2	20875591	Scaffold	2009-09-22	PRJNA17829	5530
Plasmodium falciparum Dd2		Dd2	20875591	Scaffold	2009-09-22	PRJNA27925	5530
Plasmodium falciparum FCH/4	FCH/4		24694513	Scaffold	2014-01-17	PRJNA67481	5778
Plasmodium falciparum FCH/4	FCH/4		24694513	Scaffold	2014-01-17	PRJNA67667	5778
Plasmodium falciparum HB3		HB3	24258511	Scaffold	2009-09-22	PRJNA16340	5711
Plasmodium falciparum IGH-CR14	IGH-CR14		21741172	Scaffold	2015-07-31	PRJNA33119	5133
Plasmodium falciparum IGH-CR14	IGH-CR14		21741172	Scaffold	2015-07-31	PRJNA27925	5133
Plasmodium falciparum MaliPS096_E11	MaliPS096_E11		26605174	Scaffold	2014-01-17	PRJNA67491	6304
Plasmodium falciparum MaliPS096_E11	MaliPS096_E11		26605174	Scaffold	2014-01-17	PRJNA67667	6304
Plasmodium falciparum NF135/5.C10	NF135/5.C10		24499015	Scaffold	2014-01-17	PRJNA67487	6332
Plasmodium falciparum NF135/5.C10	NF135/5.C10		24499015	Scaffold	2014-01-17	PRJNA67667	6332
Plasmodium falciparum NF54		NF54	25800246	Scaffold	2014-01-17	PRJNA67505	5942
Plasmodium falciparum NF54		NF54	25800246	Scaffold	2014-01-17	PRJNA67667	5942
Plasmodium falciparum NF54		NF54	23435585	Scaffold	2017-12-11	PRJNA400552	5587
Plasmodium falciparum NF54		NF54	23440602	Scaffold	2020-04-29	PRJNA422809	5685
Plasmodium falciparum Palo Alto/Uganda	Palo Alto/Uganda		24562422	Scaffold	2014-01-17	PRJNA67499	6040
Plasmodium falciparum Palo Alto/Uganda	Palo Alto/Uganda		24562422	Scaffold	2014-01-17	PRJNA67667	6040
Plasmodium falciparum RAJ116	RAJ116		14106529	Scaffold	2015-07-23	PRJNA33065	3251
Plasmodium falciparum RAJ116	RAJ116		14106529	Scaffold	2015-07-23	PRJNA27925	3251
Plasmodium falciparum Santa Lucia	Santa Lucia		23471019	Scaffold	2014-01-28	PRJNA20849	6180
Plasmodium falciparum Santa Lucia	Santa Lucia		23471019	Scaffold	2014-01-28	PRJNA27925	6180
Plasmodium falciparum Tanzania (2000708)	Tanzania (2000708)		27023494	Scaffold	2014-01-17	PRJNA67485	6710
Plasmodium falciparum Tanzania (2000708)	Tanzania (2000708)		27023494	Scaffold	2014-01-17	PRJNA67667	6710
Plasmodium falciparum UGT5.1	UGT5.1		25583375	Scaffold	2014-01-17	PRJNA176388	5919
Plasmodium falciparum UGT5.1	UGT5.1		25583375	Scaffold	2014-01-17	PRJNA67667	5919
Plasmodium falciparum Vietnam Oak-Knoll (FVO)	Vietnam Oak-Knoll (FVO)		25885735	Scaffold	2014-01-16	PRJNA67477	6228
Plasmodium falciparum Vietnam Oak-Knoll (FVO)	Vietnam Oak-Knoll (FVO)		25885735	Scaffold	2014-01-16	PRJNA67667	6228
Plasmodium fragile	nilgiri		25878926	Scaffold	2015-03-20	PRJNA67411	5743
Plasmodium fragile	nilgiri		25878926	Scaffold	2015-03-20	PRJNA67667	5743
Plasmodium fragile	nilgiri		25878926	Scaffold	2015-03-20	PRJNA67411	5744
Plasmodium fragile	nilgiri		25878926	Scaffold	2015-03-20	PRJNA67667	5744
Plasmodium gaboni	SY75		20356150	Chromosome	2016-04-08	PRJNA295394	5429
Plasmodium gaboni	SY75		20356150	Chromosome	2016-04-08	PRJNA295394	5431
Plasmodium gaboni			21376081	Chromosome	2021-09-22	PRJEB13584	5368
Plasmodium gallinaceum	8A		24997804	Scaffold	2016-11-18	PRJEB9073	5451
Plasmodium gallinaceum	8A		24997804	Scaffold	2016-11-18	PRJEB9073	6713
Plasmodium gonderi	ATCC 30045		32965758	Scaffold	2017-05-17	PRJDB5590	6010
Plasmodium gonderi	ATCC 30045		32965758	Scaffold	2017-05-17	PRJDB5590	6130
Plasmodium inui San Antonio 1	San Antonio 1		27405027	Scaffold	2014-01-31	PRJNA176387	5879
Plasmodium inui San Antonio 1	San Antonio 1		27405027	Scaffold	2014-01-31	PRJNA67667	5879
Plasmodium inui San Antonio 1	San Antonio 1		27405027	Scaffold	2014-01-31	PRJNA176387	5879
Plasmodium inui San Antonio 1	San Antonio 1		27405027	Scaffold	2014-01-31	PRJNA67667	5879
Plasmodium knowlesi	Malayan Strain Pk1 (A+)		24771595	Scaffold	2017-05-15	PRJNA377737	5343
Plasmodium knowlesi	Malayan Strain Pk1 (A+)		24771595	Scaffold	2017-05-15	PRJNA368917	5343
Plasmodium knowlesi strain H	H		24359384	Chromosome	2020-02-24	PRJEA28803	5464
Plasmodium knowlesi strain H	H		24359384	Chromosome	2020-02-24	PRJEA28803	5501
Plasmodium knowlesi strain H	H		24359887	Contig	2016-07-28	PRJEB9617	5416
Plasmodium knowlesi strain H	H		23958038	Contig	2016-07-28	PRJEB9617	5372
Plasmodium malariae			33577742	Chromosome	2016-12-13	PRJEB14392	6677
Plasmodium malariae			31925186	Scaffold	2016-06-16	PRJEB12680	6460
Plasmodium malariae	PmlGA01		23538473	Chromosome	2016-11-22	PRJEB14392	4805
Plasmodium malariae			33577742	Chromosome	2016-12-13	PRJEB14392	6690
Plasmodium ovale	PowCR01		33492878	Chromosome	2016-11-22	PRJEB14392	7047
Plasmodium ovale	PocGH01		33451205	Chromosome	2016-12-13	PRJEB14392	7271
Plasmodium ovale curtisi			34518662	Scaffold	2016-06-16	PRJEB12678	7949
Plasmodium ovale curtisi			38010039	Scaffold	2016-06-16	PRJEB12678	8825
Plasmodium ovale wallikeri			35654824	Scaffold	2016-06-16	PRJEB12679	8581
Plasmodium ovale wallikeri			36406953	Scaffold	2016-06-16	PRJEB12679	8810
Plasmodium reichenowi	SY57		20477502	Chromosome	2016-04-08	PRJNA295394	5255
Plasmodium reichenowi	CDC		24055504	Scaffold	2014-05-29	PRJEB4434	5911
Plasmodium reichenowi	SY57		20477502	Chromosome	2016-04-08	PRJNA295394	5256
Plasmodium reichenowi			24471701	Chromosome	2018-03-27	PRJEB13584	5909
Plasmodium relictum	SGS1		22571969	Chromosome	2016-11-17	PRJEB9074	5301
Plasmodium relictum	SGS1		22571969	Chromosome	2016-11-17	PRJEB9074	5326
Plasmodium sp. DRC-Itaito			21914523	Chromosome	2020-06-28	PRJEB13584	5198
Plasmodium sp. DRC-Itaito			20934218	Chromosome	2018-03-27	PRJEB13584	5301
Plasmodium sp. gorilla clade G1			24982595	Chromosome	2018-03-27	PRJEB13584	6201
Plasmodium sp. gorilla clade G2			22190694	Chromosome	2018-03-27	PRJEB13584	5565
Plasmodium sp. gorilla clade G2			22190694	Chromosome	2018-03-27	PRJEB13584	5566
Plasmodium sp. gorilla clade G3			21840003	Chromosome	2018-03-27	PRJEB13584	5382
Plasmodium vinckei			19498479	Chromosome	2020-08-06	PRJEB19355	5386
Plasmodium vinckei brucechwatti			19171439	Complete Genome	2020-08-06	PRJEB19355	5332
Plasmodium vinckei lentum			19306970	Chromosome	2020-08-06	PRJEB19355	5351
Plasmodium vinckei petteri	CR		18931523	Scaffold	2014-01-31	PRJNA163125	5213
Plasmodium vinckei petteri	CR		18931523	Scaffold	2014-01-31	PRJNA67667	5213
Plasmodium vinckei petteri			19391540	Complete Genome	2020-08-06	PRJEB19355	5377
Plasmodium vinckei vinckei			18338688	Complete Genome	2019-01-30	PRJEB19355	5147
Plasmodium vinckei vinckei	vinckei		18221643	Scaffold	2014-06-17	PRJNA163123	5009
Plasmodium vinckei vinckei	vinckei		18221643	Scaffold	2014-06-17	PRJNA67667	5009
Plasmodium vinckei vinckei	vinckei		18221643	Scaffold	2014-06-17	PRJNA163123	5009
Plasmodium vinckei vinckei	vinckei		18221643	Scaffold	2014-06-17	PRJNA67667	5009
Plasmodium vinckei vinckei			18338688	Complete Genome	2019-01-30	PRJEB19355	5151
Plasmodium vivax	Salvador I	Salvador I	27007701	Chromosome	2009-05-06	PRJNA150	5510
Plasmodium vivax	Salvador I	Salvador I	27007701	Chromosome	2009-05-06	PRJNA150	5507
Plasmodium vivax			30214966	Chromosome	2016-12-23	PRJEB14589	6769
Plasmodium vivax			28995317	Chromosome	2016-11-18	PRJEB14589	6546
Plasmodium vivax			29040213	Chromosome	2019-08-01	PRJEB14589	6838
Plasmodium vivax	PvW1		29002913	Contig	2021-09-28	PRJEB45464	6175
Plasmodium vivax Brazil I	Brazil I		28869279	Scaffold	2015-07-22	PRJNA67065	6545
Plasmodium vivax India VII	India VII		29251532	Scaffold	2015-07-22	PRJNA65119	6631
Plasmodium vivax Mauritania I	Mauritania I		28434392	Scaffold	2015-07-22	PRJNA67237	6442
Plasmodium vivax North Korean	North Korean		29649674	Scaffold	2015-07-22	PRJNA67239	6785
Plasmodium yoelii	17X		23043114	Complete Genome	2019-06-04	PRJEB5706	6233
Plasmodium yoelii	17X		23043114	Complete Genome	2019-06-04	PRJEB5706	6267
Plasmodium yoelii		YM	21995434	Chromosome	2014-08-27	PRJEB5705	5832
Plasmodium yoelii 17X	17X		22222369	Scaffold	2013-12-09	PRJNA163121	5922
Plasmodium yoelii 17X	17X		22222369	Scaffold	2013-12-09	PRJNA67667	5922
Plasmodium yoelii yoelii		17XNL	23125449	Contig	2002-10-03	PRJNA1436	3040
