# Supplementary material for: Why is Babesia not killed by artemisinin like Plasmodium?
Source: Parasit Vectors. 2023 Jun 8;16:193. doi: 10.1186/s13071-023-05783-4 (PMC10249562; doi:10.1186/s13071-023-05783-4)
Supplement: Supplementary file 2 — Additional file 2: Table S2. GO analysis of 669 Plasmodium-specific genes. [file 13071_2023_5783_MOESM2_ESM.xlsx]

## Sheet: query
Gene ID	source_id	Genomic Location (Gene)	Product Description	# Transcripts
PY17X_0107700	PY17X_0107700.1	Py17X_01_v3:386,125..389,017(-)	spindle assembly abnormal protein 6, putative	1
PY17X_0305600	PY17X_0305600.1	Py17X_03_v3:216,412..220,318(-)	serine repeat antigen 2	1
PY17X_0508300	PY17X_0508300.1	Py17X_05_v3:473,073..474,296(-)	conserved Plasmodium protein, unknown function	1
PY17X_0927600	PY17X_0927600.1	Py17X_09_v3:1,155,692..1,156,489(+)	conserved Plasmodium protein, unknown function	1
PY17X_0941200	PY17X_0941200.1	Py17X_09_v3:1,612,007..1,612,504(-)	D-tyrosyl-tRNA(Tyr) deacylase, putative	1
PY17X_1107000	PY17X_1107000.1	Py17X_11_v3:389,488..390,648(-)	conserved protein, unknown function	1
PY17X_1202100	PY17X_1202100.1	Py17X_12_v3:173,834..174,256(+)	early transcribed membrane protein	1
PY17X_1346700	PY17X_1346700.1	Py17X_13_v3:2,046,221..2,047,444(-)	Qa-SNARE protein, putative	1
PY17X_1369100	PY17X_1369100.1	Py17X_13_v3:2,821,273..2,822,159(+)	conserved Plasmodium protein, unknown function	1
PY17X_1447100	PY17X_1447100.1	Py17X_14_v3:1,845,631..1,850,679(-)	conserved Plasmodium protein, unknown function	1
PY17X_1448400	PY17X_1448400.1	Py17X_14_v3:1,892,683..1,893,798(-)	conserved Plasmodium protein, unknown function	1
PY17X_0302000	PY17X_0302000.1	Py17X_03_v3:94,731..96,218(+)	conserved Plasmodium protein, unknown function	1
PY17X_0818200	PY17X_0818200.1	Py17X_08_v3:754,858..757,778(-)	arginine--tRNA ligase, putative	1
PY17X_1120900	PY17X_1120900.1	Py17X_11_v3:911,305..911,964(+)	conserved Plasmodium protein, unknown function	1
PY17X_1121500	PY17X_1121500.1	Py17X_11_v3:923,893..924,786(-)	pyridoxine biosynthesis protein PDX1, putative	1
PY17X_1208500	PY17X_1208500.1	Py17X_12_v3:398,149..398,955(-)	roadblock/LC7 domain-containing protein, putative	1
PY17X_1242800	PY17X_1242800.1	Py17X_12_v3:1,728,965..1,731,515(-)	ubiquitin fusion degradation protein 1, putative	1
PY17X_1336300	PY17X_1336300.1	Py17X_13_v3:1,664,457..1,665,556(+)	leucine-rich repeat protein	1
PY17X_1337800	PY17X_1337800.1	Py17X_13_v3:1,720,772..1,722,301(+)	protein MGET, putative	1
PY17X_1435500	PY17X_1435500.1	Py17X_14_v3:1,363,052..1,363,687(+)	conserved Plasmodium protein, unknown function	1
PY17X_1459200	PY17X_1459200.1	Py17X_14_v3:2,320,372..2,320,784(-)	conserved Plasmodium protein, unknown function	1
PY17X_0104300	PY17X_0104300.1	Py17X_01_v3:253,649..254,767(-)	conserved Plasmodium protein, unknown function	1
PY17X_0111500	PY17X_0111500.1	Py17X_01_v3:535,439..537,343(-)	basal complex transmembrane protein 1, putative	1
PY17X_0505400	PY17X_0505400.1	Py17X_05_v3:339,195..339,905(-)	flagellar outer arm dynein-associated protein, putative	1
PY17X_0603600	PY17X_0603600.1	Py17X_06_v3:235,332..239,280(-)	ATP-dependent DNA/RNA helicase PSH2, putative	1
PY17X_0819800	PY17X_0819800.1	Py17X_08_v3:811,114..813,195(+)	conserved Plasmodium protein, unknown function	1
PY17X_1025300	PY17X_1025300.1	Py17X_10_v3:1,062,400..1,064,135(+)	glutathione reductase, putative	1
PY17X_1148500	PY17X_1148500.1	Py17X_11_v3:1,933,948..1,934,370(-)	early transcribed membrane protein	1
PY17X_1402200	PY17X_1402200.1	Py17X_14_v3:182,587..187,183(-)	cytoadherence linked asexual protein, putative	1
PY17X_1414300	PY17X_1414300.1	Py17X_14_v3:642,911..644,968(+)	conserved Plasmodium protein, unknown function	1
PY17X_1416000	PY17X_1416000.1	Py17X_14_v3:693,772..694,947(-)	transcription factor MYB1, putative	1
PY17X_1423300	PY17X_1423300.1	Py17X_14_v3:965,370..966,338(+)	4-nitrophenylphosphatase, putative	1
PY17X_1449800	PY17X_1449800.1	Py17X_14_v3:1,953,768..1,954,715(+)	conserved Plasmodium protein, unknown function	1
PY17X_0213100	PY17X_0213100.1	Py17X_02_v3:570,504..573,797(+)	conserved Plasmodium protein, unknown function	1
PY17X_0305500	PY17X_0305500.1	Py17X_03_v3:210,991..214,990(-)	serine repeat antigen 3	1
PY17X_0315100	PY17X_0315100.1	Py17X_03_v3:574,885..576,375(-)	thioesterase/thiol ester dehydrase-isomerase, putative	1
PY17X_0712400	PY17X_0712400.1	Py17X_07_v3:634,880..637,132(+)	BEM46-like protein	1
PY17X_0820500	PY17X_0820500.1	Py17X_08_v3:829,239..832,636(+)	mitochondrial ribonuclease P catalytic subunit, putative	1
PY17X_0943200	PY17X_0943200.1	Py17X_09_v3:1,703,204..1,705,777(-)	conserved Plasmodium protein, unknown function	1
PY17X_1003600	PY17X_1003600.1	Py17X_10_v3:248,748..250,193(-)	6-cysteine protein P52	1
PY17X_1124500	PY17X_1124500.1	Py17X_11_v3:1,032,497..1,033,290(-)	SURP domain-containing protein, putative	1
PY17X_1211700	PY17X_1211700.1	Py17X_12_v3:521,168..522,031(+)	PI31 domain-containing protein, putative	1
PY17X_1221800	PY17X_1221800.1	Py17X_12_v3:909,725..910,567(+)	conserved protein, unknown function	1
PY17X_1323600	PY17X_1323600.1	Py17X_13_v3:1,185,077..1,186,531(-)	serine hydroxymethyltransferase, putative	1
PY17X_1337100	PY17X_1337100.1	Py17X_13_v3:1,693,413..1,694,501(-)	shewanella-like protein phosphatase 1, putative	1
PY17X_1456400	PY17X_1456400.1	Py17X_14_v3:2,217,532..2,218,089(-)	conserved protein, unknown function	1
PY17X_0109000	PY17X_0109000.1	Py17X_01_v3:431,269..432,513(+)	ornithine aminotransferase, putative	1
PY17X_0623100	PY17X_0623100.1	Py17X_06_v3:974,734..977,097(-)	conserved protein, unknown function	1
PY17X_0907000	PY17X_0907000.1	Py17X_09_v3:372,556..373,872(-)	translation initiation factor eIF-1A, putative	1
PY17X_0907200	PY17X_0907200.1	Py17X_09_v3:377,617..378,831(-)	DnaJ protein, putative	1
PY17X_0912400	PY17X_0912400.1	Py17X_09_v3:605,882..608,056(-)	calcium-binding protein, putative	1
PY17X_0929000	PY17X_0929000.1	Py17X_09_v3:1,211,265..1,215,919(+)	tyrosine kinase-like protein, putative	1
PY17X_0944900	PY17X_0944900.1	Py17X_09_v3:1,759,614..1,761,386(+)	WD repeat-containing protein, putative	1
PY17X_1139500	PY17X_1139500.1	Py17X_11_v3:1,623,510..1,625,117(-)	14-3-3 protein, putative	1
PY17X_1233300	PY17X_1233300.1	Py17X_12_v3:1,358,467..1,359,681(-)	enoyl-acyl carrier reductase	1
PY17X_1325900	PY17X_1325900.1	Py17X_13_v3:1,277,619..1,278,569(-)	aminodeoxychorismate lyase, putative	1
PY17X_0413000	PY17X_0413000.1	Py17X_04_v3:595,101..597,302(+)	major facilitator superfamily-related transporter, putative	1
PY17X_0506900	PY17X_0506900.1	Py17X_05_v3:392,469..393,257(+)	deoxyribose-phosphate aldolase, putative	1
PY17X_0910900	PY17X_0910900.1	Py17X_09_v3:520,431..523,031(+)	AAA family ATPase, putative	1
PY17X_1210700	PY17X_1210700.1	Py17X_12_v3:483,933..486,515(+)	ribonuclease, putative	1
PY17X_1220200	PY17X_1220200.1	Py17X_12_v3:844,256..846,877(+)	peptidase, putative	1
PY17X_1228200	PY17X_1228200.1	Py17X_12_v3:1,145,632..1,149,422(+)	serine/threonine protein kinase, FIKK family	1
PY17X_1314000	PY17X_1314000.1	Py17X_13_v3:828,868..830,061(-)	pyruvate dehydrogenase E1 component subunit beta, putative	1
PY17X_1314300	PY17X_1314300.1	Py17X_13_v3:844,541..846,484(-)	conserved Plasmodium protein, unknown function	1
PY17X_1318800	PY17X_1318800.1	Py17X_13_v3:1,000,578..1,002,766(+)	E3 SUMO-protein ligase NSE2, putative	1
PY17X_1320200	PY17X_1320200.1	Py17X_13_v3:1,060,712..1,062,732(+)	U1 snRNP-associated protein, putative	1
PY17X_1358800	PY17X_1358800.1	Py17X_13_v3:2,434,932..2,437,418(-)	secreted ookinete protein, putative	1
PY17X_1368900	PY17X_1368900.1	Py17X_13_v3:2,813,930..2,815,654(+)	ubiquitin-activating enzyme E1, putative	1
PY17X_1417800	PY17X_1417800.1	Py17X_14_v3:763,477..766,068(+)	conserved Plasmodium protein, unknown function	1
PY17X_1441600	PY17X_1441600.1	Py17X_14_v3:1,611,784..1,614,851(+)	BRO1 domain-containing protein, putative	1
PY17X_1464600	PY17X_1464600.1	Py17X_14_v3:2,492,154..2,493,507(+)	THUMP domain-containing protein, putative	1
PY17X_0614200	PY17X_0614200.1	Py17X_06_v3:659,691..660,372(-)	conserved protein, unknown function	1
PY17X_0709700	PY17X_0709700.1	Py17X_07_v3:530,543..533,226(+)	ATP-dependent RNA helicase DHX36, putative	1
PY17X_0712700	PY17X_0712700.1	Py17X_07_v3:645,230..647,472(-)	dynactin subunit 6, putative	1
PY17X_1125300	PY17X_1125300.1	Py17X_11_v3:1,065,465..1,067,109(+)	sphingomyelin synthase 1, putative	1
PY17X_1211000	PY17X_1211000.1	Py17X_12_v3:491,960..493,390(-)	metalloprotease, putative	1
PY17X_1241200	PY17X_1241200.1	Py17X_12_v3:1,675,980..1,679,116(+)	heptatricopeptide repeat-containing protein, putative	1
PY17X_1365300	PY17X_1365300.1	Py17X_13_v3:2,685,694..2,687,061(-)	6-cysteine protein	1
PY17X_1439600	PY17X_1439600.1	Py17X_14_v3:1,520,763..1,522,289(-)	conserved Plasmodium protein, unknown function	1
PY17X_0103900	PY17X_0103900.1	Py17X_01_v3:233,214..234,536(+)	cation/H+ antiporter, putative	1
PY17X_0304000	PY17X_0304000.1	Py17X_03_v3:155,295..156,568(+)	RNA-binding protein, putative	1
PY17X_0708500	PY17X_0708500.1	Py17X_07_v3:500,153..502,532(-)	conserved Plasmodium protein, unknown function	1
PY17X_0721000	PY17X_0721000.1	Py17X_07_v3:945,386..947,157(+)	conserved protein, unknown function	1
PY17X_0932900	PY17X_0932900.1	Py17X_09_v3:1,344,710..1,345,969(-)	ubiquitin carboxyl-terminal hydrolase UCH54, putative	1
PY17X_1117400	PY17X_1117400.1	Py17X_11_v3:781,945..783,258(-)	ras GTPAse, putative	1
PY17X_1326800	PY17X_1326800.1	Py17X_13_v3:1,306,993..1,308,015(-)	conserved protein, unknown function	1
PY17X_1463200	PY17X_1463200.1	Py17X_14_v3:2,451,798..2,453,393(-)	uroporphyrinogen-III synthase, putative	1
PY17X_0404400	PY17X_0404400.1	Py17X_04_v3:289,465..289,992(+)	plasmoredoxin	1
PY17X_0418800	PY17X_0418800.1	Py17X_04_v3:792,034..795,608(+)	high molecular weight rhoptry protein 3, putative	1
PY17X_0802600	PY17X_0802600.1	Py17X_08_v3:137,808..138,203(+)	early transcribed membrane protein	1
PY17X_0812800	PY17X_0812800.1	Py17X_08_v3:566,060..567,878(-)	apicoplast integral membrane protein, putative	1
PY17X_0815600	PY17X_0815600.1	Py17X_08_v3:675,301..675,921(+)	conserved Plasmodium protein, unknown function	1
PY17X_0838400	PY17X_0838400.1	Py17X_08_v3:1,454,798..1,455,244(-)	conserved protein, unknown function	1
PY17X_0912700	PY17X_0912700.1	Py17X_09_v3:612,507..613,787(+)	UVB-resistance protein UVR8 homologue, putative	1
PY17X_0945300	PY17X_0945300.1	Py17X_09_v3:1,776,744..1,778,413(+)	syntaxin, putative	1
PY17X_1017500	PY17X_1017500.1	Py17X_10_v3:811,180..811,983(+)	heme/steroid binding domain containing protein, putative	1
PY17X_1117000	PY17X_1117000.1	Py17X_11_v3:768,033..768,629(-)	conserved Plasmodium protein, unknown function	1
PY17X_1218400	PY17X_1218400.1	Py17X_12_v3:766,729..767,964(-)	conserved protein, unknown function	1
PY17X_1304500	PY17X_1304500.1	Py17X_13_v3:427,969..428,652(-)	cytochrome c oxidase assembly protein COX11, putative	1
PY17X_1445900	PY17X_1445900.1	Py17X_14_v3:1,789,927..1,793,121(+)	conserved Plasmodium protein, unknown function	1
PY17X_1461700	PY17X_1461700.1	Py17X_14_v3:2,405,798..2,407,799(+)	conserved Plasmodium protein, unknown function	1
PY17X_1461800	PY17X_1461800.1	Py17X_14_v3:2,408,843..2,411,083(+)	delta-aminolevulinic acid synthetase, putative	1
PY17X_0510600	PY17X_0510600.1	Py17X_05_v3:559,813..562,464(-)	conserved protein, unknown function	1
PY17X_0619100	PY17X_0619100.1	Py17X_06_v3:856,033..857,534(-)	conserved protein, unknown function	1
PY17X_0822700	PY17X_0822700.1	Py17X_08_v3:904,219..909,913(+)	conserved Plasmodium protein, unknown function	1
PY17X_0833600	PY17X_0833600.1	Py17X_08_v3:1,299,465..1,300,483(-)	CH domain-containing protein, putative	1
PY17X_1125200	PY17X_1125200.1	Py17X_11_v3:1,061,449..1,064,150(+)	GAS8-like protein, putative	1
PY17X_1213400	PY17X_1213400.1	Py17X_12_v3:567,822..570,761(+)	PRE-binding protein, putative	1
PY17X_1215500	PY17X_1215500.1	Py17X_12_v3:651,390..654,509(-)	translation initiation factor eIF-2B subunit delta, putative	1
PY17X_1234200	PY17X_1234200.1	Py17X_12_v3:1,402,818..1,404,016(+)	pyridoxal kinase, putative	1
PY17X_1405200	PY17X_1405200.1	Py17X_14_v3:314,900..318,763(+)	MCL1 domain-containing protein, putative	1
PY17X_1407600	PY17X_1407600.1	Py17X_14_v3:392,635..393,794(-)	conserved Plasmodium protein, unknown function	1
PY17X_1439000	PY17X_1439000.1	Py17X_14_v3:1,502,263..1,503,801(+)	inner membrane complex protein 1h, putative	1
PY17X_0215600	PY17X_0215600.1	Py17X_02_v3:682,824..685,289(+)	tRNA pseudouridine synthase D, putative	1
PY17X_0416500	PY17X_0416500.1	Py17X_04_v3:705,413..706,496(+)	conserved Plasmodium protein, unknown function	1
PY17X_0506100	PY17X_0506100.1	Py17X_05_v3:363,059..366,076(+)	dihydrolipoamide acyltransferase, putative	1
PY17X_0513300	PY17X_0513300.1	Py17X_05_v3:658,263..660,002(+)	protoporphyrinogen oxidase, putative	1
PY17X_1018800	PY17X_1018800.1	Py17X_10_v3:858,305..863,369(-)	conserved Plasmodium protein, unknown function	1
PY17X_1020700	PY17X_1020700.1	Py17X_10_v3:922,068..924,281(+)	conserved Plasmodium protein, unknown function	1
PY17X_1306100	PY17X_1306100.1	Py17X_13_v3:497,017..503,608(+)	metacaspase-2, putative	1
PY17X_1316500	PY17X_1316500.1	Py17X_13_v3:909,767..910,885(-)	gamete egress and sporozoite traversal protein, putative	1
PY17X_1319800	PY17X_1319800.1	Py17X_13_v3:1,039,675..1,040,736(-)	DER1-like protein, putative	1
PY17X_1339200	PY17X_1339200.1	Py17X_13_v3:1,763,523..1,765,648(-)	RAP protein, putative	1
PY17X_1420300	PY17X_1420300.1	Py17X_14_v3:854,973..857,237(-)	conserved protein, unknown function	1
PY17X_0927500	PY17X_0927500.1	Py17X_09_v3:1,148,349..1,153,533(-)	calcium-dependent protein kinase 6	1
PY17X_0936900	PY17X_0936900.1	Py17X_09_v3:1,493,149..1,496,907(-)	conserved Plasmodium protein, unknown function	1
PY17X_1004000	PY17X_1004000.1	Py17X_10_v3:273,966..275,216(-)	6-cysteine protein P41, putative	1
PY17X_1112500	PY17X_1112500.1	Py17X_11_v3:628,481..630,470(-)	inositol-3-phosphate synthase, putative	1
PY17X_1234700	PY17X_1234700.1	Py17X_12_v3:1,415,227..1,417,311(+)	major facilitator superfamily domain-containing protein, putative	1
PY17X_1239100	PY17X_1239100.1	Py17X_12_v3:1,576,372..1,581,859(-)	conserved Plasmodium protein, unknown function	1
PY17X_1308600	PY17X_1308600.1	Py17X_13_v3:612,970..614,238(+)	conserved Plasmodium protein, unknown function	1
PY17X_1308700	PY17X_1308700.1	Py17X_13_v3:614,563..616,230(-)	cytoplasmic tRNA 2-thiolation protein 2, putative	1
PY17X_1338200	PY17X_1338200.1	Py17X_13_v3:1,732,649..1,732,990(+)	conserved Plasmodium protein, unknown function	1
PY17X_1353400	PY17X_1353400.1	Py17X_13_v3:2,268,282..2,268,773(-)	histone H3-like centromeric protein CSE4, putative	1
PY17X_1408700	PY17X_1408700.1	Py17X_14_v3:444,550..445,920(-)	conserved Plasmodium protein, unknown function	1
PY17X_1433800	PY17X_1433800.1	Py17X_14_v3:1,313,153..1,314,223(+)	radial spoke head protein 9, putative	1
PY17X_1436100	PY17X_1436100.1	Py17X_14_v3:1,374,857..1,376,586(+)	conserved Plasmodium protein, unknown function	1
PY17X_0707400	PY17X_0707400.1	Py17X_07_v3:458,169..459,647(+)	inner membrane complex protein 1i, putative	1
PY17X_0943800	PY17X_0943800.1	Py17X_09_v3:1,721,663..1,723,909(+)	translocon component PTEX88, putative	1
PY17X_1106700	PY17X_1106700.1	Py17X_11_v3:385,010..385,990(+)	conserved Plasmodium protein, unknown function	1
PY17X_1313200	PY17X_1313200.1	Py17X_13_v3:799,480..801,651(+)	RNA-binding protein, putative	1
PY17X_1339000	PY17X_1339000.1	Py17X_13_v3:1,756,335..1,757,383(-)	exported protein 2, putative	1
PY17X_0110900	PY17X_0110900.1	Py17X_01_v3:515,274..516,411(-)	SNARE associated Golgi protein, putative	1
PY17X_0523800	PY17X_0523800.1	Py17X_05_v3:1,016,890..1,018,507(+)	steroid dehydrogenase, putative	1
PY17X_1011100	PY17X_1011100.1	Py17X_10_v3:546,109..554,982(+)	glutamate synthase [NADH], putative	1
PY17X_1141000	PY17X_1141000.1	Py17X_11_v3:1,682,864..1,683,406(-)	conserved Plasmodium protein, unknown function	1
PY17X_1212300	PY17X_1212300.1	Py17X_12_v3:538,496..540,208(+)	dolichyl-phosphate-mannose--protein mannosyltransferase, putative	1
PY17X_1327300	PY17X_1327300.1	Py17X_13_v3:1,322,230..1,322,811(-)	rhoptry protein, putative	1
PY17X_1337000	PY17X_1337000.1	Py17X_13_v3:1,691,806..1,692,564(+)	Golgi SNAP receptor complex member 1, putative	1
PY17X_1403300	PY17X_1403300.1	Py17X_14_v3:224,717..225,984(-)	SNARE protein, putative	1
PY17X_1431500	PY17X_1431500.1	Py17X_14_v3:1,257,488..1,259,567(+)	integral membrane protein GPR180, putative	1
PY17X_0512100	PY17X_0512100.1	Py17X_05_v3:622,370..623,233(+)	biotin--protein ligase 1, putative	1
PY17X_0817900	PY17X_0817900.1	Py17X_08_v3:746,013..749,219(+)	conserved Plasmodium protein, unknown function	1
PY17X_0836200	PY17X_0836200.1	Py17X_08_v3:1,389,825..1,390,983(+)	conserved Plasmodium protein, unknown function	1
PY17X_0945900	PY17X_0945900.1	Py17X_09_v3:1,802,343..1,805,905(+)	CPW-WPC family protein	1
PY17X_0946000	PY17X_0946000.1	Py17X_09_v3:1,806,296..1,810,339(-)	iron-sulfur cluster assembly protein SufD, putative	1
PY17X_1000800	PY17X_1000800.1	Py17X_10_v3:133,687..134,109(+)	early transcribed membrane protein	1
PY17X_1133100	PY17X_1133100.1	Py17X_11_v3:1,367,040..1,369,613(-)	RAP protein, putative	1
PY17X_1215600	PY17X_1215600.1	Py17X_12_v3:656,013..657,910(-)	GDP-L-fucose synthase, putative	1
PY17X_1246800	PY17X_1246800.1	Py17X_12_v3:1,851,748..1,853,298(-)	nuclear GTP-binding protein, putative	1
PY17X_1428700	PY17X_1428700.1	Py17X_14_v3:1,147,382..1,148,548(+)	conserved Plasmodium protein, unknown function	1
PY17X_1435600	PY17X_1435600.1	Py17X_14_v3:1,365,218..1,365,904(+)	anaphase-promoting complex subunit 10, putative	1
PY17X_1462200	PY17X_1462200.1	Py17X_14_v3:2,424,730..2,426,289(-)	methyltransferase, putative	1
PY17X_0305700	PY17X_0305700.1	Py17X_03_v3:221,899..226,818(-)	serine repeat antigen 1	1
PY17X_0506500	PY17X_0506500.1	Py17X_05_v3:379,758..381,512(-)	conserved Plasmodium protein, unknown function	1
PY17X_0613800	PY17X_0613800.1	Py17X_06_v3:645,751..646,368(-)	conserved Plasmodium protein, unknown function	1
PY17X_0621900	PY17X_0621900.1	Py17X_06_v3:947,803..949,245(+)	secreted ookinete protein, putative	1
PY17X_0705800	PY17X_0705800.1	Py17X_07_v3:406,189..407,434(-)	ankyrin-repeat protein, putative	1
PY17X_0803700	PY17X_0803700.1	Py17X_08_v3:169,774..170,214(+)	conserved Plasmodium protein, unknown function	1
PY17X_0944800	PY17X_0944800.1	Py17X_09_v3:1,756,581..1,758,335(-)	radial spoke head protein, putative	1
PY17X_1041000	PY17X_1041000.1	Py17X_10_v3:1,681,302..1,685,010(-)	conserved Plasmodium protein, unknown function	1
PY17X_1104600	PY17X_1104600.1	Py17X_11_v3:298,954..300,791(-)	conserved Plasmodium protein, unknown function	1
PY17X_1305200	PY17X_1305200.1	Py17X_13_v3:449,146..451,005(-)	vacuole membrane protein 1, putative	1
PY17X_1325700	PY17X_1325700.1	Py17X_13_v3:1,271,171..1,271,703(+)	conserved Plasmodium protein, unknown function	1
PY17X_1346100	PY17X_1346100.1	Py17X_13_v3:2,012,442..2,013,521(-)	conserved Plasmodium protein, unknown function	1
PY17X_1422700	PY17X_1422700.1	Py17X_14_v3:956,160..957,256(-)	calmodulin, putative	1
PY17X_0308900	PY17X_0308900.1	Py17X_03_v3:348,748..352,530(+)	GAF domain-related protein, putative	1
PY17X_0811500	PY17X_0811500.1	Py17X_08_v3:532,016..533,810(+)	E3 ubiquitin-protein ligase, putative	1
PY17X_0812200	PY17X_0812200.1	Py17X_08_v3:548,569..550,854(-)	ATP-dependent protease ATPase subunit ClpY, putative	1
PY17X_1018500	PY17X_1018500.1	Py17X_10_v3:842,152..843,594(-)	CorA-like Mg2+ transporter protein, putative	1
PY17X_1034500	PY17X_1034500.1	Py17X_10_v3:1,425,966..1,427,792(-)	rhoptry-associated protein 1, putative	1
PY17X_1140200	PY17X_1140200.1	Py17X_11_v3:1,652,461..1,658,735(+)	conserved Plasmodium protein, unknown function	1
PY17X_1241700	PY17X_1241700.1	Py17X_12_v3:1,689,221..1,693,449(-)	conserved Plasmodium protein, unknown function	1
PY17X_1324300	PY17X_1324300.1	Py17X_13_v3:1,212,770..1,214,920(-)	V-type H(+)-translocating pyrophosphatase, putative	1
PY17X_1417900	PY17X_1417900.1	Py17X_14_v3:766,506..766,985(-)	conserved Plasmodium protein, unknown function	1
PY17X_1429800	PY17X_1429800.1	Py17X_14_v3:1,183,903..1,186,017(+)	RuvB-like helicase 1, putative	1
PY17X_1447700	PY17X_1447700.1	Py17X_14_v3:1,870,351..1,871,655(-)	WD repeat-containing protein, putative	1
PY17X_1452300	PY17X_1452300.1	Py17X_14_v3:2,063,550..2,066,703(-)	inorganic pyrophosphatase, putative	1
PY17X_0502100	PY17X_0502100.1	Py17X_05_v3:211,048..211,575(+)	early transcribed membrane protein	1
PY17X_1042000	PY17X_1042000.1	Py17X_10_v3:1,715,884..1,717,443(+)	zinc finger protein, putative	1
PY17X_1125400	PY17X_1125400.1	Py17X_11_v3:1,068,046..1,069,254(+)	sphingomyelin synthase 2, putative	1
PY17X_1126400	PY17X_1126400.1	Py17X_11_v3:1,098,409..1,099,560(-)	conserved Plasmodium protein, unknown function	1
PY17X_1218300	PY17X_1218300.1	Py17X_12_v3:763,219..766,506(+)	protein RIPR, putative	1
PY17X_1218500	PY17X_1218500.1	Py17X_12_v3:768,359..769,669(-)	conserved Plasmodium protein, unknown function	1
PY17X_1321100	PY17X_1321100.1	Py17X_13_v3:1,092,237..1,097,366(-)	RAP protein, putative	1
PY17X_0515700	PY17X_0515700.1	Py17X_05_v3:737,607..738,290(+)	RNA methyltransferase, putative	1
PY17X_0523000	PY17X_0523000.1	Py17X_05_v3:983,544..985,109(+)	holo-[acyl-carrier-protein] synthase, putative	1
PY17X_0617600	PY17X_0617600.1	Py17X_06_v3:772,260..773,436(-)	conserved Plasmodium protein, unknown function	1
PY17X_0704300	PY17X_0704300.1	Py17X_07_v3:346,558..347,382(+)	SNARE protein, putative	1
PY17X_0711600	PY17X_0711600.1	Py17X_07_v3:604,797..606,842(-)	perforin-like protein 4	1
PY17X_0823800	PY17X_0823800.1	Py17X_08_v3:948,243..949,805(+)	dolichyl-diphosphooligosaccharide--protein glycosyltransferase subunit WBP1, putative	1
PY17X_0924600	PY17X_0924600.1	Py17X_09_v3:1,032,226..1,034,547(+)	kelch domain-containing protein, putative	1
PY17X_0944100	PY17X_0944100.1	Py17X_09_v3:1,730,063..1,732,743(+)	conserved Plasmodium protein, unknown function	1
PY17X_1002500	PY17X_1002500.1	Py17X_10_v3:195,462..196,622(+)	ubiquitin specific protease, putative	1
PY17X_1039600	PY17X_1039600.1	Py17X_10_v3:1,642,010..1,644,947(-)	conserved Plasmodium protein, unknown function	1
PY17X_1206800	PY17X_1206800.1	Py17X_12_v3:349,537..350,537(-)	conserved Plasmodium protein, unknown function	1
PY17X_1238600	PY17X_1238600.1	Py17X_12_v3:1,559,845..1,560,786(-)	single-stranded DNA-binding protein, putative	1
PY17X_0611500	PY17X_0611500.1	Py17X_06_v3:558,696..560,201(+)	conserved Plasmodium protein, unknown function	1
PY17X_0825100	PY17X_0825100.1	Py17X_08_v3:995,969..997,650(+)	U4/U6 snRNA-associated-splicing factor, putative	1
PY17X_0831500	PY17X_0831500.1	Py17X_08_v3:1,241,049..1,244,431(-)	conserved Plasmodium protein, unknown function	1
PY17X_1115800	PY17X_1115800.1	Py17X_11_v3:723,192..725,324(-)	pre-mRNA-splicing factor CWC2, putative	1
PY17X_1204600	PY17X_1204600.1	Py17X_12_v3:271,644..272,349(+)	respiratory chain complex 4 associated protein 3, putative	1
PY17X_1322300	PY17X_1322300.1	Py17X_13_v3:1,132,562..1,133,089(+)	conserved Plasmodium protein, unknown function	1
PY17X_1362100	PY17X_1362100.1	Py17X_13_v3:2,539,894..2,544,590(+)	DNA repair protein RAD5, putative	1
PY17X_1415000	PY17X_1415000.1	Py17X_14_v3:664,508..665,214(-)	ubiquitin-like protein, putative	1
PY17X_0415100	PY17X_0415100.1	Py17X_04_v3:646,928..647,859(+)	conserved Plasmodium protein, unknown function	1
PY17X_0422701	PY17X_0422701.1	Py17X_04_v3:1,009,564..1,010,600(+)	PIR protein	1
PY17X_0514100	PY17X_0514100.1	Py17X_05_v3:678,841..680,072(-)	inner membrane complex protein 1m, putative	1
PY17X_0701300	PY17X_0701300.1	Py17X_07_v3:236,339..237,866(+)	sporozoite and liver stage tryptophan-rich protein, putative	1
PY17X_0706800	PY17X_0706800.1	Py17X_07_v3:442,828..444,048(-)	3'-5' exonuclease, putative	1
PY17X_0908000	PY17X_0908000.1	Py17X_09_v3:401,568..403,234(+)	coproporphyrinogen-III oxidase, putative	1
PY17X_0935200	PY17X_0935200.1	Py17X_09_v3:1,430,211..1,431,422(-)	conserved Plasmodium protein, unknown function	1
PY17X_1036900	PY17X_1036900.1	Py17X_10_v3:1,542,136..1,543,517(-)	conserved protein, unknown function	1
PY17X_1118900	PY17X_1118900.1	Py17X_11_v3:835,171..836,890(-)	rhomboid protease ROM10, putative	1
PY17X_1141900	PY17X_1141900.1	Py17X_11_v3:1,724,269..1,726,770(+)	aldehyde reductase, putative	1
PY17X_1322500	PY17X_1322500.1	Py17X_13_v3:1,135,760..1,138,326(-)	protein phosphatase PPM3, putative	1
PY17X_1421400	PY17X_1421400.1	Py17X_14_v3:896,967..899,224(+)	palmitoyltransferase DHHC8, putative	1
PY17X_1423600	PY17X_1423600.1	Py17X_14_v3:973,024..975,044(-)	calcium/calmodulin-dependent protein kinase, putative	1
PY17X_1454500	PY17X_1454500.1	Py17X_14_v3:2,146,085..2,147,627(+)	hydrolase, putative	1
PY17X_0209700	PY17X_0209700.1	Py17X_02_v3:430,690..432,204(-)	novel putative transporter 1, putative	1
PY17X_0919000	PY17X_0919000.1	Py17X_09_v3:849,762..851,570(-)	armadillo repeat protein PF16, putative	1
PY17X_1245500	PY17X_1245500.1	Py17X_12_v3:1,819,442..1,820,908(+)	Hsc70-interacting protein, putative	1
PY17X_1304100	PY17X_1304100.1	Py17X_13_v3:396,792..398,294(-)	tubulin epsilon chain, putative	1
PY17X_1322800	PY17X_1322800.1	Py17X_13_v3:1,146,874..1,149,276(+)	conserved protein, unknown function	1
PY17X_1352300	PY17X_1352300.1	Py17X_13_v3:2,236,862..2,237,500(+)	SAM-dependent RNA methyltransferase, putative	1
PY17X_1406900	PY17X_1406900.1	Py17X_14_v3:376,040..377,481(-)	conserved Plasmodium protein, unknown function	1
PY17X_1421200	PY17X_1421200.1	Py17X_14_v3:886,472..886,977(+)	zinc finger protein, putative	1
PY17X_1426700	PY17X_1426700.1	Py17X_14_v3:1,067,109..1,067,324(+)	zinc finger protein, putative	1
PY17X_1466000	PY17X_1466000.1	Py17X_14_v3:2,549,059..2,550,104(+)	AP-3 complex subunit sigma, putative	1
PY17X_0107200	PY17X_0107200.1	Py17X_01_v3:371,321..374,451(+)	MYND-type zinc finger protein, putative	1
PY17X_0108600	PY17X_0108600.1	Py17X_01_v3:420,093..420,501(-)	respiratory chain complex 4 associated protein 4, putative	1
PY17X_0607200	PY17X_0607200.1	Py17X_06_v3:381,803..382,711(-)	shewanella-like protein phosphatase 2, putative	1
PY17X_0625600	PY17X_0625600.1	Py17X_06_v3:1,080,666..1,081,403(+)	conserved Plasmodium protein, unknown function	1
PY17X_0810900	PY17X_0810900.1	Py17X_08_v3:494,510..498,959(+)	kinesin-5, putative	1
PY17X_0837700	PY17X_0837700.1	Py17X_08_v3:1,433,964..1,437,704(-)	gamma-tubulin complex component, putative	1
PY17X_0925800	PY17X_0925800.1	Py17X_09_v3:1,064,991..1,066,646(-)	pyruvate dehydrogenase E1 component subunit alpha	1
PY17X_1110000	PY17X_1110000.1	Py17X_11_v3:506,548..507,258(-)	conserved Plasmodium protein, unknown function	1
PY17X_1123000	PY17X_1123000.1	Py17X_11_v3:967,582..968,961(-)	conserved Plasmodium protein, unknown function	1
PY17X_1144000	PY17X_1144000.1	Py17X_11_v3:1,788,060..1,790,725(-)	phosphatidylserine synthase, putative	1
PY17X_1316300	PY17X_1316300.1	Py17X_13_v3:906,044..907,082(-)	Appr-1-p processing domain protein	1
PY17X_1332300	PY17X_1332300.1	Py17X_13_v3:1,482,176..1,483,471(-)	zinc finger CCCH domain-containing protein, putative	1
PY17X_0113400	PY17X_0113400.1	Py17X_01_v3:598,814..601,687(-)	AP-3 complex subunit beta, putative	1
PY17X_0606900	PY17X_0606900.1	Py17X_06_v3:365,838..366,827(+)	targeted glyoxalase II, putative	1
PY17X_0827900	PY17X_0827900.1	Py17X_08_v3:1,095,808..1,097,057(-)	CFAP298 domain-containing protein, putative	1
PY17X_0913800	PY17X_0913800.1	Py17X_09_v3:653,730..656,984(-)	tudor staphylococcal nuclease, putative	1
PY17X_1037200	PY17X_1037200.1	Py17X_10_v3:1,554,036..1,554,611(+)	conserved Plasmodium protein, unknown function	1
PY17X_1118400	PY17X_1118400.1	Py17X_11_v3:822,550..824,544(+)	conserved Plasmodium protein, unknown function	1
PY17X_1121300	PY17X_1121300.1	Py17X_11_v3:915,445..917,760(+)	conserved Plasmodium protein, unknown function	1
PY17X_1321000	PY17X_1321000.1	Py17X_13_v3:1,087,327..1,091,227(-)	NAD(P) transhydrogenase, putative	1
PY17X_1364200	PY17X_1364200.1	Py17X_13_v3:2,639,931..2,641,336(+)	inner membrane complex protein, putative	1
PY17X_1421600	PY17X_1421600.1	Py17X_14_v3:907,728..911,210(+)	cGMP-specific 3',5'-cyclic phosphodiesterase gamma	1
PY17X_1462000	PY17X_1462000.1	Py17X_14_v3:2,416,860..2,420,817(+)	clathrin adaptor domain-containing protein, putative	1
PY17X_0315500	PY17X_0315500.1	Py17X_03_v3:586,784..588,344(-)	rRNA methyltransferase, putative	1
PY17X_0526900	PY17X_0526900.1	Py17X_05_v3:1,143,703..1,144,604(+)	fam-b protein	1
PY17X_0610500	PY17X_0610500.1	Py17X_06_v3:528,969..530,246(+)	porphobilinogen deaminase, putative	1
PY17X_0912200	PY17X_0912200.1	Py17X_09_v3:600,177..602,653(-)	conserved Plasmodium protein, unknown function	1
PY17X_0931700	PY17X_0931700.1	Py17X_09_v3:1,306,137..1,307,057(+)	haloacid dehalogenase-like hydrolase, putative	1
PY17X_0940300	PY17X_0940300.1	Py17X_09_v3:1,586,653..1,588,375(+)	conserved Plasmodium protein, unknown function	1
PY17X_1103100	PY17X_1103100.1	Py17X_11_v3:254,937..256,837(+)	protein Mpv17, putative	1
PY17X_1412300	PY17X_1412300.1	Py17X_14_v3:557,848..559,041(+)	malonyl CoA-acyl carrier protein transacylase, putative	1
PY17X_1419900	PY17X_1419900.1	Py17X_14_v3:840,673..843,147(-)	protein phosphatase PP2A regulatory subunit A, putative	1
PY17X_1428500	PY17X_1428500.1	Py17X_14_v3:1,139,929..1,141,587(+)	mitochondrial carrier protein, putative	1
PY17X_1438200	PY17X_1438200.1	Py17X_14_v3:1,469,427..1,470,946(+)	conserved Plasmodium protein, unknown function	1
PY17X_0404800	PY17X_0404800.1	Py17X_04_v3:296,542..299,494(-)	inner membrane complex protein 1a, putative	1
PY17X_0910000	PY17X_0910000.1	Py17X_09_v3:492,368..493,030(-)	conserved Plasmodium protein, unknown function	1
PY17X_1020600	PY17X_1020600.1	Py17X_10_v3:918,216..921,182(-)	DEAD/DEAH box helicase, putative	1
PY17X_1204400	PY17X_1204400.1	Py17X_12_v3:263,854..264,752(+)	conserved Plasmodium protein, unknown function	1
PY17X_1308200	PY17X_1308200.1	Py17X_13_v3:599,877..601,313(+)	allantoicase, putative	1
PY17X_1342900	PY17X_1342900.1	Py17X_13_v3:1,892,080..1,892,875(-)	beta-hydroxyacyl-ACP dehydratase	1
PY17X_1354000	PY17X_1354000.1	Py17X_13_v3:2,288,188..2,289,414(-)	MSP7-like protein	1
PY17X_1411900	PY17X_1411900.1	Py17X_14_v3:543,371..544,831(+)	conserved Plasmodium protein, unknown function	1
PY17X_1416900	PY17X_1416900.1	Py17X_14_v3:725,573..727,807(+)	conserved protein, unknown function	1
PY17X_0318400	PY17X_0318400.1	Py17X_03_v3:698,236..699,161(+)	fam-b protein	1
PY17X_0711300	PY17X_0711300.1	Py17X_07_v3:595,348..596,985(+)	conserved Plasmodium protein, unknown function	1
PY17X_0813300	PY17X_0813300.1	Py17X_08_v3:585,307..587,048(+)	mitochondrial carrier protein, putative	1
PY17X_0817400	PY17X_0817400.1	Py17X_08_v3:733,387..735,756(-)	heptatricopeptide repeat-containing protein, putative	1
PY17X_0822100	PY17X_0822100.1	Py17X_08_v3:885,203..886,561(+)	conserved Plasmodium protein, unknown function	1
PY17X_0943900	PY17X_0943900.1	Py17X_09_v3:1,724,272..1,725,016(-)	centrin-4, putative	1
PY17X_1035900	PY17X_1035900.1	Py17X_10_v3:1,487,096..1,488,780(+)	WD repeat-containing protein, putative	1
PY17X_1102600	PY17X_1102600.1	Py17X_11_v3:238,813..240,849(-)	anaphase-promoting complex subunit 3, putative	1
PY17X_1116300	PY17X_1116300.1	Py17X_11_v3:742,701..746,033(-)	gametogenesis essential protein 1	1
PY17X_1138000	PY17X_1138000.1	Py17X_11_v3:1,555,158..1,556,288(-)	conserved Plasmodium protein, unknown function	1
PY17X_1214100	PY17X_1214100.1	Py17X_12_v3:590,075..591,856(-)	phosphoglucomutase, putative	1
PY17X_1365400	PY17X_1365400.1	Py17X_13_v3:2,688,606..2,689,901(-)	6-cysteine protein P47, putative	1
PY17X_1464900	PY17X_1464900.1	Py17X_14_v3:2,501,082..2,501,504(-)	conserved Plasmodium protein, unknown function	1
PY17X_0525600	PY17X_0525600.1	Py17X_05_v3:1,078,369..1,078,842(-)	early transcribed membrane protein	1
PY17X_0814000	PY17X_0814000.1	Py17X_08_v3:608,324..609,505(+)	subpellicular microtubule protein 1, putative	1
PY17X_0834300	PY17X_0834300.1	Py17X_08_v3:1,314,086..1,316,929(-)	leucine-rich repeat protein	1
PY17X_1024100	PY17X_1024100.1	Py17X_10_v3:1,022,868..1,023,957(+)	DIX domain-containing protein, putative	1
PY17X_1108700	PY17X_1108700.1	Py17X_11_v3:449,707..450,741(-)	6-cysteine protein	1
PY17X_1114800	PY17X_1114800.1	Py17X_11_v3:691,721..693,767(-)	tubulin--tyrosine ligase, putative	1
PY17X_1122300	PY17X_1122300.1	Py17X_11_v3:948,500..949,588(+)	conserved Plasmodium protein, unknown function	1
PY17X_1226600	PY17X_1226600.1	Py17X_12_v3:1,084,316..1,085,745(-)	conserved Plasmodium protein, unknown function	1
PY17X_1336800	PY17X_1336800.1	Py17X_13_v3:1,685,700..1,688,039(-)	zinc finger protein, putative	1
PY17X_0914900	PY17X_0914900.1	Py17X_09_v3:701,043..702,782(+)	protein phosphatase PPM8, putative	1
PY17X_0937000	PY17X_0937000.1	Py17X_09_v3:1,498,194..1,499,981(+)	ATPase, putative	1
PY17X_1019800	PY17X_1019800.1	Py17X_10_v3:897,943..899,721(+)	dynein intermediate chain, putative	1
PY17X_1119800	PY17X_1119800.1	Py17X_11_v3:876,215..880,333(-)	acyl-CoA synthetase, putative	1
PY17X_1222300	PY17X_1222300.1	Py17X_12_v3:929,023..929,974(-)	inner membrane complex protein 1d, putative	1
PY17X_1322600	PY17X_1322600.1	Py17X_13_v3:1,139,754..1,140,620(-)	protein tyrosine phosphatase, putative	1
PY17X_1338300	PY17X_1338300.1	Py17X_13_v3:1,733,540..1,734,289(-)	mitochondrial pyruvate carrier protein 2, putative	1
PY17X_1434500	PY17X_1434500.1	Py17X_14_v3:1,331,065..1,331,751(-)	male development gene 1, putative	1
PY17X_1436000	PY17X_1436000.1	Py17X_14_v3:1,372,284..1,373,333(+)	thrombospondin-related apical membrane protein	1
PY17X_0305300	PY17X_0305300.1	Py17X_03_v3:201,948..205,076(-)	serine repeat antigen 5	1
PY17X_0706500	PY17X_0706500.1	Py17X_07_v3:432,748..434,421(+)	nucleoside transporter 2, putative	1
PY17X_0924500	PY17X_0924500.1	Py17X_09_v3:1,028,898..1,031,174(+)	kelch domain-containing protein, putative	1
PY17X_1121700	PY17X_1121700.1	Py17X_11_v3:930,479..932,578(+)	inner membrane complex protein 1j, putative	1
PY17X_1364900	PY17X_1364900.1	Py17X_13_v3:2,662,425..2,663,368(+)	DNA/RNA-binding protein Alba 2, putative	1
PY17X_0102800	PY17X_0102800.1	Py17X_01_v3:195,612..198,765(-)	elongation factor G, putative	1
PY17X_0914700	PY17X_0914700.1	Py17X_09_v3:694,364..695,614(+)	conserved Plasmodium membrane protein, unknown function	1
PY17X_0929900	PY17X_0929900.1	Py17X_09_v3:1,245,018..1,246,483(-)	CorA-like Mg2+ transporter protein, putative	1
PY17X_1029400	PY17X_1029400.1	Py17X_10_v3:1,235,118..1,236,827(+)	serine palmitoyltransferase, putative	1
PY17X_1040800	PY17X_1040800.1	Py17X_10_v3:1,678,020..1,678,684(-)	selenoprotein, putative	1
PY17X_1213800	PY17X_1213800.1	Py17X_12_v3:582,428..583,310(+)	rhoptry associated adhesin, putative	1
PY17X_1228700	PY17X_1228700.1	Py17X_12_v3:1,169,180..1,170,829(-)	conserved protein, unknown function	1
PY17X_1235300	PY17X_1235300.1	Py17X_12_v3:1,444,869..1,446,275(-)	conserved protein, unknown function	1
PY17X_1353700	PY17X_1353700.1	Py17X_13_v3:2,277,105..2,278,556(-)	RING zinc finger protein, putative	1
PY17X_1362000	PY17X_1362000.1	Py17X_13_v3:2,534,721..2,537,588(-)	CDT1-like protein, putative	1
PY17X_1425700	PY17X_1425700.1	Py17X_14_v3:1,031,844..1,032,923(-)	GDP-mannose 4,6-dehydratase, putative	1
PY17X_1451500	PY17X_1451500.1	Py17X_14_v3:2,037,370..2,039,801(-)	microgamete surface protein MiGS	1
PY17X_0711500	PY17X_0711500.1	Py17X_07_v3:600,894..603,584(-)	conserved protein, unknown function	1
PY17X_0804100	PY17X_0804100.1	Py17X_08_v3:186,416..187,024(-)	conserved protein, unknown function	1
PY17X_0815900	PY17X_0815900.1	Py17X_08_v3:692,581..693,968(-)	conserved Plasmodium protein, unknown function	1
PY17X_0820200	PY17X_0820200.1	Py17X_08_v3:819,365..819,835(+)	conserved Plasmodium protein, unknown function	1
PY17X_1040900	PY17X_1040900.1	Py17X_10_v3:1,679,215..1,681,181(+)	dynein light chain, putative	1
PY17X_1232400	PY17X_1232400.1	Py17X_12_v3:1,331,258..1,332,169(+)	von Willebrand factor A domain-related protein	1
PY17X_1350100	PY17X_1350100.1	Py17X_13_v3:2,178,656..2,180,795(-)	DnaJ protein, putative	1
PY17X_0114100	PY17X_0114100.1	Py17X_01_v3:638,387..640,578(-)	major facilitator superfamily-related transporter, putative	1
PY17X_0306500	PY17X_0306500.1	Py17X_03_v3:254,236..254,892(+)	protein P22, putative	1
PY17X_0418600	PY17X_0418600.1	Py17X_04_v3:782,280..785,910(-)	WD repeat-containing protein 66, putative	1
PY17X_0509800	PY17X_0509800.1	Py17X_05_v3:534,545..535,213(+)	conserved Plasmodium protein, unknown function	1
PY17X_0516100	PY17X_0516100.1	Py17X_05_v3:744,511..745,200(-)	conserved Plasmodium protein, unknown function	1
PY17X_0909500	PY17X_0909500.1	Py17X_09_v3:461,643..467,699(+)	NdP1 protein, putative	1
PY17X_0924400	PY17X_0924400.1	Py17X_09_v3:1,026,093..1,026,389(-)	XTBD domain-containing protein, putative	1
PY17X_1015700	PY17X_1015700.1	Py17X_10_v3:745,101..746,303(-)	conserved Plasmodium protein, unknown function	1
PY17X_1129800	PY17X_1129800.1	Py17X_11_v3:1,235,744..1,237,713(-)	amino acid transporter AAT1, putative	1
PY17X_1144400	PY17X_1144400.1	Py17X_11_v3:1,802,908..1,804,413(+)	CLAMP domain-containing protein, putative	1
PY17X_1212500	PY17X_1212500.1	Py17X_12_v3:542,543..544,071(+)	conserved Plasmodium protein, unknown function	1
PY17X_1444900	PY17X_1444900.1	Py17X_14_v3:1,754,603..1,757,481(-)	protein KIC2, putative	1
PY17X_0207500	PY17X_0207500.1	Py17X_02_v3:356,332..358,492(-)	CCR4 domain-containing protein 3, putative	1
PY17X_0215300	PY17X_0215300.1	Py17X_02_v3:664,112..664,405(+)	dynein light chain, putative	1
PY17X_0306600	PY17X_0306600.1	Py17X_03_v3:256,178..263,032(+)	6-cysteine protein P230p, putative	1
PY17X_0408400	PY17X_0408400.1	Py17X_04_v3:422,507..424,405(+)	PDZ domain-containing protein, putative	1
PY17X_0417800	PY17X_0417800.1	Py17X_04_v3:750,055..751,461(-)	Maf-like protein, putative	1
PY17X_0510500	PY17X_0510500.1	Py17X_05_v3:557,819..558,967(-)	ATP synthase mitochondrial F1 complex assembly factor 2, putative	1
PY17X_1310900	PY17X_1310900.1	Py17X_13_v3:708,669..710,617(+)	heptatricopeptide repeat-containing protein, putative	1
PY17X_1360300	PY17X_1360300.1	Py17X_13_v3:2,471,174..2,472,625(+)	inner membrane complex suture component, putative	1
PY17X_1361800	PY17X_1361800.1	Py17X_13_v3:2,526,999..2,528,024(-)	conserved Plasmodium protein, unknown function	1
PY17X_1414100	PY17X_1414100.1	Py17X_14_v3:636,038..637,237(-)	ankyrin-repeat protein, putative	1
PY17X_1443300	PY17X_1443300.1	Py17X_14_v3:1,674,047..1,676,035(-)	conserved Plasmodium protein, unknown function	1
PY17X_1457900	PY17X_1457900.1	Py17X_14_v3:2,293,183..2,294,733(-)	sulfhydryl oxidase, putative	1
PY17X_0106200	PY17X_0106200.1	Py17X_01_v3:329,226..330,949(+)	elongation of fatty acids protein, putative	1
PY17X_0516000	PY17X_0516000.1	Py17X_05_v3:742,636..743,289(-)	ookinete surface protein P25	1
PY17X_0921400	PY17X_0921400.1	Py17X_09_v3:921,254..922,737(-)	spermidine synthase, putative	1
PY17X_1038100	PY17X_1038100.1	Py17X_10_v3:1,583,982..1,588,519(+)	WD repeat-containing protein 65, putative	1
PY17X_1105900	PY17X_1105900.1	Py17X_11_v3:360,498..362,168(+)	actin-like protein, putative	1
PY17X_1113700	PY17X_1113700.1	Py17X_11_v3:661,892..662,749(+)	AKAP-like protein, putative	1
PY17X_1136200	PY17X_1136200.1	Py17X_11_v3:1,483,859..1,484,792(+)	conserved Plasmodium protein, unknown function	1
PY17X_0105100	PY17X_0105100.1	Py17X_01_v3:289,393..293,610(-)	RAP protein, putative	1
PY17X_0210500	PY17X_0210500.1	Py17X_02_v3:465,013..465,938(-)	thrombospondin related sporozoite protein, putative	1
PY17X_0214600	PY17X_0214600.1	Py17X_02_v3:638,576..645,718(+)	allantoicase, putative	1
PY17X_0312800	PY17X_0312800.1	Py17X_03_v3:489,132..490,196(-)	Golgi to ER traffic protein 2, putative	1
PY17X_0513400	PY17X_0513400.1	Py17X_05_v3:660,723..661,541(-)	RING zinc finger protein, putative	1
PY17X_0927700	PY17X_0927700.1	Py17X_09_v3:1,156,556..1,164,349(-)	conserved Plasmodium protein, unknown function	1
PY17X_0912300	PY17X_0912300.1	Py17X_09_v3:604,383..605,025(+)	sporozoite surface protein essential for liver stage development, putative	1
PY17X_1308300	PY17X_1308300.1	Py17X_13_v3:602,472..605,927(+)	protein SOC3, putative	1
PY17X_1318100	PY17X_1318100.1	Py17X_13_v3:973,727..975,322(-)	S-adenosylmethionine-dependent methyltransferase, putative	1
PY17X_1333800	PY17X_1333800.1	Py17X_13_v3:1,538,051..1,540,591(-)	plasmepsin VIII, putative	1
PY17X_1341500	PY17X_1341500.1	Py17X_13_v3:1,837,560..1,837,895(-)	conserved Plasmodium protein, unknown function	1
PY17X_1351300	PY17X_1351300.1	Py17X_13_v3:2,212,664..2,214,142(+)	conserved Plasmodium protein, unknown function	1
PY17X_1354100	PY17X_1354100.1	Py17X_13_v3:2,290,298..2,291,269(-)	MSP7-like protein	1
PY17X_0112600	PY17X_0112600.1	Py17X_01_v3:576,933..577,937(-)	6-cysteine protein P12, putative	1
PY17X_0312500	PY17X_0312500.1	Py17X_03_v3:480,821..481,558(+)	conserved Plasmodium protein, unknown function	1
PY17X_0417600	PY17X_0417600.1	Py17X_04_v3:744,615..745,748(-)	arginase, putative	1
PY17X_0619000	PY17X_0619000.1	Py17X_06_v3:853,714..855,102(-)	conserved Plasmodium protein, unknown function	1
PY17X_0701600	PY17X_0701600.1	Py17X_07_v3:251,459..252,826(+)	prolyl 4-hydroxylase subunit alpha, putative	1
PY17X_0714600	PY17X_0714600.1	Py17X_07_v3:713,403..714,538(-)	EF-hand calcium-binding domain-containing protein, putative	1
PY17X_1243800	PY17X_1243800.1	Py17X_12_v3:1,771,405..1,772,301(+)	inner membrane complex protein 1g, putative	1
PY17X_1314700	PY17X_1314700.1	Py17X_13_v3:855,608..856,381(-)	conserved Plasmodium protein, unknown function	1
PY17X_1411400	PY17X_1411400.1	Py17X_14_v3:529,127..530,581(+)	meiosis-specific nuclear structural protein 1, putative	1
PY17X_1422400	PY17X_1422400.1	Py17X_14_v3:942,953..944,827(-)	MAATS1 domain-containing protein, putative	1
PY17X_1429200	PY17X_1429200.1	Py17X_14_v3:1,163,490..1,165,334(-)	aquaporin, putative	1
PY17X_1455900	PY17X_1455900.1	Py17X_14_v3:2,194,174..2,195,685(-)	protein kinase 2	1
PY17X_1456900	PY17X_1456900.1	Py17X_14_v3:2,252,009..2,253,568(+)	3-hydroxyisobutyryl-CoA hydrolase, putative	1
PY17X_0311800	PY17X_0311800.1	Py17X_03_v3:451,044..451,940(+)	conserved Plasmodium protein, unknown function	1
PY17X_0518000	PY17X_0518000.1	Py17X_05_v3:804,614..808,828(-)	S-adenosylmethionine decarboxylase/ornithine decarboxylase	1
PY17X_0816500	PY17X_0816500.1	Py17X_08_v3:711,086..712,342(-)	zinc finger protein, putative	1
PY17X_0922900	PY17X_0922900.1	Py17X_09_v3:974,531..977,703(-)	protein disulfide-isomerase, putative	1
PY17X_1126500	PY17X_1126500.1	Py17X_11_v3:1,100,807..1,102,997(-)	3-oxoacyl-acyl-carrier protein synthase, putative	1
PY17X_1132800	PY17X_1132800.1	Py17X_11_v3:1,356,850..1,358,652(-)	metacaspase-1, putative	1
PY17X_1206700	PY17X_1206700.1	Py17X_12_v3:347,790..348,785(-)	conserved Plasmodium protein, unknown function	1
PY17X_1314800	PY17X_1314800.1	Py17X_13_v3:857,120..858,915(+)	conserved protein, unknown function	1
PY17X_1413400	PY17X_1413400.1	Py17X_14_v3:603,102..605,069(+)	methionyl-tRNA formyltransferase, putative	1
PY17X_0106000	PY17X_0106000.1	Py17X_01_v3:319,564..320,346(+)	conserved Plasmodium protein, unknown function	1
PY17X_0112900	PY17X_0112900.1	Py17X_01_v3:585,053..586,994(-)	conserved Plasmodium protein, unknown function	1
PY17X_0819900	PY17X_0819900.1	Py17X_08_v3:813,817..814,572(+)	conserved Plasmodium protein, unknown function	1
PY17X_0825800	PY17X_0825800.1	Py17X_08_v3:1,016,751..1,021,798(+)	tetratricopeptide repeat protein, putative	1
PY17X_0902900	PY17X_0902900.1	Py17X_09_v3:223,435..225,719(+)	conserved Plasmodium protein, unknown function	1
PY17X_1004800	PY17X_1004800.1	Py17X_10_v3:320,273..327,055(-)	lysine decarboxylase, putative	1
PY17X_1033700	PY17X_1033700.1	Py17X_10_v3:1,394,966..1,397,460(+)	rhomboid protease ROM8, putative	1
PY17X_1104000	PY17X_1104000.1	Py17X_11_v3:277,591..280,161(+)	cell division control protein 6, putative	1
PY17X_1207800	PY17X_1207800.1	Py17X_12_v3:381,420..383,966(-)	heptatricopeptide repeat-containing protein, putative	1
PY17X_1439100	PY17X_1439100.1	Py17X_14_v3:1,504,806..1,507,268(+)	heptatricopeptide repeat-containing protein, putative	1
PY17X_1444000	PY17X_1444000.1	Py17X_14_v3:1,699,639..1,701,465(+)	U3 small nucleolar RNA-interacting protein 2, putative	1
PY17X_0405000	PY17X_0405000.1	Py17X_04_v3:305,291..306,880(-)	EH domain-containing protein, putative	1
PY17X_0915100	PY17X_0915100.1	Py17X_09_v3:706,345..708,249(-)	conserved Plasmodium protein, unknown function	1
PY17X_0929400	PY17X_0929400.1	Py17X_09_v3:1,226,647..1,227,015(-)	heat shock factor-binding protein 1, putative	1
PY17X_0938400	PY17X_0938400.1	Py17X_09_v3:1,536,737..1,538,645(+)	conserved protein, unknown function	1
PY17X_1028700	PY17X_1028700.1	Py17X_10_v3:1,209,713..1,213,666(+)	conserved protein, unknown function	1
PY17X_1126800	PY17X_1126800.1	Py17X_11_v3:1,112,181..1,112,618(-)	conserved Plasmodium protein, unknown function	1
PY17X_1128700	PY17X_1128700.1	Py17X_11_v3:1,203,156..1,204,064(-)	conserved Plasmodium protein, unknown function	1
PY17X_1215800	PY17X_1215800.1	Py17X_12_v3:664,437..667,134(+)	male gamete fusion factor HAP2, putative	1
PY17X_1238300	PY17X_1238300.1	Py17X_12_v3:1,551,933..1,554,930(+)	protein phosphatase PPM9, putative	1
PY17X_1323800	PY17X_1323800.1	Py17X_13_v3:1,190,299..1,191,693(-)	conserved Plasmodium protein, unknown function	1
PY17X_1360600	PY17X_1360600.1	Py17X_13_v3:2,478,317..2,479,702(-)	inner membrane complex protein 1k, putative	1
PY17X_1407500	PY17X_1407500.1	Py17X_14_v3:390,392..392,362(+)	ATP-dependent RNA helicase DBP6, putative	1
PY17X_1426000	PY17X_1426000.1	Py17X_14_v3:1,041,289..1,043,040(+)	PUB domain-containing protein, putative	1
PY17X_1451700	PY17X_1451700.1	Py17X_14_v3:2,043,235..2,046,060(-)	protein TOC75, putative	1
PY17X_1454000	PY17X_1454000.1	Py17X_14_v3:2,125,981..2,127,315(-)	conserved Plasmodium protein, unknown function	1
PY17X_0210300	PY17X_0210300.1	Py17X_02_v3:457,875..459,170(+)	StAR-related lipid transfer protein, putative	1
PY17X_0814900	PY17X_0814900.1	Py17X_08_v3:650,368..653,355(-)	selenide water dikinase, putative	1
PY17X_0833500	PY17X_0833500.1	Py17X_08_v3:1,293,936..1,299,178(+)	high molecular weight rhoptry protein 2	1
PY17X_0933800	PY17X_0933800.1	Py17X_09_v3:1,377,454..1,378,896(+)	pyridoxine biosynthesis protein PDX2, putative	1
PY17X_1019100	PY17X_1019100.1	Py17X_10_v3:870,457..873,750(-)	conserved Plasmodium protein, unknown function	1
PY17X_1104400	PY17X_1104400.1	Py17X_11_v3:292,379..296,016(-)	myosin B, putative	1
PY17X_1109100	PY17X_1109100.1	Py17X_11_v3:464,382..466,356(+)	conserved protein, unknown function	1
PY17X_1114400	PY17X_1114400.1	Py17X_11_v3:681,122..683,791(-)	deoxyribodipyrimidine photo-lyase, putative	1
PY17X_1233100	PY17X_1233100.1	Py17X_12_v3:1,352,820..1,356,726(+)	conserved Plasmodium protein, unknown function	1
PY17X_1244800	PY17X_1244800.1	Py17X_12_v3:1,799,447..1,800,190(-)	conserved Plasmodium protein, unknown function	1
PY17X_1325800	PY17X_1325800.1	Py17X_13_v3:1,271,977..1,276,647(-)	alpha/beta hydrolase, putative	1
PY17X_1447600	PY17X_1447600.1	Py17X_14_v3:1,868,139..1,869,296(-)	ATP-dependent protease subunit ClpQ, putative	1
PY17X_0705700	PY17X_0705700.1	Py17X_07_v3:404,750..405,571(-)	translation initiation factor IF-3, putative	1
PY17X_1022400	PY17X_1022400.1	Py17X_10_v3:977,737..979,359(-)	14-3-3 protein, putative	1
PY17X_1025500	PY17X_1025500.1	Py17X_10_v3:1,067,849..1,071,255(+)	conserved Plasmodium protein, unknown function	1
PY17X_1322400	PY17X_1322400.1	Py17X_13_v3:1,134,082..1,134,540(-)	conserved protein, unknown function	1
PY17X_1342000	PY17X_1342000.1	Py17X_13_v3:1,855,222..1,856,205(-)	conserved protein, unknown function	1
PY17X_1462400	PY17X_1462400.1	Py17X_14_v3:2,430,468..2,431,598(+)	conserved Plasmodium protein, unknown function	1
PY17X_1463800	PY17X_1463800.1	Py17X_14_v3:2,464,970..2,465,392(-)	conserved protein, unknown function	1
PY17X_0109400	PY17X_0109400.1	Py17X_01_v3:459,732..461,275(+)	citrate synthase-like protein, putative	1
PY17X_0111400	PY17X_0111400.1	Py17X_01_v3:532,940..534,055(-)	conserved protein, unknown function	1
PY17X_0304100	PY17X_0304100.1	Py17X_03_v3:156,825..157,447(-)	PH domain-containing protein, putative	1
PY17X_0415000	PY17X_0415000.1	Py17X_04_v3:642,971..643,897(-)	serine/threonine protein phosphatase 6, putative	1
PY17X_0515400	PY17X_0515400.1	Py17X_05_v3:730,512..731,390(-)	conserved protein, unknown function	1
PY17X_0806900	PY17X_0806900.1	Py17X_08_v3:343,657..345,528(+)	conserved Plasmodium protein, unknown function	1
PY17X_0812600	PY17X_0812600.1	Py17X_08_v3:560,670..561,487(-)	peptide deformylase, putative	1
PY17X_0827300	PY17X_0827300.1	Py17X_08_v3:1,077,700..1,078,398(-)	OTU domain-containing protein, putative	1
PY17X_0834800	PY17X_0834800.1	Py17X_08_v3:1,338,411..1,339,952(+)	conserved Plasmodium protein, unknown function	1
PY17X_0838800	PY17X_0838800.1	Py17X_08_v3:1,461,613..1,462,580(+)	conserved Plasmodium protein, unknown function	1
PY17X_1004600	PY17X_1004600.1	Py17X_10_v3:315,636..316,588(-)	conserved Plasmodium protein, unknown function	1
PY17X_1011500	PY17X_1011500.1	Py17X_10_v3:564,115..565,523(-)	conserved Plasmodium protein, unknown function	1
PY17X_1039800	PY17X_1039800.1	Py17X_10_v3:1,650,209..1,651,135(+)	cysteine-rich small secreted protein CSS, putative	1
PY17X_1129900	PY17X_1129900.1	Py17X_11_v3:1,239,012..1,239,858(+)	ribosomal RNA-processing protein 7, putative	1
PY17X_1240100	PY17X_1240100.1	Py17X_12_v3:1,611,386..1,613,428(-)	conserved Plasmodium protein, unknown function	1
PY17X_1347600	PY17X_1347600.1	Py17X_13_v3:2,075,334..2,076,287(-)	regulator of nonsense transcripts 3B, putative	1
PY17X_1433900	PY17X_1433900.1	Py17X_14_v3:1,315,692..1,317,467(+)	serpentine receptor 10, putative	1
PY17X_1437600	PY17X_1437600.1	Py17X_14_v3:1,443,184..1,444,626(-)	zinc finger protein, putative	1
PY17X_1456000	PY17X_1456000.1	Py17X_14_v3:2,198,967..2,201,315(-)	HD superfamily phosphohydrolase protein, putative	1
PY17X_0302600	PY17X_0302600.1	Py17X_03_v3:117,425..118,933(+)	translocation protein SEC66, putative	1
PY17X_0310000	PY17X_0310000.1	Py17X_03_v3:399,041..400,082(+)	secreted protein with altered thrombospondin repeat domain, putative	1
PY17X_0406500	PY17X_0406500.1	Py17X_04_v3:371,467..374,178(+)	P-loop containing nucleoside triphosphate hydrolase, putative	1
PY17X_0414200	PY17X_0414200.1	Py17X_04_v3:619,044..622,593(-)	conserved Plasmodium protein, unknown function	1
PY17X_0502400	PY17X_0502400.1	Py17X_05_v3:221,967..222,734(-)	rhoptry neck protein 12	1
PY17X_0514300	PY17X_0514300.1	Py17X_05_v3:688,361..690,049(+)	WD repeat-containing protein, putative	1
PY17X_0607900	PY17X_0607900.1	Py17X_06_v3:414,655..416,691(+)	conserved Plasmodium protein, unknown function	1
PY17X_0823700	PY17X_0823700.1	Py17X_08_v3:945,986..947,455(+)	major facilitator superfamily domain-containing protein, putative	1
PY17X_1024300	PY17X_1024300.1	Py17X_10_v3:1,026,727..1,027,916(+)	dynein light chain, putative	1
PY17X_1334700	PY17X_1334700.1	Py17X_13_v3:1,602,823..1,603,644(-)	enkurin domain-containing protein, putative	1
PY17X_1344000	PY17X_1344000.1	Py17X_13_v3:1,925,542..1,927,104(+)	conserved Plasmodium protein, unknown function	1
PY17X_1415300	PY17X_1415300.1	Py17X_14_v3:672,635..673,732(+)	serine/threonine protein kinase PK9, putative	1
PY17X_1428800	PY17X_1428800.1	Py17X_14_v3:1,148,970..1,151,419(-)	hydroxymethyldihydropterin pyrophosphokinase-dihydropteroate synthase, putative	1
PY17X_1437500	PY17X_1437500.1	Py17X_14_v3:1,441,401..1,442,084(+)	ribulose-phosphate 3-epimerase, putative	1
PY17X_0110500	PY17X_0110500.1	Py17X_01_v3:503,199..503,764(-)	peptidyl-tRNA hydrolase PTRHD1, putative	1
PY17X_0314100	PY17X_0314100.1	Py17X_03_v3:542,766..544,334(+)	conserved Plasmodium protein, unknown function	1
PY17X_0719200	PY17X_0719200.1	Py17X_07_v3:856,185..858,037(-)	mRNA-binding protein PUF2	1
PY17X_0811800	PY17X_0811800.1	Py17X_08_v3:536,648..537,020(+)	conserved Plasmodium protein, unknown function	1
PY17X_1111900	PY17X_1111900.1	Py17X_11_v3:579,747..582,689(+)	stearoyl-CoA desaturase, putative	1
PY17X_1218900	PY17X_1218900.1	Py17X_12_v3:781,230..782,290(-)	conserved Plasmodium protein, unknown function	1
PY17X_1356000	PY17X_1356000.1	Py17X_13_v3:2,339,082..2,340,988(+)	protein kinase 6	1
PY17X_1447500	PY17X_1447500.1	Py17X_14_v3:1,866,002..1,866,935(-)	subpellicular microtubule protein 2, putative	1
PY17X_1449500	PY17X_1449500.1	Py17X_14_v3:1,946,445..1,947,434(+)	cytochrome b5, putative	1
PY17X_0110700	PY17X_0110700.1	Py17X_01_v3:507,007..509,019(+)	transketolase, putative	1
PY17X_0830000	PY17X_0830000.1	Py17X_08_v3:1,168,980..1,170,117(+)	parasitophorous vacuolar protein 5, putative	1
PY17X_0839700	PY17X_0839700.1	Py17X_08_v3:1,484,902..1,490,050(-)	cytoadherence linked asexual protein 9	1
PY17X_0916100	PY17X_0916100.1	Py17X_09_v3:754,153..756,687(-)	RNA (uracil-5-)methyltransferase, putative	1
PY17X_1108600	PY17X_1108600.1	Py17X_11_v3:448,870..449,458(+)	conserved Plasmodium protein, unknown function	1
PY17X_1129200	PY17X_1129200.1	Py17X_11_v3:1,214,837..1,216,849(-)	nicotinate phosphoribosyltransferase, putative	1
PY17X_1203900	PY17X_1203900.1	Py17X_12_v3:245,553..247,950(+)	transformer-2 protein homolog beta, putative	1
PY17X_1367400	PY17X_1367400.1	Py17X_13_v3:2,770,527..2,770,886(-)	conserved Plasmodium protein, unknown function	1
PY17X_1404400	PY17X_1404400.1	Py17X_14_v3:287,343..287,891(+)	conserved Plasmodium protein, unknown function	1
PY17X_1435000	PY17X_1435000.1	Py17X_14_v3:1,345,424..1,345,846(-)	conserved protein, unknown function	1
PY17X_0111800	PY17X_0111800.1	Py17X_01_v3:553,225..554,121(+)	lsm12, putative	1
PY17X_0407300	PY17X_0407300.1	Py17X_04_v3:391,955..392,660(+)	ER membrane protein complex subunit 5, putative	1
PY17X_0500021	PY17X_0500021.1	Py17X_05_v3:11,698..12,617(-)	fam-b protein	1
PY17X_0507500	PY17X_0507500.1	Py17X_05_v3:440,378..442,702(-)	conserved Plasmodium membrane protein, unknown function	1
PY17X_0526200	PY17X_0526200.1	Py17X_05_v3:1,106,569..1,107,096(-)	early transcribed membrane protein	1
PY17X_0702300	PY17X_0702300.1	Py17X_07_v3:274,135..277,233(-)	conserved protein, unknown function	1
PY17X_0835900	PY17X_0835900.1	Py17X_08_v3:1,381,675..1,383,949(+)	PIH1 domain-containing protein, putative	1
PY17X_0930000	PY17X_0930000.1	Py17X_09_v3:1,247,783..1,248,312(-)	conserved Plasmodium protein, unknown function	1
PY17X_1015100	PY17X_1015100.1	Py17X_10_v3:732,526..733,425(-)	PhIL1 interacting protein PIP2, putative	1
PY17X_1034100	PY17X_1034100.1	Py17X_10_v3:1,414,173..1,415,626(-)	ankyrin-repeat protein, putative	1
PY17X_1129600	PY17X_1129600.1	Py17X_11_v3:1,227,885..1,230,188(+)	phospholipase, putative	1
PY17X_1130900	PY17X_1130900.1	Py17X_11_v3:1,299,628..1,301,622(+)	bifunctional methylenetetrahydrofolate dehydrogenase/cyclohydrolase, putative	1
PY17X_1218200	PY17X_1218200.1	Py17X_12_v3:759,923..761,418(-)	survival motor neuron-like protein, putative	1
PY17X_1432200	PY17X_1432200.1	Py17X_14_v3:1,278,983..1,279,707(-)	histone-lysine N-methyltransferase SET5, putative	1
PY17X_0105900	PY17X_0105900.1	Py17X_01_v3:311,329..317,605(-)	nucleoside diphosphate kinase, putative	1
PY17X_0310800	PY17X_0310800.1	Py17X_03_v3:413,752..415,549(+)	protein kinase 7	1
PY17X_0712900	PY17X_0712900.1	Py17X_07_v3:653,075..655,136(-)	zinc finger protein, putative	1
PY17X_0713100	PY17X_0713100.1	Py17X_07_v3:662,701..662,997(+)	high mobility group protein B2	1
PY17X_0815100	PY17X_0815100.1	Py17X_08_v3:658,098..659,822(+)	actin-like protein, putative	1
PY17X_0824400	PY17X_0824400.1	Py17X_08_v3:973,095..975,893(-)	CS domain protein, putative	1
PY17X_0837200	PY17X_0837200.1	Py17X_08_v3:1,420,670..1,422,838(+)	CSTF domain-containing protein, putative	1
PY17X_0918300	PY17X_0918300.1	Py17X_09_v3:829,087..829,881(+)	conserved Plasmodium protein, unknown function	1
PY17X_0940700	PY17X_0940700.1	Py17X_09_v3:1,596,637..1,597,473(-)	conserved Plasmodium protein, unknown function	1
PY17X_1003500	PY17X_1003500.1	Py17X_10_v3:245,989..247,059(-)	6-cysteine protein P36	1
PY17X_1033800	PY17X_1033800.1	Py17X_10_v3:1,399,116..1,401,199(+)	conserved Plasmodium protein, unknown function	1
PY17X_1211100	PY17X_1211100.1	Py17X_12_v3:495,499..496,713(+)	protein phosphatase PPM10, putative	1
PY17X_1240600	PY17X_1240600.1	Py17X_12_v3:1,651,878..1,653,338(+)	magnesium transporter NIPA, putative	1
PY17X_1315100	PY17X_1315100.1	Py17X_13_v3:864,268..864,913(+)	inner membrane complex protein, putative	1
PY17X_1437300	PY17X_1437300.1	Py17X_14_v3:1,437,895..1,438,467(-)	raf kinase inhibitor, putative	1
PY17X_0417700	PY17X_0417700.1	Py17X_04_v3:747,456..749,540(+)	dynein intermediate light chain, putative	1
PY17X_0611200	PY17X_0611200.1	Py17X_06_v3:551,071..551,682(+)	conserved Plasmodium protein, unknown function	1
PY17X_0834400	PY17X_0834400.1	Py17X_08_v3:1,319,941..1,325,259(+)	merozoite surface protein 1	1
PY17X_1126700	PY17X_1126700.1	Py17X_11_v3:1,109,166..1,111,892(+)	centrosomal protein CEP135, putative	1
PY17X_1131200	PY17X_1131200.1	Py17X_11_v3:1,310,331..1,311,173(+)	tetratricopeptide repeat protein, putative	1
PY17X_1208800	PY17X_1208800.1	Py17X_12_v3:408,764..409,393(+)	conserved protein, unknown function	1
PY17X_1317900	PY17X_1317900.1	Py17X_13_v3:960,301..965,385(-)	E3 ubiquitin-protein ligase ZNF598, putative	1
PY17X_1324800	PY17X_1324800.1	Py17X_13_v3:1,228,586..1,230,361(-)	MA3 domain-containing protein, putative	1
PY17X_1368100	PY17X_1368100.1	Py17X_13_v3:2,798,004..2,798,930(+)	conserved Plasmodium protein, unknown function	1
PY17X_1420500	PY17X_1420500.1	Py17X_14_v3:859,962..861,506(+)	SNARE protein, putative	1
PY17X_1427200	PY17X_1427200.1	Py17X_14_v3:1,082,193..1,083,506(+)	sporozoite surface protein 3	1
PY17X_0506700	PY17X_0506700.1	Py17X_05_v3:386,408..389,079(+)	endomembrane protein 70, putative	1
PY17X_0509000	PY17X_0509000.1	Py17X_05_v3:502,115..504,214(+)	conserved Plasmodium protein, unknown function	1
PY17X_0525700	PY17X_0525700.1	Py17X_05_v3:1,082,074..1,083,325(-)	tryptophan-rich protein	1
PY17X_0613700	PY17X_0613700.1	Py17X_06_v3:642,977..644,626(-)	conserved protein, unknown function	1
PY17X_0623700	PY17X_0623700.1	Py17X_06_v3:991,757..992,485(-)	dynactin subunit 5, putative	1
PY17X_0711800	PY17X_0711800.1	Py17X_07_v3:611,904..613,961(-)	perforin-like protein 5	1
PY17X_0815500	PY17X_0815500.1	Py17X_08_v3:670,795..673,447(+)	START domain-containing protein, putative	1
PY17X_0931400	PY17X_0931400.1	Py17X_09_v3:1,293,461..1,297,834(+)	myosin light chain B, putative	1
PY17X_1118800	PY17X_1118800.1	Py17X_11_v3:833,524..834,465(+)	malate dehydrogenase, putative	1
PY17X_1142100	PY17X_1142100.1	Py17X_11_v3:1,729,740..1,731,392(-)	ferrochelatase, putative	1
PY17X_1213200	PY17X_1213200.1	Py17X_12_v3:559,477..561,117(-)	heptatricopeptide repeat-containing protein, putative	1
PY17X_1458200	PY17X_1458200.1	Py17X_14_v3:2,299,093..2,300,404(-)	conserved Plasmodium protein, unknown function	1
PY17X_0412400	PY17X_0412400.1	Py17X_04_v3:576,893..578,908(-)	heptatricopeptide repeat-containing protein, putative	1
PY17X_0904700	PY17X_0904700.1	Py17X_09_v3:303,792..304,982(-)	bicoid-interacting protein BIN3, putative	1
PY17X_0946500	PY17X_0946500.1	Py17X_09_v3:1,819,101..1,819,445(-)	early transcribed membrane protein	1
PY17X_1012400	PY17X_1012400.1	Py17X_10_v3:607,981..609,488(+)	CCR4-associated factor 16, putative	1
PY17X_1105000	PY17X_1105000.1	Py17X_11_v3:313,235..314,398(-)	conserved Plasmodium protein, unknown function	1
PY17X_1114500	PY17X_1114500.1	Py17X_11_v3:685,687..688,062(+)	secreted ookinete protein, putative	1
PY17X_1143400	PY17X_1143400.1	Py17X_11_v3:1,760,442..1,760,885(+)	conserved protein, unknown function	1
PY17X_1218100	PY17X_1218100.1	Py17X_12_v3:756,351..758,780(-)	BSD domain-containing protein, putative	1
PY17X_1340400	PY17X_1340400.1	Py17X_13_v3:1,806,495..1,807,335(-)	conserved Plasmodium protein, unknown function	1
PY17X_1354200	PY17X_1354200.1	Py17X_13_v3:2,293,164..2,293,946(-)	MSP7-like protein	1
PY17X_1438500	PY17X_1438500.1	Py17X_14_v3:1,477,549..1,478,379(-)	heterochromatin protein 1	1
PY17X_0714100	PY17X_0714100.1	Py17X_07_v3:700,672..701,517(-)	adenylate kinase 2, putative	1
PY17X_0714700	PY17X_0714700.1	Py17X_07_v3:716,019..718,419(+)	HAP2-GCS1 domain-containing protein, putative	1
PY17X_0836100	PY17X_0836100.1	Py17X_08_v3:1,386,667..1,387,919(-)	adenylate kinase-like protein 2, putative	1
PY17X_1020000	PY17X_1020000.1	Py17X_10_v3:904,580..905,104(+)	transcription factor BTF3, putative	1
PY17X_1124700	PY17X_1124700.1	Py17X_11_v3:1,036,473..1,038,461(-)	conserved protein, unknown function	1
PY17X_1129700	PY17X_1129700.1	Py17X_11_v3:1,232,900..1,234,507(+)	polyadenylate-binding protein 3, putative	1
PY17X_1135100	PY17X_1135100.1	Py17X_11_v3:1,443,453..1,443,818(+)	dynein light chain, putative	1
PY17X_1333700	PY17X_1333700.1	Py17X_13_v3:1,535,050..1,537,680(-)	conserved Plasmodium protein, unknown function	1
PY17X_1338700	PY17X_1338700.1	Py17X_13_v3:1,745,164..1,748,647(-)	conserved Plasmodium protein, unknown function	1
PY17X_1350800	PY17X_1350800.1	Py17X_13_v3:2,197,940..2,199,604(-)	protein kinase, putative	1
PY17X_1444200	PY17X_1444200.1	Py17X_14_v3:1,706,050..1,707,420(-)	parasitophorous vacuolar protein 2, putative	1
PY17X_0514800	PY17X_0514800.1	Py17X_05_v3:699,256..701,869(-)	conserved Plasmodium protein, unknown function	1
PY17X_0613600	PY17X_0613600.1	Py17X_06_v3:639,798..642,647(+)	succinyl-CoA ligase, putative	1
PY17X_0702500	PY17X_0702500.1	Py17X_07_v3:282,544..284,056(+)	translation initiation factor eIF-2B subunit alpha, putative	1
PY17X_1106000	PY17X_1106000.1	Py17X_11_v3:363,596..365,332(+)	UDP-N-acetylglucosamine transporter, putative	1
PY17X_1211900	PY17X_1211900.1	Py17X_12_v3:530,261..531,091(+)	succinate dehydrogenase subunit 4, putative	1
PY17X_1235800	PY17X_1235800.1	Py17X_12_v3:1,463,964..1,464,884(-)	F-actin-capping protein subunit beta, putative	1
PY17X_1237800	PY17X_1237800.1	Py17X_12_v3:1,532,149..1,534,086(+)	zinc finger protein, putative	1
PY17X_1349100	PY17X_1349100.1	Py17X_13_v3:2,142,240..2,143,781(-)	chromatin assembly factor 1 subunit B, putative	1
PY17X_0103800	PY17X_0103800.1	Py17X_01_v3:227,299..230,004(-)	trophozoite exported protein 1, putative	1
PY17X_0214700	PY17X_0214700.1	Py17X_02_v3:647,020..647,921(+)	1-cys peroxiredoxin, putative	1
PY17X_0307100	PY17X_0307100.1	Py17X_03_v3:281,360..283,814(-)	ARMT1-like domain-containing protein, putative	1
PY17X_0411000	PY17X_0411000.1	Py17X_04_v3:525,526..528,654(+)	parasite-infected erythrocyte surface protein	1
PY17X_0620400	PY17X_0620400.1	Py17X_06_v3:896,604..897,171(+)	conserved protein, unknown function	1
PY17X_0827100	PY17X_0827100.1	Py17X_08_v3:1,073,317..1,074,705(-)	3-oxoacyl-[acyl-carrier-protein] reductase	1
PY17X_1110800	PY17X_1110800.1	Py17X_11_v3:539,461..545,361(-)	KH domain-containing protein, putative	1
PY17X_1135700	PY17X_1135700.1	Py17X_11_v3:1,463,268..1,464,832(+)	pyrroline-5-carboxylate reductase, putative	1
PY17X_1327400	PY17X_1327400.1	Py17X_13_v3:1,323,960..1,324,859(+)	biotin--protein ligase 2, putative	1
PY17X_1365100	PY17X_1365100.1	Py17X_13_v3:2,682,042..2,683,730(+)	conserved Plasmodium protein, unknown function	1
PY17X_1438800	PY17X_1438800.1	Py17X_14_v3:1,495,147..1,496,043(+)	conserved Plasmodium protein, unknown function	1
PY17X_1443000	PY17X_1443000.1	Py17X_14_v3:1,658,698..1,661,680(-)	conserved Plasmodium protein, unknown function	1
PY17X_0208500	PY17X_0208500.1	Py17X_02_v3:389,667..390,503(+)	EF hand domain-containing protein, putative	1
PY17X_0405100	PY17X_0405100.1	Py17X_04_v3:309,845..313,561(+)	conserved Plasmodium protein, unknown function	1
PY17X_0412700	PY17X_0412700.1	Py17X_04_v3:583,587..586,679(-)	tetratricopeptide repeat protein, putative	1
PY17X_0935900	PY17X_0935900.1	Py17X_09_v3:1,450,886..1,451,947(-)	glyoxalase I, putative	1
PY17X_1020800	PY17X_1020800.1	Py17X_10_v3:924,871..926,115(+)	enoyl-CoA hydratase, putative	1
PY17X_1308400	PY17X_1308400.1	Py17X_13_v3:606,223..608,226(-)	AP-3 complex subunit mu, putative	1
PY17X_1337700	PY17X_1337700.1	Py17X_13_v3:1,719,648..1,720,686(-)	conserved Plasmodium protein, unknown function	1
PY17X_1363200	PY17X_1363200.1	Py17X_13_v3:2,603,849..2,605,240(+)	lipoyl synthase, putative	1
PY17X_1365600	PY17X_1365600.1	Py17X_13_v3:2,692,929..2,695,037(-)	WD repeat-containing protein 92, putative	1
PY17X_1429600	PY17X_1429600.1	Py17X_14_v3:1,178,002..1,178,271(+)	acyl-CoA binding protein, putative	1
PY17X_1446500	PY17X_1446500.1	Py17X_14_v3:1,828,002..1,828,485(+)	macrophage migration inhibitory factor	1
PY17X_0103100	PY17X_0103100.1	Py17X_01_v3:208,103..209,509(-)	conserved Plasmodium protein, unknown function	1
PY17X_0105000	PY17X_0105000.1	Py17X_01_v3:287,035..288,624(-)	glyoxalase I-like protein GILP, putative	1
PY17X_0417000	PY17X_0417000.1	Py17X_04_v3:721,304..724,114(-)	CS domain-containing protein, putative	1
PY17X_0626300	PY17X_0626300.1	Py17X_06_v3:1,110,529..1,111,748(-)	tryptophan-rich protein	1
PY17X_0820100	PY17X_0820100.1	Py17X_08_v3:817,418..818,071(+)	glycolipid transfer protein, putative	1
PY17X_0907400	PY17X_0907400.1	Py17X_09_v3:387,740..388,783(-)	alpha/beta hydrolase, putative	1
PY17X_1004900	PY17X_1004900.1	Py17X_10_v3:330,111..330,425(+)	conserved protein, unknown function	1
PY17X_1018900	PY17X_1018900.1	Py17X_10_v3:864,841..865,334(-)	selenoprotein, putative	1
PY17X_1466100	PY17X_1466100.1	Py17X_14_v3:2,550,660..2,552,252(-)	translation initiation factor eIF-2B subunit beta, putative	1
PY17X_0106600	PY17X_0106600.1	Py17X_01_v3:343,387..344,346(-)	conserved Plasmodium protein, unknown function	1
PY17X_0305400	PY17X_0305400.1	Py17X_03_v3:206,707..209,880(-)	serine repeat antigen 4	1
PY17X_0525800	PY17X_0525800.1	Py17X_05_v3:1,085,330..1,086,574(-)	tryptophan-rich protein	1
PY17X_0606400	PY17X_0606400.1	Py17X_06_v3:338,525..340,840(-)	O-phosphoseryl-tRNA(Sec) selenium transferase, putative	1
PY17X_1040500	PY17X_1040500.1	Py17X_10_v3:1,667,422..1,668,033(-)	DNA-directed RNA polymerase II subunit RPB4, putative	1
PY17X_1138300	PY17X_1138300.1	Py17X_11_v3:1,571,361..1,575,569(-)	E3 SUMO-protein ligase PIAS, putative	1
PY17X_1354500	PY17X_1354500.1	Py17X_13_v3:2,301,226..2,302,511(+)	WD repeat-containing protein, putative	1
PY17X_0111000	PY17X_0111000.1	Py17X_01_v3:517,940..518,206(-)	succinate dehydrogenase subunit 3, putative	1
PY17X_0304400	PY17X_0304400.1	Py17X_03_v3:168,013..169,206(+)	cysteine desulfuration protein SufE, putative	1
PY17X_0508900	PY17X_0508900.1	Py17X_05_v3:498,515..501,171(-)	conserved protein, unknown function	1
PY17X_0721200	PY17X_0721200.1	Py17X_07_v3:951,022..952,037(+)	conserved Plasmodium protein, unknown function	1
PY17X_0816200	PY17X_0816200.1	Py17X_08_v3:700,803..701,603(-)	conserved Plasmodium protein, unknown function	1
PY17X_0834000	PY17X_0834000.1	Py17X_08_v3:1,306,915..1,307,919(+)	conserved Plasmodium protein, unknown function	1
PY17X_1103700	PY17X_1103700.1	Py17X_11_v3:270,541..271,016(-)	Tim10/DDP family zinc finger protein, putative	1
PY17X_1309400	PY17X_1309400.1	Py17X_13_v3:643,718..645,073(+)	mitochondrial inner membrane protease ATP23, putative	1
PY17X_1447300	PY17X_1447300.1	Py17X_14_v3:1,858,403..1,859,815(-)	thioredoxin-like associated protein 1, putative	1
PY17X_1449200	PY17X_1449200.1	Py17X_14_v3:1,936,303..1,938,216(-)	phenylalanine--tRNA ligase, putative	1
PY17X_1458300	PY17X_1458300.1	Py17X_14_v3:2,301,299..2,303,040(+)	GAS8-like protein, putative	1
PY17X_0312000	PY17X_0312000.1	Py17X_03_v3:460,515..462,564(-)	conserved Plasmodium protein, unknown function	1
PY17X_0504100	PY17X_0504100.1	Py17X_05_v3:278,776..280,367(+)	conserved protein, unknown function	1
PY17X_0624700	PY17X_0624700.1	Py17X_06_v3:1,029,870..1,031,361(+)	conserved Plasmodium protein, unknown function	1
PY17X_0828200	PY17X_0828200.1	Py17X_08_v3:1,107,239..1,110,557(+)	patatin-like phospholipase, putative	1
PY17X_1036100	PY17X_1036100.1	Py17X_10_v3:1,491,567..1,492,710(-)	conserved Plasmodium protein, unknown function	1
PY17X_1136100	PY17X_1136100.1	Py17X_11_v3:1,481,571..1,482,572(-)	rhomboid protease ROM7, putative	1
PY17X_1217800	PY17X_1217800.1	Py17X_12_v3:743,454..745,256(+)	Rab3 GTPase-activating protein non-catalytic subunit, putative	1
PY17X_1313300	PY17X_1313300.1	Py17X_13_v3:802,555..803,985(-)	conserved Plasmodium protein, unknown function	1
PY17X_1330000	PY17X_1330000.1	Py17X_13_v3:1,399,146..1,400,824(+)	conserved Plasmodium protein, unknown function	1
PY17X_1434700	PY17X_1434700.1	Py17X_14_v3:1,335,739..1,338,726(+)	perforin-like protein 2	1
PY17X_0309400	PY17X_0309400.1	Py17X_03_v3:363,571..364,895(+)	GDP-fructose:GMP antiporter, putative	1
PY17X_0310100	PY17X_0310100.1	Py17X_03_v3:400,461..401,510(-)	SRR1-like protein	1
PY17X_0515900	PY17X_0515900.1	Py17X_05_v3:740,488..741,171(-)	ookinete surface protein P28	1
PY17X_0710600	PY17X_0710600.1	Py17X_07_v3:564,942..566,574(-)	conserved Plasmodium protein, unknown function	1
PY17X_0835200	PY17X_0835200.1	Py17X_08_v3:1,363,562..1,366,003(-)	elongation factor Tu, putative	1
PY17X_0917100	PY17X_0917100.1	Py17X_09_v3:786,436..787,212(-)	aquaglyceroporin, putative	1
PY17X_1102800	PY17X_1102800.1	Py17X_11_v3:246,069..247,479(-)	trafficking protein particle complex subunit 13, putative	1
PY17X_1203800	PY17X_1203800.1	Py17X_12_v3:242,072..243,337(+)	conserved Plasmodium protein, unknown function	1
PY17X_1221200	PY17X_1221200.1	Py17X_12_v3:879,958..881,391(-)	nicotinamidase, putative	1
PY17X_1243400	PY17X_1243400.1	Py17X_12_v3:1,760,344..1,761,753(+)	7-helix-1 protein, putative	1
PY17X_1244100	PY17X_1244100.1	Py17X_12_v3:1,778,824..1,779,912(+)	conserved Plasmodium protein, unknown function	1
PY17X_1348200	PY17X_1348200.1	Py17X_13_v3:2,109,408..2,110,726(-)	conserved protein, unknown function	1
PY17X_1428000	PY17X_1428000.1	Py17X_14_v3:1,113,209..1,117,208(+)	conserved protein, unknown function	1
PY17X_1466900	PY17X_1466900.1	Py17X_14_v3:2,574,865..2,576,334(-)	conserved Plasmodium protein, unknown function	1
PY17X_0107400	PY17X_0107400.1	Py17X_01_v3:377,543..379,027(+)	uroporphyrinogen III decarboxylase, putative	1
PY17X_0404600	PY17X_0404600.1	Py17X_04_v3:292,922..294,730(+)	IBR domain protein, putative	1
PY17X_0908500	PY17X_0908500.1	Py17X_09_v3:425,890..427,497(+)	inner membrane complex protein 1b, putative	1
PY17X_1132200	PY17X_1132200.1	Py17X_11_v3:1,338,028..1,340,472(-)	phosphoinositide phosphatase SAC1, putative	1
PY17X_1147800	PY17X_1147800.1	Py17X_11_v3:1,907,242..1,909,715(-)	tryptophan-rich protein	1
PY17X_1215700	PY17X_1215700.1	Py17X_12_v3:659,202..663,143(+)	merozoite surface protein MSA180, putative	1
PY17X_0707300	PY17X_0707300.1	Py17X_07_v3:455,748..457,034(+)	lipoate-protein ligase B, putative	1
PY17X_0814800	PY17X_0814800.1	Py17X_08_v3:648,346..649,635(+)	conserved protein, unknown function	1
PY17X_0927900	PY17X_0927900.1	Py17X_09_v3:1,170,890..1,174,213(-)	conserved Plasmodium protein, unknown function	1
PY17X_0928800	PY17X_0928800.1	Py17X_09_v3:1,204,705..1,206,255(+)	conserved protein, unknown function	1
PY17X_1223200	PY17X_1223200.1	Py17X_12_v3:964,614..965,207(+)	nucleic acid-binding protein, putative	1
PY17X_1234600	PY17X_1234600.1	Py17X_12_v3:1,412,715..1,413,656(-)	phosducin-like protein 1, putative	1
PY17X_1451100	PY17X_1451100.1	Py17X_14_v3:2,015,221..2,016,745(-)	conserved Plasmodium protein, unknown function	1

## Sheet: KEGG
ID	Name	Bgd count	Result count	Result gene list	Pct of bgd	Fold enrichment	Odds ratio	P-value	Benjamini	Bonferroni
PWY-6519__PK__MetaCyc	8-amino-7-oxononanoate biosynthesis I	10	7	PY17X_0523800,PY17X_0827100,PY17X_1029400,PY17X_1126500,PY17X_1233300,PY17X_1342900,PY17X_1461800,	70	4.78	14.3	0.000102381	0.119376	0.119376
BIOTIN-BIOSYNTHESIS-PWY__PK__MetaCyc	biotin biosynthesis I	11	7	PY17X_0523800,PY17X_0827100,PY17X_1029400,PY17X_1126500,PY17X_1233300,PY17X_1342900,PY17X_1461800,	63.6	4.34	10.71	0.000247237	0.144139	0.288278
PWY0-881__PK__MetaCyc	superpathway of fatty acid biosynthesis I (E. coli)	9	6	PY17X_0523800,PY17X_0827100,PY17X_1126500,PY17X_1233300,PY17X_1342900,PY17X_1412300,	66.7	4.55	12.16	0.000512115	0.149282	0.597126
PWY-7388__PK__MetaCyc	octanoyl-[acyl-carrier protein] biosynthesis (mitochondria, yeast)	9	6	PY17X_0512100,PY17X_0523800,PY17X_0827100,PY17X_1126500,PY17X_1342900,PY17X_1412300,	66.7	4.55	12.16	0.000512115	0.149282	0.597126
PWY-5920__PK__MetaCyc	superpathway of <i>b</i> heme biosynthesis from glycine	13	7	PY17X_0107400,PY17X_0513300,PY17X_0610500,PY17X_0908000,PY17X_1142100,PY17X_1461800,PY17X_1463200,	53.8	3.68	7.12	0.000991976	0.200701	1
PWY-5973__PK__MetaCyc	<i>cis</i>-vaccenate biosynthesis	7	5	PY17X_0523800,PY17X_0827100,PY17X_1126500,PY17X_1233300,PY17X_1342900,	71.4	4.88	15.1	0.00103277	0.200701	1
FASYN-ELONG-PWY__PK__MetaCyc	fatty acid elongation -- saturated	8	5	PY17X_0523800,PY17X_0827100,PY17X_1126500,PY17X_1233300,PY17X_1342900,	62.5	4.27	10.05	0.00243066	0.236179	1
PWY-7663__PK__MetaCyc	gondoate biosynthesis (anaerobic)	8	5	PY17X_0523800,PY17X_0827100,PY17X_1126500,PY17X_1233300,PY17X_1342900,	62.5	4.27	10.05	0.00243066	0.236179	1
PWY-6284__PK__MetaCyc	superpathway of unsaturated fatty acids biosynthesis (<i>E. coli</i>)	8	5	PY17X_0523800,PY17X_0827100,PY17X_1126500,PY17X_1233300,PY17X_1342900,	62.5	4.27	10.05	0.00243066	0.236179	1
PWY-6282__PK__MetaCyc	palmitoleate biosynthesis I (from (5Z)-dodec-5-enoate)	8	5	PY17X_0523800,PY17X_0827100,PY17X_1126500,PY17X_1233300,PY17X_1342900,	62.5	4.27	10.05	0.00243066	0.236179	1
PWY0-862__PK__MetaCyc	(5Z)-dodecenoate biosynthesis I	8	5	PY17X_0523800,PY17X_0827100,PY17X_1126500,PY17X_1233300,PY17X_1342900,	62.5	4.27	10.05	0.00243066	0.236179	1
PWY-7664__PK__MetaCyc	oleate biosynthesis IV (anaerobic)	8	5	PY17X_0523800,PY17X_0827100,PY17X_1126500,PY17X_1233300,PY17X_1342900,	62.5	4.27	10.05	0.00243066	0.236179	1
PWY-8012__PK__MetaCyc	mupirocin biosynthesis	3	3	PY17X_0827100,PY17X_1126500,PY17X_1412300,	100	6.83	inf	0.00308363	0.262713	1
ec00780__PK__KEGG	Biotin metabolism	23	9	PY17X_0512100,PY17X_0523800,PY17X_0827100,PY17X_1020800,PY17X_1029400,PY17X_1126500,PY17X_1327400,PY17X_1342900,PY17X_1461800,	39.1	2.67	3.95	0.00315436	0.262713	1
PWY-7528__PK__MetaCyc	L-methionine salvage cycle I (bacteria and plants)	9	5	PY17X_0518000,PY17X_0702500,PY17X_0921400,PY17X_1215500,PY17X_1466100,	55.6	3.79	7.53	0.00482884	0.337952	1
PWY-7858__PK__MetaCyc	(5Z)-dodecenoate biosynthesis II	9	5	PY17X_0523800,PY17X_0827100,PY17X_1126500,PY17X_1233300,PY17X_1342900,	55.6	3.79	7.53	0.00482884	0.337952	1
PWY0-1415__PK__MetaCyc	superpathway of heme <i>b</i> biosynthesis from uroporphyrinogen-III	6	4	PY17X_0107400,PY17X_0513300,PY17X_0908000,PY17X_1142100,	66.7	4.55	11.98	0.00521709	0.337952	1
HEME-BIOSYNTHESIS-II__PK__MetaCyc	heme <i>b</i> biosynthesis I (aerobic)	6	4	PY17X_0107400,PY17X_0513300,PY17X_0908000,PY17X_1142100,	66.7	4.55	11.98	0.00521709	0.337952	1
PWY-7527__PK__MetaCyc	L-methionine salvage cycle III	10	5	PY17X_0518000,PY17X_0702500,PY17X_0921400,PY17X_1215500,PY17X_1466100,	50	3.41	6.02	0.00853097	0.458304	1
ec00061__PK__KEGG	Fatty acid biosynthesis	46	13	PY17X_0506100,PY17X_0512100,PY17X_0523800,PY17X_0613600,PY17X_0827100,PY17X_1119800,PY17X_1126500,PY17X_1129600,PY17X_1233300,PY17X_1342900,PY17X_1412300,PY17X_1421400,PY17X_1461800,	28.3	1.93	2.44	0.010657	0.458304	1
ec00410__PK__KEGG	beta-Alanine metabolism	7	4	PY17X_0109000,PY17X_0506900,PY17X_1020800,PY17X_1456900,	57.1	3.9	7.98	0.0107962	0.458304	1
PWY-6987__PK__MetaCyc	lipoate biosynthesis and incorporation III (Bacillus)	7	4	PY17X_0512100,PY17X_0707300,PY17X_1327400,PY17X_1363200,	57.1	3.9	7.98	0.0107962	0.458304	1
PWY0-501__PK__MetaCyc	lipoate biosynthesis and incorporation I	7	4	PY17X_0512100,PY17X_0707300,PY17X_1327400,PY17X_1363200,	57.1	3.9	7.98	0.0107962	0.458304	1
PWY-7174__PK__MetaCyc	<i>S</i>-methyl-5-thio-&alpha;-D-ribose 1-phosphate degradation II	4	3	PY17X_0702500,PY17X_1215500,PY17X_1466100,	75	5.12	17.86	0.0110056	0.458304	1
VALDEG-PWY__PK__MetaCyc	L-valine degradation I	4	3	PY17X_0109000,PY17X_1020800,PY17X_1456900,	75	5.12	17.86	0.0110056	0.458304	1
FASYN-INITIAL-PWY__PK__MetaCyc	superpathway of fatty acid biosynthesis initiation (E. coli)	4	3	PY17X_0827100,PY17X_1126500,PY17X_1412300,	75	5.12	17.86	0.0110056	0.458304	1
PWY-4381__PK__MetaCyc	fatty acid biosynthesis initiation I	4	3	PY17X_0827100,PY17X_1126500,PY17X_1412300,	75	5.12	17.86	0.0110056	0.458304	1
PWY-4361__PK__MetaCyc	<i>S</i>-methyl-5-thio-&alpha;-D-ribose 1-phosphate degradation I	4	3	PY17X_0702500,PY17X_1215500,PY17X_1466100,	75	5.12	17.86	0.0110056	0.458304	1
PWY-5994__PK__MetaCyc	palmitate biosynthesis I (animals and fungi)	28	9	PY17X_0506100,PY17X_0523800,PY17X_0613600,PY17X_0827100,PY17X_1126500,PY17X_1129600,PY17X_1342900,PY17X_1421400,PY17X_1461800,	32.1	2.19	2.89	0.0138607	0.47816	1
PWY3O-355__PK__MetaCyc	stearate biosynthesis III (fungi)	28	9	PY17X_0506100,PY17X_0523800,PY17X_0613600,PY17X_0827100,PY17X_1126500,PY17X_1129600,PY17X_1342900,PY17X_1421400,PY17X_1461800,	32.1	2.19	2.89	0.0138607	0.47816	1
ec00330__PK__KEGG	Arginine and proline metabolism	43	12	PY17X_0109000,PY17X_0417600,PY17X_0506100,PY17X_0513300,PY17X_0518000,PY17X_0613600,PY17X_0701600,PY17X_0921400,PY17X_1129600,PY17X_1135700,PY17X_1421400,PY17X_1461800,	27.9	1.9	2.38	0.0156076	0.47816	1
ec00260__PK__KEGG	Glycine, serine and threonine metabolism	24	8	PY17X_0513300,PY17X_1025300,PY17X_1029400,PY17X_1144000,PY17X_1211900,PY17X_1323600,PY17X_1423300,PY17X_1461800,	33.3	2.28	3.04	0.0160316	0.47816	1
ec00785__PK__KEGG	Lipoic acid metabolism	29	9	PY17X_0506100,PY17X_0512100,PY17X_0613600,PY17X_0707300,PY17X_1129600,PY17X_1327400,PY17X_1363200,PY17X_1421400,PY17X_1461800,	31	2.12	2.74	0.0176422	0.47816	1
PWY-7382__PK__MetaCyc	lipoate biosynthesis and incorporation (yeast)	29	9	PY17X_0506100,PY17X_0512100,PY17X_0613600,PY17X_0707300,PY17X_1129600,PY17X_1327400,PY17X_1363200,PY17X_1421400,PY17X_1461800,	31	2.12	2.74	0.0176422	0.47816	1
PWY-5918__PK__MetaCyc	superpathay of heme <i>b</i> biosynthesis from glutamate	16	6	PY17X_0107400,PY17X_0513300,PY17X_0610500,PY17X_0908000,PY17X_1142100,PY17X_1463200,	37.5	2.56	3.61	0.0200938	0.47816	1
ec00650__PK__KEGG	Butanoate metabolism	16	6	PY17X_0109000,PY17X_0111000,PY17X_0523800,PY17X_0827100,PY17X_1020800,PY17X_1211900,	37.5	2.56	3.61	0.0200938	0.47816	1
THREONINE-DEG2-PWY__PK__MetaCyc	L-threonine degradation II	2	2	PY17X_1029400,PY17X_1461800,	100	6.83	inf	0.0213245	0.47816	1
ALLANTOINDEG-PWY__PK__MetaCyc	superpathway of allantoin degradation in yeast	2	2	PY17X_0214600,PY17X_1308200,	100	6.83	inf	0.0213245	0.47816	1
PWY-6344__PK__MetaCyc	L-ornithine degradation II (Stickland reaction)	2	2	PY17X_0109000,PY17X_1135700,	100	6.83	inf	0.0213245	0.47816	1
PWY-7147__PK__MetaCyc	8-amino-7-oxononanoate biosynthesis II	2	2	PY17X_1029400,PY17X_1461800,	100	6.83	inf	0.0213245	0.47816	1
PWY-6578__PK__MetaCyc	8-amino-7-oxononanoate biosynthesis III	2	2	PY17X_1029400,PY17X_1461800,	100	6.83	inf	0.0213245	0.47816	1
PWY-6834__PK__MetaCyc	spermidine biosynthesis III	2	2	PY17X_0518000,PY17X_0921400,	100	6.83	inf	0.0213245	0.47816	1
PWY-6466__PK__MetaCyc	pyridoxal 5'-phosphate biosynthesis II	2	2	PY17X_0933800,PY17X_1121500,	100	6.83	inf	0.0213245	0.47816	1
PWY-5697__PK__MetaCyc	allantoin degradation to ureidoglycolate I (urea producing)	2	2	PY17X_0214600,PY17X_1308200,	100	6.83	inf	0.0213245	0.47816	1
PWY-5694__PK__MetaCyc	allantoin degradation to glyoxylate I	2	2	PY17X_0214600,PY17X_1308200,	100	6.83	inf	0.0213245	0.47816	1
PWY-4981__PK__MetaCyc	L-proline biosynthesis II (from arginine)	2	2	PY17X_0109000,PY17X_1135700,	100	6.83	inf	0.0213245	0.47816	1
URDEGR-PWY__PK__MetaCyc	superpathway of allantoin degradation in plants	2	2	PY17X_0214600,PY17X_1308200,	100	6.83	inf	0.0213245	0.47816	1
ec00470__PK__KEGG	D-Amino acid metabolism	2	2	PY17X_0933800,PY17X_1466100,	100	6.83	inf	0.0213245	0.47816	1
ORNARGDEG-PWY__PK__MetaCyc	superpathway of L-arginine and L-ornithine degradation	2	2	PY17X_0109000,PY17X_0518000,	100	6.83	inf	0.0213245	0.47816	1
ARGORNPROST-PWY__PK__MetaCyc	L-arginine degradation (Stickland reaction)	2	2	PY17X_0109000,PY17X_1135700,	100	6.83	inf	0.0213245	0.47816	1
PWY-7180__PK__MetaCyc	2'-deoxy-&alpha;-D-ribose 1-phosphate degradation	2	2	PY17X_0506900,PY17X_1214100,	100	6.83	inf	0.0213245	0.47816	1
ARGSPECAT-PWY__PK__MetaCyc	spermine biosynthesis	2	2	PY17X_0518000,PY17X_0921400,	100	6.83	inf	0.0213245	0.47816	1
PWY-6285__PK__MetaCyc	superpathway of fatty acids biosynthesis (<i>E. coli</i>)	21	7	PY17X_0523800,PY17X_0827100,PY17X_1119800,PY17X_1126500,PY17X_1233300,PY17X_1342900,PY17X_1412300,	33.3	2.28	3.02	0.0240537	0.519382	1
PWY-5156__PK__MetaCyc	superpathway of fatty acid biosynthesis II (plant)	21	7	PY17X_0523800,PY17X_0827100,PY17X_1119800,PY17X_1126500,PY17X_1233300,PY17X_1342900,PY17X_1412300,	33.3	2.28	3.02	0.0240537	0.519382	1
PWY-6799__PK__MetaCyc	fatty acid biosynthesis (plant mitochondria)	26	8	PY17X_0506100,PY17X_0613600,PY17X_0827100,PY17X_1126500,PY17X_1129600,PY17X_1412300,PY17X_1421400,PY17X_1461800,	30.8	2.1	2.69	0.0263112	0.557798	1
ec00040__PK__KEGG	Pentose and glucuronate interconversions	13	5	PY17X_0827100,PY17X_1141900,PY17X_1211900,PY17X_1215500,PY17X_1437500,	38.5	2.63	3.75	0.0301134	0.627004	1
ec00960__PK__KEGG	Tropane, piperidine and pyridine alkaloid biosynthesis	32	9	PY17X_0506100,PY17X_0613600,PY17X_0712400,PY17X_0907400,PY17X_0921400,PY17X_1004800,PY17X_1129600,PY17X_1421400,PY17X_1461800,	28.1	1.92	2.37	0.0334596	0.653409	1
CHLOROPHYLL-SYN__PK__MetaCyc	3,8-divinyl-chlorophyllide <i>a</i> biosynthesis I (aerobic, light-dependent)	6	3	PY17X_0107400,PY17X_0513300,PY17X_0908000,	50	3.41	5.94	0.0439248	0.653409	1
PWY-7159__PK__MetaCyc	3,8-divinyl-chlorophyllide <i>a</i> biosynthesis III (aerobic, light independent)	6	3	PY17X_0107400,PY17X_0513300,PY17X_0908000,	50	3.41	5.94	0.0439248	0.653409	1
PWY-5789__PK__MetaCyc	3-hydroxypropanoate/4-hydroxybutanate cycle	6	3	PY17X_0512100,PY17X_0523800,PY17X_1327400,	50	3.41	5.94	0.0439248	0.653409	1
ARG-PRO-PWY__PK__MetaCyc	L-arginine degradation VI (arginase 2 pathway)	6	3	PY17X_0109000,PY17X_0417600,PY17X_1135700,	50	3.41	5.94	0.0439248	0.653409	1
PWY-5529__PK__MetaCyc	superpathway of bacteriochlorophyll <i>a</i> biosynthesis	10	4	PY17X_0107400,PY17X_0610500,PY17X_1461800,PY17X_1463200,	40	2.73	3.97	0.0453594	0.653409	1
PWY-561__PK__MetaCyc	superpathway of glyoxylate cycle and fatty acid degradation	19	6	PY17X_0109400,PY17X_0111000,PY17X_0523800,PY17X_1020800,PY17X_1118800,PY17X_1211900,	31.6	2.16	2.77	0.046786	0.653409	1
ec00020__PK__KEGG	Citrate cycle (TCA cycle)	34	9	PY17X_0109400,PY17X_0111000,PY17X_0506100,PY17X_0613600,PY17X_0925800,PY17X_1025300,PY17X_1118800,PY17X_1211900,PY17X_1314000,	26.5	1.81	2.18	0.0483009	0.653409	1
PWY-7602__PK__MetaCyc	icosapentaenoate biosynthesis V (8-desaturase, lower eukaryotes)	29	8	PY17X_0106200,PY17X_0506100,PY17X_0523800,PY17X_0613600,PY17X_1129600,PY17X_1421400,PY17X_1449500,PY17X_1461800,	27.6	1.88	2.3	0.0491857	0.653409	1
PWY-7601__PK__MetaCyc	arachidonate biosynthesis IV (8-detaturase, lower eukaryotes)	29	8	PY17X_0106200,PY17X_0506100,PY17X_0523800,PY17X_0613600,PY17X_1129600,PY17X_1421400,PY17X_1449500,PY17X_1461800,	27.6	1.88	2.3	0.0491857	0.653409	1

## Sheet: Biological Process
ID	Name	Bgd count	Result count	Result gene list	Pct of bgd	Fold enrichment	Odds ratio	P-value	Benjamini	Bonferroni
GO:0046394	carboxylic acid biosynthetic process	24	14	PY17X_0106200,PY17X_0109000,PY17X_0523000,PY17X_0827100,PY17X_1011100,PY17X_1111900,PY17X_1126500,PY17X_1135700,PY17X_1323600,PY17X_1342900,PY17X_1363200,PY17X_1412300,PY17X_1428800,PY17X_1463200,	58.3	5.84	12.97	6.27724e-09	3.25789e-06	3.25789e-06
GO:0016053	organic acid biosynthetic process	25	14	PY17X_0106200,PY17X_0109000,PY17X_0523000,PY17X_0827100,PY17X_1011100,PY17X_1111900,PY17X_1126500,PY17X_1135700,PY17X_1323600,PY17X_1342900,PY17X_1363200,PY17X_1412300,PY17X_1428800,PY17X_1463200,	56	5.6	11.79	1.29759e-08	3.36724e-06	6.73449e-06
GO:0044283	small molecule biosynthetic process	50	19	PY17X_0106200,PY17X_0109000,PY17X_0518000,PY17X_0523000,PY17X_0827100,PY17X_0933800,PY17X_1011100,PY17X_1111900,PY17X_1112500,PY17X_1121500,PY17X_1126500,PY17X_1135700,PY17X_1234200,PY17X_1323600,PY17X_1342900,PY17X_1363200,PY17X_1412300,PY17X_1428800,PY17X_1463200,	38	3.8	5.72	1.09884e-07	1.90099e-05	5.70297e-05
GO:0006633	fatty acid biosynthetic process	13	8	PY17X_0106200,PY17X_0523000,PY17X_0827100,PY17X_1111900,PY17X_1126500,PY17X_1342900,PY17X_1363200,PY17X_1412300,	61.5	6.16	14.65	7.67475e-06	0.000663866	0.00398319
GO:0006631	fatty acid metabolic process	13	8	PY17X_0106200,PY17X_0523000,PY17X_0827100,PY17X_1111900,PY17X_1126500,PY17X_1342900,PY17X_1363200,PY17X_1412300,	61.5	6.16	14.65	7.67475e-06	0.000663866	0.00398319
GO:0072330	monocarboxylic acid biosynthetic process	13	8	PY17X_0106200,PY17X_0523000,PY17X_0827100,PY17X_1111900,PY17X_1126500,PY17X_1342900,PY17X_1363200,PY17X_1412300,	61.5	6.16	14.65	7.67475e-06	0.000663866	0.00398319
GO:0006779	porphyrin-containing compound biosynthetic process	9	6	PY17X_0107400,PY17X_0610500,PY17X_0908000,PY17X_1142100,PY17X_1461800,PY17X_1463200,	66.7	6.67	18.24	6.23332e-05	0.00404387	0.0323509
GO:0033014	tetrapyrrole biosynthetic process	9	6	PY17X_0107400,PY17X_0610500,PY17X_0908000,PY17X_1142100,PY17X_1461800,PY17X_1463200,	66.7	6.67	18.24	6.23332e-05	0.00404387	0.0323509
GO:0033013	tetrapyrrole metabolic process	10	6	PY17X_0107400,PY17X_0610500,PY17X_0908000,PY17X_1142100,PY17X_1461800,PY17X_1463200,	60	6	13.68	0.000142712	0.00740676	0.0740676
GO:0006778	porphyrin-containing compound metabolic process	10	6	PY17X_0107400,PY17X_0610500,PY17X_0908000,PY17X_1142100,PY17X_1461800,PY17X_1463200,	60	6	13.68	0.000142712	0.00740676	0.0740676
GO:0006783	heme biosynthetic process	8	5	PY17X_0107400,PY17X_0908000,PY17X_1142100,PY17X_1461800,PY17X_1463200,	62.5	6.25	15.17	0.000423035	0.0181152	0.219555
GO:0046501	protoporphyrinogen IX metabolic process	5	4	PY17X_0107400,PY17X_0908000,PY17X_1461800,PY17X_1463200,	80	8.01	36.33	0.000453753	0.0181152	0.235498
GO:0006782	protoporphyrinogen IX biosynthetic process	5	4	PY17X_0107400,PY17X_0908000,PY17X_1461800,PY17X_1463200,	80	8.01	36.33	0.000453753	0.0181152	0.235498
GO:0042168	heme metabolic process	9	5	PY17X_0107400,PY17X_0908000,PY17X_1142100,PY17X_1461800,PY17X_1463200,	55.6	5.56	11.37	0.000873912	0.0271021	0.45356
GO:0046148	pigment biosynthetic process	9	5	PY17X_0107400,PY17X_0908000,PY17X_1142100,PY17X_1461800,PY17X_1463200,	55.6	5.56	11.37	0.000873912	0.0271021	0.45356
GO:0006665	sphingolipid metabolic process	3	3	PY17X_1029400,PY17X_1125300,PY17X_1125400,	100	10.01	inf	0.000992176	0.0271021	0.514939
GO:0046184	aldehyde biosynthetic process	3	3	PY17X_0933800,PY17X_1121500,PY17X_1234200,	100	10.01	inf	0.000992176	0.0271021	0.514939
GO:0042823	pyridoxal phosphate biosynthetic process	3	3	PY17X_0933800,PY17X_1121500,PY17X_1234200,	100	10.01	inf	0.000992176	0.0271021	0.514939
GO:0042822	pyridoxal phosphate metabolic process	3	3	PY17X_0933800,PY17X_1121500,PY17X_1234200,	100	10.01	inf	0.000992176	0.0271021	0.514939
GO:0019752	carboxylic acid metabolic process	106	21	PY17X_0106200,PY17X_0109000,PY17X_0417600,PY17X_0523000,PY17X_0818200,PY17X_0827100,PY17X_0933800,PY17X_1011100,PY17X_1111900,PY17X_1118800,PY17X_1126500,PY17X_1135700,PY17X_1314000,PY17X_1323600,PY17X_1342900,PY17X_1363200,PY17X_1412300,PY17X_1428800,PY17X_1449200,PY17X_1456900,PY17X_1463200,	19.8	1.98	2.28	0.00152618	0.0373435	0.792088
GO:0042440	pigment metabolic process	10	5	PY17X_0107400,PY17X_0908000,PY17X_1142100,PY17X_1461800,PY17X_1463200,	50	5	9.09	0.00160511	0.0373435	0.833053
GO:0006629	lipid metabolic process	79	17	PY17X_0106200,PY17X_0523000,PY17X_0712400,PY17X_0827100,PY17X_0828200,PY17X_1029400,PY17X_1111900,PY17X_1112500,PY17X_1125300,PY17X_1125400,PY17X_1126500,PY17X_1129600,PY17X_1132200,PY17X_1144000,PY17X_1342900,PY17X_1363200,PY17X_1412300,	21.5	2.15	2.53	0.0016596	0.0373435	0.861332
GO:0006082	organic acid metabolic process	107	21	PY17X_0106200,PY17X_0109000,PY17X_0417600,PY17X_0523000,PY17X_0818200,PY17X_0827100,PY17X_0933800,PY17X_1011100,PY17X_1111900,PY17X_1118800,PY17X_1126500,PY17X_1135700,PY17X_1314000,PY17X_1323600,PY17X_1342900,PY17X_1363200,PY17X_1412300,PY17X_1428800,PY17X_1449200,PY17X_1456900,PY17X_1463200,	19.6	1.96	2.26	0.00172687	0.0373435	0.896245
GO:0043436	oxoacid metabolic process	107	21	PY17X_0106200,PY17X_0109000,PY17X_0417600,PY17X_0523000,PY17X_0818200,PY17X_0827100,PY17X_0933800,PY17X_1011100,PY17X_1111900,PY17X_1118800,PY17X_1126500,PY17X_1135700,PY17X_1314000,PY17X_1323600,PY17X_1342900,PY17X_1363200,PY17X_1412300,PY17X_1428800,PY17X_1449200,PY17X_1456900,PY17X_1463200,	19.6	1.96	2.26	0.00172687	0.0373435	0.896245
GO:0072525	pyridine-containing compound biosynthetic process	7	4	PY17X_0933800,PY17X_1121500,PY17X_1129200,PY17X_1234200,	57.1	5.72	12.11	0.00269476	0.0559432	1
GO:0032787	monocarboxylic acid metabolic process	32	9	PY17X_0106200,PY17X_0523000,PY17X_0827100,PY17X_1111900,PY17X_1126500,PY17X_1314000,PY17X_1342900,PY17X_1363200,PY17X_1412300,	28.1	2.81	3.57	0.00316279	0.0589473	1
GO:0044403	biological process involved in symbiotic interaction	21	7	PY17X_0712400,PY17X_0839700,PY17X_1316500,PY17X_1339000,PY17X_1358800,PY17X_1402200,PY17X_1421600,	33.3	3.34	4.56	0.0031802	0.0589473	1
GO:0044419	biological process involved in interspecies interaction between organisms	21	7	PY17X_0712400,PY17X_0839700,PY17X_1316500,PY17X_1339000,PY17X_1358800,PY17X_1402200,PY17X_1421600,	33.3	3.34	4.56	0.0031802	0.0589473	1
GO:0042819	vitamin B6 biosynthetic process	4	3	PY17X_0933800,PY17X_1121500,PY17X_1234200,	75	7.5	27.19	0.003673	0.0614931	1
GO:0042816	vitamin B6 metabolic process	4	3	PY17X_0933800,PY17X_1121500,PY17X_1234200,	75	7.5	27.19	0.003673	0.0614931	1
GO:0009084	glutamine family amino acid biosynthetic process	4	3	PY17X_0109000,PY17X_1011100,PY17X_1135700,	75	7.5	27.19	0.003673	0.0614931	1
GO:1901605	alpha-amino acid metabolic process	22	7	PY17X_0109000,PY17X_0417600,PY17X_0933800,PY17X_1011100,PY17X_1135700,PY17X_1323600,PY17X_1456900,	31.8	3.18	4.25	0.0042704	0.0692605	1
GO:0055114	oxidation-reduction process	66	14	PY17X_0513300,PY17X_0523800,PY17X_0701600,PY17X_0827100,PY17X_0908000,PY17X_1011100,PY17X_1025300,PY17X_1111900,PY17X_1118800,PY17X_1130900,PY17X_1135700,PY17X_1141900,PY17X_1233300,PY17X_1457900,	21.2	2.12	2.47	0.00477736	0.0696651	1
GO:0007017	microtubule-based process	40	10	PY17X_0215300,PY17X_0417700,PY17X_0505400,PY17X_0702300,PY17X_0810900,PY17X_0837700,PY17X_0944800,PY17X_1041000,PY17X_1135100,PY17X_1304100,	25	2.5	3.05	0.00484236	0.0696651	1
GO:0008652	cellular amino acid biosynthetic process	8	4	PY17X_0109000,PY17X_1011100,PY17X_1135700,PY17X_1323600,	50	5	9.08	0.00496649	0.0696651	1
GO:1901607	alpha-amino acid biosynthetic process	8	4	PY17X_0109000,PY17X_1011100,PY17X_1135700,PY17X_1323600,	50	5	9.08	0.00496649	0.0696651	1
GO:0072524	pyridine-containing compound metabolic process	8	4	PY17X_0933800,PY17X_1121500,PY17X_1129200,PY17X_1234200,	50	5	9.08	0.00496649	0.0696651	1
GO:0044255	cellular lipid metabolic process	67	14	PY17X_0106200,PY17X_0523000,PY17X_0827100,PY17X_1029400,PY17X_1111900,PY17X_1112500,PY17X_1125300,PY17X_1125400,PY17X_1126500,PY17X_1132200,PY17X_1144000,PY17X_1342900,PY17X_1363200,PY17X_1412300,	20.9	2.09	2.42	0.0055034	0.0751649	1
GO:0009064	glutamine family amino acid metabolic process	13	5	PY17X_0109000,PY17X_0417600,PY17X_0933800,PY17X_1011100,PY17X_1135700,	38.5	3.85	5.68	0.00635795	0.082112	1
GO:0006767	water-soluble vitamin metabolic process	9	4	PY17X_0933800,PY17X_1121500,PY17X_1234200,PY17X_1428800,	44.4	4.45	7.26	0.00824055	0.082112	1
GO:0042364	water-soluble vitamin biosynthetic process	9	4	PY17X_0933800,PY17X_1121500,PY17X_1234200,PY17X_1428800,	44.4	4.45	7.26	0.00824055	0.082112	1
GO:0006766	vitamin metabolic process	9	4	PY17X_0933800,PY17X_1121500,PY17X_1234200,PY17X_1428800,	44.4	4.45	7.26	0.00824055	0.082112	1
GO:0044237	cellular metabolic process	9	4	PY17X_0702500,PY17X_1215500,PY17X_1428800,PY17X_1466100,	44.4	4.45	7.26	0.00824055	0.082112	1
GO:0009110	vitamin biosynthetic process	9	4	PY17X_0933800,PY17X_1121500,PY17X_1234200,PY17X_1428800,	44.4	4.45	7.26	0.00824055	0.082112	1
GO:0006446	regulation of translational initiation	5	3	PY17X_0702500,PY17X_1215500,PY17X_1466100,	60	6	13.59	0.00850186	0.082112	1
GO:0055129	L-proline biosynthetic process	2	2	PY17X_0109000,PY17X_1135700,	100	10.01	inf	0.00996735	0.082112	1
GO:0048468	cell development	2	2	PY17X_0712400,PY17X_0912300,	100	10.01	inf	0.00996735	0.082112	1
GO:0048469	cell maturation	2	2	PY17X_0712400,PY17X_0912300,	100	10.01	inf	0.00996735	0.082112	1
GO:0071695	anatomical structure maturation	2	2	PY17X_0712400,PY17X_0912300,	100	10.01	inf	0.00996735	0.082112	1
GO:0043605	cellular amide catabolic process	2	2	PY17X_0214600,PY17X_1308200,	100	10.01	inf	0.00996735	0.082112	1
GO:0000255	allantoin metabolic process	2	2	PY17X_0214600,PY17X_1308200,	100	10.01	inf	0.00996735	0.082112	1
GO:0006915	apoptotic process	2	2	PY17X_1132800,PY17X_1306100,	100	10.01	inf	0.00996735	0.082112	1
GO:0042966	biotin carboxyl carrier protein biosynthetic process	2	2	PY17X_0512100,PY17X_1327400,	100	10.01	inf	0.00996735	0.082112	1
GO:0000256	allantoin catabolic process	2	2	PY17X_0214600,PY17X_1308200,	100	10.01	inf	0.00996735	0.082112	1
GO:0030154	cell differentiation	2	2	PY17X_0712400,PY17X_0912300,	100	10.01	inf	0.00996735	0.082112	1
GO:0003341	cilium movement	2	2	PY17X_0702300,PY17X_0944800,	100	10.01	inf	0.00996735	0.082112	1
GO:0006560	proline metabolic process	2	2	PY17X_0109000,PY17X_1135700,	100	10.01	inf	0.00996735	0.082112	1
GO:0021700	developmental maturation	2	2	PY17X_0712400,PY17X_0912300,	100	10.01	inf	0.00996735	0.082112	1
GO:0006561	proline biosynthetic process	2	2	PY17X_0109000,PY17X_1135700,	100	10.01	inf	0.00996735	0.082112	1
GO:0006595	polyamine metabolic process	2	2	PY17X_0518000,PY17X_0921400,	100	10.01	inf	0.00996735	0.082112	1
GO:0006596	polyamine biosynthetic process	2	2	PY17X_0518000,PY17X_0921400,	100	10.01	inf	0.00996735	0.082112	1
GO:0007338	single fertilization	2	2	PY17X_0714700,PY17X_1215800,	100	10.01	inf	0.00996735	0.082112	1
GO:0043461	proton-transporting ATP synthase complex assembly	2	2	PY17X_0510500,PY17X_1309400,	100	10.01	inf	0.00996735	0.082112	1
GO:0008610	lipid biosynthetic process	51	11	PY17X_0106200,PY17X_0523000,PY17X_0827100,PY17X_1029400,PY17X_1111900,PY17X_1112500,PY17X_1126500,PY17X_1144000,PY17X_1342900,PY17X_1363200,PY17X_1412300,	21.6	2.16	2.51	0.0104046	0.0843746	1
GO:1901617	organic hydroxy compound biosynthetic process	11	4	PY17X_0933800,PY17X_1112500,PY17X_1121500,PY17X_1234200,	36.4	3.64	5.18	0.0183562	0.146568	1
GO:0006081	cellular aldehyde metabolic process	7	3	PY17X_0933800,PY17X_1121500,PY17X_1234200,	42.9	4.29	6.79	0.0255416	0.193191	1
GO:0051701	biological process involved in interaction with host	18	5	PY17X_0712400,PY17X_1316500,PY17X_1339000,PY17X_1358800,PY17X_1421600,	27.8	2.78	3.49	0.0278503	0.193191	1
GO:0009309	amine biosynthetic process	3	2	PY17X_0518000,PY17X_0921400,	66.7	6.67	18.09	0.0279177	0.193191	1
GO:0020035	cytoadherence to microvasculature, mediated by symbiont protein	3	2	PY17X_0839700,PY17X_1402200,	66.7	6.67	18.09	0.0279177	0.193191	1
GO:0070286	axonemal dynein complex assembly	3	2	PY17X_0702300,PY17X_1041000,	66.7	6.67	18.09	0.0279177	0.193191	1
GO:0044406	adhesion of symbiont to host	3	2	PY17X_0839700,PY17X_1402200,	66.7	6.67	18.09	0.0279177	0.193191	1
GO:0022610	biological adhesion	3	2	PY17X_0839700,PY17X_1402200,	66.7	6.67	18.09	0.0279177	0.193191	1
GO:0042401	cellular biogenic amine biosynthetic process	3	2	PY17X_0518000,PY17X_0921400,	66.7	6.67	18.09	0.0279177	0.193191	1
GO:0006811	ion transport	3	2	PY17X_0929900,PY17X_1018500,	66.7	6.67	18.09	0.0279177	0.193191	1
GO:0043650	dicarboxylic acid biosynthetic process	3	2	PY17X_1011100,PY17X_1428800,	66.7	6.67	18.09	0.0279177	0.193191	1
GO:0060271	cilium assembly	8	3	PY17X_0702300,PY17X_0944800,PY17X_1041000,	37.5	3.75	5.43	0.0378866	0.255366	1
GO:0044782	cilium organization	8	3	PY17X_0702300,PY17X_0944800,PY17X_1041000,	37.5	3.75	5.43	0.0378866	0.255366	1

## Sheet: Cellular Component
ID	Name	Bgd count	Result count	Result gene list	Pct of bgd	Fold enrichment	Odds ratio	P-value	Benjamini	Bonferroni
GO:0009986	cell surface	67	23	PY17X_0112600,PY17X_0210500,PY17X_0306600,PY17X_0310000,PY17X_0502400,PY17X_0515900,PY17X_0516000,PY17X_0814000,PY17X_0823700,PY17X_0912300,PY17X_1003500,PY17X_1003600,PY17X_1004000,PY17X_1108700,PY17X_1114500,PY17X_1213800,PY17X_1215700,PY17X_1316500,PY17X_1365300,PY17X_1365400,PY17X_1427200,PY17X_1451500,PY17X_1457900,	34.3	3.44	4.9	4.63658e-08	8.6704e-06	8.6704e-06
GO:0005856	cytoskeleton	67	20	PY17X_0107700,PY17X_0215300,PY17X_0417700,PY17X_0505400,PY17X_0702300,PY17X_0712700,PY17X_0814000,PY17X_0837700,PY17X_0943900,PY17X_0944800,PY17X_1015700,PY17X_1041000,PY17X_1104400,PY17X_1125200,PY17X_1135100,PY17X_1235800,PY17X_1304100,PY17X_1308300,PY17X_1447500,PY17X_1458300,	29.9	2.99	3.96	4.35229e-06	0.000406939	0.000813877
GO:0005886	plasma membrane	35	13	PY17X_0209700,PY17X_0306500,PY17X_0413000,PY17X_0712400,PY17X_0714100,PY17X_0714700,PY17X_0823700,PY17X_0834400,PY17X_0912300,PY17X_0917100,PY17X_1129800,PY17X_1215800,PY17X_1365300,	37.1	3.72	5.45	1.57171e-05	0.000979702	0.00293911
GO:0020007	apical complex	72	18	PY17X_0112600,PY17X_0310000,PY17X_0418800,PY17X_0502400,PY17X_0621900,PY17X_0814000,PY17X_0833500,PY17X_1003500,PY17X_1003600,PY17X_1034500,PY17X_1108700,PY17X_1213800,PY17X_1218300,PY17X_1316500,PY17X_1327300,PY17X_1358800,PY17X_1402200,PY17X_1447500,	25	2.5	3.08	0.000174738	0.008169	0.032676
GO:0099568	cytoplasmic region	5	4	PY17X_0702300,PY17X_0944800,PY17X_1041000,PY17X_1308300,	80	8.01	36.33	0.000453753	0.0101123	0.0848518
GO:0097014	ciliary plasm	5	4	PY17X_0702300,PY17X_0944800,PY17X_1041000,PY17X_1308300,	80	8.01	36.33	0.000453753	0.0101123	0.0848518
GO:0005930	axoneme	5	4	PY17X_0702300,PY17X_0944800,PY17X_1041000,PY17X_1308300,	80	8.01	36.33	0.000453753	0.0101123	0.0848518
GO:0032838	plasma membrane bounded cell projection cytoplasm	5	4	PY17X_0702300,PY17X_0944800,PY17X_1041000,PY17X_1308300,	80	8.01	36.33	0.000453753	0.0101123	0.0848518
GO:0015630	microtubule cytoskeleton	47	13	PY17X_0215300,PY17X_0417700,PY17X_0505400,PY17X_0712700,PY17X_0814000,PY17X_0837700,PY17X_0943900,PY17X_1041000,PY17X_1125200,PY17X_1135100,PY17X_1304100,PY17X_1447500,PY17X_1458300,	27.7	2.77	3.51	0.00048669	0.0101123	0.0910111
GO:0045177	apical part of cell	101	21	PY17X_0111400,PY17X_0112600,PY17X_0310000,PY17X_0418800,PY17X_0502400,PY17X_0508300,PY17X_0621900,PY17X_0814000,PY17X_0833500,PY17X_1003500,PY17X_1003600,PY17X_1034500,PY17X_1108700,PY17X_1213800,PY17X_1218300,PY17X_1316500,PY17X_1327300,PY17X_1342000,PY17X_1358800,PY17X_1402200,PY17X_1447500,	20.8	2.08	2.43	0.000794419	0.012489	0.148556
GO:0031514	motile cilium	3	3	PY17X_0505400,PY17X_1125200,PY17X_1458300,	100	10.01	inf	0.000992176	0.012489	0.185537
GO:0099512	supramolecular fiber	33	10	PY17X_0215300,PY17X_0417700,PY17X_0505400,PY17X_0814000,PY17X_0837700,PY17X_1125200,PY17X_1135100,PY17X_1304100,PY17X_1447500,PY17X_1458300,	30.3	3.03	3.98	0.00100179	0.012489	0.187334
GO:0099081	supramolecular polymer	33	10	PY17X_0215300,PY17X_0417700,PY17X_0505400,PY17X_0814000,PY17X_0837700,PY17X_1125200,PY17X_1135100,PY17X_1304100,PY17X_1447500,PY17X_1458300,	30.3	3.03	3.98	0.00100179	0.012489	0.187334
GO:0005874	microtubule	33	10	PY17X_0215300,PY17X_0417700,PY17X_0505400,PY17X_0814000,PY17X_0837700,PY17X_1125200,PY17X_1135100,PY17X_1304100,PY17X_1447500,PY17X_1458300,	30.3	3.03	3.98	0.00100179	0.012489	0.187334
GO:0099513	polymeric cytoskeletal fiber	33	10	PY17X_0215300,PY17X_0417700,PY17X_0505400,PY17X_0814000,PY17X_0837700,PY17X_1125200,PY17X_1135100,PY17X_1304100,PY17X_1447500,PY17X_1458300,	30.3	3.03	3.98	0.00100179	0.012489	0.187334
GO:0005576	extracellular region	45	12	PY17X_0210300,PY17X_0502400,PY17X_0526200,PY17X_0714100,PY17X_0830000,PY17X_0909500,PY17X_0912300,PY17X_0946500,PY17X_1034500,PY17X_1339000,PY17X_1354200,PY17X_1444200,	26.7	2.67	3.34	0.00113958	0.0133188	0.213101
GO:0070258	inner membrane pellicle complex	40	11	PY17X_0111500,PY17X_0404800,PY17X_0514100,PY17X_0623100,PY17X_1015100,PY17X_1036900,PY17X_1121700,PY17X_1240600,PY17X_1313300,PY17X_1315100,PY17X_1364200,	27.5	2.75	3.48	0.00138386	0.0152224	0.258781
GO:0020039	pellicle	41	11	PY17X_0111500,PY17X_0404800,PY17X_0514100,PY17X_0623100,PY17X_1015100,PY17X_1036900,PY17X_1121700,PY17X_1240600,PY17X_1313300,PY17X_1315100,PY17X_1364200,	26.8	2.68	3.36	0.00172492	0.01792	0.32256
GO:0065010	extracellular membrane-bounded organelle	43	11	PY17X_0210300,PY17X_0502400,PY17X_0526200,PY17X_0714100,PY17X_0830000,PY17X_0912300,PY17X_0946500,PY17X_1034500,PY17X_1339000,PY17X_1354200,PY17X_1444200,	25.6	2.56	3.15	0.00261285	0.0244301	0.488603
GO:0020003	symbiont-containing vacuole	43	11	PY17X_0210300,PY17X_0502400,PY17X_0526200,PY17X_0714100,PY17X_0830000,PY17X_0912300,PY17X_0946500,PY17X_1034500,PY17X_1339000,PY17X_1354200,PY17X_1444200,	25.6	2.56	3.15	0.00261285	0.0244301	0.488603
GO:0043230	extracellular organelle	44	11	PY17X_0210300,PY17X_0502400,PY17X_0526200,PY17X_0714100,PY17X_0830000,PY17X_0912300,PY17X_0946500,PY17X_1034500,PY17X_1339000,PY17X_1354200,PY17X_1444200,	25	2.5	3.05	0.00317817	0.0283009	0.594318
GO:0030123	AP-3 adaptor complex	4	3	PY17X_0113400,PY17X_1308400,PY17X_1466000,	75	7.5	27.19	0.003673	0.0297193	0.68685
GO:0005851	eukaryotic translation initiation factor 2B complex	4	3	PY17X_0702500,PY17X_1215500,PY17X_1466100,	75	7.5	27.19	0.003673	0.0297193	0.68685
GO:0099080	supramolecular complex	45	11	PY17X_0215300,PY17X_0417700,PY17X_0505400,PY17X_0814000,PY17X_0837700,PY17X_1125200,PY17X_1135100,PY17X_1243400,PY17X_1304100,PY17X_1447500,PY17X_1458300,	24.4	2.45	2.96	0.00383772	0.0297193	0.717653
GO:0020008	rhoptry	33	9	PY17X_0112600,PY17X_0310000,PY17X_0418800,PY17X_0502400,PY17X_0833500,PY17X_1034500,PY17X_1213800,PY17X_1327300,PY17X_1402200,	27.3	2.73	3.42	0.00397317	0.0297193	0.742983
GO:0033655	host cell cytoplasm part	52	12	PY17X_0210300,PY17X_0502400,PY17X_0526200,PY17X_0701300,PY17X_0714100,PY17X_0830000,PY17X_0912300,PY17X_0946500,PY17X_1034500,PY17X_1339000,PY17X_1354200,PY17X_1444200,	23.1	2.31	2.75	0.00428189	0.0307967	0.800713
GO:0020009	microneme	25	7	PY17X_0621900,PY17X_1003500,PY17X_1003600,PY17X_1108700,PY17X_1218300,PY17X_1316500,PY17X_1358800,	28	2.8	3.54	0.00924647	0.0601256	1
GO:0009376	HslUV protease complex	2	2	PY17X_0812200,PY17X_1447600,	100	10.01	inf	0.00996735	0.0601256	1
GO:0031597	cytosolic proteasome complex	2	2	PY17X_0812200,PY17X_1447600,	100	10.01	inf	0.00996735	0.0601256	1
GO:0005868	cytoplasmic dynein complex	2	2	PY17X_0417700,PY17X_0505400,	100	10.01	inf	0.00996735	0.0601256	1
GO:0020025	subpellicular microtubule	2	2	PY17X_0814000,PY17X_1447500,	100	10.01	inf	0.00996735	0.0601256	1
GO:0044424	obsolete intracellular part	281	40	PY17X_0107700,PY17X_0109000,PY17X_0110700,PY17X_0215300,PY17X_0304100,PY17X_0305500,PY17X_0306600,PY17X_0417700,PY17X_0505400,PY17X_0506900,PY17X_0603600,PY17X_0606400,PY17X_0712700,PY17X_0820100,PY17X_0824400,PY17X_0827300,PY17X_0837700,PY17X_0909500,PY17X_0941200,PY17X_0943900,PY17X_1015700,PY17X_1029400,PY17X_1102600,PY17X_1113700,PY17X_1114800,PY17X_1125200,PY17X_1129200,PY17X_1135100,PY17X_1…	14.2	1.42	1.54	0.0121127	0.0707834	1
GO:0030286	dynein complex	15	5	PY17X_0215300,PY17X_0417700,PY17X_0505400,PY17X_1041000,PY17X_1135100,	33.3	3.34	4.54	0.0125385	0.0710515	1
GO:0005875	microtubule associated complex	21	6	PY17X_0215300,PY17X_0417700,PY17X_0505400,PY17X_0712700,PY17X_1041000,PY17X_1135100,	28.6	2.86	3.64	0.0141832	0.0780078	1
GO:0030430	host cell cytoplasm	92	16	PY17X_0210300,PY17X_0305500,PY17X_0502400,PY17X_0525700,PY17X_0526200,PY17X_0626300,PY17X_0701300,PY17X_0714100,PY17X_0830000,PY17X_0833500,PY17X_0912300,PY17X_0946500,PY17X_1034500,PY17X_1339000,PY17X_1354200,PY17X_1444200,	17.4	1.74	1.93	0.0186653	0.0975208	1
GO:0033646	host intracellular part	100	17	PY17X_0210300,PY17X_0305500,PY17X_0502400,PY17X_0525700,PY17X_0526200,PY17X_0626300,PY17X_0701300,PY17X_0714100,PY17X_0830000,PY17X_0833500,PY17X_0912300,PY17X_0946500,PY17X_1034500,PY17X_1237800,PY17X_1339000,PY17X_1354200,PY17X_1444200,	17	1.7	1.88	0.0192956	0.0975208	1
GO:0043656	host intracellular region	100	17	PY17X_0210300,PY17X_0305500,PY17X_0502400,PY17X_0525700,PY17X_0526200,PY17X_0626300,PY17X_0701300,PY17X_0714100,PY17X_0830000,PY17X_0833500,PY17X_0912300,PY17X_0946500,PY17X_1034500,PY17X_1237800,PY17X_1339000,PY17X_1354200,PY17X_1444200,	17	1.7	1.88	0.0192956	0.0975208	1
GO:0005737	cytoplasm	884	105	PY17X_0102800,PY17X_0105000,PY17X_0106200,PY17X_0107400,PY17X_0107700,PY17X_0109000,PY17X_0110700,PY17X_0113400,PY17X_0214700,PY17X_0215300,PY17X_0302600,PY17X_0304100,PY17X_0304400,PY17X_0305500,PY17X_0306500,PY17X_0306600,PY17X_0405000,PY17X_0407300,PY17X_0413000,PY17X_0417700,PY17X_0505400,PY17X_0506900,PY17X_0512100,PY17X_0603600,PY17X_0606400,PY17X_0606900,PY17X_0702300,PY17X_0702500,PY17X_0…	11.9	1.19	1.28	0.0234131	0.115217	1
GO:0020005	symbiont-containing vacuole membrane	19	5	PY17X_0526200,PY17X_0714100,PY17X_0912300,PY17X_0946500,PY17X_1339000,	26.3	2.63	3.24	0.0347888	0.166808	1
GO:0033643	host cell part	108	17	PY17X_0210300,PY17X_0305500,PY17X_0502400,PY17X_0525700,PY17X_0526200,PY17X_0626300,PY17X_0701300,PY17X_0714100,PY17X_0830000,PY17X_0833500,PY17X_0912300,PY17X_0946500,PY17X_1034500,PY17X_1237800,PY17X_1339000,PY17X_1354200,PY17X_1444200,	15.7	1.58	1.71	0.0380066	0.177681	1

## Sheet: Molecular Function
ID	Name	Bgd count	Result count	Result gene list	Pct of bgd	Fold enrichment	Odds ratio	P-value	Benjamini	Bonferroni
GO:0004312	fatty acid synthase activity	9	6	PY17X_0106200,PY17X_0827100,PY17X_1126500,PY17X_1233300,PY17X_1342900,PY17X_1412300,	66.7	6.67	18.24	6.23332e-05	0.0153255	0.0264293
GO:0003824	catalytic activity	105	24	PY17X_0109000,PY17X_0110700,PY17X_0506900,PY17X_0518000,PY17X_0606400,PY17X_0914900,PY17X_0921400,PY17X_1004800,PY17X_1011100,PY17X_1020800,PY17X_1029400,PY17X_1118800,PY17X_1119800,PY17X_1121500,PY17X_1215600,PY17X_1221200,PY17X_1238300,PY17X_1314000,PY17X_1322500,PY17X_1323600,PY17X_1325900,PY17X_1363200,PY17X_1437500,PY17X_1461800,	22.9	2.29	2.76	7.22903e-05	0.0153255	0.0306511
GO:0019842	vitamin binding	12	6	PY17X_0109000,PY17X_0701600,PY17X_1029400,PY17X_1119800,PY17X_1323600,PY17X_1461800,	50	5	9.11	0.000526913	0.0600975	0.223411
GO:0016829	lyase activity	43	12	PY17X_0107400,PY17X_0506900,PY17X_0518000,PY17X_0935900,PY17X_1004800,PY17X_1020800,PY17X_1114400,PY17X_1142100,PY17X_1325900,PY17X_1342900,PY17X_1425700,PY17X_1463200,	27.9	2.79	3.55	0.000731652	0.0600975	0.31022
GO:0016830	carbon-carbon lyase activity	13	6	PY17X_0107400,PY17X_0506900,PY17X_0518000,PY17X_1004800,PY17X_1114400,PY17X_1325900,	46.2	4.62	7.81	0.000896627	0.0600975	0.38017
GO:0016813	hydrolase activity, acting on carbon-nitrogen (but not peptide) bonds, in linear amidines	3	3	PY17X_0214600,PY17X_0417600,PY17X_1308200,	100	10.01	inf	0.000992176	0.0600975	0.420683
GO:0015267	channel activity	3	3	PY17X_0917100,PY17X_1339000,PY17X_1429200,	100	10.01	inf	0.000992176	0.0600975	0.420683
GO:0016746	acyltransferase activity	52	13	PY17X_0106200,PY17X_0109400,PY17X_0506100,PY17X_0707300,PY17X_0827100,PY17X_1029400,PY17X_1126500,PY17X_1129600,PY17X_1233300,PY17X_1342900,PY17X_1412300,PY17X_1421400,PY17X_1461800,	25	2.5	3.06	0.00137857	0.0667506	0.584515
GO:0140096	catalytic activity, acting on a protein	355	53	PY17X_0103800,PY17X_0305300,PY17X_0305400,PY17X_0305500,PY17X_0305600,PY17X_0305700,PY17X_0307100,PY17X_0310800,PY17X_0404600,PY17X_0415000,PY17X_0512100,PY17X_0523000,PY17X_0607200,PY17X_0701600,PY17X_0707300,PY17X_0812200,PY17X_0827300,PY17X_0914900,PY17X_0927500,PY17X_0929000,PY17X_0932900,PY17X_1002500,PY17X_1025300,PY17X_1033700,PY17X_1118900,PY17X_1132800,PY17X_1136100,PY17X_1211000,PY17X_1…	14.9	1.49	1.66	0.00141687	0.0667506	0.600755
GO:0042578	phosphoric ester hydrolase activity	54	13	PY17X_0415000,PY17X_0607200,PY17X_0914900,PY17X_0931700,PY17X_1132200,PY17X_1211100,PY17X_1238300,PY17X_1322500,PY17X_1322600,PY17X_1337100,PY17X_1419900,PY17X_1421600,PY17X_1423300,	24.1	2.41	2.91	0.00199751	0.0806027	0.846944
GO:0016791	phosphatase activity	48	12	PY17X_0415000,PY17X_0607200,PY17X_0914900,PY17X_0931700,PY17X_1132200,PY17X_1211100,PY17X_1238300,PY17X_1322500,PY17X_1322600,PY17X_1337100,PY17X_1419900,PY17X_1423300,	25	2.5	3.06	0.00209111	0.0806027	0.886629
GO:0016747	acyltransferase activity, transferring groups other than amino-acyl groups	43	11	PY17X_0106200,PY17X_0707300,PY17X_0827100,PY17X_1029400,PY17X_1126500,PY17X_1129600,PY17X_1233300,PY17X_1342900,PY17X_1412300,PY17X_1421400,PY17X_1461800,	25.6	2.56	3.15	0.00261285	0.0923206	1
GO:0016810	hydrolase activity, acting on carbon-nitrogen (but not peptide) bonds	16	6	PY17X_0214600,PY17X_0417600,PY17X_0812600,PY17X_0933800,PY17X_1221200,PY17X_1308200,	37.5	3.75	5.46	0.00322238	0.105099	1
GO:0070279	vitamin B6 binding	8	4	PY17X_0109000,PY17X_1029400,PY17X_1323600,PY17X_1461800,	50	5	9.08	0.00496649	0.140386	1
GO:0030170	pyridoxal phosphate binding	8	4	PY17X_0109000,PY17X_1029400,PY17X_1323600,PY17X_1461800,	50	5	9.08	0.00496649	0.140386	1
GO:0004721	phosphoprotein phosphatase activity	35	9	PY17X_0415000,PY17X_0607200,PY17X_0914900,PY17X_1211100,PY17X_1238300,PY17X_1322500,PY17X_1322600,PY17X_1337100,PY17X_1419900,	25.7	2.57	3.16	0.00607365	0.160952	1
GO:0004739	pyruvate dehydrogenase (acetyl-transferring) activity	2	2	PY17X_0925800,PY17X_1314000,	100	10.01	inf	0.00996735	0.183746	1
GO:0018271	biotin-protein ligase activity	2	2	PY17X_0512100,PY17X_1327400,	100	10.01	inf	0.00996735	0.183746	1
GO:0004077	biotin-[acetyl-CoA-carboxylase] ligase activity	2	2	PY17X_0512100,PY17X_1327400,	100	10.01	inf	0.00996735	0.183746	1
GO:0004037	allantoicase activity	2	2	PY17X_0214600,PY17X_1308200,	100	10.01	inf	0.00996735	0.183746	1
GO:0004738	pyruvate dehydrogenase activity	2	2	PY17X_0925800,PY17X_1314000,	100	10.01	inf	0.00996735	0.183746	1
GO:0120013	lipid transfer activity	2	2	PY17X_0210300,PY17X_0820100,	100	10.01	inf	0.00996735	0.183746	1
GO:0016634	oxidoreductase activity, acting on the CH-CH group of donors, oxygen as acceptor	2	2	PY17X_0513300,PY17X_0908000,	100	10.01	inf	0.00996735	0.183746	1
GO:0016491	oxidoreductase activity	102	18	PY17X_0214700,PY17X_0513300,PY17X_0701600,PY17X_0827100,PY17X_0908000,PY17X_0925800,PY17X_1011100,PY17X_1025300,PY17X_1111900,PY17X_1118800,PY17X_1130900,PY17X_1135700,PY17X_1141900,PY17X_1215600,PY17X_1233300,PY17X_1304500,PY17X_1314000,PY17X_1457900,	17.6	1.77	1.97	0.0112712	0.192494	1
GO:0008233	peptidase activity	125	21	PY17X_0305300,PY17X_0305400,PY17X_0305500,PY17X_0305600,PY17X_0305700,PY17X_0523000,PY17X_0812200,PY17X_0827300,PY17X_0932900,PY17X_1002500,PY17X_1033700,PY17X_1118900,PY17X_1132800,PY17X_1136100,PY17X_1211000,PY17X_1220200,PY17X_1306100,PY17X_1309400,PY17X_1333800,PY17X_1447600,PY17X_1451500,	16.8	1.68	1.86	0.0113499	0.192494	1
GO:0004017	adenylate kinase activity	6	3	PY17X_0406500,PY17X_0714100,PY17X_0836100,	50	5	9.06	0.0157501	0.256847	1
GO:0008234	cysteine-type peptidase activity	35	8	PY17X_0305300,PY17X_0305400,PY17X_0305500,PY17X_0305600,PY17X_0305700,PY17X_0932900,PY17X_1002500,PY17X_1306100,	22.9	2.29	2.7	0.0194911	0.264827	1
GO:0004427	inorganic diphosphatase activity	3	2	PY17X_1324300,PY17X_1452300,	66.7	6.67	18.09	0.0279177	0.264827	1
GO:0016645	oxidoreductase activity, acting on the CH-NH group of donors	3	2	PY17X_1130900,PY17X_1135700,	66.7	6.67	18.09	0.0279177	0.264827	1
GO:0016742	hydroxymethyl-, formyl- and related transferase activity	3	2	PY17X_1323600,PY17X_1413400,	66.7	6.67	18.09	0.0279177	0.264827	1
GO:0016646	oxidoreductase activity, acting on the CH-NH group of donors, NAD or NADP as acceptor	3	2	PY17X_1130900,PY17X_1135700,	66.7	6.67	18.09	0.0279177	0.264827	1
GO:0008092	cytoskeletal protein binding	45	9	PY17X_0810900,PY17X_0814000,PY17X_0837700,PY17X_1015700,PY17X_1104400,PY17X_1125200,PY17X_1228700,PY17X_1235800,PY17X_1458300,	20	2	2.28	0.0311735	0.264827	1
GO:0016780	phosphotransferase activity, for other substituted phosphate groups	8	3	PY17X_0523000,PY17X_1125300,PY17X_1144000,	37.5	3.75	5.43	0.0378866	0.264827	1
GO:0016811	hydrolase activity, acting on carbon-nitrogen (but not peptide) bonds, in linear amides	8	3	PY17X_0812600,PY17X_0933800,PY17X_1221200,	37.5	3.75	5.43	0.0378866	0.264827	1
GO:0016831	carboxy-lyase activity	8	3	PY17X_0107400,PY17X_0518000,PY17X_1004800,	37.5	3.75	5.43	0.0378866	0.264827	1
GO:0015631	tubulin binding	26	6	PY17X_0810900,PY17X_0814000,PY17X_0837700,PY17X_1125200,PY17X_1228700,PY17X_1458300,	23.1	2.31	2.72	0.0392926	0.264827	1
GO:0016787	hydrolase activity	70	12	PY17X_0307100,PY17X_0406500,PY17X_0415000,PY17X_0606900,PY17X_0607200,PY17X_0907400,PY17X_0931700,PY17X_1130900,PY17X_1132800,PY17X_1337100,PY17X_1454500,PY17X_1456000,	17.1	1.72	1.89	0.0426144	0.264827	1
GO:0008017	microtubule binding	20	5	PY17X_0810900,PY17X_0814000,PY17X_1125200,PY17X_1228700,PY17X_1458300,	25	2.5	3.02	0.0427053	0.264827	1
GO:0016616	oxidoreductase activity, acting on the CH-OH group of donors, NAD or NADP as acceptor	14	4	PY17X_0827100,PY17X_1118800,PY17X_1141900,PY17X_1215600,	28.6	2.86	3.63	0.0437833	0.264827	1
GO:0005509	calcium ion binding	34	7	PY17X_0208500,PY17X_0405000,PY17X_0714600,PY17X_0912400,PY17X_0927500,PY17X_0943900,PY17X_1422700,	20.6	2.06	2.36	0.0473572	0.264827	1
