# Supplementary material for: Why is Babesia not killed by artemisinin like Plasmodium?
Source: Parasit Vectors. 2023 Jun 8;16:193. doi: 10.1186/s13071-023-05783-4 (PMC10249562; doi:10.1186/s13071-023-05783-4)
Supplement: Supplementary file 3 — Additional file 3: Table S3. GO analysis of 924 Babesia-specific genes. [file 13071_2023_5783_MOESM3_ESM.xlsx]

## Sheet: query
Gene ID	source_id	Genomic Location (Gene)	Product Description	# Transcripts
PY17X_0212600	PY17X_0212600.1	Py17X_02_v3:555,537..558,056(-)	conserved protein, unknown function	1
PY17X_0409100	PY17X_0409100.1	Py17X_04_v3:454,121..454,793(+)	activator of Hsp90 ATPase, putative	1
PY17X_0802800	PY17X_0802800.1	Py17X_08_v3:143,295..145,217(+)	conserved Plasmodium protein, unknown function	1
PY17X_0835300	PY17X_0835300.1	Py17X_08_v3:1,367,800..1,369,698(+)	nucleolar protein Nop52, putative	1
PY17X_0839400	PY17X_0839400.1	Py17X_08_v3:1,474,550..1,478,101(-)	vacuolar protein sorting-associated protein 33, putative	1
PY17X_0842401	PY17X_0842401.1	Py17X_08_v3:1,596,394..1,598,877(+)	PIR protein	1
PY17X_0914600	PY17X_0914600.1	Py17X_09_v3:690,231..691,815(+)	RNA-binding protein, putative	1
PY17X_1014800	PY17X_1014800.1	Py17X_10_v3:722,151..723,863(+)	mitogen-activated protein kinase 1, putative	1
PY17X_1019200	PY17X_1019200.1	Py17X_10_v3:874,778..875,044(+)	cytochrome b-c1 complex subunit 6, putative	1
PY17X_1023300	PY17X_1023300.1	Py17X_10_v3:1,005,597..1,006,194(+)	cytochrome c oxidase assembly protein COX14, putative	1
PY17X_1034000	PY17X_1034000.1	Py17X_10_v3:1,410,319..1,412,569(-)	ribosome maturation protein SBDS, putative	1
PY17X_1105300	PY17X_1105300.1	Py17X_11_v3:321,600..322,715(+)	2-oxoisovalerate dehydrogenase subunit beta, mitochondrial, putative	1
PY17X_1330200	PY17X_1330200.1	Py17X_13_v3:1,406,795..1,408,059(+)	glyceraldehyde-3-phosphate dehydrogenase	1
PY17X_1332500	PY17X_1332500.1	Py17X_13_v3:1,487,444..1,488,248(-)	zinc finger protein, putative	1
PY17X_1415800	PY17X_1415800.1	Py17X_14_v3:688,880..690,921(-)	CDP-diacylglycerol--inositol 3-phosphatidyltransferase, putative	1
PY17X_1436800	PY17X_1436800.1	Py17X_14_v3:1,404,451..1,406,404(-)	secreted ookinete protein, putative	1
PY17X_0313100	PY17X_0313100.1	Py17X_03_v3:500,335..502,349(-)	palmitoyltransferase DHHC11, putative	1
PY17X_0403400	PY17X_0403400.1	Py17X_04_v3:241,038..244,913(+)	ABC transporter B family member 4, putative	1
PY17X_0705400	PY17X_0705400.1	Py17X_07_v3:399,066..400,994(-)	protein KRI1, putative	1
PY17X_0717100	PY17X_0717100.1	Py17X_07_v3:789,407..791,563(+)	armadillo-domain containing rhoptry protein, putative	1
PY17X_0812500	PY17X_0812500.1	Py17X_08_v3:559,530..560,075(+)	ribosomal protein L35, apicoplast, putative	1
PY17X_0943100	PY17X_0943100.1	Py17X_09_v3:1,700,203..1,703,024(+)	5'-3' exoribonuclease 1, putative	1
PY17X_1114300	PY17X_1114300.1	Py17X_11_v3:679,767..680,472(+)	mitochondrial import inner membrane translocase subunit TIM16, putative	1
PY17X_1220500	PY17X_1220500.1	Py17X_12_v3:855,292..857,392(+)	UDP-N-acetylglucosamine--dolichyl-phosphate N-acetylglucosaminephosphotransferase, putative	1
PY17X_1241900	PY17X_1241900.1	Py17X_12_v3:1,700,907..1,701,951(-)	MerC domain-containing protein, putative	1
PY17X_1350000	PY17X_1350000.1	Py17X_13_v3:2,177,570..2,178,430(+)	conserved Plasmodium protein, unknown function	1
PY17X_1355100	PY17X_1355100.1	Py17X_13_v3:2,320,225..2,321,633(+)	conserved Plasmodium protein, unknown function	1
PY17X_0215100	PY17X_0215100.1	Py17X_02_v3:658,660..659,823(+)	COX assembly mitochondrial protein, putative	1
PY17X_0421100	PY17X_0421100.1	Py17X_04_v3:924,602..925,344(+)	protein RER1, putative	1
PY17X_0721600	PY17X_0721600.1	Py17X_07_v3:964,096..965,679(-)	conserved Plasmodium protein, unknown function	1
PY17X_0902600	PY17X_0902600.1	Py17X_09_v3:212,902..213,555(+)	peroxisome assembly protein 22, putative	1
PY17X_1122900	PY17X_1122900.1	Py17X_11_v3:966,380..967,080(+)	cytochrome b-c1 complex subunit 9, putative	1
PY17X_1135900	PY17X_1135900.1	Py17X_11_v3:1,472,713..1,474,998(-)	Sas10 domain-containing protein, putative	1
PY17X_1208400	PY17X_1208400.1	Py17X_12_v3:396,347..398,051(+)	transmembrane protein 147, putative	1
PY17X_1239800	PY17X_1239800.1	Py17X_12_v3:1,600,310..1,603,160(+)	AFG1-like ATPase, putative	1
PY17X_1242400	PY17X_1242400.1	Py17X_12_v3:1,720,268..1,721,365(-)	ribosome-interacting GTPase 1, putative	1
PY17X_1407200	PY17X_1407200.1	Py17X_14_v3:383,253..384,366(-)	exosome complex component RRP40, putative	1
PY17X_1457400	PY17X_1457400.1	Py17X_14_v3:2,279,200..2,280,603(-)	conserved Plasmodium protein, unknown function	1
PY17X_0207800	PY17X_0207800.1	Py17X_02_v3:363,265..365,373(-)	2-C-methyl-D-erythritol 4-phosphate cytidylyltransferase, putative	1
PY17X_0608800	PY17X_0608800.1	Py17X_06_v3:446,543..449,506(-)	conserved Plasmodium protein, unknown function	1
PY17X_0621600	PY17X_0621600.1	Py17X_06_v3:938,959..940,458(+)	rhoptry protein, putative	1
PY17X_0811200	PY17X_0811200.1	Py17X_08_v3:518,715..522,773(+)	cdc2-related protein kinase 4, putative	1
PY17X_0813200	PY17X_0813200.1	Py17X_08_v3:582,252..584,307(-)	tRNA pseudouridine synthase, putative	1
PY17X_0937600	PY17X_0937600.1	Py17X_09_v3:1,519,155..1,519,880(-)	conserved protein, unknown function	1
PY17X_1013900	PY17X_1013900.1	Py17X_10_v3:683,510..685,127(-)	RNA methyltransferase, putative	1
PY17X_1027800	PY17X_1027800.1	Py17X_10_v3:1,164,089..1,167,364(-)	cysteine protease ATG4, putative	1
PY17X_1215400	PY17X_1215400.1	Py17X_12_v3:648,529..650,540(+)	conserved Plasmodium protein, unknown function	1
PY17X_1216600	PY17X_1216600.1	Py17X_12_v3:710,884..711,885(+)	FAD synthetase, putative	1
PY17X_1305700	PY17X_1305700.1	Py17X_13_v3:484,437..484,962(-)	ribosomal protein L20, mitochondrial, putative	1
PY17X_1306300	PY17X_1306300.1	Py17X_13_v3:508,907..509,803(+)	Golgi to ER traffic protein 4, putative	1
PY17X_1335300	PY17X_1335300.1	Py17X_13_v3:1,620,830..1,622,311(+)	1-deoxy-D-xylulose 5-phosphate reductoisomerase, putative	1
PY17X_1351500	PY17X_1351500.1	Py17X_13_v3:2,216,876..2,219,503(-)	glutamine--tRNA ligase, putative	1
PY17X_1361500	PY17X_1361500.1	Py17X_13_v3:2,508,881..2,509,320(-)	DNA-directed RNA polymerases I, II, and III subunit RPABC4, putative	1
PY17X_1429500	PY17X_1429500.1	Py17X_14_v3:1,176,262..1,176,853(+)	ribosomal protein L33, apicoplast, putative	1
PY17X_0403100	PY17X_0403100.1	Py17X_04_v3:226,238..227,356(-)	conserved protein, unknown function	1
PY17X_0614700	PY17X_0614700.1	Py17X_06_v3:672,588..676,280(+)	conserved Plasmodium protein, unknown function	1
PY17X_0805400	PY17X_0805400.1	Py17X_08_v3:277,081..280,313(-)	mRNA cap guanine-N7 methyltransferase, putative	1
PY17X_0820900	PY17X_0820900.1	Py17X_08_v3:845,761..846,423(-)	methyltransferase, putative	1
PY17X_0919900	PY17X_0919900.1	Py17X_09_v3:876,065..878,266(+)	phosphoacetylglucosamine mutase, putative	1
PY17X_1034400	PY17X_1034400.1	Py17X_10_v3:1,424,765..1,425,301(+)	conserved Plasmodium protein, unknown function	1
PY17X_1119200	PY17X_1119200.1	Py17X_11_v3:843,230..846,487(+)	phosphatidylinositol N-acetylglucosaminyltransferase subunit GPI1, putative	1
PY17X_1121400	PY17X_1121400.1	Py17X_11_v3:918,233..922,126(-)	conserved Plasmodium protein, unknown function	1
PY17X_1316900	PY17X_1316900.1	Py17X_13_v3:924,574..928,630(-)	crossover junction endonuclease MUS81, putative	1
PY17X_1319000	PY17X_1319000.1	Py17X_13_v3:1,008,389..1,009,000(-)	pre-mRNA-splicing factor CWF18, putative	1
PY17X_1456800	PY17X_1456800.1	Py17X_14_v3:2,247,863..2,250,760(-)	vacuolar protein sorting-associated protein 16, putative	1
PY17X_0112000	PY17X_0112000.1	Py17X_01_v3:556,026..557,732(-)	eukaryotic translation initiation factor 3 subunit L, putative	1
PY17X_0417300	PY17X_0417300.1	Py17X_04_v3:732,441..733,334(+)	protein YOP1, putative	1
PY17X_0718700	PY17X_0718700.1	Py17X_07_v3:839,548..840,246(-)	repressor of RNA polymerase III transcription MAF1, putative	1
PY17X_0719900	PY17X_0719900.1	Py17X_07_v3:892,696..894,408(-)	cdc2-related protein kinase 1	1
PY17X_0721900	PY17X_0721900.1	Py17X_07_v3:972,818..973,528(-)	60S ribosomal protein L7ae/L30e, putative	1
PY17X_0942200	PY17X_0942200.1	Py17X_09_v3:1,667,332..1,670,375(-)	conserved protein, unknown function	1
PY17X_1147700	PY17X_1147700.1	Py17X_11_v3:1,904,731..1,905,848(+)	membrane associated histidine-rich protein 1b, putative	1
PY17X_1207600	PY17X_1207600.1	Py17X_12_v3:376,560..377,260(-)	DNA/RNA-binding protein Alba 3, putative	1
PY17X_1440600	PY17X_1440600.1	Py17X_14_v3:1,565,232..1,566,605(+)	nucleus export protein BRR6, putative	1
PY17X_1462900	PY17X_1462900.1	Py17X_14_v3:2,442,288..2,444,128(+)	GPI mannosyltransferase 2, putative	1
PY17X_0403200	PY17X_0403200.1	Py17X_04_v3:228,517..230,505(-)	pre-mRNA-splicing factor PRP46, putative	1
PY17X_0506800	PY17X_0506800.1	Py17X_05_v3:389,662..391,641(-)	ATP-dependent RNA helicase ROK1, putative	1
PY17X_0614400	PY17X_0614400.1	Py17X_06_v3:665,167..665,952(+)	histidine triad protein, putative	1
PY17X_0825400	PY17X_0825400.1	Py17X_08_v3:1,002,091..1,009,523(-)	conserved Plasmodium protein, unknown function	1
PY17X_0826300	PY17X_0826300.1	Py17X_08_v3:1,034,241..1,039,011(+)	ubiquitin-like protein, putative	1
PY17X_0923500	PY17X_0923500.1	Py17X_09_v3:990,187..990,904(+)	small nuclear ribonucleoprotein F, putative	1
PY17X_1033300	PY17X_1033300.1	Py17X_10_v3:1,376,666..1,378,327(-)	GTP-binding protein Obg1, putative	1
PY17X_1035800	PY17X_1035800.1	Py17X_10_v3:1,482,851..1,486,138(-)	aldo-keto reductase, putative	1
PY17X_1305300	PY17X_1305300.1	Py17X_13_v3:452,794..454,593(+)	splicing factor 3A subunit 1, putative	1
PY17X_1327500	PY17X_1327500.1	Py17X_13_v3:1,325,965..1,326,924(+)	FYVE and coiled-coil domain-containing protein, putative	1
PY17X_1343700	PY17X_1343700.1	Py17X_13_v3:1,913,358..1,916,570(-)	vacuolar protein sorting-associated protein 52, putative	1
PY17X_1455500	PY17X_1455500.1	Py17X_14_v3:2,177,654..2,181,527(+)	conserved Plasmodium protein, unknown function	1
PY17X_0301300	PY17X_0301300.1	Py17X_03_v3:75,770..77,392(+)	octaprenyl pyrophosphate synthase, putative	1
PY17X_0406400	PY17X_0406400.1	Py17X_04_v3:368,713..369,358(-)	ubiquitin-conjugating enzyme MMS2, putative	1
PY17X_0412500	PY17X_0412500.1	Py17X_04_v3:579,684..580,531(+)	conserved protein, unknown function	1
PY17X_0617000	PY17X_0617000.1	Py17X_06_v3:753,235..754,912(+)	cysteine desulfurase, putative	1
PY17X_0924700	PY17X_0924700.1	Py17X_09_v3:1,035,889..1,036,229(+)	respiratory chain complex 4 associated protein 1, putative	1
PY17X_0925300	PY17X_0925300.1	Py17X_09_v3:1,052,876..1,054,427(+)	conserved protein, unknown function	1
PY17X_1103800	PY17X_1103800.1	Py17X_11_v3:271,924..273,443(+)	50S ribosomal protein L28, apicoplast, putative	1
PY17X_1108300	PY17X_1108300.1	Py17X_11_v3:436,642..438,510(+)	protein CAF40, putative	1
PY17X_1225200	PY17X_1225200.1	Py17X_12_v3:1,036,723..1,038,894(-)	histone deacetylase complex subunit SAP18, putative	1
PY17X_1234000	PY17X_1234000.1	Py17X_12_v3:1,392,329..1,395,823(-)	conserved oligomeric Golgi complex subunit 4, putative	1
PY17X_1238400	PY17X_1238400.1	Py17X_12_v3:1,555,726..1,557,636(-)	mediator of RNA polymerase II transcription subunit 17, putative	1
PY17X_1243200	PY17X_1243200.1	Py17X_12_v3:1,750,255..1,755,536(+)	structural maintenance of chromosomes protein 6, putative	1
PY17X_1405500	PY17X_1405500.1	Py17X_14_v3:323,559..333,827(-)	translational activator GCN1, putative	1
PY17X_1409000	PY17X_1409000.1	Py17X_14_v3:453,728..456,418(-)	tyrosine recombinase, putative	1
PY17X_0505800	PY17X_0505800.1	Py17X_05_v3:350,224..351,534(+)	ribosomal silencing factor RsfS, putative	1
PY17X_0616400	PY17X_0616400.1	Py17X_06_v3:734,509..737,319(+)	RNA-binding protein, putative	1
PY17X_0829000	PY17X_0829000.1	Py17X_08_v3:1,139,505..1,140,257(+)	telomeric repeat binding factor 1, putative	1
PY17X_0847201	PY17X_0847201.1	Py17X_08_v3:1,769,975..1,771,045(+)	PIR protein	1
PY17X_0902800	PY17X_0902800.1	Py17X_09_v3:221,246..221,974(-)	ATP synthase subunit delta, mitochondrial, putative	1
PY17X_1017800	PY17X_1017800.1	Py17X_10_v3:824,125..825,520(+)	proliferation-associated protein 2g4, putative	1
PY17X_1134500	PY17X_1134500.1	Py17X_11_v3:1,416,806..1,418,184(+)	DnaJ protein, putative	1
PY17X_1146100	PY17X_1146100.1	Py17X_11_v3:1,855,084..1,856,650(+)	conserved protein, unknown function	1
PY17X_1316800	PY17X_1316800.1	Py17X_13_v3:921,448..923,547(+)	transcription factor IIIb subunit, putative	1
PY17X_1319500	PY17X_1319500.1	Py17X_13_v3:1,028,268..1,034,966(+)	rhoptry neck protein 2	1
PY17X_1335500	PY17X_1335500.1	Py17X_13_v3:1,624,467..1,626,079(+)	DNA/RNA-binding protein KIN17, putative	1
PY17X_1343900	PY17X_1343900.1	Py17X_13_v3:1,918,464..1,921,817(-)	conserved Plasmodium protein, unknown function	1
PY17X_1369800	PY17X_1369800.1	Py17X_13_v3:2,845,741..2,846,688(-)	conserved Plasmodium protein, unknown function	1
PY17X_0203800	PY17X_0203800.1	Py17X_02_v3:233,024..234,739(-)	conserved Plasmodium protein, unknown function	1
PY17X_0711100	PY17X_0711100.1	Py17X_07_v3:586,619..587,399(+)	U6 snRNA-associated Sm-like protein LSm3, putative	1
PY17X_0920000	PY17X_0920000.1	Py17X_09_v3:878,957..880,450(-)	major facilitator superfamily-related transporter, putative	1
PY17X_0932400	PY17X_0932400.1	Py17X_09_v3:1,330,507..1,331,848(-)	peptidyl-tRNA hydrolase ICT1, putative	1
PY17X_1006900	PY17X_1006900.1	Py17X_10_v3:397,865..399,742(-)	AAA family ATPase, putative	1
PY17X_1305800	PY17X_1305800.1	Py17X_13_v3:485,979..487,578(-)	translocation protein SEC62, putative	1
PY17X_1319600	PY17X_1319600.1	Py17X_13_v3:1,035,814..1,036,833(+)	leucine-rich repeat protein	1
PY17X_1418500	PY17X_1418500.1	Py17X_14_v3:782,017..786,546(+)	conserved Plasmodium protein, unknown function	1
PY17X_1422500	PY17X_1422500.1	Py17X_14_v3:946,791..950,426(+)	conserved Plasmodium protein, unknown function	1
PY17X_1431600	PY17X_1431600.1	Py17X_14_v3:1,261,084..1,261,365(+)	dynein light chain 1, putative	1
PY17X_1445200	PY17X_1445200.1	Py17X_14_v3:1,765,940..1,766,383(+)	WPP motif-containing protein, putative	1
PY17X_0406100	PY17X_0406100.1	Py17X_04_v3:352,498..353,219(+)	conserved protein, unknown function	1
PY17X_0411800	PY17X_0411800.1	Py17X_04_v3:546,389..549,765(-)	phosphatidylinositol 3- and 4-kinase, putative	1
PY17X_0421200	PY17X_0421200.1	Py17X_04_v3:925,938..926,423(-)	conserved protein, unknown function	1
PY17X_0509900	PY17X_0509900.1	Py17X_05_v3:535,328..537,275(-)	RAP protein, putative	1
PY17X_0805700	PY17X_0805700.1	Py17X_08_v3:291,191..293,545(+)	origin recognition complex subunit 2, putative	1
PY17X_0918100	PY17X_0918100.1	Py17X_09_v3:821,718..825,302(+)	oxysterol-binding protein, putative	1
PY17X_1138700	PY17X_1138700.1	Py17X_11_v3:1,593,853..1,599,780(+)	conserved Plasmodium protein, unknown function	1
PY17X_1304800	PY17X_1304800.1	Py17X_13_v3:437,727..438,131(-)	mediator of RNA polymerase II transcription subunit 31, putative	1
PY17X_1309000	PY17X_1309000.1	Py17X_13_v3:625,291..632,429(+)	serine/threonine protein kinase, putative	1
PY17X_1324400	PY17X_1324400.1	Py17X_13_v3:1,216,884..1,217,937(+)	conserved protein, unknown function	1
PY17X_1326600	PY17X_1326600.1	Py17X_13_v3:1,302,053..1,304,548(+)	GTP-binding protein, putative	1
PY17X_1358300	PY17X_1358300.1	Py17X_13_v3:2,419,542..2,420,486(-)	ribosomal protein L49, mitochondrial, putative	1
PY17X_1363800	PY17X_1363800.1	Py17X_13_v3:2,625,197..2,626,792(-)	rhomboid protease ROM6, putative	1
PY17X_1424300	PY17X_1424300.1	Py17X_14_v3:989,004..991,688(-)	FAD-dependent monooxygenase, putative	1
PY17X_MIT00800	PY17X_MIT00800.1	Py17X_MIT_v3:1,455..2,705(-)	cytochrome c oxidase subunit 1	1
PY17X_0507400	PY17X_0507400.1	Py17X_05_v3:438,956..439,895(-)	methyltransferase, putative	1
PY17X_0519000	PY17X_0519000.1	Py17X_05_v3:837,746..838,840(-)	conserved protein, unknown function	1
PY17X_0622800	PY17X_0622800.1	Py17X_06_v3:968,635..970,413(-)	U3 small nucleolar RNA-associated protein 7, putative	1
PY17X_0816100	PY17X_0816100.1	Py17X_08_v3:697,810..700,644(+)	GTP-binding protein, putative	1
PY17X_1032400	PY17X_1032400.1	Py17X_10_v3:1,344,199..1,345,485(+)	deoxyhypusine synthase, putative	1
PY17X_1045800	PY17X_1045800.1	Py17X_10_v3:1,854,914..1,856,008(+)	PIR protein	1
PY17X_1107700	PY17X_1107700.1	Py17X_11_v3:417,624..418,176(-)	conserved protein, unknown function	1
PY17X_1229200	PY17X_1229200.1	Py17X_12_v3:1,186,615..1,188,532(+)	tRNA pseudouridine synthase, putative	1
PY17X_1313100	PY17X_1313100.1	Py17X_13_v3:796,322..796,774(+)	conserved Plasmodium protein, unknown function	1
PY17X_1406400	PY17X_1406400.1	Py17X_14_v3:356,543..358,081(-)	conserved protein, unknown function	1
PY17X_1444800	PY17X_1444800.1	Py17X_14_v3:1,751,143..1,753,611(+)	kinetochore protein SPC24, putative	1
PY17X_1459800	PY17X_1459800.1	Py17X_14_v3:2,341,684..2,344,869(-)	glucose inhibited division protein a homologue, putative	1
PY17X_1462600	PY17X_1462600.1	Py17X_14_v3:2,435,205..2,437,593(-)	rac-beta serine/threonine protein kinase, putative	1
PY17X_0212000	PY17X_0212000.1	Py17X_02_v3:532,908..542,106(-)	ubiquitin carboxyl-terminal hydrolase, putative	1
PY17X_0213800	PY17X_0213800.1	Py17X_02_v3:615,352..616,059(-)	conserved protein, unknown function	1
PY17X_0406200	PY17X_0406200.1	Py17X_04_v3:353,990..363,805(-)	protein dopey homolog, putative	1
PY17X_0607300	PY17X_0607300.1	Py17X_06_v3:383,914..387,173(-)	eukaryotic translation initiation factor 3 subunit C, putative	1
PY17X_0701700	PY17X_0701700.1	Py17X_07_v3:253,760..254,409(-)	U6 snRNA-associated Sm-like protein LSm8, putative	1
PY17X_0711400	PY17X_0711400.1	Py17X_07_v3:599,036..600,197(+)	ubiquitin-like protein, putative	1
PY17X_0922200	PY17X_0922200.1	Py17X_09_v3:948,088..949,162(+)	prefoldin subunit 5, putative	1
PY17X_1022100	PY17X_1022100.1	Py17X_10_v3:967,610..969,981(-)	peptidyl-prolyl cis-trans isomerase, putative	1
PY17X_1031100	PY17X_1031100.1	Py17X_10_v3:1,303,311..1,305,694(+)	26S proteasome regulatory subunit RPN13, putative	1
PY17X_1102900	PY17X_1102900.1	Py17X_11_v3:248,285..252,048(+)	vacuolar protein sorting-associated protein 11, putative	1
PY17X_1139800	PY17X_1139800.1	Py17X_11_v3:1,632,538..1,638,300(+)	calpain, putative	1
PY17X_1210100	PY17X_1210100.1	Py17X_12_v3:468,989..471,165(-)	tubulin beta chain, putative	1
PY17X_1348900	PY17X_1348900.1	Py17X_13_v3:2,131,568..2,138,002(-)	myosin F, putative	1
PY17X_1459700	PY17X_1459700.1	Py17X_14_v3:2,334,229..2,340,216(-)	double C2-like domain-containing protein, putative	1
PY17X_0104900	PY17X_0104900.1	Py17X_01_v3:279,834..286,465(+)	GYF domain-containing protein, putative	1
PY17X_0502500	PY17X_0502500.1	Py17X_05_v3:224,464..226,296(+)	enoyl-CoA hydratase-related protein, putative	1
PY17X_0616500	PY17X_0616500.1	Py17X_06_v3:737,831..740,779(-)	protein SDA1, putative	1
PY17X_0828500	PY17X_0828500.1	Py17X_08_v3:1,118,143..1,119,255(-)	thiamine pyrophosphokinase, putative	1
PY17X_0911700	PY17X_0911700.1	Py17X_09_v3:574,729..586,281(+)	guanylyl cyclase alpha, putative	1
PY17X_1027200	PY17X_1027200.1	Py17X_10_v3:1,124,627..1,125,683(+)	ATP synthase-associated protein, putative	1
PY17X_1036300	PY17X_1036300.1	Py17X_10_v3:1,515,818..1,516,850(-)	40S ribosomal protein S8e, putative	1
PY17X_1149100	PY17X_1149100.1	Py17X_11_v3:1,955,592..1,956,746(+)	PIR protein	1
PY17X_1223700	PY17X_1223700.1	Py17X_12_v3:980,293..986,262(-)	hydrolase, putative	1
PY17X_1331100	PY17X_1331100.1	Py17X_13_v3:1,445,530..1,445,814(-)	cyclin, putative, fragment	1
PY17X_1344700	PY17X_1344700.1	Py17X_13_v3:1,958,375..1,960,182(-)	dihydrofolate synthase/folylpolyglutamate synthase, putative	1
PY17X_1351800	PY17X_1351800.1	Py17X_13_v3:2,223,242..2,224,796(-)	Qa-SNARE protein, putative	1
PY17X_1408100	PY17X_1408100.1	Py17X_14_v3:407,854..410,344(-)	tripartite motif protein, putative	1
PY17X_0108900	PY17X_0108900.1	Py17X_01_v3:427,227..428,985(+)	T-complex protein 1 subunit zeta, putative	1
PY17X_0307900	PY17X_0307900.1	Py17X_03_v3:313,784..314,726(+)	50S ribosomal protein L33, putative	1
PY17X_0524200	PY17X_0524200.1	Py17X_05_v3:1,039,067..1,040,058(+)	40S ribosomal protein S19, putative	1
PY17X_0701900	PY17X_0701900.1	Py17X_07_v3:257,789..259,393(-)	coiled-coil domain-containing protein 124, putative	1
PY17X_0705300	PY17X_0705300.1	Py17X_07_v3:398,254..398,511(+)	cytochrome c oxidase assembly factor 5, putative	1
PY17X_0715200	PY17X_0715200.1	Py17X_07_v3:729,191..733,693(+)	vacuolar protein sorting-associated protein 9, putative	1
PY17X_0716500	PY17X_0716500.1	Py17X_07_v3:776,157..776,901(-)	Rab5-interacting protein, putative	1
PY17X_0801600	PY17X_0801600.1	Py17X_08_v3:97,206..99,083(+)	conserved Plasmodium protein, unknown function	1
PY17X_1350500	PY17X_1350500.1	Py17X_13_v3:2,191,082..2,193,618(+)	GPI transamidase subunit PIG-U, putative	1
PY17X_1404100	PY17X_1404100.1	Py17X_14_v3:274,417..277,613(-)	condensin complex subunit 2, putative	1
PY17X_1429400	PY17X_1429400.1	Py17X_14_v3:1,172,358..1,175,156(-)	ABC1 family, putative	1
PY17X_1456200	PY17X_1456200.1	Py17X_14_v3:2,209,570..2,214,060(+)	AP2 domain transcription factor, putative	1
PY17X_API02100	PY17X_API02100.1	Py17X_API_v3:8,185..8,706(-)	apicoplast ribosomal protein L6	1
PY17X_0104600	PY17X_0104600.1	Py17X_01_v3:271,208..271,952(+)	ribosomal protein L41, mitochondrial, putative	1
PY17X_0206200	PY17X_0206200.1	Py17X_02_v3:303,273..306,641(+)	secreted ookinete protein, putative	1
PY17X_0308600	PY17X_0308600.1	Py17X_03_v3:341,258..341,944(-)	ras-related protein Rab-5A, putative	1
PY17X_0510900	PY17X_0510900.1	Py17X_05_v3:587,177..587,377(+)	cytochrome c oxidase copper chaperone, putative	1
PY17X_0607000	PY17X_0607000.1	Py17X_06_v3:368,475..375,841(+)	high mobility group protein B3, putative	1
PY17X_0808500	PY17X_0808500.1	Py17X_08_v3:393,776..393,985(-)	DNA-directed RNA polymerases I, II, and III subunit RPABC5, putative	1
PY17X_0833800	PY17X_0833800.1	Py17X_08_v3:1,304,155..1,305,189(-)	conserved Plasmodium protein, unknown function	1
PY17X_0903600	PY17X_0903600.1	Py17X_09_v3:262,974..264,629(-)	protein YIPF6, putative	1
PY17X_0931000	PY17X_0931000.1	Py17X_09_v3:1,284,204..1,285,468(-)	tRNA m(1)G methyltransferase, putative	1
PY17X_1008700	PY17X_1008700.1	Py17X_10_v3:461,448..462,395(+)	peptide chain release factor 2, putative	1
PY17X_1017000	PY17X_1017000.1	Py17X_10_v3:796,905..799,220(+)	AP2 domain transcription factor AP2-O3	1
PY17X_1037500	PY17X_1037500.1	Py17X_10_v3:1,562,191..1,563,443(-)	rRNA 2'-O-methyltransferase fibrillarin, putative	1
PY17X_1127400	PY17X_1127400.1	Py17X_11_v3:1,125,418..1,130,763(+)	ankyrin-repeat protein, putative	1
PY17X_1212900	PY17X_1212900.1	Py17X_12_v3:553,495..555,285(+)	protein ARV1, putative	1
PY17X_1314400	PY17X_1314400.1	Py17X_13_v3:847,844..848,788(+)	heme detoxification protein, putative	1
PY17X_1341700	PY17X_1341700.1	Py17X_13_v3:1,842,613..1,844,424(+)	conserved Plasmodium protein, unknown function	1
PY17X_1443800	PY17X_1443800.1	Py17X_14_v3:1,691,316..1,695,206(+)	heptatricopeptide repeat and RAP domain-containing protein, putative	1
PY17X_0108100	PY17X_0108100.1	Py17X_01_v3:406,307..408,618(-)	diphthine methyltransferase, putative	1
PY17X_0622300	PY17X_0622300.1	Py17X_06_v3:955,697..956,854(+)	protein pelota homolog, putative	1
PY17X_0822300	PY17X_0822300.1	Py17X_08_v3:892,684..893,871(-)	glideosome-associated protein 50, putative	1
PY17X_0924100	PY17X_0924100.1	Py17X_09_v3:1,016,682..1,017,358(+)	40S ribosomal protein S18, putative	1
PY17X_0937100	PY17X_0937100.1	Py17X_09_v3:1,500,647..1,501,480(-)	RNA transcription, translation and transport factor protein, putative	1
PY17X_1008400	PY17X_1008400.1	Py17X_10_v3:451,355..453,223(+)	chaperone protein DnaJ, putative	1
PY17X_1108500	PY17X_1108500.1	Py17X_11_v3:444,440..447,769(+)	conserved protein, unknown function	1
PY17X_1111200	PY17X_1111200.1	Py17X_11_v3:558,787..561,447(-)	topoisomerase I, putative	1
PY17X_1145800	PY17X_1145800.1	Py17X_11_v3:1,844,205..1,844,483(-)	mitochondrial import inner membrane translocase subunit TIM9, putative	1
PY17X_1307900	PY17X_1307900.1	Py17X_13_v3:585,076..587,387(+)	porphobilinogen synthase, putative	1
PY17X_1311000	PY17X_1311000.1	Py17X_13_v3:711,572..712,198(+)	U6 snRNA-associated Sm-like protein LSm5, putative	1
PY17X_1311400	PY17X_1311400.1	Py17X_13_v3:726,270..727,227(-)	dephospho-CoA kinase	1
PY17X_1321800	PY17X_1321800.1	Py17X_13_v3:1,118,511..1,121,531(+)	SNF1-related serine/threonine protein kinase KIN, putative	1
PY17X_1329800	PY17X_1329800.1	Py17X_13_v3:1,387,018..1,390,911(-)	GTP-binding protein, putative	1
PY17X_1348000	PY17X_1348000.1	Py17X_13_v3:2,097,334..2,098,146(+)	proteasome subunit beta type-7, putative	1
PY17X_1430000	PY17X_1430000.1	Py17X_14_v3:1,205,301..1,205,615(+)	histone acetyltransferase subunit NuA4, putative	1
PY17X_0312600	PY17X_0312600.1	Py17X_03_v3:482,332..484,824(-)	conserved Plasmodium protein, unknown function	1
PY17X_0314700	PY17X_0314700.1	Py17X_03_v3:561,849..563,875(+)	calcium-dependent protein kinase 1, putative	1
PY17X_0519700	PY17X_0519700.1	Py17X_05_v3:856,739..859,241(+)	conserved protein, unknown function	1
PY17X_0624100	PY17X_0624100.1	Py17X_06_v3:1,005,253..1,009,231(-)	RNA-binding protein, putative	1
PY17X_0716000	PY17X_0716000.1	Py17X_07_v3:751,283..752,116(+)	50S ribosomal protein L10, putative	1
PY17X_0804700	PY17X_0804700.1	Py17X_08_v3:234,070..240,357(+)	conserved Plasmodium protein, unknown function	1
PY17X_0923100	PY17X_0923100.1	Py17X_09_v3:980,246..981,406(+)	tRNA (guanine-N(7)-)-methyltransferase, putative	1
PY17X_0928400	PY17X_0928400.1	Py17X_09_v3:1,185,409..1,186,998(+)	3-phosphoinositide-dependent protein kinase 1, putative	1
PY17X_1109700	PY17X_1109700.1	Py17X_11_v3:495,067..496,580(-)	alpha-soluble NSF attachment protein, putative	1
PY17X_1214500	PY17X_1214500.1	Py17X_12_v3:605,282..606,541(-)	autophagy-related protein 18, putative	1
PY17X_1229500	PY17X_1229500.1	Py17X_12_v3:1,209,763..1,212,048(-)	zinc finger protein, putative	1
PY17X_1232700	PY17X_1232700.1	Py17X_12_v3:1,341,287..1,342,356(-)	60S ribosomal protein L19, putative	1
PY17X_1235600	PY17X_1235600.1	Py17X_12_v3:1,456,285..1,459,838(+)	FACT complex subunit SPT16, putative	1
PY17X_1240300	PY17X_1240300.1	Py17X_12_v3:1,616,137..1,618,251(-)	18S rRNA (guanine-N(7))-methyltransferase, putative	1
PY17X_1317300	PY17X_1317300.1	Py17X_13_v3:945,205..945,645(+)	conserved protein, unknown function	1
PY17X_0304300	PY17X_0304300.1	Py17X_03_v3:162,878..167,134(-)	DNA repair protein RAD2, putative	1
PY17X_0309000	PY17X_0309000.1	Py17X_03_v3:354,113..354,727(+)	UDP-N-acetylglucosamine transferase subunit ALG14, putative	1
PY17X_0516500	PY17X_0516500.1	Py17X_05_v3:758,536..760,416(+)	protein GEXP15, putative	1
PY17X_0714300	PY17X_0714300.1	Py17X_07_v3:704,972..705,755(-)	trafficking protein particle complex subunit 2-like protein, putative	1
PY17X_0816600	PY17X_0816600.1	Py17X_08_v3:713,612..715,003(-)	conserved protein, unknown function	1
PY17X_0817100	PY17X_0817100.1	Py17X_08_v3:725,770..727,497(-)	tRNA (adenine(58)-N(1))-methyltransferase non-catalytic subunit TRM6, putative	1
PY17X_0910400	PY17X_0910400.1	Py17X_09_v3:501,866..504,223(-)	carbonic anhydrase, putative	1
PY17X_0918800	PY17X_0918800.1	Py17X_09_v3:844,534..844,968(+)	RNA-binding protein s1, putative	1
PY17X_0926700	PY17X_0926700.1	Py17X_09_v3:1,094,622..1,096,814(-)	RAP protein, putative	1
PY17X_1226700	PY17X_1226700.1	Py17X_12_v3:1,087,633..1,091,145(+)	DNA helicase PSH3, putative	1
PY17X_1247800	PY17X_1247800.1	Py17X_12_v3:1,887,997..1,889,268(-)	RING zinc finger protein, putative	1
PY17X_1306200	PY17X_1306200.1	Py17X_13_v3:504,473..507,301(-)	cleavage and polyadenylation specificity factor subunit 3, putative	1
PY17X_1430900	PY17X_1430900.1	Py17X_14_v3:1,240,720..1,241,685(+)	succinate dehydrogenase [ubiquinone] iron-sulfur subunit, mitochondrial, putative	1
PY17X_API01800	PY17X_API01800.1	Py17X_API_v3:7,078..7,188(-)	apicoplast ribosomal protein L36	1
PY17X_0207200	PY17X_0207200.1	Py17X_02_v3:334,950..343,247(-)	eukaryotic translation initiation factor 2-alpha kinase 2, putative	1
PY17X_0308700	PY17X_0308700.1	Py17X_03_v3:342,818..344,389(-)	ubiquinol-cytochrome-c reductase complex assembly factor 1, putative	1
PY17X_0416700	PY17X_0416700.1	Py17X_04_v3:709,126..710,034(+)	ribosomal protein L27, mitochondrial, putative	1
PY17X_0618300	PY17X_0618300.1	Py17X_06_v3:798,358..800,397(-)	thioredoxin-like protein	1
PY17X_0709500	PY17X_0709500.1	Py17X_07_v3:524,536..525,234(+)	ribosomal RNA small subunit methyltransferase NEP1, putative	1
PY17X_0804500	PY17X_0804500.1	Py17X_08_v3:218,264..227,275(+)	basal complex transmembrane protein 2, putative	1
PY17X_0903900	PY17X_0903900.1	Py17X_09_v3:279,734..282,863(-)	oocyst rupture protein 1, putative	1
PY17X_1007500	PY17X_1007500.1	Py17X_10_v3:416,114..417,556(-)	flap endonuclease 1, putative	1
PY17X_1131100	PY17X_1131100.1	Py17X_11_v3:1,305,532..1,307,873(-)	ATP-dependent RNA helicase HAS1, putative	1
PY17X_1217200	PY17X_1217200.1	Py17X_12_v3:725,235..727,175(-)	heat shock protein 60, putative	1
PY17X_1226800	PY17X_1226800.1	Py17X_12_v3:1,091,254..1,092,862(-)	YEATS domain-containing protein, putative	1
PY17X_1340000	PY17X_1340000.1	Py17X_13_v3:1,790,421..1,792,065(-)	protein transport protein YIP1, putative	1
PY17X_1352000	PY17X_1352000.1	Py17X_13_v3:2,228,960..2,232,327(+)	conserved protein, unknown function	1
PY17X_1405600	PY17X_1405600.1	Py17X_14_v3:335,205..337,029(-)	AAR2 protein, putative	1
PY17X_1441200	PY17X_1441200.1	Py17X_14_v3:1,602,627..1,603,574(+)	citrate/oxoglutarate carrier protein, putative	1
PY17X_1453000	PY17X_1453000.1	Py17X_14_v3:2,096,843..2,100,178(-)	pre-mRNA-splicing factor SYF1, putative	1
PY17X_0110300	PY17X_0110300.1	Py17X_01_v3:496,462..498,648(-)	RNA-binding protein 25, putative	1
PY17X_0404100	PY17X_0404100.1	Py17X_04_v3:275,751..276,308(-)	DNA-directed RNA polymerases I, II, and III subunit RPABC2, putative	1
PY17X_0518500	PY17X_0518500.1	Py17X_05_v3:820,730..823,435(-)	pre-mRNA-splicing factor CEF1, putative	1
PY17X_0524000	PY17X_0524000.1	Py17X_05_v3:1,021,709..1,030,870(-)	erythrocyte membrane-associated antigen, putative	1
PY17X_0804800	PY17X_0804800.1	Py17X_08_v3:242,357..244,789(+)	phosphoinositide-binding protein, putative	1
PY17X_0823900	PY17X_0823900.1	Py17X_08_v3:950,455..951,183(+)	pyridoxal phosphate homeostasis protein, putative	1
PY17X_0927200	PY17X_0927200.1	Py17X_09_v3:1,114,464..1,120,424(-)	calcium-dependent protein kinase 7	1
PY17X_1315200	PY17X_1315200.1	Py17X_13_v3:865,367..866,131(-)	conserved protein, unknown function	1
PY17X_1320400	PY17X_1320400.1	Py17X_13_v3:1,064,987..1,065,670(-)	conserved protein, unknown function	1
PY17X_1331800	PY17X_1331800.1	Py17X_13_v3:1,467,219..1,468,199(-)	cyclin 1, putative	1
PY17X_1416600	PY17X_1416600.1	Py17X_14_v3:713,939..715,487(+)	SAS6-like protein, putative	1
PY17X_1430500	PY17X_1430500.1	Py17X_14_v3:1,225,252..1,226,127(+)	tetratricopeptide repeat protein, putative	1
PY17X_0206500	PY17X_0206500.1	Py17X_02_v3:311,620..313,774(+)	mitochondrial carrier protein, putative	1
PY17X_0316900	PY17X_0316900.1	Py17X_03_v3:621,171..625,951(+)	Plasmodium exported protein, unknown function	1
PY17X_0711900	PY17X_0711900.1	Py17X_07_v3:614,975..616,031(-)	BRIX domain, putative	1
PY17X_0819600	PY17X_0819600.1	Py17X_08_v3:801,016..803,139(-)	heptatricopeptide repeat-containing protein, putative	1
PY17X_0933100	PY17X_0933100.1	Py17X_09_v3:1,352,334..1,354,121(+)	conserved protein, unknown function	1
PY17X_1035300	PY17X_1035300.1	Py17X_10_v3:1,466,468..1,467,994(-)	histidine phosphatase, putative	1
PY17X_1123900	PY17X_1123900.1	Py17X_11_v3:1,007,366..1,009,370(+)	splicing factor-like protein 1, putative	1
PY17X_1142800	PY17X_1142800.1	Py17X_11_v3:1,744,338..1,746,795(+)	DNA topoisomerase 6 subunit B, putative	1
PY17X_1321200	PY17X_1321200.1	Py17X_13_v3:1,099,337..1,100,705(+)	HSP90 co-chaperone p23, putative	1
PY17X_1323400	PY17X_1323400.1	Py17X_13_v3:1,177,405..1,179,360(-)	polyprenol reductase, putative	1
PY17X_1440800	PY17X_1440800.1	Py17X_14_v3:1,573,344..1,579,321(+)	phospholipid-transporting ATPase, putative	1
PY17X_1455300	PY17X_1455300.1	Py17X_14_v3:2,171,720..2,174,539(+)	pre-mRNA-splicing factor CWC22, putative	1
PY17X_0205800	PY17X_0205800.1	Py17X_02_v3:291,363..292,088(+)	cleavage and polyadenylation specificity factor subunit 5, putative	1
PY17X_0215500	PY17X_0215500.1	Py17X_02_v3:681,711..682,188(-)	conserved protein, unknown function	1
PY17X_0512500	PY17X_0512500.1	Py17X_05_v3:636,296..637,959(-)	peroxiredoxin, putative	1
PY17X_0624600	PY17X_0624600.1	Py17X_06_v3:1,028,714..1,029,251(+)	mitochondrial import inner membrane translocase subunit TIM14, putative	1
PY17X_0702700	PY17X_0702700.1	Py17X_07_v3:288,438..290,087(+)	conserved protein, unknown function	1
PY17X_0947601	PY17X_0947601.1	Py17X_09_v3:1,865,391..1,867,931(+)	PIR protein	1
PY17X_1023900	PY17X_1023900.1	Py17X_10_v3:1,017,192..1,017,876(+)	40S ribosomal protein S25, putative	1
PY17X_1027400	PY17X_1027400.1	Py17X_10_v3:1,130,799..1,132,151(-)	conserved protein, unknown function	1
PY17X_1225900	PY17X_1225900.1	Py17X_12_v3:1,060,813..1,064,304(-)	conserved Plasmodium protein, unknown function	1
PY17X_1240800	PY17X_1240800.1	Py17X_12_v3:1,655,820..1,656,531(-)	pre-mRNA-splicing factor BUD31, putative	1
PY17X_1329400	PY17X_1329400.1	Py17X_13_v3:1,376,773..1,380,006(+)	valine--tRNA ligase, putative	1
PY17X_1342600	PY17X_1342600.1	Py17X_13_v3:1,886,185..1,887,279(-)	conserved Plasmodium protein, unknown function	1
PY17X_API00700	PY17X_API00700.1	Py17X_API_v3:2..622(+)	30S ribosomal protein S2, putative	1
PY17X_0104200	PY17X_0104200.1	Py17X_01_v3:244,658..252,753(-)	NdP2 protein, putative	1
PY17X_0207900	PY17X_0207900.1	Py17X_02_v3:366,652..368,508(-)	ras-related protein Rab-5C, putative	1
PY17X_0506300	PY17X_0506300.1	Py17X_05_v3:370,828..372,430(-)	conserved protein, unknown function	1
PY17X_0718100	PY17X_0718100.1	Py17X_07_v3:818,280..820,467(-)	RNA-binding protein, putative	1
PY17X_0809700	PY17X_0809700.1	Py17X_08_v3:430,764..432,262(-)	triosephosphate isomerase, putative	1
PY17X_0907900	PY17X_0907900.1	Py17X_09_v3:398,928..399,779(+)	60S ribosomal protein L28, putative	1
PY17X_1004400	PY17X_1004400.1	Py17X_10_v3:291,611..302,416(-)	liver specific protein 2, putative	1
PY17X_1038300	PY17X_1038300.1	Py17X_10_v3:1,591,931..1,593,316(-)	glycerophosphodiester phosphodiesterase, putative	1
PY17X_1207000	PY17X_1207000.1	Py17X_12_v3:357,591..359,423(-)	DnaJ protein, putative	1
PY17X_1347500	PY17X_1347500.1	Py17X_13_v3:2,073,919..2,074,605(+)	nicotinamide/nicotinic acid mononucleotide adenylyltransferase, putative	1
PY17X_1358200	PY17X_1358200.1	Py17X_13_v3:2,418,170..2,418,882(-)	cytochrome c oxidase subunit ApiCOX14, putative	1
PY17X_1441100	PY17X_1441100.1	Py17X_14_v3:1,600,516..1,601,496(+)	vacuolar iron transporter, putative	1
PY17X_1442500	PY17X_1442500.1	Py17X_14_v3:1,643,811..1,649,544(+)	isoleucine--tRNA ligase, putative	1
PY17X_1451000	PY17X_1451000.1	Py17X_14_v3:2,010,771..2,014,263(+)	sentrin-specific protease 1, putative	1
PY17X_0108800	PY17X_0108800.1	Py17X_01_v3:424,523..425,805(+)	conserved Plasmodium protein, unknown function	1
PY17X_0211500	PY17X_0211500.1	Py17X_02_v3:505,707..507,550(+)	vacuolar protein sorting-associated protein VTA1, putative	1
PY17X_0422401	PY17X_0422401.1	Py17X_04_v3:997,799..1,000,309(+)	PIR protein	1
PY17X_0503900	PY17X_0503900.1	Py17X_05_v3:267,460..272,550(-)	tRNA wybutosine-synthesizing protein, putative	1
PY17X_0516900	PY17X_0516900.1	Py17X_05_v3:769,075..771,859(-)	ribosome maturation factor RimM, putative	1
PY17X_0623800	PY17X_0623800.1	Py17X_06_v3:993,778..994,609(+)	proteasome assembly chaperone 4, putative	1
PY17X_0911000	PY17X_0911000.1	Py17X_09_v3:530,976..538,138(+)	AP2 domain transcription factor AP2-G5, putative	1
PY17X_0915800	PY17X_0915800.1	Py17X_09_v3:741,692..742,963(+)	protein disulfide-isomerase, putative	1
PY17X_0926200	PY17X_0926200.1	Py17X_09_v3:1,077,800..1,082,041(+)	BEACH domain-containing protein, putative	1
PY17X_0944400	PY17X_0944400.1	Py17X_09_v3:1,741,819..1,742,130(+)	histone H4, putative	1
PY17X_1025100	PY17X_1025100.1	Py17X_10_v3:1,056,661..1,058,223(+)	splicing factor 3B subunit 4, putative	1
PY17X_1032200	PY17X_1032200.1	Py17X_10_v3:1,337,800..1,339,502(+)	glycylpeptide N-tetradecanoyltransferase, putative	1
PY17X_1209100	PY17X_1209100.1	Py17X_12_v3:412,984..417,192(-)	AP2 domain transcription factor AP2-I, putative	1
PY17X_1307200	PY17X_1307200.1	Py17X_13_v3:556,198..559,080(+)	oocyst rupture protein 2, putative	1
PY17X_1413200	PY17X_1413200.1	Py17X_14_v3:590,477..590,830(-)	ubiquitin-like protein Nedd8, putative	1
PY17X_1444700	PY17X_1444700.1	Py17X_14_v3:1,730,814..1,747,680(-)	protein SOC2, putative	1
PY17X_1448000	PY17X_1448000.1	Py17X_14_v3:1,879,473..1,881,359(+)	pre-mRNA-splicing regulator WTAP, putative	1
PY17X_1448500	PY17X_1448500.1	Py17X_14_v3:1,899,656..1,902,412(-)	conserved Plasmodium protein, unknown function	1
PY17X_1458600	PY17X_1458600.1	Py17X_14_v3:2,308,425..2,309,196(+)	40S ribosomal protein S17, putative	1
PY17X_0311700	PY17X_0311700.1	Py17X_03_v3:447,270..449,240(-)	protein LTV1, putative	1
PY17X_0312400	PY17X_0312400.1	Py17X_03_v3:476,942..478,849(-)	RING zinc finger protein, putative	1
PY17X_0412800	PY17X_0412800.1	Py17X_04_v3:587,664..588,575(+)	26S proteasome regulatory subunit RPN12, putative	1
PY17X_0413800	PY17X_0413800.1	Py17X_04_v3:609,004..610,119(-)	YGGT family protein, putative	1
PY17X_0509500	PY17X_0509500.1	Py17X_05_v3:529,846..530,334(-)	RNA-binding protein, putative	1
PY17X_0522200	PY17X_0522200.1	Py17X_05_v3:945,811..946,233(+)	conserved Plasmodium protein, unknown function	1
PY17X_0716200	PY17X_0716200.1	Py17X_07_v3:756,016..762,215(-)	structural maintenance of chromosomes protein 3, putative	1
PY17X_0815400	PY17X_0815400.1	Py17X_08_v3:666,121..668,780(+)	phosphatidylinositol N-acetylglucosaminyltransferase, putative	1
PY17X_0832500	PY17X_0832500.1	Py17X_08_v3:1,268,285..1,268,956(+)	conserved protein, unknown function	1
PY17X_0919800	PY17X_0919800.1	Py17X_09_v3:874,355..874,600(+)	60S ribosomal protein L38, putative	1
PY17X_0928600	PY17X_0928600.1	Py17X_09_v3:1,198,095..1,200,416(-)	protein GCN20, putative	1
PY17X_0938000	PY17X_0938000.1	Py17X_09_v3:1,527,184..1,529,584(-)	endonuclease/exonuclease/phosphatase family protein, putative	1
PY17X_0942800	PY17X_0942800.1	Py17X_09_v3:1,688,709..1,692,038(-)	DEAD/DEAH box helicase, putative	1
PY17X_1003000	PY17X_1003000.1	Py17X_10_v3:221,697..225,205(+)	SET domain protein, putative	1
PY17X_1006200	PY17X_1006200.1	Py17X_10_v3:371,130..372,222(-)	peptidyl-tRNA hydrolase 2, putative	1
PY17X_1008200	PY17X_1008200.1	Py17X_10_v3:444,947..446,362(+)	protein SOF1, putative	1
PY17X_1027500	PY17X_1027500.1	Py17X_10_v3:1,134,934..1,147,512(+)	ookinete surface and oocyst capsule protein OSCP, putative	1
PY17X_1218800	PY17X_1218800.1	Py17X_12_v3:779,442..780,720(+)	40S ribosomal protein S3A, putative	1
PY17X_1247200	PY17X_1247200.1	Py17X_12_v3:1,863,160..1,864,280(+)	apicoplast TIC22 protein, putative	1
PY17X_1346600	PY17X_1346600.1	Py17X_13_v3:2,043,991..2,045,511(+)	conserved Apicomplexan protein, unknown function	1
PY17X_1411300	PY17X_1411300.1	Py17X_14_v3:526,683..527,226(-)	protein ISD11, putative	1
PY17X_1439300	PY17X_1439300.1	Py17X_14_v3:1,510,469..1,512,977(+)	FbpA domain protein, putative	1
PY17X_0113600	PY17X_0113600.1	Py17X_01_v3:607,328..609,250(-)	syntaxin-binding protein, putative	1
PY17X_0603500	PY17X_0603500.1	Py17X_06_v3:233,401..234,392(-)	conserved protein, unknown function	1
PY17X_0700085	PY17X_0700085.1	Py17X_07_v3:147,108..149,597(-)	PIR protein	1
PY17X_0704400	PY17X_0704400.1	Py17X_07_v3:348,354..352,076(-)	ubiquitin conjugation factor E4 B, putative	1
PY17X_0715600	PY17X_0715600.1	Py17X_07_v3:742,283..742,868(+)	ATP synthase-associated protein, putative	1
PY17X_0806500	PY17X_0806500.1	Py17X_08_v3:329,796..330,114(+)	conserved protein, unknown function	1
PY17X_0942700	PY17X_0942700.1	Py17X_09_v3:1,685,642..1,688,476(+)	DNA replication ATP-dependent helicase/nuclease DNA2, putative	1
PY17X_1004200	PY17X_1004200.1	Py17X_10_v3:279,869..284,506(-)	protein transport protein Sec24B, putative	1
PY17X_1143100	PY17X_1143100.1	Py17X_11_v3:1,754,551..1,755,337(-)	ubiquitin-60S ribosomal protein L40, putative	1
PY17X_1216900	PY17X_1216900.1	Py17X_12_v3:718,483..719,958(+)	methionine aminopeptidase 1b, putative	1
PY17X_1219800	PY17X_1219800.1	Py17X_12_v3:816,616..821,050(-)	cyclic amine resistance locus protein, putative	1
PY17X_1230400	PY17X_1230400.1	Py17X_12_v3:1,233,715..1,235,730(-)	mitogen-activated protein kinase organizer 1, putative	1
PY17X_1247100	PY17X_1247100.1	Py17X_12_v3:1,861,182..1,861,905(-)	thioredoxin-like protein, putative	1
PY17X_1306500	PY17X_1306500.1	Py17X_13_v3:520,352..524,191(+)	OST-HTH associated domain protein, putative	1
PY17X_1345500	PY17X_1345500.1	Py17X_13_v3:1,988,560..1,989,275(-)	conserved Plasmodium protein, unknown function	1
PY17X_1373700	PY17X_1373700.1	Py17X_13_v3:2,994,119..2,994,965(+)	fam-b protein	1
PY17X_1412700	PY17X_1412700.1	Py17X_14_v3:566,841..570,047(+)	translation initiation factor IF-2, putative	1
PY17X_1454800	PY17X_1454800.1	Py17X_14_v3:2,160,135..2,161,048(+)	conserved protein, unknown function	1
PY17X_1458400	PY17X_1458400.1	Py17X_14_v3:2,303,857..2,305,011(+)	conserved protein, unknown function	1
PY17X_0511000	PY17X_0511000.1	Py17X_05_v3:587,797..588,393(+)	conserved protein, unknown function	1
PY17X_0512200	PY17X_0512200.1	Py17X_05_v3:623,777..627,517(-)	conserved Plasmodium protein, unknown function	1
PY17X_0604000	PY17X_0604000.1	Py17X_06_v3:268,208..271,105(-)	trimethylguanosine synthase, putative	1
PY17X_0605900	PY17X_0605900.1	Py17X_06_v3:328,049..328,933(-)	conserved protein, unknown function	1
PY17X_0609000	PY17X_0609000.1	Py17X_06_v3:452,025..452,629(+)	ribosomal protein L29, apicoplast, putative	1
PY17X_0705500	PY17X_0705500.1	Py17X_07_v3:402,090..403,185(-)	ATP synthase-associated protein, putative	1
PY17X_0718400	PY17X_0718400.1	Py17X_07_v3:828,056..828,691(-)	PRKR-interacting protein 1, putative	1
PY17X_0818000	PY17X_0818000.1	Py17X_08_v3:749,830..751,674(+)	conserved protein, unknown function	1
PY17X_0905700	PY17X_0905700.1	Py17X_09_v3:341,107..342,351(+)	apicoplast import protein Tic20, putative	1
PY17X_0937400	PY17X_0937400.1	Py17X_09_v3:1,508,294..1,509,361(-)	ubiquinone biosynthesis protein COQ4, putative	1
PY17X_1010100	PY17X_1010100.1	Py17X_10_v3:499,942..502,554(-)	translocon component PTEX150, putative	1
PY17X_1030400	PY17X_1030400.1	Py17X_10_v3:1,270,191..1,273,964(+)	ubiquitin carboxyl-terminal hydrolase, putative	1
PY17X_1041300	PY17X_1041300.1	Py17X_10_v3:1,692,630..1,698,008(+)	condensin complex subunit 1, putative	1
PY17X_1105200	PY17X_1105200.1	Py17X_11_v3:319,176..320,769(+)	MOLO1 domain-containing protein, putative	1
PY17X_1124600	PY17X_1124600.1	Py17X_11_v3:1,034,315..1,036,096(+)	CPW-WPC family protein	1
PY17X_1246100	PY17X_1246100.1	Py17X_12_v3:1,830,759..1,834,490(-)	AP-1/2 complex subunit beta, putative	1
PY17X_1334000	PY17X_1334000.1	Py17X_13_v3:1,564,544..1,565,818(+)	40S ribosomal protein S3, putative	1
PY17X_1453200	PY17X_1453200.1	Py17X_14_v3:2,104,344..2,105,579(-)	clustered-asparagine-rich protein, putative	1
PY17X_0314900	PY17X_0314900.1	Py17X_03_v3:570,567..571,690(-)	E2F-associated phosphoprotein, putative	1
PY17X_0420700	PY17X_0420700.1	Py17X_04_v3:892,801..896,550(-)	nucleoporin NUP138, putative	1
PY17X_0606500	PY17X_0606500.1	Py17X_06_v3:341,677..342,804(-)	HAD domain ookinete protein, putative	1
PY17X_0612800	PY17X_0612800.1	Py17X_06_v3:613,548..614,893(+)	polyubiquitin, putative	1
PY17X_0707600	PY17X_0707600.1	Py17X_07_v3:463,070..467,685(-)	histone acetyltransferase GCN5, putative	1
PY17X_0839300	PY17X_0839300.1	Py17X_08_v3:1,472,923..1,473,141(-)	protein kish, putative	1
PY17X_0902500	PY17X_0902500.1	Py17X_09_v3:207,431..211,513(+)	serine/threonine protein kinase, putative	1
PY17X_1007300	PY17X_1007300.1	Py17X_10_v3:410,310..411,968(-)	zinc finger Ran-binding domain-containing protein 2, putative	1
PY17X_1009400	PY17X_1009400.1	Py17X_10_v3:479,418..480,398(+)	exosome complex component RRP4, putative	1
PY17X_1028400	PY17X_1028400.1	Py17X_10_v3:1,193,892..1,194,882(+)	conserved protein, unknown function	1
PY17X_1248650	PY17X_1248650.1	Py17X_12_v3:1,919,636..1,920,229(-)	dolichol-phosphate mannosyltransferase subunit 3, putative	1
PY17X_1332100	PY17X_1332100.1	Py17X_13_v3:1,476,547..1,478,433(-)	YL1 nuclear protein, putative	1
PY17X_1344800	PY17X_1344800.1	Py17X_13_v3:1,962,433..1,963,383(+)	L-lactate dehydrogenase, putative	1
PY17X_0213500	PY17X_0213500.1	Py17X_02_v3:593,170..594,416(-)	eukaryotic translation initiation factor 2 subunit alpha, putative	1
PY17X_0315900	PY17X_0315900.1	Py17X_03_v3:599,577..601,187(-)	pre-mRNA-processing protein 45, putative	1
PY17X_0405600	PY17X_0405600.1	Py17X_04_v3:326,403..326,921(-)	conserved protein, unknown function	1
PY17X_0521800	PY17X_0521800.1	Py17X_05_v3:932,472..937,766(-)	conserved Plasmodium protein, unknown function	1
PY17X_0620200	PY17X_0620200.1	Py17X_06_v3:893,856..894,602(+)	exosome complex component CSL4, putative	1
PY17X_0929500	PY17X_0929500.1	Py17X_09_v3:1,227,020..1,227,256(-)	conserved Plasmodium protein, unknown function	1
PY17X_1023700	PY17X_1023700.1	Py17X_10_v3:1,012,459..1,012,967(-)	mitochondrial import inner membrane translocase subunit TIM8, putative	1
PY17X_1125000	PY17X_1125000.1	Py17X_11_v3:1,053,534..1,054,819(-)	N-acetylglucosaminyl-phosphatidylinositol de-N-acetylase, putative	1
PY17X_1132400	PY17X_1132400.1	Py17X_11_v3:1,346,363..1,347,536(-)	V-type proton ATPase 21 kDa proteolipid subunit, putative	1
PY17X_1246200	PY17X_1246200.1	Py17X_12_v3:1,836,267..1,837,990(-)	eukaryotic translation initiation factor 3 subunit E, putative	1
PY17X_1323500	PY17X_1323500.1	Py17X_13_v3:1,182,133..1,184,495(+)	AP2 domain transcription factor AP2-HC, putative	1
PY17X_1335900	PY17X_1335900.1	Py17X_13_v3:1,635,301..1,640,373(+)	rab GTPase activator, putative	1
PY17X_1420700	PY17X_1420700.1	Py17X_14_v3:865,736..869,752(+)	conserved protein, unknown function	1
PY17X_1425900	PY17X_1425900.1	Py17X_14_v3:1,038,297..1,039,515(-)	translation initiation factor SUI1, putative	1
PY17X_1457000	PY17X_1457000.1	Py17X_14_v3:2,253,897..2,255,471(-)	polyadenylation factor subunit 2, putative	1
PY17X_1466200	PY17X_1466200.1	Py17X_14_v3:2,553,556..2,554,320(+)	transcription initiation factor IIA subunit 2, putative	1
PY17X_0506000	PY17X_0506000.1	Py17X_05_v3:358,566..362,346(+)	N-acetyltransferase, GNAT family, putative	1
PY17X_0618800	PY17X_0618800.1	Py17X_06_v3:846,247..847,559(+)	prefoldin subunit 3, putative	1
PY17X_0620800	PY17X_0620800.1	Py17X_06_v3:904,357..906,129(-)	conserved protein, unknown function	1
PY17X_0627100	PY17X_0627100.1	Py17X_06_v3:1,148,182..1,149,238(+)	PIR protein	1
PY17X_0907800	PY17X_0907800.1	Py17X_09_v3:396,806..397,505(+)	60S ribosomal protein L35ae, putative	1
PY17X_0910200	PY17X_0910200.1	Py17X_09_v3:497,194..498,637(+)	conserved Plasmodium protein, unknown function	1
PY17X_0913300	PY17X_0913300.1	Py17X_09_v3:631,843..633,594(+)	DnaJ protein, putative	1
PY17X_1039200	PY17X_1039200.1	Py17X_10_v3:1,627,889..1,632,602(+)	DNA mismatch repair protein, putative	1
PY17X_1204000	PY17X_1204000.1	Py17X_12_v3:248,433..249,676(-)	conserved protein, unknown function	1
PY17X_1428300	PY17X_1428300.1	Py17X_14_v3:1,125,993..1,131,416(-)	CCR4-associated factor 1, putative	1
PY17X_0208000	PY17X_0208000.1	Py17X_02_v3:370,003..373,647(-)	asparagine and aspartate rich protein 2, putative	1
PY17X_0405700	PY17X_0405700.1	Py17X_04_v3:328,275..329,623(-)	elongation factor (EF-TS), putative	1
PY17X_0419200	PY17X_0419200.1	Py17X_04_v3:830,250..831,074(+)	ATP synthase-associated protein, putative	1
PY17X_0419400	PY17X_0419400.1	Py17X_04_v3:839,497..841,242(-)	replication protein A1, small fragment	1
PY17X_1107500	PY17X_1107500.1	Py17X_11_v3:410,316..413,337(+)	transcription factor 25, putative	1
PY17X_1215100	PY17X_1215100.1	Py17X_12_v3:633,349..637,793(+)	phosphoinositide-specific phospholipase C	1
PY17X_1220900	PY17X_1220900.1	Py17X_12_v3:870,518..872,024(-)	ATP-dependent RNA helicase DDX6, putative	1
PY17X_1236900	PY17X_1236900.1	Py17X_12_v3:1,499,282..1,503,674(-)	mRNA-binding protein PUF1	1
PY17X_1238500	PY17X_1238500.1	Py17X_12_v3:1,558,496..1,559,307(+)	U6 snRNA-associated Sm-like protein LSm2, putative	1
PY17X_1331000	PY17X_1331000.1	Py17X_13_v3:1,444,431..1,444,979(+)	cyclin, putative, fragment	1
PY17X_1361700	PY17X_1361700.1	Py17X_13_v3:2,513,765..2,524,891(-)	AP2 domain transcription factor AP2-HS, putative	1
PY17X_1362700	PY17X_1362700.1	Py17X_13_v3:2,580,880..2,583,435(+)	aminomethyltransferase, putative	1
PY17X_1415200	PY17X_1415200.1	Py17X_14_v3:670,995..671,833(+)	conserved protein, unknown function	1
PY17X_1446400	PY17X_1446400.1	Py17X_14_v3:1,824,588..1,826,798(+)	PhIL1-interacting candidate PIC1, putative	1
PY17X_1462800	PY17X_1462800.1	Py17X_14_v3:2,440,991..2,441,527(-)	conserved protein, unknown function	1
PY17X_API01600	PY17X_API01600.1	Py17X_API_v3:6,306..6,683(-)	apicoplast ribosomal protein S12	1
PY17X_0400045	PY17X_0400045.1	Py17X_04_v3:50,062..51,221(-)	PIR protein	1
PY17X_0605300	PY17X_0605300.1	Py17X_06_v3:312,619..314,214(+)	ubiquitin-conjugating enzyme E2, putative	1
PY17X_0614300	PY17X_0614300.1	Py17X_06_v3:661,284..663,594(-)	N-acetyltransferase, GNAT family, putative	1
PY17X_0710800	PY17X_0710800.1	Py17X_07_v3:573,349..575,070(+)	phosphatidylglycerophosphate synthase, putative	1
PY17X_0833000	PY17X_0833000.1	Py17X_08_v3:1,280,556..1,281,152(+)	guanylate kinase, putative	1
PY17X_0910100	PY17X_0910100.1	Py17X_09_v3:494,617..495,723(-)	P-loop containing nucleoside triphosphate hydrolase, putative	1
PY17X_0910700	PY17X_0910700.1	Py17X_09_v3:514,545..516,062(+)	adrenodoxin reductase, putative	1
PY17X_0915500	PY17X_0915500.1	Py17X_09_v3:724,143..725,243(+)	WPP motif-containing protein, putative	1
PY17X_1018700	PY17X_1018700.1	Py17X_10_v3:849,359..851,647(+)	conserved Plasmodium protein, unknown function	1
PY17X_1024500	PY17X_1024500.1	Py17X_10_v3:1,033,579..1,035,528(+)	pantothenate kinase 1	1
PY17X_1129100	PY17X_1129100.1	Py17X_11_v3:1,213,322..1,214,194(-)	glucosamine 6-phosphate N-acetyltransferase, putative	1
PY17X_1318200	PY17X_1318200.1	Py17X_13_v3:976,296..978,461(+)	conserved Plasmodium protein, unknown function	1
PY17X_1327600	PY17X_1327600.1	Py17X_13_v3:1,328,077..1,329,966(+)	kelch domain-containing protein, putative	1
PY17X_1334800	PY17X_1334800.1	Py17X_13_v3:1,605,515..1,606,752(+)	60S ribosome subunit biogenesis protein NIP7, putative	1
PY17X_1347400	PY17X_1347400.1	Py17X_13_v3:2,069,787..2,072,860(+)	conserved protein, unknown function	1
PY17X_1351600	PY17X_1351600.1	Py17X_13_v3:2,221,272..2,222,300(+)	60S ribosomal protein L23, putative	1
PY17X_1415700	PY17X_1415700.1	Py17X_14_v3:686,681..687,642(-)	conserved protein, unknown function	1
PY17X_1421900	PY17X_1421900.1	Py17X_14_v3:918,255..921,122(+)	ribosomal protein S5, mitochondrial, putative	1
PY17X_1453400	PY17X_1453400.1	Py17X_14_v3:2,112,291..2,113,541(+)	conserved protein, unknown function	1
PY17X_MIT00900	PY17X_MIT00900.1	Py17X_MIT_v3:298..1,428(-)	cytochrome b	1
PY17X_0109200	PY17X_0109200.1	Py17X_01_v3:438,870..455,459(+)	nucleoporin NUP637, putative	1
PY17X_0316700	PY17X_0316700.1	Py17X_03_v3:612,556..615,222(-)	replication factor C subunit 1, putative	1
PY17X_0505100	PY17X_0505100.1	Py17X_05_v3:328,265..331,042(-)	tRNA methyltransferase, putative	1
PY17X_0804000	PY17X_0804000.1	Py17X_08_v3:183,877..185,827(+)	conserved protein, unknown function	1
PY17X_0818600	PY17X_0818600.1	Py17X_08_v3:769,884..772,307(-)	met-10+ like protein, putative	1
PY17X_1116100	PY17X_1116100.1	Py17X_11_v3:731,275..736,713(+)	phosphatidylinositol 3-kinase, putative	1
PY17X_1122700	PY17X_1122700.1	Py17X_11_v3:963,391..963,762(+)	conserved protein, unknown function	1
PY17X_1233500	PY17X_1233500.1	Py17X_12_v3:1,363,377..1,365,488(-)	GPI-anchored wall transfer protein 1, putative	1
PY17X_1309600	PY17X_1309600.1	Py17X_13_v3:647,540..647,743(+)	RNA polymerase II transcription factor B subunit 5, putative	1
PY17X_1357300	PY17X_1357300.1	Py17X_13_v3:2,387,296..2,389,584(-)	SprT-like domain-containing protein, putative	1
PY17X_1360800	PY17X_1360800.1	Py17X_13_v3:2,484,438..2,485,367(-)	40S ribosomal protein S6, putative	1
PY17X_1369200	PY17X_1369200.1	Py17X_13_v3:2,823,276..2,824,643(+)	N6-adenine-specific methylase, putative	1
PY17X_1464100	PY17X_1464100.1	Py17X_14_v3:2,473,217..2,475,724(+)	conserved Plasmodium protein, unknown function	1
PY17X_0504700	PY17X_0504700.1	Py17X_05_v3:312,055..312,578(+)	60S ribosomal protein L30e, putative	1
PY17X_0604100	PY17X_0604100.1	Py17X_06_v3:272,245..278,744(-)	nuclear export mediator factor NEMF, putative	1
PY17X_0616800	PY17X_0616800.1	Py17X_06_v3:748,441..749,535(+)	transcription initiation factor IIA subunit 1, putative	1
PY17X_0617200	PY17X_0617200.1	Py17X_06_v3:759,706..760,942(-)	eukaryotic translation initiation factor 3 subunit I, putative	1
PY17X_1137500	PY17X_1137500.1	Py17X_11_v3:1,540,980..1,541,807(+)	ADP-ribosylation factor, putative	1
PY17X_1145200	PY17X_1145200.1	Py17X_11_v3:1,827,635..1,828,320(-)	conserved protein, unknown function	1
PY17X_1228000	PY17X_1228000.1	Py17X_12_v3:1,138,645..1,140,032(+)	conserved protein, unknown function	1
PY17X_1236200	PY17X_1236200.1	Py17X_12_v3:1,475,278..1,477,039(+)	NOSIP domain-containing protein, putative	1
PY17X_1417400	PY17X_1417400.1	Py17X_14_v3:750,282..757,790(+)	AP2 domain transcription factor AP2-G3	1
PY17X_1426100	PY17X_1426100.1	Py17X_14_v3:1,044,108..1,045,026(+)	mediator of RNA polymerase II transcription subunit 21, putative	1
PY17X_1430300	PY17X_1430300.1	Py17X_14_v3:1,216,049..1,218,370(-)	conserved protein, unknown function	1
PY17X_1449600	PY17X_1449600.1	Py17X_14_v3:1,947,786..1,948,751(-)	CWC16 domain-containing protein, putative	1
PY17X_0509200	PY17X_0509200.1	Py17X_05_v3:508,552..516,654(-)	chromodomain-helicase-DNA-binding protein 1, putative	1
PY17X_0513000	PY17X_0513000.1	Py17X_05_v3:647,727..648,887(-)	60S ribosomal protein L3, putative	1
PY17X_0702100	PY17X_0702100.1	Py17X_07_v3:268,132..268,971(+)	conserved protein, unknown function	1
PY17X_0807600	PY17X_0807600.1	Py17X_08_v3:360,651..363,560(+)	rhoptry-associated membrane antigen, putative	1
PY17X_1126300	PY17X_1126300.1	Py17X_11_v3:1,095,952..1,098,326(+)	oxidoreductase, putative	1
PY17X_1246000	PY17X_1246000.1	Py17X_12_v3:1,829,255..1,829,629(-)	proteasome maturation factor UMP1, putative	1
PY17X_1248700	PY17X_1248700.1	Py17X_12_v3:1,920,639..1,922,871(+)	CPW-WPC family protein	1
PY17X_1249100	PY17X_1249100.1	Py17X_12_v3:1,945,121..1,945,762(-)	ribosomal protein S16, mitochondrial, putative	1
PY17X_1313000	PY17X_1313000.1	Py17X_13_v3:792,585..795,020(-)	serine/threonine kinase-1, putative	1
PY17X_1343100	PY17X_1343100.1	Py17X_13_v3:1,896,813..1,897,480(-)	V-type proton ATPase subunit G, putative	1
PY17X_0213300	PY17X_0213300.1	Py17X_02_v3:579,224..584,272(+)	cation transporting ATPase, putative	1
PY17X_0404000	PY17X_0404000.1	Py17X_04_v3:269,993..274,750(+)	lipin, putative	1
PY17X_0505000	PY17X_0505000.1	Py17X_05_v3:325,838..327,364(-)	conserved Plasmodium protein, unknown function	1
PY17X_0514400	PY17X_0514400.1	Py17X_05_v3:690,361..692,607(-)	conserved protein, unknown function	1
PY17X_0923300	PY17X_0923300.1	Py17X_09_v3:984,870..985,397(+)	deoxyuridine 5'-triphosphate nucleotidohydrolase, putative	1
PY17X_0938900	PY17X_0938900.1	Py17X_09_v3:1,548,376..1,550,169(-)	actin-like protein, putative	1
PY17X_1341600	PY17X_1341600.1	Py17X_13_v3:1,839,249..1,840,775(-)	conserved Plasmodium protein, unknown function	1
PY17X_1358500	PY17X_1358500.1	Py17X_13_v3:2,423,173..2,428,146(-)	conserved Plasmodium protein, unknown function	1
PY17X_1402500	PY17X_1402500.1	Py17X_14_v3:194,899..196,315(-)	conserved protein, unknown function	1
PY17X_1458800	PY17X_1458800.1	Py17X_14_v3:2,313,547..2,314,260(-)	mitochondrial import inner membrane translocase subunit TIM13, putative	1
PY17X_API00600	PY17X_API00600.1	Py17X_API_v3:31,352..34,253(+)	DNA-directed RNA polymerase subunit beta'', putative	1
PY17X_API02300	PY17X_API02300.1	Py17X_API_v3:9,118..9,480(-)	apicoplast ribosomal protein L14	1
PY17X_0504800	PY17X_0504800.1	Py17X_05_v3:313,263..320,890(-)	TMEM94 domain-containing protein, putative	1
PY17X_0836300	PY17X_0836300.1	Py17X_08_v3:1,391,126..1,394,633(-)	protein MAM3, putative	1
PY17X_1336400	PY17X_1336400.1	Py17X_13_v3:1,669,425..1,671,716(+)	zinc finger protein, putative	1
PY17X_1336900	PY17X_1336900.1	Py17X_13_v3:1,690,064..1,690,558(-)	translation initiation factor IF-1, putative	1
PY17X_1353100	PY17X_1353100.1	Py17X_13_v3:2,260,088..2,260,783(+)	AMMECR1 domain-containing protein, putative	1
PY17X_1353500	PY17X_1353500.1	Py17X_13_v3:2,270,525..2,271,250(+)	Voldacs domain-containing protein, putative	1
PY17X_1357200	PY17X_1357200.1	Py17X_13_v3:2,385,247..2,386,739(+)	elongation factor 1-gamma, putative	1
PY17X_1413800	PY17X_1413800.1	Py17X_14_v3:615,731..621,442(-)	Clu domain-containing protein, putative	1
PY17X_1419700	PY17X_1419700.1	Py17X_14_v3:832,428..832,652(+)	conserved protein, unknown function	1
PY17X_1430600	PY17X_1430600.1	Py17X_14_v3:1,227,118..1,228,869(-)	glycerol-3-phosphate 1-O-acyltransferase, putative	1
PY17X_0111600	PY17X_0111600.1	Py17X_01_v3:538,699..539,178(-)	60S ribosomal protein L39, putative	1
PY17X_0615900	PY17X_0615900.1	Py17X_06_v3:717,232..723,175(-)	DNA polymerase alpha catalytic subunit A, putative	1
PY17X_0712200	PY17X_0712200.1	Py17X_07_v3:627,028..628,062(+)	U3 small nucleolar ribonucleoprotein protein IMP4, putative	1
PY17X_0833100	PY17X_0833100.1	Py17X_08_v3:1,281,911..1,283,333(+)	transcription initiation factor TFIID subunit 7, putative	1
PY17X_0923600	PY17X_0923600.1	Py17X_09_v3:992,155..994,536(-)	alternative splicing factor SR-MG, putative	1
PY17X_0931600	PY17X_0931600.1	Py17X_09_v3:1,301,797..1,303,443(-)	nucleolar protein 56, putative	1
PY17X_1003400	PY17X_1003400.1	Py17X_10_v3:241,233..244,339(-)	conserved Plasmodium protein, unknown function	1
PY17X_1006700	PY17X_1006700.1	Py17X_10_v3:384,924..390,251(-)	conserved Plasmodium protein, unknown function	1
PY17X_1100089	PY17X_1100089.1	Py17X_11_v3:127,470..128,664(-)	PIR protein	1
PY17X_1135800	PY17X_1135800.1	Py17X_11_v3:1,465,359..1,471,771(-)	patatin-like phospholipase, putative	1
PY17X_1232000	PY17X_1232000.1	Py17X_12_v3:1,314,617..1,319,399(-)	sentrin-specific protease 2, putative	1
PY17X_1323100	PY17X_1323100.1	Py17X_13_v3:1,157,884..1,163,721(-)	ferlin, putative	1
PY17X_1340500	PY17X_1340500.1	Py17X_13_v3:1,807,858..1,810,068(-)	protein disulfide-isomerase, putative	1
PY17X_1345000	PY17X_1345000.1	Py17X_13_v3:1,965,814..1,967,112(-)	phosphoribosylpyrophosphate synthetase, putative	1
PY17X_1352700	PY17X_1352700.1	Py17X_13_v3:2,245,550..2,249,434(-)	isoleucine--tRNA ligase, putative	1
PY17X_1366100	PY17X_1366100.1	Py17X_13_v3:2,709,798..2,712,400(+)	conserved protein, unknown function	1
PY17X_1442600	PY17X_1442600.1	Py17X_14_v3:1,649,815..1,652,584(-)	DNA-binding protein, putative	1
PY17X_1453300	PY17X_1453300.1	Py17X_14_v3:2,107,941..2,110,529(-)	conserved Plasmodium protein, unknown function	1
PY17X_0107800	PY17X_0107800.1	Py17X_01_v3:393,541..400,002(+)	conserved Plasmodium protein, unknown function	1
PY17X_0304200	PY17X_0304200.1	Py17X_03_v3:159,160..162,575(+)	26S proteasome regulatory subunit RPN1, putative	1
PY17X_0512300	PY17X_0512300.1	Py17X_05_v3:629,810..631,798(-)	U3 small nucleolar ribonucleoprotein protein MPP10, putative	1
PY17X_0605800	PY17X_0605800.1	Py17X_06_v3:324,933..327,445(-)	sexual stage-specific protein G37, putative	1
PY17X_0620300	PY17X_0620300.1	Py17X_06_v3:894,953..895,837(-)	pre-rRNA-processing protein ESF2, putative	1
PY17X_1109300	PY17X_1109300.1	Py17X_11_v3:475,403..476,095(+)	conserved protein, unknown function	1
PY17X_1133500	PY17X_1133500.1	Py17X_11_v3:1,378,095..1,381,628(-)	NLI interacting factor-like phosphatase, putative	1
PY17X_1349200	PY17X_1349200.1	Py17X_13_v3:2,146,638..2,149,611(+)	AMP deaminase, putative	1
PY17X_1435800	PY17X_1435800.1	Py17X_14_v3:1,367,718..1,367,960(-)	diphthamide biosynthesis protein 3, putative	1
PY17X_1440700	PY17X_1440700.1	Py17X_14_v3:1,567,784..1,571,533(-)	DNA gyrase subunit A, putative	1
PY17X_1442200	PY17X_1442200.1	Py17X_14_v3:1,635,117..1,636,070(+)	conserved protein, unknown function	1
PY17X_0108700	PY17X_0108700.1	Py17X_01_v3:421,618..422,579(-)	proteasome subunit alpha type-2, putative	1
PY17X_0400007	PY17X_0400007.1	Py17X_04_v3:10,445..11,599(-)	PIR protein	1
PY17X_0508200	PY17X_0508200.1	Py17X_05_v3:470,942..471,848(-)	cytochrome c oxidase subunit ApiCOX13, putative	1
PY17X_0514500	PY17X_0514500.1	Py17X_05_v3:693,471..695,123(-)	LEM3/CDC50 family protein, putative	1
PY17X_0607600	PY17X_0607600.1	Py17X_06_v3:399,715..402,588(+)	Tat binding protein 1(TBP-1)-interacting protein, putative	1
PY17X_0713200	PY17X_0713200.1	Py17X_07_v3:664,274..664,572(-)	respiratory chain complex 3 associated protein 3, putative	1
PY17X_0828100	PY17X_0828100.1	Py17X_08_v3:1,102,431..1,103,956(-)	polyadenylate-binding protein 2	1
PY17X_0905900	PY17X_0905900.1	Py17X_09_v3:345,194..346,303(-)	SUMO-activating enzyme subunit 1, putative	1
PY17X_0926600	PY17X_0926600.1	Py17X_09_v3:1,092,998..1,093,669(-)	ribosomal protein L37, mitochondrial, putative	1
PY17X_1105500	PY17X_1105500.1	Py17X_11_v3:326,018..339,559(-)	conserved Plasmodium protein, unknown function	1
PY17X_1122200	PY17X_1122200.1	Py17X_11_v3:945,220..947,376(-)	signal recognition particle subunit SRP68, putative	1
PY17X_1211600	PY17X_1211600.1	Py17X_12_v3:519,325..520,116(-)	ribosomal protein L43, mitochondrial, putative	1
PY17X_1244900	PY17X_1244900.1	Py17X_12_v3:1,801,426..1,802,478(+)	transmembrane emp24 domain-containing protein, putative	1
PY17X_1308000	PY17X_1308000.1	Py17X_13_v3:585,076..592,612(+)	stromal-processing peptidase, putative	1
PY17X_1359500	PY17X_1359500.1	Py17X_13_v3:2,454,139..2,455,447(-)	ras-related protein Rab-11B, putative	1
PY17X_1403500	PY17X_1403500.1	Py17X_14_v3:229,770..230,708(-)	LisH domain-containing protein, putative	1
PY17X_0311600	PY17X_0311600.1	Py17X_03_v3:445,549..446,334(-)	ribosomal protein L13, mitochondrial, putative	1
PY17X_0407200	PY17X_0407200.1	Py17X_04_v3:390,326..390,583(+)	ATP synthase-associated protein, putative	1
PY17X_0806100	PY17X_0806100.1	Py17X_08_v3:313,795..314,551(-)	40S ribosomal protein S29, putative	1
PY17X_0937800	PY17X_0937800.1	Py17X_09_v3:1,522,120..1,523,611(-)	peptidyl-prolyl cis-trans isomerase, putative	1
PY17X_1334100	PY17X_1334100.1	Py17X_13_v3:1,566,466..1,568,765(-)	conserved protein, unknown function	1
PY17X_1356200	PY17X_1356200.1	Py17X_13_v3:2,346,448..2,349,008(+)	exoribonuclease, putative	1
PY17X_1416800	PY17X_1416800.1	Py17X_14_v3:721,317..724,316(+)	choline-phosphate cytidylyltransferase, putative	1
PY17X_1432400	PY17X_1432400.1	Py17X_14_v3:1,282,365..1,282,877(-)	ER membrane protein complex subunit 6, putative	1
PY17X_0107100	PY17X_0107100.1	Py17X_01_v3:367,614..370,430(+)	translation initiation factor IF-2, putative	1
PY17X_0203200	PY17X_0203200.1	Py17X_02_v3:220,615..222,600(+)	TatD-like deoxyribonuclease, putative	1
PY17X_0403300	PY17X_0403300.1	Py17X_04_v3:234,693..238,622(+)	serine/threonine protein kinase, putative	1
PY17X_0611900	PY17X_0611900.1	Py17X_06_v3:570,319..572,845(+)	GPI mannosyltransferase 1, putative	1
PY17X_0614800	PY17X_0614800.1	Py17X_06_v3:676,891..679,488(-)	conserved Plasmodium protein, unknown function	1
PY17X_0826000	PY17X_0826000.1	Py17X_08_v3:1,024,779..1,026,112(-)	ribosome production factor 1, putative	1
PY17X_0839500	PY17X_0839500.1	Py17X_08_v3:1,478,990..1,479,821(+)	phosphatidylinositol N-acetylglucosaminyltransferase subunit P, putative	1
PY17X_1015900	PY17X_1015900.1	Py17X_10_v3:750,197..756,667(+)	acid phosphatase, putative	1
PY17X_1141300	PY17X_1141300.1	Py17X_11_v3:1,692,661..1,693,200(+)	reticulon-like protein, putative	1
PY17X_1216700	PY17X_1216700.1	Py17X_12_v3:712,873..713,958(-)	CWC16 domain-containing protein, putative	1
PY17X_1231300	PY17X_1231300.1	Py17X_12_v3:1,267,416..1,270,044(-)	cyclin-like protein, putative	1
PY17X_1233700	PY17X_1233700.1	Py17X_12_v3:1,379,431..1,381,575(+)	cdc2-related protein kinase 5	1
PY17X_1426300	PY17X_1426300.1	Py17X_14_v3:1,051,966..1,053,291(-)	NPL domain-containing protein, putative	1
PY17X_1450900	PY17X_1450900.1	Py17X_14_v3:2,007,996..2,008,908(-)	conserved protein, unknown function	1
PY17X_0105500	PY17X_0105500.1	Py17X_01_v3:303,476..304,886(-)	acylphosphatase, putative	1
PY17X_0114000	PY17X_0114000.1	Py17X_01_v3:634,467..636,974(-)	cytosolic Fe-S cluster assembly factor NAR1, putative	1
PY17X_0609200	PY17X_0609200.1	Py17X_06_v3:467,453..478,132(+)	cysteine repeat modular protein 3	1
PY17X_0915400	PY17X_0915400.1	Py17X_09_v3:717,881..722,632(-)	alpha/beta hydrolase, putative	1
PY17X_1108800	PY17X_1108800.1	Py17X_11_v3:452,190..457,385(+)	SET domain protein, putative	1
PY17X_1141100	PY17X_1141100.1	Py17X_11_v3:1,684,369..1,686,369(+)	protein AMR1, putative	1
PY17X_1144200	PY17X_1144200.1	Py17X_11_v3:1,798,330..1,799,405(-)	suppressor of kinetochore protein 1, putative	1
PY17X_1217500	PY17X_1217500.1	Py17X_12_v3:734,960..736,520(+)	enolase	1
PY17X_1242900	PY17X_1242900.1	Py17X_12_v3:1,733,574..1,736,183(+)	S-adenosyl-L-methionine-dependent tRNA 4-demethylwyosine synthase, putative	1
PY17X_1304200	PY17X_1304200.1	Py17X_13_v3:401,239..403,122(+)	bromodomain protein 4, putative	1
PY17X_1403600	PY17X_1403600.1	Py17X_14_v3:232,824..238,091(-)	sodium/hydrogen exchanger, putative	1
PY17X_0205050	PY17X_0205050.1	Py17X_02_v3:274,898..276,065(-)	respiratory chain complex 2 associated protein 3, putative	1
PY17X_0211800	PY17X_0211800.1	Py17X_02_v3:514,438..518,009(+)	DNA mismatch repair protein PMS1, putative	1
PY17X_0307500	PY17X_0307500.1	Py17X_03_v3:299,070..299,321(+)	Sec61-gamma subunit of protein translocation complex, putative	1
PY17X_0503800	PY17X_0503800.1	Py17X_05_v3:265,708..266,594(-)	pre-mRNA-splicing factor RDS3, putative	1
PY17X_0517600	PY17X_0517600.1	Py17X_05_v3:791,491..792,948(-)	conserved Plasmodium protein, unknown function	1
PY17X_0707200	PY17X_0707200.1	Py17X_07_v3:454,401..454,956(+)	mitochondrial import receptor subunit TOM7, putative	1
PY17X_0713800	PY17X_0713800.1	Py17X_07_v3:693,181..695,184(+)	conserved protein, unknown function	1
PY17X_0943300	PY17X_0943300.1	Py17X_09_v3:1,706,776..1,708,179(-)	ribosomal protein S15, apicoplast, putative	1
PY17X_1131400	PY17X_1131400.1	Py17X_11_v3:1,318,588..1,321,434(+)	Ran-binding protein, putative	1
PY17X_1137600	PY17X_1137600.1	Py17X_11_v3:1,542,957..1,548,269(+)	conserved Plasmodium protein, unknown function	1
PY17X_1145400	PY17X_1145400.1	Py17X_11_v3:1,832,306..1,834,360(-)	ABC transporter E family member 1, putative	1
PY17X_1216800	PY17X_1216800.1	Py17X_12_v3:715,110..717,769(-)	cysteine--tRNA ligase, putative	1
PY17X_1307000	PY17X_1307000.1	Py17X_13_v3:544,113..549,321(+)	Sad1/UNC domain-containing protein, putative	1
PY17X_1339900	PY17X_1339900.1	Py17X_13_v3:1,789,251..1,790,424(+)	pre-mRNA-splicing factor ISY1, putative	1
PY17X_1341800	PY17X_1341800.1	Py17X_13_v3:1,846,466..1,848,663(+)	splicing factor 1, putative	1
PY17X_1347000	PY17X_1347000.1	Py17X_13_v3:2,055,844..2,058,593(-)	conserved protein, unknown function	1
PY17X_1424100	PY17X_1424100.1	Py17X_14_v3:983,954..985,186(-)	drug/metabolite transporter DMT1, putative	1
PY17X_1436500	PY17X_1436500.1	Py17X_14_v3:1,392,715..1,396,778(-)	dynamin-like protein, putative	1
PY17X_0521100	PY17X_0521100.1	Py17X_05_v3:906,002..908,206(-)	pyruvate kinase 2, putative	1
PY17X_0616300	PY17X_0616300.1	Py17X_06_v3:731,542..733,068(+)	phosphopantothenate--cysteine ligase	1
PY17X_0624900	PY17X_0624900.1	Py17X_06_v3:1,039,967..1,050,137(-)	bromodomain protein 6, putative	1
PY17X_0805900	PY17X_0805900.1	Py17X_08_v3:299,115..306,703(-)	inositol-phosphate phosphatase, putative	1
PY17X_1011900	PY17X_1011900.1	Py17X_10_v3:574,162..596,004(+)	dynein-related AAA-type ATPase, putative	1
PY17X_1106500	PY17X_1106500.1	Py17X_11_v3:381,584..382,116(-)	small ubiquitin-related modifier, putative	1
PY17X_1110100	PY17X_1110100.1	Py17X_11_v3:508,237..516,353(-)	RNA polymerase I, putative	1
PY17X_1139200	PY17X_1139200.1	Py17X_11_v3:1,609,445..1,617,565(+)	glideosome-associated connector, putative	1
PY17X_1145300	PY17X_1145300.1	Py17X_11_v3:1,829,272..1,830,526(-)	26S proteasome regulatory subunit RPN11, putative	1
PY17X_1217300	PY17X_1217300.1	Py17X_12_v3:728,155..730,250(-)	tubulin binding cofactor c, putative	1
PY17X_1240900	PY17X_1240900.1	Py17X_12_v3:1,660,001..1,664,860(+)	zinc finger protein, putative	1
PY17X_1328200	PY17X_1328200.1	Py17X_13_v3:1,345,371..1,346,507(-)	60S ribosomal protein L27, putative	1
PY17X_1410000	PY17X_1410000.1	Py17X_14_v3:489,502..493,923(+)	vacuolar protein sorting-associated protein 18, putative	1
PY17X_1460900	PY17X_1460900.1	Py17X_14_v3:2,379,544..2,382,898(+)	kinesin-13, putative	1
PY17X_0113700	PY17X_0113700.1	Py17X_01_v3:613,444..621,532(+)	AP2 domain transcription factor, putative	1
PY17X_0412000	PY17X_0412000.1	Py17X_04_v3:564,371..564,616(-)	conserved protein, unknown function	1
PY17X_0522000	PY17X_0522000.1	Py17X_05_v3:940,764..941,735(+)	antigen UB05, putative	1
PY17X_0524900	PY17X_0524900.1	Py17X_05_v3:1,060,247..1,060,814(-)	AP-4 complex subunit sigma, putative	1
PY17X_0525300	PY17X_0525300.1	Py17X_05_v3:1,068,147..1,069,391(+)	glideosome associated protein with multiple membrane spans 2, putative	1
PY17X_0607100	PY17X_0607100.1	Py17X_06_v3:376,419..380,009(-)	conserved protein, unknown function	1
PY17X_0907300	PY17X_0907300.1	Py17X_09_v3:382,932..386,961(+)	AP2 domain transcription factor AP2-O	1
PY17X_1110600	PY17X_1110600.1	Py17X_11_v3:533,559..534,503(+)	NSE4 domain-containing protein, putative	1
PY17X_1112700	PY17X_1112700.1	Py17X_11_v3:634,752..635,916(+)	prefoldin subunit 6, putative	1
PY17X_1248900	PY17X_1248900.1	Py17X_12_v3:1,932,982..1,934,961(+)	SURF1 domain-containing protein, putative	1
PY17X_1317400	PY17X_1317400.1	Py17X_13_v3:946,281..947,351(-)	conserved protein, unknown function	1
PY17X_0510400	PY17X_0510400.1	Py17X_05_v3:555,166..557,439(+)	glutamine--fructose-6-phosphate aminotransferase [isomerizing], putative	1
PY17X_0608600	PY17X_0608600.1	Py17X_06_v3:441,754..443,397(-)	tRNA dimethylallyltransferase, putative	1
PY17X_0903100	PY17X_0903100.1	Py17X_09_v3:230,202..230,682(+)	conserved Plasmodium protein, unknown function	1
PY17X_0930100	PY17X_0930100.1	Py17X_09_v3:1,250,275..1,250,922(-)	phosphoglycerate mutase, putative	1
PY17X_1009600	PY17X_1009600.1	Py17X_10_v3:484,060..485,393(+)	armadillo-type repeat protein ATRP, putative	1
PY17X_1126100	PY17X_1126100.1	Py17X_11_v3:1,087,914..1,089,049(+)	conserved Plasmodium protein, unknown function	1
PY17X_1222500	PY17X_1222500.1	Py17X_12_v3:935,068..937,587(+)	heat shock protein 110, putative	1
PY17X_1232100	PY17X_1232100.1	Py17X_12_v3:1,321,759..1,322,133(+)	conserved protein, unknown function	1
PY17X_1321600	PY17X_1321600.1	Py17X_13_v3:1,111,269..1,111,831(+)	tRNA intron endonuclease, putative	1
PY17X_1328300	PY17X_1328300.1	Py17X_13_v3:1,347,777..1,349,618(-)	snRNA-activating protein complex subunit 3, putative	1
PY17X_1422600	PY17X_1422600.1	Py17X_14_v3:951,906..955,519(+)	palmitoyltransferase DHHC4, putative	1
PY17X_1442900	PY17X_1442900.1	Py17X_14_v3:1,656,845..1,658,343(+)	small subunit rRNA processing factor, putative	1
PY17X_1462300	PY17X_1462300.1	Py17X_14_v3:2,427,720..2,429,354(+)	pre-mRNA-splicing factor CWC26, putative	1
PY17X_0410200	PY17X_0410200.1	Py17X_04_v3:489,885..490,220(+)	60S acidic ribosomal protein P2, putative	1
PY17X_1101500	PY17X_1101500.1	Py17X_11_v3:199,483..200,608(-)	fam-b protein	1
PY17X_1112900	PY17X_1112900.1	Py17X_11_v3:637,340..639,238(-)	glutathione synthetase	1
PY17X_1124000	PY17X_1124000.1	Py17X_11_v3:1,009,616..1,012,507(-)	ATP-dependent RNA helicase SUV3, putative	1
PY17X_1130500	PY17X_1130500.1	Py17X_11_v3:1,275,791..1,276,934(+)	secreted ookinete protein, putative	1
PY17X_1131700	PY17X_1131700.1	Py17X_11_v3:1,328,272..1,328,778(+)	reactive oxygen species modulator 1, putative	1
PY17X_1145600	PY17X_1145600.1	Py17X_11_v3:1,838,148..1,839,971(-)	ribosomal protein L1, putative	1
PY17X_1223300	PY17X_1223300.1	Py17X_12_v3:965,796..969,495(-)	ribonucleases P/MRP protein subunit POP1, putative	1
PY17X_1233400	PY17X_1233400.1	Py17X_12_v3:1,360,775..1,363,076(+)	conserved protein, unknown function	1
PY17X_1245300	PY17X_1245300.1	Py17X_12_v3:1,813,558..1,815,507(-)	methionine aminopeptidase 1a, putative	1
PY17X_1327800	PY17X_1327800.1	Py17X_13_v3:1,332,423..1,333,153(-)	60S ribosomal protein L29, putative	1
PY17X_1336200	PY17X_1336200.1	Py17X_13_v3:1,663,026..1,663,655(+)	telomere length and silencing protein 1, putative	1
PY17X_1338500	PY17X_1338500.1	Py17X_13_v3:1,740,710..1,741,899(-)	RAP protein, putative	1
PY17X_1345400	PY17X_1345400.1	Py17X_13_v3:1,987,729..1,988,330(+)	mitochondrial fission 1 protein, putative	1
PY17X_1458900	PY17X_1458900.1	Py17X_14_v3:2,315,972..2,316,952(+)	syntaxin-16, putative	1
PY17X_0103200	PY17X_0103200.1	Py17X_01_v3:210,147..212,180(+)	JmjC domain-containing protein 2, putative	1
PY17X_0106100	PY17X_0106100.1	Py17X_01_v3:320,920..326,592(-)	DNA repair protein RAD50, putative	1
PY17X_0203300	PY17X_0203300.1	Py17X_02_v3:222,723..223,260(+)	mitochondrial distribution and morphology protein, putative	1
PY17X_0316300	PY17X_0316300.1	Py17X_03_v3:606,599..607,119(+)	40S ribosomal protein S30, putative	1
PY17X_0620700	PY17X_0620700.1	Py17X_06_v3:902,900..903,985(+)	conserved Plasmodium protein, unknown function	1
PY17X_0904300	PY17X_0904300.1	Py17X_09_v3:292,326..293,746(+)	PH-like domain-containing protein, putative	1
PY17X_1030600	PY17X_1030600.1	Py17X_10_v3:1,278,645..1,285,447(+)	atypical protein kinase, ABC-1 family, putative	1
PY17X_1120800	PY17X_1120800.1	Py17X_11_v3:908,638..910,428(+)	cleavage stimulation factor subunit 1, putative	1
PY17X_1122100	PY17X_1122100.1	Py17X_11_v3:943,560..944,346(+)	nascent polypeptide-associated complex subunit alpha, putative	1
PY17X_1131500	PY17X_1131500.1	Py17X_11_v3:1,322,383..1,323,366(+)	RNA polymerase II transcription factor B subunit 4, putative	1
PY17X_1224600	PY17X_1224600.1	Py17X_12_v3:1,020,127..1,021,089(-)	protein transport protein USE1, putative	1
PY17X_1320800	PY17X_1320800.1	Py17X_13_v3:1,080,339..1,080,569(+)	Yos1-like protein, putative	1
PY17X_1344600	PY17X_1344600.1	Py17X_13_v3:1,956,468..1,957,268(+)	SNARE protein, putative	1
PY17X_1358600	PY17X_1358600.1	Py17X_13_v3:2,429,577..2,429,807(-)	mitotic-spindle organizing protein 1, putative	1
PY17X_1430100	PY17X_1430100.1	Py17X_14_v3:1,206,463..1,209,099(-)	conserved protein, unknown function	1
PY17X_1461600	PY17X_1461600.1	Py17X_14_v3:2,404,186..2,405,088(+)	ankyrin-repeat protein, putative	1
PY17X_0416600	PY17X_0416600.1	Py17X_04_v3:706,734..707,729(-)	microneme associated antigen, putative	1
PY17X_0418500	PY17X_0418500.1	Py17X_04_v3:779,591..782,051(+)	autophagy-related protein 3, putative	1
PY17X_0716100	PY17X_0716100.1	Py17X_07_v3:752,511..755,501(-)	ubiquitin carboxyl-terminal hydrolase 13, putative	1
PY17X_0817600	PY17X_0817600.1	Py17X_08_v3:739,526..741,588(-)	conserved protein, unknown function	1
PY17X_0833900	PY17X_0833900.1	Py17X_08_v3:1,305,821..1,306,117(-)	conserved Plasmodium protein, unknown function	1
PY17X_1109400	PY17X_1109400.1	Py17X_11_v3:477,843..481,988(+)	pre-mRNA-processing ATP-dependent RNA helicase PRP5, putative	1
PY17X_1137100	PY17X_1137100.1	Py17X_11_v3:1,518,799..1,521,876(+)	exosome complex exonuclease RRP44, putative	1
PY17X_1221600	PY17X_1221600.1	Py17X_12_v3:902,053..903,615(-)	protein transport protein SEC22, putative	1
PY17X_1312200	PY17X_1312200.1	Py17X_13_v3:765,891..770,467(-)	eukaryotic translation initiation factor 2-alpha kinase 1, putative	1
PY17X_0204700	PY17X_0204700.1	Py17X_02_v3:268,585..269,386(+)	DNA-directed RNA polymerase II subunit RPB9, putative	1
PY17X_0206300	PY17X_0206300.1	Py17X_02_v3:307,180..309,083(+)	DnaJ domain-containing protein, putative	1
PY17X_0307000	PY17X_0307000.1	Py17X_03_v3:280,408..281,247(+)	2C-methyl-D-erythritol 2,4-cyclodiphosphate synthase, putative	1
PY17X_0506200	PY17X_0506200.1	Py17X_05_v3:367,096..368,206(-)	ADP-ribosylation factor 1, putative	1
PY17X_0705100	PY17X_0705100.1	Py17X_07_v3:394,298..395,458(-)	PH-like domain-containing protein, putative	1
PY17X_0710300	PY17X_0710300.1	Py17X_07_v3:554,106..557,384(-)	2-oxoglutarate dehydrogenase E1 component, putative	1
PY17X_0826900	PY17X_0826900.1	Py17X_08_v3:1,056,866..1,059,085(-)	pre-mRNA-splicing factor 18, putative	1
PY17X_0837400	PY17X_0837400.1	Py17X_08_v3:1,426,773..1,428,475(-)	calcyclin-binding protein, putative	1
PY17X_0908700	PY17X_0908700.1	Py17X_09_v3:433,485..434,836(-)	OTU domain-containing protein, putative	1
PY17X_0908800	PY17X_0908800.1	Py17X_09_v3:435,559..436,329(+)	dolichol-phosphate mannosyltransferase, putative	1
PY17X_0925900	PY17X_0925900.1	Py17X_09_v3:1,068,034..1,069,057(+)	U6 snRNA-associated Sm-like protein LSm1, putative	1
PY17X_0926500	PY17X_0926500.1	Py17X_09_v3:1,088,291..1,091,998(-)	structural maintenance of chromosomes protein 5, putative	1
PY17X_1008600	PY17X_1008600.1	Py17X_10_v3:456,797..460,303(-)	replication protein A1, large subunit, putative	1
PY17X_1225400	PY17X_1225400.1	Py17X_12_v3:1,044,811..1,045,231(+)	protein MPODD, putative	1
PY17X_1236800	PY17X_1236800.1	Py17X_12_v3:1,494,061..1,497,531(+)	WD repeat-containing protein 26, putative	1
PY17X_1238100	PY17X_1238100.1	Py17X_12_v3:1,546,073..1,547,413(-)	conserved protein, unknown function	1
PY17X_1247400	PY17X_1247400.1	Py17X_12_v3:1,873,153..1,874,365(+)	cell cycle regulator protein, putative	1
PY17X_1248000	PY17X_1248000.1	Py17X_12_v3:1,894,172..1,894,990(+)	SNARE protein, putative	1
PY17X_1436600	PY17X_1436600.1	Py17X_14_v3:1,398,351..1,401,198(-)	arginine--tRNA ligase, putative	1
PY17X_API01000	PY17X_API01000.1	Py17X_API_v3:1,373..3,634(-)	chaperone protein ClpM, putative	1
PY17X_0222101	PY17X_0222101.1	Py17X_02_v3:937,604..938,645(+)	PIR protein	1
PY17X_0701200	PY17X_0701200.1	Py17X_07_v3:229,906..233,550(-)	reticulocyte binding protein, putative	1
PY17X_0715800	PY17X_0715800.1	Py17X_07_v3:746,186..747,740(-)	26S protease regulatory subunit 6B, putative	1
PY17X_0819400	PY17X_0819400.1	Py17X_08_v3:797,037..798,094(-)	SUMO-conjugating enzyme UBC9, putative	1
PY17X_0909200	PY17X_0909200.1	Py17X_09_v3:446,477..447,038(+)	ATP synthase-associated protein, putative	1
PY17X_1038700	PY17X_1038700.1	Py17X_10_v3:1,610,286..1,613,366(-)	RNA-binding protein, putative	1
PY17X_1113000	PY17X_1113000.1	Py17X_11_v3:640,492..641,274(-)	CDK-activating kinase assembly factor MAT1, putative	1
PY17X_1116200	PY17X_1116200.1	Py17X_11_v3:739,019..742,049(+)	conserved protein, unknown function	1
PY17X_1141200	PY17X_1141200.1	Py17X_11_v3:1,687,497..1,690,737(+)	nuclear fusion protein, putative	1
PY17X_1224300	PY17X_1224300.1	Py17X_12_v3:1,013,279..1,014,592(-)	conserved protein, unknown function	1
PY17X_1312800	PY17X_1312800.1	Py17X_13_v3:786,296..788,964(+)	ATP-dependent RNA helicase MAK5, putative	1
PY17X_1344100	PY17X_1344100.1	Py17X_13_v3:1,927,677..1,929,251(-)	micro-fibrillar-associated protein, putative	1
PY17X_1344900	PY17X_1344900.1	Py17X_13_v3:1,964,039..1,964,272(-)	U6 snRNA-associated Sm-like protein LSm6, putative	1
PY17X_1403100	PY17X_1403100.1	Py17X_14_v3:222,200..222,907(+)	ATP synthase-associated protein, putative	1
PY17X_1439900	PY17X_1439900.1	Py17X_14_v3:1,529,714..1,531,847(-)	diphthine--ammonia ligase, putative	1
PY17X_1455600	PY17X_1455600.1	Py17X_14_v3:2,182,074..2,183,588(-)	sphingomyelin phosphodiesterase, putative	1
PY17X_MIT00100	PY17X_MIT00100.1	Py17X_MIT_v3:3,538..4,329(+)	cytochrome c oxidase subunit 3	1
PY17X_0106400	PY17X_0106400.1	Py17X_01_v3:337,491..339,819(+)	RNA-binding protein, putative	1
PY17X_0108500	PY17X_0108500.1	Py17X_01_v3:418,267..419,613(+)	sorting assembly machinery 50 kDa subunit, putative	1
PY17X_0214500	PY17X_0214500.1	Py17X_02_v3:636,014..637,245(+)	signal recognition particle subunit SRP9, putative	1
PY17X_0215800	PY17X_0215800.1	Py17X_02_v3:694,546..698,355(+)	AP2 domain transcription factor AP2-L, putative	1
PY17X_0415200	PY17X_0415200.1	Py17X_04_v3:649,247..649,942(+)	conserved protein, unknown function	1
PY17X_0504300	PY17X_0504300.1	Py17X_05_v3:285,000..291,677(+)	eukaryotic translation initiation factor subunit eIF2A, putative	1
PY17X_0517300	PY17X_0517300.1	Py17X_05_v3:783,277..785,357(-)	phosphatidylinositol N-acetylglucosaminyltransferase subunit A, putative	1
PY17X_0716400	PY17X_0716400.1	Py17X_07_v3:773,489..774,380(-)	calmodulin-like protein, putative	1
PY17X_0908200	PY17X_0908200.1	Py17X_09_v3:410,841..411,784(+)	conserved Plasmodium protein, unknown function	1
PY17X_0914200	PY17X_0914200.1	Py17X_09_v3:678,432..680,910(+)	3-oxo-5-alpha-steroid 4-dehydrogenase, putative	1
PY17X_0938100	PY17X_0938100.1	Py17X_09_v3:1,531,923..1,532,667(+)	acylphosphatase, putative	1
PY17X_0938700	PY17X_0938700.1	Py17X_09_v3:1,544,510..1,546,063(+)	ES2 protein, putative	1
PY17X_1110200	PY17X_1110200.1	Py17X_11_v3:518,999..520,012(+)	ERCC4 domain-containing protein, putative	1
PY17X_1226200	PY17X_1226200.1	Py17X_12_v3:1,070,640..1,074,301(+)	conserved Plasmodium protein, unknown function	1
PY17X_1362500	PY17X_1362500.1	Py17X_13_v3:2,554,484..2,575,876(-)	VPS13 domain-containing protein, putative	1
PY17X_1370100	PY17X_1370100.1	Py17X_13_v3:2,851,321..2,852,826(+)	glycerol kinase, putative	1
PY17X_1446200	PY17X_1446200.1	Py17X_14_v3:1,808,055..1,813,159(+)	conserved protein, unknown function	1
PY17X_1446800	PY17X_1446800.1	Py17X_14_v3:1,835,666..1,836,198(+)	mitochondrial respiratory chain complex II subunit, putative	1
PY17X_0104500	PY17X_0104500.1	Py17X_01_v3:261,713..267,139(-)	AP2 domain transcription factor, putative	1
PY17X_0211400	PY17X_0211400.1	Py17X_02_v3:500,777..505,021(+)	vacuolar protein sorting-associated protein 51, putative	1
PY17X_0211900	PY17X_0211900.1	Py17X_02_v3:518,175..531,501(-)	conserved Plasmodium protein, unknown function	1
PY17X_0518400	PY17X_0518400.1	Py17X_05_v3:818,072..820,138(+)	WD repeat-containing protein 70, putative	1
PY17X_0519900	PY17X_0519900.1	Py17X_05_v3:864,336..867,545(-)	U2 snRNA/tRNA pseudouridine synthase, putative	1
PY17X_0709400	PY17X_0709400.1	Py17X_07_v3:521,819..523,588(-)	polyribonucleotide 5'-hydroxyl-kinase Clp1, putative	1
PY17X_0715400	PY17X_0715400.1	Py17X_07_v3:737,056..739,218(+)	eukaryotic translation initiation factor 3 subunit G, putative	1
PY17X_0831700	PY17X_0831700.1	Py17X_08_v3:1,248,451..1,250,370(+)	RNA-binding protein, putative	1
PY17X_0943000	PY17X_0943000.1	Py17X_09_v3:1,698,939..1,699,367(-)	conserved Plasmodium protein, unknown function	1
PY17X_1004700	PY17X_1004700.1	Py17X_10_v3:317,481..319,500(+)	TMEM33 domain-containing protein, putative	1
PY17X_1027700	PY17X_1027700.1	Py17X_10_v3:1,152,149..1,162,521(-)	rap guanine nucleotide exchange factor, putative	1
PY17X_1044500	PY17X_1044500.1	Py17X_10_v3:1,808,071..1,808,979(+)	fam-b protein	1
PY17X_1212800	PY17X_1212800.1	Py17X_12_v3:551,891..552,638(+)	BET1-like protein, putative	1
PY17X_1309500	PY17X_1309500.1	Py17X_13_v3:645,690..646,710(-)	vacuolar protein sorting-associated protein 60, putative	1
PY17X_1335200	PY17X_1335200.1	Py17X_13_v3:1,618,600..1,620,216(+)	WD repeat-containing protein 79, putative	1
PY17X_1348100	PY17X_1348100.1	Py17X_13_v3:2,099,784..2,107,979(+)	conserved Plasmodium protein, unknown function	1
PY17X_1371200	PY17X_1371200.1	Py17X_13_v3:2,899,195..2,901,849(+)	vacuolar fusion protein MON1, putative	1
PY17X_1433700	PY17X_1433700.1	Py17X_14_v3:1,308,787..1,312,146(-)	conserved Plasmodium protein, unknown function	1
PY17X_0111900	PY17X_0111900.1	Py17X_01_v3:554,721..555,139(-)	conserved Plasmodium protein, unknown function	1
PY17X_0411100	PY17X_0411100.1	Py17X_04_v3:530,010..531,151(-)	eukaryotic translation initiation factor 3 subunit K, putative	1
PY17X_0418200	PY17X_0418200.1	Py17X_04_v3:762,812..767,455(-)	conserved Plasmodium protein, unknown function	1
PY17X_0513100	PY17X_0513100.1	Py17X_05_v3:650,922..653,446(+)	palmitoyltransferase DHHC10, putative	1
PY17X_0905100	PY17X_0905100.1	Py17X_09_v3:318,783..319,602(+)	cysteine-rich PDZ-binding protein, putative	1
PY17X_1214300	PY17X_1214300.1	Py17X_12_v3:597,207..601,290(+)	NLI interacting factor-like phosphatase, putative	1
PY17X_1305500	PY17X_1305500.1	Py17X_13_v3:466,324..468,888(-)	DNA repair metallo-beta-lactamase protein, putative	1
PY17X_1317800	PY17X_1317800.1	Py17X_13_v3:957,218..959,500(+)	NADPH--cytochrome P450 reductase, putative	1
PY17X_1330100	PY17X_1330100.1	Py17X_13_v3:1,402,021..1,403,507(-)	cytochrome c1, heme protein, mitochondrial, putative	1
PY17X_1403900	PY17X_1403900.1	Py17X_14_v3:245,538..270,200(-)	conserved Plasmodium protein, unknown function	1
PY17X_1420800	PY17X_1420800.1	Py17X_14_v3:870,758..872,343(+)	dihydrolipoyllysine-residue succinyltransferase component of 2-oxoglutarate dehydrogenase complex, putative	1
PY17X_1449900	PY17X_1449900.1	Py17X_14_v3:1,955,522..1,960,108(+)	Nd9 protein, putative	1
PY17X_0610600	PY17X_0610600.1	Py17X_06_v3:531,290..533,116(+)	conserved protein, unknown function	1
PY17X_0911300	PY17X_0911300.1	Py17X_09_v3:550,917..556,798(+)	WD repeat-containing protein, putative	1
PY17X_0933700	PY17X_0933700.1	Py17X_09_v3:1,375,534..1,376,843(-)	peptidyl-prolyl cis-trans isomerase, putative	1
PY17X_1013400	PY17X_1013400.1	Py17X_10_v3:670,471..670,861(+)	H/ACA ribonucleoprotein complex subunit 3, putative	1
PY17X_1013500	PY17X_1013500.1	Py17X_10_v3:672,119..672,881(+)	SF-assemblin, putative	1
PY17X_1110900	PY17X_1110900.1	Py17X_11_v3:550,869..553,166(+)	peptidyl-prolyl cis-trans isomerase, putative	1
PY17X_1248800	PY17X_1248800.1	Py17X_12_v3:1,923,429..1,931,189(-)	formin 1, putative	1
PY17X_1352400	PY17X_1352400.1	Py17X_13_v3:2,237,665..2,239,047(-)	DNA-(apurinic or apyrimidinic site) lyase 1, putative	1
PY17X_1409800	PY17X_1409800.1	Py17X_14_v3:485,870..486,493(-)	H/ACA ribonucleoprotein complex subunit 1, putative	1
PY17X_1443100	PY17X_1443100.1	Py17X_14_v3:1,663,044..1,667,330(-)	VAC14 domain-containing protein, putative	1
PY17X_1457500	PY17X_1457500.1	Py17X_14_v3:2,281,634..2,283,144(+)	S-adenosylmethionine mitochondrial carrier protein, putative	1
PY17X_0211600	PY17X_0211600.1	Py17X_02_v3:508,628..510,673(+)	aspartate--tRNA ligase, putative	1
PY17X_0512900	PY17X_0512900.1	Py17X_05_v3:644,999..646,166(-)	centrin-3, putative	1
PY17X_0616600	PY17X_0616600.1	Py17X_06_v3:742,170..743,708(+)	PDCD2 domain-containing protein, putative	1
PY17X_0717200	PY17X_0717200.1	Py17X_07_v3:792,112..793,254(-)	ATPase GET3, putative	1
PY17X_0906300	PY17X_0906300.1	Py17X_09_v3:355,456..356,095(+)	mitochondrial large subunit ribosomal protein, putative	1
PY17X_0909000	PY17X_0909000.1	Py17X_09_v3:439,562..440,964(-)	phosphatidylinositol N-acetylglucosaminyltransferase subunit H, putative	1
PY17X_1015000	PY17X_1015000.1	Py17X_10_v3:728,791..731,195(-)	large subunit GTPase 1, putative	1
PY17X_1105600	PY17X_1105600.1	Py17X_11_v3:341,067..342,604(+)	transmembrane protein TMEM222, putative	1
PY17X_1111000	PY17X_1111000.1	Py17X_11_v3:553,960..554,925(-)	stripes inner membrane complex protein, putative	1
PY17X_1146000	PY17X_1146000.1	Py17X_11_v3:1,848,649..1,853,142(-)	DNA repair endonuclease XPF, putative	1
PY17X_1240200	PY17X_1240200.1	Py17X_12_v3:1,615,120..1,615,828(+)	transcription initiation factor TFIID subunit 10, putative	1
PY17X_1248500	PY17X_1248500.1	Py17X_12_v3:1,914,110..1,915,532(-)	XAP-5 DNA binding protein, putative	1
PY17X_1335400	PY17X_1335400.1	Py17X_13_v3:1,622,439..1,623,302(-)	50S ribosomal protein L22, apicoplast, putative	1
PY17X_1405400	PY17X_1405400.1	Py17X_14_v3:322,268..323,260(+)	AP2 domain transcription factor, putative	1
PY17X_1444500	PY17X_1444500.1	Py17X_14_v3:1,714,844..1,720,759(+)	potassium channel K1, putative	1
PY17X_1457700	PY17X_1457700.1	Py17X_14_v3:2,286,903..2,289,506(-)	ATP-dependent RNA helicase DBP9, putative	1
PY17X_0204300	PY17X_0204300.1	Py17X_02_v3:249,493..250,842(-)	transcription initiation factor TFIIB, putative	1
PY17X_0205300	PY17X_0205300.1	Py17X_02_v3:283,313..284,091(+)	rRNA biogenesis protein RRP36, putative	1
PY17X_0209400	PY17X_0209400.1	Py17X_02_v3:423,354..424,144(+)	cyclase-associated protein, putative	1
PY17X_0216300	PY17X_0216300.1	Py17X_02_v3:707,053..710,008(+)	Plasmodium exported protein, unknown function	1
PY17X_0705200	PY17X_0705200.1	Py17X_07_v3:396,546..397,409(+)	crystalloid-specific PH domain-containing protein	1
PY17X_0719600	PY17X_0719600.1	Py17X_07_v3:882,587..884,858(-)	memo-like protein	1
PY17X_0817800	PY17X_0817800.1	Py17X_08_v3:743,861..745,495(-)	protein AMR4, putative	1
PY17X_0826800	PY17X_0826800.1	Py17X_08_v3:1,054,203..1,056,342(+)	glutamine synthetase, putative	1
PY17X_0910500	PY17X_0910500.1	Py17X_09_v3:505,055..506,032(-)	ER membrane protein complex subunit 8, putative	1
PY17X_0916700	PY17X_0916700.1	Py17X_09_v3:773,962..778,088(+)	conserved Plasmodium protein, unknown function	1
PY17X_1016400	PY17X_1016400.1	Py17X_10_v3:771,381..775,672(-)	coatomer subunit beta, putative	1
PY17X_1039400	PY17X_1039400.1	Py17X_10_v3:1,635,770..1,636,737(-)	trafficking protein particle complex subunit 1, putative	1
PY17X_1217400	PY17X_1217400.1	Py17X_12_v3:731,464..732,999(+)	ribonucleoside-diphosphate reductase small chain, putative	1
PY17X_1224100	PY17X_1224100.1	Py17X_12_v3:1,009,853..1,010,923(-)	conserved protein, unknown function	1
PY17X_1226400	PY17X_1226400.1	Py17X_12_v3:1,077,517..1,079,009(-)	coenzyme Q-binding protein COQ10 homolog, mitochondrial, putative	1
PY17X_1231100	PY17X_1231100.1	Py17X_12_v3:1,255,244..1,261,115(-)	adenylyl cyclase beta, putative	1
PY17X_1232600	PY17X_1232600.1	Py17X_12_v3:1,339,640..1,340,443(+)	pre-mRNA-splicing factor CWF7, putative	1
PY17X_1318900	PY17X_1318900.1	Py17X_13_v3:1,004,183..1,007,662(+)	transcriptional regulatory protein sir2b	1
PY17X_1357600	PY17X_1357600.1	Py17X_13_v3:2,397,174..2,399,072(-)	conserved protein, unknown function	1
PY17X_1418200	PY17X_1418200.1	Py17X_14_v3:774,155..774,727(-)	conserved protein, unknown function	1
PY17X_1447900	PY17X_1447900.1	Py17X_14_v3:1,875,827..1,877,993(+)	protein transport protein SEC13, putative	1
PY17X_0315000	PY17X_0315000.1	Py17X_03_v3:573,896..574,219(+)	40S ribosomal protein S26, putative	1
PY17X_0520500	PY17X_0520500.1	Py17X_05_v3:883,793..885,793(+)	conserved Plasmodium protein, unknown function	1
PY17X_0616100	PY17X_0616100.1	Py17X_06_v3:728,060..729,085(-)	ribosomal protein S12, mitochondrial, putative	1
PY17X_0622700	PY17X_0622700.1	Py17X_06_v3:966,574..967,668(-)	pre-mRNA-splicing factor CWC15, putative	1
PY17X_0702800	PY17X_0702800.1	Py17X_07_v3:290,374..294,267(-)	leucine--tRNA ligase, putative	1
PY17X_0952001	PY17X_0952001.1	Py17X_09_v3:2,026,930..2,027,987(+)	PIR protein	1
PY17X_1005600	PY17X_1005600.1	Py17X_10_v3:351,456..351,863(+)	conserved protein, unknown function	1
PY17X_1117300	PY17X_1117300.1	Py17X_11_v3:779,318..781,123(-)	conserved protein, unknown function	1
PY17X_1316400	PY17X_1316400.1	Py17X_13_v3:908,035..908,504(-)	mitochondrial respiratory chain complex II subunit, putative	1
PY17X_1340100	PY17X_1340100.1	Py17X_13_v3:1,793,344..1,798,573(+)	histone deacetylase, putative	1
PY17X_1358900	PY17X_1358900.1	Py17X_13_v3:2,438,368..2,439,213(-)	exosome complex component RRP42, putative	1
PY17X_1368800	PY17X_1368800.1	Py17X_13_v3:2,812,074..2,813,108(+)	conserved protein, unknown function	1
PY17X_1369500	PY17X_1369500.1	Py17X_13_v3:2,832,438..2,837,399(+)	phosphatidylinositol transfer protein, putative	1
PY17X_1407300	PY17X_1407300.1	Py17X_14_v3:385,468..388,119(+)	U3 small nucleolar RNA-associated protein 6, putative	1
PY17X_1442700	PY17X_1442700.1	Py17X_14_v3:1,653,683..1,654,773(+)	rRNA-processing protein FCF1, putative	1
PY17X_1466300	PY17X_1466300.1	Py17X_14_v3:2,555,561..2,560,466(+)	DNA repair protein, putative	1
PY17X_0304500	PY17X_0304500.1	Py17X_03_v3:171,519..173,144(+)	pantothenate transporter	1
PY17X_0416400	PY17X_0416400.1	Py17X_04_v3:703,213..704,028(-)	zinc finger protein, putative	1
PY17X_0607400	PY17X_0607400.1	Py17X_06_v3:388,748..396,529(-)	conserved Plasmodium protein, unknown function	1
PY17X_0610700	PY17X_0610700.1	Py17X_06_v3:533,155..533,727(-)	ATP synthase mitochondrial F1 complex assembly factor 1, putative	1
PY17X_0722000	PY17X_0722000.1	Py17X_07_v3:975,622..990,219(+)	phosphatidylinositol 4-kinase, putative	1
PY17X_0911500	PY17X_0911500.1	Py17X_09_v3:564,800..566,656(+)	beta-catenin-like protein 1, putative	1
PY17X_0915200	PY17X_0915200.1	Py17X_09_v3:709,340..710,824(-)	coatomer subunit delta, putative	1
PY17X_1008100	PY17X_1008100.1	Py17X_10_v3:442,196..443,939(-)	U4/U6 small nuclear ribonucleoprotein PRP31, putative	1
PY17X_1025900	PY17X_1025900.1	Py17X_10_v3:1,084,325..1,086,500(+)	thioredoxin-like protein, putative	1
PY17X_1032600	PY17X_1032600.1	Py17X_10_v3:1,350,333..1,359,278(+)	conserved Plasmodium protein, unknown function	1
PY17X_1124900	PY17X_1124900.1	Py17X_11_v3:1,044,385..1,052,197(+)	ISWI chromatin-remodeling complex ATPase, putative	1
PY17X_1132000	PY17X_1132000.1	Py17X_11_v3:1,333,593..1,335,143(-)	conserved Plasmodium protein, unknown function	1
PY17X_1136400	PY17X_1136400.1	Py17X_11_v3:1,488,880..1,491,621(+)	zinc finger protein, putative	1
PY17X_1304900	PY17X_1304900.1	Py17X_13_v3:439,696..440,709(-)	trailer hitch homolog, putative	1
PY17X_1351400	PY17X_1351400.1	Py17X_13_v3:2,214,596..2,215,773(-)	3-hydroxyacyl-CoA dehydratase DEH, putative	1
PY17X_1440500	PY17X_1440500.1	Py17X_14_v3:1,560,640..1,562,654(-)	cAMP-dependent protein kinase regulatory subunit, putative	1
PY17X_1467700	PY17X_1467700.1	Py17X_14_v3:2,605,802..2,609,036(+)	fam-c protein	1
PY17X_0419500	PY17X_0419500.1	Py17X_04_v3:843,952..844,632(+)	bacterial histone-like protein, putative	1
PY17X_0510300	PY17X_0510300.1	Py17X_05_v3:548,633..552,090(-)	Eps15-like protein, putative	1
PY17X_0516600	PY17X_0516600.1	Py17X_05_v3:762,473..763,354(+)	protein phosphatase inhibitor 3, putative	1
PY17X_0712600	PY17X_0712600.1	Py17X_07_v3:644,076..644,852(+)	rRNA-processing protein FCF1, putative	1
PY17X_0934700	PY17X_0934700.1	Py17X_09_v3:1,409,963..1,410,808(-)	conserved protein, unknown function	1
PY17X_0941500	PY17X_0941500.1	Py17X_09_v3:1,622,123..1,627,270(+)	mechanosensitive ion channel protein, putative	1
PY17X_1016900	PY17X_1016900.1	Py17X_10_v3:792,096..795,266(+)	CPW-WPC family protein	1
PY17X_1140800	PY17X_1140800.1	Py17X_11_v3:1,676,087..1,678,783(-)	polyubiquitin binding protein, putative	1
PY17X_1235000	PY17X_1235000.1	Py17X_12_v3:1,429,457..1,435,846(-)	AP2 domain transcription factor AP2-O2	1
PY17X_1240400	PY17X_1240400.1	Py17X_12_v3:1,620,863..1,648,192(+)	conserved Plasmodium protein, unknown function	1
PY17X_1315600	PY17X_1315600.1	Py17X_13_v3:881,087..884,768(-)	U3 small nucleolar RNA-associated protein 12, putative	1
PY17X_1322900	PY17X_1322900.1	Py17X_13_v3:1,150,084..1,151,140(-)	hemolysin III, putative	1
PY17X_1343000	PY17X_1343000.1	Py17X_13_v3:1,893,764..1,894,954(-)	60S ribosomal protein L6, putative	1
PY17X_1448100	PY17X_1448100.1	Py17X_14_v3:1,882,861..1,885,281(+)	serine/threonine protein kinase RIO1, putative	1
PY17X_1454600	PY17X_1454600.1	Py17X_14_v3:2,148,894..2,153,975(-)	conserved Plasmodium protein, unknown function	1
PY17X_1465700	PY17X_1465700.1	Py17X_14_v3:2,538,311..2,541,919(+)	CSC1-like protein, putative	1
PY17X_1467200	PY17X_1467200.1	Py17X_14_v3:2,583,800..2,585,824(-)	tryptophan--tRNA ligase, putative	1
PY17X_0204500	PY17X_0204500.1	Py17X_02_v3:256,905..261,535(-)	phosphatidylinositol-4-phosphate 5-kinase, putative	1
PY17X_0210200	PY17X_0210200.1	Py17X_02_v3:444,848..454,207(-)	ubiquitin carboxyl-terminal hydrolase 1, putative	1
PY17X_0303400	PY17X_0303400.1	Py17X_03_v3:138,109..140,091(-)	conserved Plasmodium protein, unknown function	1
PY17X_0406000	PY17X_0406000.1	Py17X_04_v3:348,175..350,820(-)	transporter, putative	1
PY17X_0416900	PY17X_0416900.1	Py17X_04_v3:719,726..721,075(+)	inorganic pyrophosphatase, putative	1
PY17X_0714000	PY17X_0714000.1	Py17X_07_v3:698,681..699,892(-)	NEDD8-activating enzyme E1 catalytic subunit, putative	1
PY17X_1001800	PY17X_1001800.1	Py17X_10_v3:169,012..171,126(-)	conserved Plasmodium protein, unknown function	1
PY17X_1008800	PY17X_1008800.1	Py17X_10_v3:463,923..465,500(+)	zinc finger protein, putative	1
PY17X_1111100	PY17X_1111100.1	Py17X_11_v3:556,965..558,308(+)	PDCD2 domain-containing protein, putative	1
PY17X_1215300	PY17X_1215300.1	Py17X_12_v3:646,639..647,796(+)	thioredoxin-like protein, putative	1
PY17X_1216300	PY17X_1216300.1	Py17X_12_v3:695,855..696,706(+)	prohibitin 2, putative	1
PY17X_1245000	PY17X_1245000.1	Py17X_12_v3:1,802,866..1,805,859(-)	DNA replication licensing factor MCM3, putative	1
PY17X_1342800	PY17X_1342800.1	Py17X_13_v3:1,889,567..1,891,924(+)	conserved protein, unknown function	1
PY17X_1355500	PY17X_1355500.1	Py17X_13_v3:2,326,669..2,327,452(+)	conserved protein, unknown function	1
PY17X_1446700	PY17X_1446700.1	Py17X_14_v3:1,832,492..1,835,221(-)	conserved Plasmodium protein, unknown function	1
PY17X_1472201	PY17X_1472201.1	Py17X_14_v3:2,793,603..2,794,734(+)	PIR protein	1
PY17X_0205150	PY17X_0205150.1	Py17X_02_v3:276,217..279,724(-)	phosphatidate cytidylyltransferase, putative	1
PY17X_0520300	PY17X_0520300.1	Py17X_05_v3:878,099..879,307(+)	conserved Plasmodium protein, unknown function	1
PY17X_0522700	PY17X_0522700.1	Py17X_05_v3:963,379..971,955(-)	zinc finger protein, putative	1
PY17X_0526800	PY17X_0526800.1	Py17X_05_v3:1,140,121..1,141,387(+)	PIR protein	1
PY17X_0614500	PY17X_0614500.1	Py17X_06_v3:666,510..667,232(+)	ATP-dependent Clp protease proteolytic subunit, putative	1
PY17X_0713900	PY17X_0713900.1	Py17X_07_v3:695,825..698,089(-)	tRNA modification GTPase, putative	1
PY17X_0813800	PY17X_0813800.1	Py17X_08_v3:600,060..601,271(-)	apoptosis-related protein, putative	1
PY17X_0922600	PY17X_0922600.1	Py17X_09_v3:965,380..967,932(+)	TFIIS central domain-containing protein, putative	1
PY17X_1106300	PY17X_1106300.1	Py17X_11_v3:375,304..376,149(+)	BCNT domain-containing protein, putative	1
PY17X_1110500	PY17X_1110500.1	Py17X_11_v3:527,346..532,728(+)	phosphatidylinositol 4-kinase beta, putative	1
PY17X_1136500	PY17X_1136500.1	Py17X_11_v3:1,492,876..1,493,337(-)	YOP1-like protein, putative	1
PY17X_1145900	PY17X_1145900.1	Py17X_11_v3:1,845,767..1,847,260(-)	mitochondrial carrier protein, putative	1
PY17X_1215900	PY17X_1215900.1	Py17X_12_v3:669,513..675,857(+)	SPRY domain-containing protein, putative	1
PY17X_1324500	PY17X_1324500.1	Py17X_13_v3:1,218,967..1,221,649(-)	signal peptide peptidase, putative	1
PY17X_1331300	PY17X_1331300.1	Py17X_13_v3:1,450,479..1,450,967(-)	cyclin, putative, fragment	1
PY17X_1344400	PY17X_1344400.1	Py17X_13_v3:1,946,657..1,951,059(-)	DEAD box helicase, putative	1
PY17X_1355000	PY17X_1355000.1	Py17X_13_v3:2,318,250..2,319,213(+)	WPP motif-containing protein, putative	1
PY17X_1365700	PY17X_1365700.1	Py17X_13_v3:2,697,109..2,699,142(+)	DNA topoisomerase 3, putative	1
PY17X_1403400	PY17X_1403400.1	Py17X_14_v3:227,104..228,117(+)	conserved Plasmodium protein, unknown function	1

## Sheet: Biological Process
ID	Name	Bgd count	Result count	Result gene list	Pct of bgd	Fold enrichment	Odds ratio	P-value	Benjamini	Bonferroni
GO:0006650	glycerophospholipid metabolic process	29	20	PY17X_0204500,PY17X_0404000,PY17X_0517300,PY17X_0611900,PY17X_0710800,PY17X_0722000,PY17X_0805900,PY17X_0815400,PY17X_0909000,PY17X_0938000,PY17X_1032600,PY17X_1110500,PY17X_1116100,PY17X_1119200,PY17X_1125000,PY17X_1233500,PY17X_1350500,PY17X_1416800,PY17X_1443100,PY17X_1462900,	69	4.13	11.36	5.05635e-10	4.12598e-07	4.12598e-07
GO:0046488	phosphatidylinositol metabolic process	23	17	PY17X_0204500,PY17X_0517300,PY17X_0611900,PY17X_0722000,PY17X_0805900,PY17X_0815400,PY17X_0909000,PY17X_0938000,PY17X_1032600,PY17X_1110500,PY17X_1116100,PY17X_1119200,PY17X_1125000,PY17X_1233500,PY17X_1350500,PY17X_1443100,PY17X_1462900,	73.9	4.43	14.43	1.93871e-09	6.22375e-07	1.58198e-06
GO:0006644	phospholipid metabolic process	39	23	PY17X_0204500,PY17X_0307000,PY17X_0404000,PY17X_0517300,PY17X_0611900,PY17X_0710800,PY17X_0722000,PY17X_0805900,PY17X_0815400,PY17X_0909000,PY17X_0938000,PY17X_1032600,PY17X_1110500,PY17X_1116100,PY17X_1119200,PY17X_1125000,PY17X_1233500,PY17X_1335300,PY17X_1350500,PY17X_1415800,PY17X_1416800,PY17X_1443100,PY17X_1462900,	59	3.53	7.36	2.51467e-09	6.22375e-07	2.05197e-06
GO:0046486	glycerolipid metabolic process	31	20	PY17X_0204500,PY17X_0404000,PY17X_0517300,PY17X_0611900,PY17X_0710800,PY17X_0722000,PY17X_0805900,PY17X_0815400,PY17X_0909000,PY17X_0938000,PY17X_1032600,PY17X_1110500,PY17X_1116100,PY17X_1119200,PY17X_1125000,PY17X_1233500,PY17X_1350500,PY17X_1416800,PY17X_1443100,PY17X_1462900,	64.5	3.86	9.29	3.05086e-09	6.22375e-07	2.4895e-06
GO:0046474	glycerophospholipid biosynthetic process	21	15	PY17X_0517300,PY17X_0611900,PY17X_0710800,PY17X_0722000,PY17X_0815400,PY17X_0909000,PY17X_1110500,PY17X_1116100,PY17X_1119200,PY17X_1125000,PY17X_1233500,PY17X_1350500,PY17X_1416800,PY17X_1443100,PY17X_1462900,	71.4	4.28	12.7	3.8901e-08	6.34865e-06	3.17432e-05
GO:0006661	phosphatidylinositol biosynthetic process	17	13	PY17X_0517300,PY17X_0611900,PY17X_0722000,PY17X_0815400,PY17X_0909000,PY17X_1110500,PY17X_1116100,PY17X_1119200,PY17X_1125000,PY17X_1233500,PY17X_1350500,PY17X_1443100,PY17X_1462900,	76.5	4.58	16.47	8.84678e-08	9.38349e-06	7.21898e-05
GO:0006629	lipid metabolic process	79	33	PY17X_0204500,PY17X_0207800,PY17X_0301300,PY17X_0307000,PY17X_0309000,PY17X_0404000,PY17X_0517300,PY17X_0611900,PY17X_0710800,PY17X_0722000,PY17X_0805900,PY17X_0815400,PY17X_0909000,PY17X_0914200,PY17X_0938000,PY17X_1032600,PY17X_1038300,PY17X_1110500,PY17X_1116100,PY17X_1119200,PY17X_1125000,PY17X_1135800,PY17X_1215100,PY17X_1220500,PY17X_1233500,PY17X_1323400,PY17X_1335300,PY17X_1350500,PY17X_1…	41.8	2.5	3.69	9.3913e-08	9.38349e-06	7.6633e-05
GO:0008654	phospholipid biosynthetic process	30	18	PY17X_0307000,PY17X_0517300,PY17X_0611900,PY17X_0710800,PY17X_0722000,PY17X_0815400,PY17X_0909000,PY17X_1110500,PY17X_1116100,PY17X_1119200,PY17X_1125000,PY17X_1233500,PY17X_1335300,PY17X_1350500,PY17X_1415800,PY17X_1416800,PY17X_1443100,PY17X_1462900,	60	3.59	7.64	9.9125e-08	9.38349e-06	8.0886e-05
GO:0045017	glycerolipid biosynthetic process	22	15	PY17X_0517300,PY17X_0611900,PY17X_0710800,PY17X_0722000,PY17X_0815400,PY17X_0909000,PY17X_1110500,PY17X_1116100,PY17X_1119200,PY17X_1125000,PY17X_1233500,PY17X_1350500,PY17X_1416800,PY17X_1443100,PY17X_1462900,	68.2	4.08	10.88	1.03494e-07	9.38349e-06	8.44514e-05
GO:0044255	cellular lipid metabolic process	67	29	PY17X_0204500,PY17X_0207800,PY17X_0301300,PY17X_0307000,PY17X_0309000,PY17X_0404000,PY17X_0517300,PY17X_0611900,PY17X_0710800,PY17X_0722000,PY17X_0805900,PY17X_0815400,PY17X_0909000,PY17X_0938000,PY17X_1032600,PY17X_1110500,PY17X_1116100,PY17X_1119200,PY17X_1125000,PY17X_1220500,PY17X_1233500,PY17X_1323400,PY17X_1335300,PY17X_1350500,PY17X_1351400,PY17X_1415800,PY17X_1416800,PY17X_1443100,PY17X_1…	43.3	2.59	3.92	2.27769e-07	1.85859e-05	0.000185859
GO:0019637	organophosphate metabolic process	128	44	PY17X_0204500,PY17X_0307000,PY17X_0404000,PY17X_0517300,PY17X_0521100,PY17X_0611900,PY17X_0616300,PY17X_0710800,PY17X_0722000,PY17X_0805900,PY17X_0809700,PY17X_0815400,PY17X_0828500,PY17X_0833000,PY17X_0902800,PY17X_0909000,PY17X_0911700,PY17X_0923300,PY17X_0930100,PY17X_0938000,PY17X_1024500,PY17X_1032600,PY17X_1110500,PY17X_1116100,PY17X_1119200,PY17X_1125000,PY17X_1216600,PY17X_1217400,PY17X_1…	34.4	2.06	2.71	6.24075e-07	4.6295e-05	0.000509245
GO:0006396	RNA processing	213	61	PY17X_0110300,PY17X_0205300,PY17X_0205800,PY17X_0315900,PY17X_0503800,PY17X_0503900,PY17X_0506000,PY17X_0506800,PY17X_0512300,PY17X_0516900,PY17X_0518500,PY17X_0519900,PY17X_0604000,PY17X_0608600,PY17X_0620200,PY17X_0622700,PY17X_0701700,PY17X_0709400,PY17X_0711100,PY17X_0712200,PY17X_0712600,PY17X_0713900,PY17X_0805400,PY17X_0813200,PY17X_0817100,PY17X_0818600,PY17X_0826900,PY17X_0835300,PY17X_0…	28.6	1.71	2.09	5.70784e-06	0.000388133	0.0046576
GO:0022613	ribonucleoprotein complex biogenesis	113	38	PY17X_0112000,PY17X_0205300,PY17X_0208000,PY17X_0311700,PY17X_0411100,PY17X_0503800,PY17X_0506000,PY17X_0506800,PY17X_0512300,PY17X_0516900,PY17X_0607300,PY17X_0616500,PY17X_0617200,PY17X_0709500,PY17X_0712200,PY17X_0712600,PY17X_0715400,PY17X_0716000,PY17X_0826000,PY17X_0835300,PY17X_0923500,PY17X_0931600,PY17X_1008100,PY17X_1013400,PY17X_1015000,PY17X_1034000,PY17X_1037500,PY17X_1240300,PY17X_1…	33.6	2.01	2.61	6.69526e-06	0.000420256	0.00546333
GO:0090407	organophosphate biosynthetic process	85	31	PY17X_0307000,PY17X_0517300,PY17X_0611900,PY17X_0616300,PY17X_0710800,PY17X_0722000,PY17X_0815400,PY17X_0828500,PY17X_0902800,PY17X_0909000,PY17X_0911700,PY17X_0923300,PY17X_1024500,PY17X_1110500,PY17X_1116100,PY17X_1119200,PY17X_1125000,PY17X_1216600,PY17X_1217400,PY17X_1231100,PY17X_1233500,PY17X_1311400,PY17X_1335300,PY17X_1345000,PY17X_1347500,PY17X_1349200,PY17X_1350500,PY17X_1415800,PY17X_1…	36.5	2.18	2.94	7.38596e-06	0.000430496	0.00602695
GO:0006793	phosphorus metabolic process	232	64	PY17X_0204500,PY17X_0207200,PY17X_0307000,PY17X_0314700,PY17X_0403300,PY17X_0404000,PY17X_0416900,PY17X_0517300,PY17X_0521100,PY17X_0611900,PY17X_0616300,PY17X_0710800,PY17X_0719900,PY17X_0722000,PY17X_0805900,PY17X_0809700,PY17X_0811200,PY17X_0815400,PY17X_0828500,PY17X_0833000,PY17X_0902500,PY17X_0902800,PY17X_0909000,PY17X_0911700,PY17X_0919900,PY17X_0923300,PY17X_0927200,PY17X_0928400,PY17X_0…	27.6	1.65	1.98	1.29156e-05	0.000702611	0.0105392
GO:0008610	lipid biosynthetic process	51	21	PY17X_0207800,PY17X_0301300,PY17X_0307000,PY17X_0517300,PY17X_0611900,PY17X_0710800,PY17X_0722000,PY17X_0815400,PY17X_0909000,PY17X_1110500,PY17X_1116100,PY17X_1119200,PY17X_1125000,PY17X_1233500,PY17X_1335300,PY17X_1350500,PY17X_1351400,PY17X_1415800,PY17X_1416800,PY17X_1443100,PY17X_1462900,	41.2	2.47	3.56	2.73953e-05	0.00119354	0.0223546
GO:0006796	phosphate-containing compound metabolic process	228	62	PY17X_0204500,PY17X_0207200,PY17X_0307000,PY17X_0314700,PY17X_0403300,PY17X_0404000,PY17X_0416900,PY17X_0517300,PY17X_0521100,PY17X_0611900,PY17X_0616300,PY17X_0710800,PY17X_0719900,PY17X_0722000,PY17X_0805900,PY17X_0809700,PY17X_0811200,PY17X_0815400,PY17X_0828500,PY17X_0833000,PY17X_0902500,PY17X_0902800,PY17X_0909000,PY17X_0911700,PY17X_0923300,PY17X_0927200,PY17X_0928400,PY17X_0930100,PY17X_0…	27.2	1.63	1.94	2.87915e-05	0.00119354	0.0234939
GO:0042157	lipoprotein metabolic process	24	13	PY17X_0313100,PY17X_0513100,PY17X_0517300,PY17X_0611900,PY17X_0815400,PY17X_0909000,PY17X_1032200,PY17X_1119200,PY17X_1125000,PY17X_1233500,PY17X_1350500,PY17X_1422600,PY17X_1462900,	54.2	3.24	5.98	2.92535e-05	0.00119354	0.0238708
GO:0042158	lipoprotein biosynthetic process	24	13	PY17X_0313100,PY17X_0513100,PY17X_0517300,PY17X_0611900,PY17X_0815400,PY17X_0909000,PY17X_1032200,PY17X_1119200,PY17X_1125000,PY17X_1233500,PY17X_1350500,PY17X_1422600,PY17X_1462900,	54.2	3.24	5.98	2.92535e-05	0.00119354	0.0238708
GO:0006497	protein lipidation	24	13	PY17X_0313100,PY17X_0513100,PY17X_0517300,PY17X_0611900,PY17X_0815400,PY17X_0909000,PY17X_1032200,PY17X_1119200,PY17X_1125000,PY17X_1233500,PY17X_1350500,PY17X_1422600,PY17X_1462900,	54.2	3.24	5.98	2.92535e-05	0.00119354	0.0238708
GO:1901135	carbohydrate derivative metabolic process	112	36	PY17X_0307000,PY17X_0309000,PY17X_0510400,PY17X_0517300,PY17X_0521100,PY17X_0611900,PY17X_0616300,PY17X_0809700,PY17X_0815400,PY17X_0902800,PY17X_0908800,PY17X_0909000,PY17X_0911700,PY17X_0919900,PY17X_0923300,PY17X_0930100,PY17X_1024500,PY17X_1119200,PY17X_1125000,PY17X_1129100,PY17X_1217400,PY17X_1217500,PY17X_1220500,PY17X_1233500,PY17X_1242900,PY17X_1248650,PY17X_1311400,PY17X_1323400,PY17X_1…	32.1	1.92	2.43	3.59379e-05	0.00129514	0.0293253
GO:0006506	GPI anchor biosynthetic process	13	9	PY17X_0517300,PY17X_0611900,PY17X_0815400,PY17X_0909000,PY17X_1119200,PY17X_1125000,PY17X_1233500,PY17X_1350500,PY17X_1462900,	69.2	4.15	11.34	3.65052e-05	0.00129514	0.0297882
GO:0006505	GPI anchor metabolic process	13	9	PY17X_0517300,PY17X_0611900,PY17X_0815400,PY17X_0909000,PY17X_1119200,PY17X_1125000,PY17X_1233500,PY17X_1350500,PY17X_1462900,	69.2	4.15	11.34	3.65052e-05	0.00129514	0.0297882
GO:0006412	translation	146	43	PY17X_0111600,PY17X_0307900,PY17X_0311600,PY17X_0315000,PY17X_0316300,PY17X_0416700,PY17X_0513000,PY17X_0524200,PY17X_0609000,PY17X_0616100,PY17X_0806100,PY17X_0812500,PY17X_0816100,PY17X_0906300,PY17X_0907800,PY17X_0907900,PY17X_0919800,PY17X_0924100,PY17X_0943300,PY17X_1036300,PY17X_1143100,PY17X_1218800,PY17X_1232700,PY17X_1249100,PY17X_1305700,PY17X_1327800,PY17X_1328200,PY17X_1334000,PY17X_1…	29.5	1.76	2.15	6.91362e-05	0.00235024	0.0564151
GO:0016071	mRNA metabolic process	111	35	PY17X_0110300,PY17X_0204700,PY17X_0205800,PY17X_0315900,PY17X_0503800,PY17X_0518500,PY17X_0519900,PY17X_0622300,PY17X_0622700,PY17X_0701700,PY17X_0711100,PY17X_0805400,PY17X_0826900,PY17X_0923500,PY17X_0925900,PY17X_0943100,PY17X_1008100,PY17X_1025100,PY17X_1108300,PY17X_1123900,PY17X_1230400,PY17X_1232600,PY17X_1238500,PY17X_1240800,PY17X_1304900,PY17X_1305300,PY17X_1306200,PY17X_1311000,PY17X_1…	31.5	1.89	2.36	7.2005e-05	0.00235024	0.0587561
GO:0006355	regulation of transcription, DNA-templated	43	18	PY17X_0104500,PY17X_0113700,PY17X_0215800,PY17X_0907300,PY17X_0911000,PY17X_1017000,PY17X_1131500,PY17X_1209100,PY17X_1226800,PY17X_1235000,PY17X_1304800,PY17X_1309600,PY17X_1323500,PY17X_1332100,PY17X_1361700,PY17X_1405400,PY17X_1417400,PY17X_1456200,	41.9	2.51	3.65	7.92874e-05	0.00245089	0.0646985
GO:0009247	glycolipid biosynthetic process	14	9	PY17X_0517300,PY17X_0611900,PY17X_0815400,PY17X_0909000,PY17X_1119200,PY17X_1125000,PY17X_1233500,PY17X_1350500,PY17X_1462900,	64.3	3.85	9.07	8.71027e-05	0.00245089	0.0710758
GO:0006664	glycolipid metabolic process	14	9	PY17X_0517300,PY17X_0611900,PY17X_0815400,PY17X_0909000,PY17X_1119200,PY17X_1125000,PY17X_1233500,PY17X_1350500,PY17X_1462900,	64.3	3.85	9.07	8.71027e-05	0.00245089	0.0710758
GO:1903509	liposaccharide metabolic process	14	9	PY17X_0517300,PY17X_0611900,PY17X_0815400,PY17X_0909000,PY17X_1119200,PY17X_1125000,PY17X_1233500,PY17X_1350500,PY17X_1462900,	64.3	3.85	9.07	8.71027e-05	0.00245089	0.0710758
GO:1901137	carbohydrate derivative biosynthetic process	76	26	PY17X_0309000,PY17X_0510400,PY17X_0517300,PY17X_0611900,PY17X_0616300,PY17X_0815400,PY17X_0902800,PY17X_0908800,PY17X_0909000,PY17X_0911700,PY17X_0919900,PY17X_0923300,PY17X_1024500,PY17X_1119200,PY17X_1125000,PY17X_1129100,PY17X_1217400,PY17X_1220500,PY17X_1233500,PY17X_1242900,PY17X_1248650,PY17X_1311400,PY17X_1323400,PY17X_1349200,PY17X_1350500,PY17X_1462900,	34.2	2.05	2.65	0.000139181	0.00378571	0.113571
GO:0046467	membrane lipid biosynthetic process	15	9	PY17X_0517300,PY17X_0611900,PY17X_0815400,PY17X_0909000,PY17X_1119200,PY17X_1125000,PY17X_1233500,PY17X_1350500,PY17X_1462900,	60	3.59	7.56	0.00018562	0.00488599	0.151466
GO:0042254	ribosome biogenesis	82	27	PY17X_0205300,PY17X_0208000,PY17X_0311700,PY17X_0506000,PY17X_0506800,PY17X_0512300,PY17X_0516900,PY17X_0616500,PY17X_0709500,PY17X_0712200,PY17X_0712600,PY17X_0716000,PY17X_0826000,PY17X_0835300,PY17X_0931600,PY17X_1013400,PY17X_1015000,PY17X_1034000,PY17X_1037500,PY17X_1240300,PY17X_1312800,PY17X_1313100,PY17X_1334800,PY17X_1407200,PY17X_1407300,PY17X_1409800,PY17X_1442900,	32.9	1.97	2.5	0.000215645	0.00549895	0.175967
GO:0034470	ncRNA processing	99	30	PY17X_0205300,PY17X_0503900,PY17X_0506000,PY17X_0506800,PY17X_0512300,PY17X_0516900,PY17X_0519900,PY17X_0608600,PY17X_0709400,PY17X_0712200,PY17X_0712600,PY17X_0713900,PY17X_0813200,PY17X_0817100,PY17X_0818600,PY17X_0835300,PY17X_0923100,PY17X_0931600,PY17X_1013400,PY17X_1037500,PY17X_1223300,PY17X_1229200,PY17X_1240300,PY17X_1242900,PY17X_1313100,PY17X_1321600,PY17X_1407200,PY17X_1407300,PY17X_1…	30.3	1.81	2.22	0.00050349	0.0124499	0.410848
GO:0006643	membrane lipid metabolic process	17	9	PY17X_0517300,PY17X_0611900,PY17X_0815400,PY17X_0909000,PY17X_1119200,PY17X_1125000,PY17X_1233500,PY17X_1350500,PY17X_1462900,	52.9	3.17	5.67	0.000655737	0.0157377	0.535081
GO:0006397	mRNA processing	97	29	PY17X_0110300,PY17X_0205800,PY17X_0315900,PY17X_0503800,PY17X_0518500,PY17X_0622700,PY17X_0701700,PY17X_0711100,PY17X_0805400,PY17X_0826900,PY17X_0923500,PY17X_0925900,PY17X_1008100,PY17X_1025100,PY17X_1123900,PY17X_1230400,PY17X_1232600,PY17X_1238500,PY17X_1240800,PY17X_1305300,PY17X_1306200,PY17X_1311000,PY17X_1339900,PY17X_1341800,PY17X_1344900,PY17X_1448000,PY17X_1453000,PY17X_1455300,PY17X_1…	29.9	1.79	2.17	0.00079309	0.0184903	0.647162
GO:0008380	RNA splicing	84	26	PY17X_0315900,PY17X_0503800,PY17X_0518500,PY17X_0622700,PY17X_0701700,PY17X_0709400,PY17X_0711100,PY17X_0826900,PY17X_0923500,PY17X_0925900,PY17X_1008100,PY17X_1025100,PY17X_1123900,PY17X_1230400,PY17X_1232600,PY17X_1238500,PY17X_1240800,PY17X_1305300,PY17X_1311000,PY17X_1321600,PY17X_1339900,PY17X_1344900,PY17X_1448000,PY17X_1453000,PY17X_1455300,PY17X_1462300,	31	1.85	2.28	0.000824201	0.0186819	0.672548
GO:0006464	cellular protein modification process	230	56	PY17X_0207200,PY17X_0210200,PY17X_0212000,PY17X_0309000,PY17X_0313100,PY17X_0314700,PY17X_0403300,PY17X_0416400,PY17X_0513100,PY17X_0517300,PY17X_0611900,PY17X_0612800,PY17X_0704400,PY17X_0714000,PY17X_0716100,PY17X_0719900,PY17X_0811200,PY17X_0815400,PY17X_0902500,PY17X_0905900,PY17X_0908800,PY17X_0909000,PY17X_0927200,PY17X_0928400,PY17X_0933700,PY17X_1008200,PY17X_1014800,PY17X_1022100,PY17X_1…	24.3	1.46	1.65	0.001482	0.0318239	1
GO:0036211	protein modification process	230	56	PY17X_0207200,PY17X_0210200,PY17X_0212000,PY17X_0309000,PY17X_0313100,PY17X_0314700,PY17X_0403300,PY17X_0416400,PY17X_0513100,PY17X_0517300,PY17X_0611900,PY17X_0612800,PY17X_0704400,PY17X_0714000,PY17X_0716100,PY17X_0719900,PY17X_0811200,PY17X_0815400,PY17X_0902500,PY17X_0905900,PY17X_0908800,PY17X_0909000,PY17X_0927200,PY17X_0928400,PY17X_0933700,PY17X_1008200,PY17X_1014800,PY17X_1022100,PY17X_1…	24.3	1.46	1.65	0.001482	0.0318239	1
GO:0001732	formation of cytoplasmic translation initiation complex	10	6	PY17X_0112000,PY17X_0411100,PY17X_0607300,PY17X_0617200,PY17X_0715400,PY17X_1246200,	60	3.59	7.53	0.00243387	0.050924	1
GO:0016072	rRNA metabolic process	51	17	PY17X_0205300,PY17X_0506000,PY17X_0506800,PY17X_0512300,PY17X_0516900,PY17X_0712200,PY17X_0712600,PY17X_0835300,PY17X_0931600,PY17X_1013400,PY17X_1037500,PY17X_1240300,PY17X_1313100,PY17X_1358900,PY17X_1407200,PY17X_1407300,PY17X_1409800,	33.3	2	2.53	0.00268802	0.0548357	1
GO:0006401	RNA catabolic process	24	10	PY17X_0622300,PY17X_0711100,PY17X_0925900,PY17X_0943100,PY17X_1007500,PY17X_1108300,PY17X_1124000,PY17X_1137100,PY17X_1304900,PY17X_1358900,	41.7	2.5	3.6	0.0033032	0.0650704	1
GO:0042325	regulation of phosphorylation	5	4	PY17X_0928400,PY17X_1113000,PY17X_1405500,PY17X_1440500,	80	4.79	20.05	0.00334921	0.0650704	1
GO:0006364	rRNA processing	49	16	PY17X_0205300,PY17X_0506000,PY17X_0506800,PY17X_0512300,PY17X_0516900,PY17X_0712200,PY17X_0712600,PY17X_0835300,PY17X_0931600,PY17X_1013400,PY17X_1037500,PY17X_1240300,PY17X_1313100,PY17X_1407200,PY17X_1407300,PY17X_1409800,	32.7	1.96	2.45	0.0044788	0.0728395	1
GO:0006119	oxidative phosphorylation	8	5	PY17X_1019200,PY17X_1122900,PY17X_1330100,PY17X_MIT00100,PY17X_MIT00800,	62.5	3.74	8.36	0.00461103	0.0728395	1
GO:0006367	transcription initiation from RNA polymerase II promoter	8	5	PY17X_0204300,PY17X_0616800,PY17X_0833100,PY17X_1309600,PY17X_1466200,	62.5	3.74	8.36	0.00461103	0.0728395	1
GO:0010562	positive regulation of phosphorus metabolic process	3	3	PY17X_0928400,PY17X_1113000,PY17X_1405500,	100	5.99	inf	0.00464173	0.0728395	1
GO:0048017	inositol lipid-mediated signaling	3	3	PY17X_0722000,PY17X_1110500,PY17X_1116100,	100	5.99	inf	0.00464173	0.0728395	1
GO:0048015	phosphatidylinositol-mediated signaling	3	3	PY17X_0722000,PY17X_1110500,PY17X_1116100,	100	5.99	inf	0.00464173	0.0728395	1
GO:0042327	positive regulation of phosphorylation	3	3	PY17X_0928400,PY17X_1113000,PY17X_1405500,	100	5.99	inf	0.00464173	0.0728395	1
GO:0046854	phosphatidylinositol phosphate biosynthetic process	3	3	PY17X_0722000,PY17X_1110500,PY17X_1116100,	100	5.99	inf	0.00464173	0.0728395	1
GO:0045937	positive regulation of phosphate metabolic process	3	3	PY17X_0928400,PY17X_1113000,PY17X_1405500,	100	5.99	inf	0.00464173	0.0728395	1
GO:0033674	positive regulation of kinase activity	3	3	PY17X_0928400,PY17X_1113000,PY17X_1405500,	100	5.99	inf	0.00464173	0.0728395	1
GO:0006352	DNA-templated transcription, initiation	15	7	PY17X_0204300,PY17X_0616800,PY17X_0833100,PY17X_0944400,PY17X_1309600,PY17X_1316800,PY17X_1466200,	46.7	2.79	4.4	0.00658715	0.100817	1
GO:0046034	ATP metabolic process	30	11	PY17X_0521100,PY17X_0809700,PY17X_0902800,PY17X_0930100,PY17X_1019200,PY17X_1122900,PY17X_1217500,PY17X_1330100,PY17X_1330200,PY17X_MIT00100,PY17X_MIT00800,	36.7	2.2	2.92	0.00667169	0.100817	1
GO:0002183	cytoplasmic translational initiation	12	6	PY17X_0112000,PY17X_0411100,PY17X_0607300,PY17X_0617200,PY17X_0715400,PY17X_1246200,	50	2.99	5.02	0.00792061	0.116003	1
GO:0006399	tRNA metabolic process	88	24	PY17X_0211600,PY17X_0503900,PY17X_0506000,PY17X_0519900,PY17X_0608600,PY17X_0702800,PY17X_0709400,PY17X_0713900,PY17X_0813200,PY17X_0817100,PY17X_0818600,PY17X_0923100,PY17X_1216800,PY17X_1223300,PY17X_1229200,PY17X_1242900,PY17X_1321600,PY17X_1329400,PY17X_1351500,PY17X_1352700,PY17X_1436600,PY17X_1442500,PY17X_1459800,PY17X_1467200,	27.3	1.63	1.9	0.00796102	0.116003	1
GO:0006413	translational initiation	27	10	PY17X_0112000,PY17X_0213500,PY17X_0411100,PY17X_0504300,PY17X_0607300,PY17X_0617200,PY17X_0715400,PY17X_1246200,PY17X_1336900,PY17X_1425900,	37	2.22	2.96	0.00883029	0.125509	1
GO:0046907	intracellular transport	103	27	PY17X_0214500,PY17X_0307500,PY17X_0406200,PY17X_0524900,PY17X_0604100,PY17X_0616500,PY17X_0707200,PY17X_0714300,PY17X_0715200,PY17X_0915200,PY17X_1003400,PY17X_1004200,PY17X_1016400,PY17X_1039400,PY17X_1102900,PY17X_1109700,PY17X_1114300,PY17X_1122200,PY17X_1145800,PY17X_1212900,PY17X_1221600,PY17X_1246100,PY17X_1309500,PY17X_1371200,PY17X_1447900,PY17X_1456800,PY17X_1458900,	26.2	1.57	1.8	0.00892097	0.125509	1
GO:0051649	establishment of localization in cell	104	27	PY17X_0214500,PY17X_0307500,PY17X_0406200,PY17X_0524900,PY17X_0604100,PY17X_0616500,PY17X_0707200,PY17X_0714300,PY17X_0715200,PY17X_0915200,PY17X_1003400,PY17X_1004200,PY17X_1016400,PY17X_1039400,PY17X_1102900,PY17X_1109700,PY17X_1114300,PY17X_1122200,PY17X_1145800,PY17X_1212900,PY17X_1221600,PY17X_1246100,PY17X_1309500,PY17X_1371200,PY17X_1447900,PY17X_1456800,PY17X_1458900,	26	1.55	1.78	0.0101971	0.139563	1
GO:0071826	ribonucleoprotein complex subunit organization	40	13	PY17X_0112000,PY17X_0411100,PY17X_0503800,PY17X_0607300,PY17X_0617200,PY17X_0715400,PY17X_0826000,PY17X_0923500,PY17X_1008100,PY17X_1015000,PY17X_1246200,PY17X_1339900,PY17X_1453000,	32.5	1.95	2.43	0.010433	0.139563	1
GO:0022618	ribonucleoprotein complex assembly	40	13	PY17X_0112000,PY17X_0411100,PY17X_0503800,PY17X_0607300,PY17X_0617200,PY17X_0715400,PY17X_0826000,PY17X_0923500,PY17X_1008100,PY17X_1015000,PY17X_1246200,PY17X_1339900,PY17X_1453000,	32.5	1.95	2.43	0.010433	0.139563	1
GO:0008033	tRNA processing	49	15	PY17X_0503900,PY17X_0506000,PY17X_0519900,PY17X_0608600,PY17X_0709400,PY17X_0713900,PY17X_0813200,PY17X_0817100,PY17X_0818600,PY17X_0923100,PY17X_1223300,PY17X_1229200,PY17X_1242900,PY17X_1321600,PY17X_1459800,	30.6	1.83	2.22	0.0112065	0.14088	1
GO:0000375	RNA splicing, via transesterification reactions	67	19	PY17X_0315900,PY17X_0503800,PY17X_0518500,PY17X_0622700,PY17X_0701700,PY17X_0711100,PY17X_0923500,PY17X_1008100,PY17X_1025100,PY17X_1123900,PY17X_1230400,PY17X_1238500,PY17X_1240800,PY17X_1305300,PY17X_1339900,PY17X_1344900,PY17X_1453000,PY17X_1455300,PY17X_1462300,	28.4	1.7	2	0.0112221	0.14088	1
GO:0000377	RNA splicing, via transesterification reactions with bulged adenosine as nucleophile	67	19	PY17X_0315900,PY17X_0503800,PY17X_0518500,PY17X_0622700,PY17X_0701700,PY17X_0711100,PY17X_0923500,PY17X_1008100,PY17X_1025100,PY17X_1123900,PY17X_1230400,PY17X_1238500,PY17X_1240800,PY17X_1305300,PY17X_1339900,PY17X_1344900,PY17X_1453000,PY17X_1455300,PY17X_1462300,	28.4	1.7	2	0.0112221	0.14088	1
GO:0000398	mRNA splicing, via spliceosome	67	19	PY17X_0315900,PY17X_0503800,PY17X_0518500,PY17X_0622700,PY17X_0701700,PY17X_0711100,PY17X_0923500,PY17X_1008100,PY17X_1025100,PY17X_1123900,PY17X_1230400,PY17X_1238500,PY17X_1240800,PY17X_1305300,PY17X_1339900,PY17X_1344900,PY17X_1453000,PY17X_1455300,PY17X_1462300,	28.4	1.7	2	0.0112221	0.14088	1
GO:0006281	DNA repair	58	17	PY17X_0106100,PY17X_0211800,PY17X_0304300,PY17X_0316700,PY17X_0910100,PY17X_0926500,PY17X_1007500,PY17X_1039200,PY17X_1110200,PY17X_1113000,PY17X_1117300,PY17X_1131500,PY17X_1146000,PY17X_1235600,PY17X_1309600,PY17X_1316900,PY17X_1352400,	29.3	1.76	2.09	0.0114033	0.140986	1
GO:0042274	ribosomal small subunit biogenesis	13	6	PY17X_0311700,PY17X_0506000,PY17X_0506800,PY17X_0709500,PY17X_0712200,PY17X_1407300,	46.2	2.76	4.3	0.0126624	0.154217	1
GO:0070647	protein modification by small protein conjugation or removal	37	12	PY17X_0210200,PY17X_0212000,PY17X_0416400,PY17X_0612800,PY17X_0704400,PY17X_0714000,PY17X_0716100,PY17X_0905900,PY17X_1008200,PY17X_1030400,PY17X_1144200,PY17X_1413200,	32.4	1.94	2.42	0.0138788	0.157848	1
GO:0006366	transcription by RNA polymerase II	17	7	PY17X_0204300,PY17X_0204700,PY17X_0616800,PY17X_0833100,PY17X_1304800,PY17X_1309600,PY17X_1466200,	41.2	2.47	3.51	0.0146714	0.157848	1
GO:0006090	pyruvate metabolic process	17	7	PY17X_0307000,PY17X_0521100,PY17X_0809700,PY17X_0930100,PY17X_1217500,PY17X_1330200,PY17X_1335300,	41.2	2.47	3.51	0.0146714	0.157848	1
GO:0061024	membrane organization	10	5	PY17X_0717200,PY17X_1145800,PY17X_1306300,PY17X_1440600,PY17X_1447900,	50	2.99	5.01	0.0154832	0.157848	1
GO:0019220	regulation of phosphate metabolic process	10	5	PY17X_0516600,PY17X_0928400,PY17X_1113000,PY17X_1405500,PY17X_1440500,	50	2.99	5.01	0.0154832	0.157848	1
GO:0051174	regulation of phosphorus metabolic process	10	5	PY17X_0516600,PY17X_0928400,PY17X_1113000,PY17X_1405500,PY17X_1440500,	50	2.99	5.01	0.0154832	0.157848	1
GO:0051347	positive regulation of transferase activity	4	3	PY17X_0928400,PY17X_1113000,PY17X_1405500,	75	4.49	15.02	0.0162491	0.157848	1
GO:0043549	regulation of kinase activity	4	3	PY17X_0928400,PY17X_1113000,PY17X_1405500,	75	4.49	15.02	0.0162491	0.157848	1
GO:0015937	coenzyme A biosynthetic process	4	3	PY17X_0616300,PY17X_1024500,PY17X_1311400,	75	4.49	15.02	0.0162491	0.157848	1
GO:0007029	endoplasmic reticulum organization	4	3	PY17X_0417300,PY17X_0717200,PY17X_1306300,	75	4.49	15.02	0.0162491	0.157848	1
GO:0001932	regulation of protein phosphorylation	4	3	PY17X_0928400,PY17X_1113000,PY17X_1440500,	75	4.49	15.02	0.0162491	0.157848	1
GO:0009266	response to temperature stimulus	4	3	PY17X_1008400,PY17X_1222500,PY17X_1361700,	75	4.49	15.02	0.0162491	0.157848	1
GO:0009408	response to heat	4	3	PY17X_1008400,PY17X_1222500,PY17X_1361700,	75	4.49	15.02	0.0162491	0.157848	1
GO:0015936	coenzyme A metabolic process	4	3	PY17X_0616300,PY17X_1024500,PY17X_1311400,	75	4.49	15.02	0.0162491	0.157848	1
GO:0006490	oligosaccharide-lipid intermediate biosynthetic process	4	3	PY17X_0309000,PY17X_1220500,PY17X_1323400,	75	4.49	15.02	0.0162491	0.157848	1
GO:0006488	dolichol-linked oligosaccharide biosynthetic process	4	3	PY17X_0309000,PY17X_1220500,PY17X_1323400,	75	4.49	15.02	0.0162491	0.157848	1
GO:0009628	response to abiotic stimulus	4	3	PY17X_1008400,PY17X_1222500,PY17X_1361700,	75	4.49	15.02	0.0162491	0.157848	1
GO:0016192	vesicle-mediated transport	79	21	PY17X_0113600,PY17X_0406200,PY17X_0510300,PY17X_0714300,PY17X_0715200,PY17X_0839400,PY17X_0915200,PY17X_0942200,PY17X_1004200,PY17X_1016400,PY17X_1039400,PY17X_1102900,PY17X_1109700,PY17X_1221600,PY17X_1224600,PY17X_1246100,PY17X_1344600,PY17X_1351800,PY17X_1371200,PY17X_1447900,PY17X_1458900,	26.6	1.59	1.83	0.0168791	0.16204	1
GO:0010256	endomembrane system organization	7	4	PY17X_0417300,PY17X_0717200,PY17X_1306300,PY17X_1440600,	57.1	3.42	6.68	0.0176734	0.167692	1
GO:0009117	nucleotide metabolic process	70	19	PY17X_0521100,PY17X_0616300,PY17X_0809700,PY17X_0833000,PY17X_0902800,PY17X_0911700,PY17X_0923300,PY17X_0930100,PY17X_1024500,PY17X_1216600,PY17X_1217400,PY17X_1217500,PY17X_1231100,PY17X_1311400,PY17X_1330200,PY17X_1345000,PY17X_1347500,PY17X_1349200,PY17X_1420800,	27.1	1.63	1.88	0.0180299	0.169108	1
GO:0016052	carbohydrate catabolic process	14	6	PY17X_0521100,PY17X_0809700,PY17X_0930100,PY17X_1217500,PY17X_1330200,PY17X_1370100,	42.9	2.57	3.76	0.0190875	0.176993	1
GO:0032446	protein modification by small protein conjugation	22	8	PY17X_0416400,PY17X_0612800,PY17X_0704400,PY17X_0714000,PY17X_0905900,PY17X_1008200,PY17X_1144200,PY17X_1413200,	36.4	2.18	2.87	0.0209198	0.191804	1
GO:0006753	nucleoside phosphate metabolic process	72	19	PY17X_0521100,PY17X_0616300,PY17X_0809700,PY17X_0833000,PY17X_0902800,PY17X_0911700,PY17X_0923300,PY17X_0930100,PY17X_1024500,PY17X_1216600,PY17X_1217400,PY17X_1217500,PY17X_1231100,PY17X_1311400,PY17X_1330200,PY17X_1345000,PY17X_1347500,PY17X_1349200,PY17X_1420800,	26.4	1.58	1.81	0.0241074	0.212131	1
GO:0006720	isoprenoid metabolic process	11	5	PY17X_0207800,PY17X_0301300,PY17X_0307000,PY17X_1323400,PY17X_1335300,	45.5	2.72	4.18	0.0245495	0.212131	1
GO:0048193	Golgi vesicle transport	31	10	PY17X_0406200,PY17X_0714300,PY17X_0715200,PY17X_0915200,PY17X_1004200,PY17X_1016400,PY17X_1039400,PY17X_1221600,PY17X_1224600,PY17X_1447900,	32.3	1.93	2.39	0.0247442	0.212131	1
GO:0015031	protein transport	40	12	PY17X_0211500,PY17X_0307500,PY17X_0506200,PY17X_0524900,PY17X_0915200,PY17X_0915400,PY17X_1212800,PY17X_1246100,PY17X_1247200,PY17X_1305800,PY17X_1343700,PY17X_1447900,	30	1.8	2.16	0.0259608	0.212131	1
GO:0006402	mRNA catabolic process	15	6	PY17X_0622300,PY17X_0711100,PY17X_0925900,PY17X_0943100,PY17X_1108300,PY17X_1304900,	40	2.4	3.34	0.027421	0.212131	1
GO:0070897	transcription preinitiation complex assembly	2	2	PY17X_0204300,PY17X_1316800,	100	5.99	inf	0.0278565	0.212131	1
GO:0070940	dephosphorylation of RNA polymerase II C-terminal domain	2	2	PY17X_1133500,PY17X_1214300,	100	5.99	inf	0.0278565	0.212131	1
GO:0072321	obsolete chaperone-mediated protein transport	2	2	PY17X_1023700,PY17X_1458800,	100	5.99	inf	0.0278565	0.212131	1
GO:0001934	positive regulation of protein phosphorylation	2	2	PY17X_0928400,PY17X_1113000,	100	5.99	inf	0.0278565	0.212131	1
GO:0030490	maturation of SSU-rRNA	2	2	PY17X_0506800,PY17X_1407300,	100	5.99	inf	0.0278565	0.212131	1
GO:0000266	mitochondrial fission	2	2	PY17X_1345400,PY17X_1436500,	100	5.99	inf	0.0278565	0.212131	1
GO:0046164	alcohol catabolic process	2	2	PY17X_1323400,PY17X_1370100,	100	5.99	inf	0.0278565	0.212131	1
GO:0045860	positive regulation of protein kinase activity	2	2	PY17X_0928400,PY17X_1113000,	100	5.99	inf	0.0278565	0.212131	1
GO:0045048	protein insertion into ER membrane	2	2	PY17X_0717200,PY17X_1306300,	100	5.99	inf	0.0278565	0.212131	1
GO:0022904	respiratory electron transport chain	2	2	PY17X_MIT00100,PY17X_MIT00900,	100	5.99	inf	0.0278565	0.212131	1
GO:0016578	histone deubiquitination	2	2	PY17X_0210200,PY17X_1030400,	100	5.99	inf	0.0278565	0.212131	1
GO:1901616	organic hydroxy compound catabolic process	2	2	PY17X_1323400,PY17X_1370100,	100	5.99	inf	0.0278565	0.212131	1
GO:0006895	Golgi to endosome transport	2	2	PY17X_0406200,PY17X_0715200,	100	5.99	inf	0.0278565	0.212131	1
GO:0006888	endoplasmic reticulum to Golgi vesicle-mediated transport	19	7	PY17X_0714300,PY17X_0915200,PY17X_1004200,PY17X_1016400,PY17X_1039400,PY17X_1221600,PY17X_1447900,	36.8	2.21	2.93	0.0280762	0.212131	1
GO:0006163	purine nucleotide metabolic process	45	13	PY17X_0521100,PY17X_0616300,PY17X_0809700,PY17X_0833000,PY17X_0902800,PY17X_0911700,PY17X_0930100,PY17X_1024500,PY17X_1217500,PY17X_1311400,PY17X_1330200,PY17X_1349200,PY17X_1420800,	28.9	1.73	2.04	0.0284082	0.212671	1
GO:0055086	nucleobase-containing small molecule metabolic process	83	21	PY17X_0521100,PY17X_0616300,PY17X_0809700,PY17X_0833000,PY17X_0902800,PY17X_0911700,PY17X_0919900,PY17X_0923300,PY17X_0930100,PY17X_1024500,PY17X_1129100,PY17X_1216600,PY17X_1217400,PY17X_1217500,PY17X_1231100,PY17X_1311400,PY17X_1330200,PY17X_1345000,PY17X_1347500,PY17X_1349200,PY17X_1420800,	25.3	1.52	1.71	0.0288082	0.213705	1
GO:0043933	protein-containing complex subunit organization	89	22	PY17X_0112000,PY17X_0204300,PY17X_0411100,PY17X_0503800,PY17X_0607300,PY17X_0610700,PY17X_0617200,PY17X_0623800,PY17X_0715400,PY17X_0715800,PY17X_0826000,PY17X_0923500,PY17X_0932400,PY17X_1008100,PY17X_1008700,PY17X_1015000,PY17X_1246000,PY17X_1246200,PY17X_1316800,PY17X_1332100,PY17X_1339900,PY17X_1453000,	24.7	1.48	1.66	0.0328841	0.241743	1
GO:0006400	tRNA modification	28	9	PY17X_0506000,PY17X_0608600,PY17X_0713900,PY17X_0817100,PY17X_0818600,PY17X_0923100,PY17X_1229200,PY17X_1242900,PY17X_1459800,	32.1	1.92	2.38	0.0331989	0.241878	1
GO:0051205	protein insertion into membrane	5	3	PY17X_0717200,PY17X_1145800,PY17X_1306300,	60	3.59	7.51	0.0355989	0.246176	1
GO:0042773	ATP synthesis coupled electron transport	5	3	PY17X_1019200,PY17X_1122900,PY17X_1330100,	60	3.59	7.51	0.0355989	0.246176	1
GO:0051338	regulation of transferase activity	5	3	PY17X_0928400,PY17X_1113000,PY17X_1405500,	60	3.59	7.51	0.0355989	0.246176	1
GO:0042775	mitochondrial ATP synthesis coupled electron transport	5	3	PY17X_1019200,PY17X_1122900,PY17X_1330100,	60	3.59	7.51	0.0355989	0.246176	1
GO:0006265	DNA topological change	5	3	PY17X_1111200,PY17X_1365700,PY17X_1440700,	60	3.59	7.51	0.0355989	0.246176	1
GO:0006122	mitochondrial electron transport, ubiquinol to cytochrome c	5	3	PY17X_1019200,PY17X_1122900,PY17X_1330100,	60	3.59	7.51	0.0355989	0.246176	1
GO:0002181	cytoplasmic translation	16	6	PY17X_0112000,PY17X_0411100,PY17X_0607300,PY17X_0617200,PY17X_0715400,PY17X_1246200,	37.5	2.25	3.01	0.0378434	0.259498	1
GO:0009451	RNA modification	61	16	PY17X_0506000,PY17X_0519900,PY17X_0604000,PY17X_0608600,PY17X_0713900,PY17X_0813200,PY17X_0817100,PY17X_0818600,PY17X_0923100,PY17X_1013400,PY17X_1229200,PY17X_1240300,PY17X_1242900,PY17X_1409800,PY17X_1448000,PY17X_1459800,	26.2	1.57	1.79	0.0385856	0.262382	1
GO:0072521	purine-containing compound metabolic process	47	13	PY17X_0521100,PY17X_0616300,PY17X_0809700,PY17X_0833000,PY17X_0902800,PY17X_0911700,PY17X_0930100,PY17X_1024500,PY17X_1217500,PY17X_1311400,PY17X_1330200,PY17X_1349200,PY17X_1420800,	27.7	1.66	1.92	0.039812	0.268484	1
GO:0065003	protein-containing complex assembly	76	19	PY17X_0112000,PY17X_0204300,PY17X_0411100,PY17X_0503800,PY17X_0607300,PY17X_0610700,PY17X_0617200,PY17X_0623800,PY17X_0715400,PY17X_0715800,PY17X_0826000,PY17X_0923500,PY17X_1008100,PY17X_1015000,PY17X_1246000,PY17X_1246200,PY17X_1316800,PY17X_1339900,PY17X_1453000,	25	1.5	1.68	0.0407782	0.272746	1
GO:0006082	organic acid metabolic process	107	25	PY17X_0211600,PY17X_0307000,PY17X_0416900,PY17X_0502500,PY17X_0510400,PY17X_0521100,PY17X_0617000,PY17X_0702800,PY17X_0809700,PY17X_0826800,PY17X_0930100,PY17X_1141100,PY17X_1216800,PY17X_1217500,PY17X_1329400,PY17X_1330200,PY17X_1335300,PY17X_1344800,PY17X_1351400,PY17X_1351500,PY17X_1352700,PY17X_1420800,PY17X_1436600,PY17X_1442500,PY17X_1467200,	23.4	1.4	1.54	0.0452451	0.297742	1
GO:0043436	oxoacid metabolic process	107	25	PY17X_0211600,PY17X_0307000,PY17X_0416900,PY17X_0502500,PY17X_0510400,PY17X_0521100,PY17X_0617000,PY17X_0702800,PY17X_0809700,PY17X_0826800,PY17X_0930100,PY17X_1141100,PY17X_1216800,PY17X_1217500,PY17X_1329400,PY17X_1330200,PY17X_1335300,PY17X_1344800,PY17X_1351400,PY17X_1351500,PY17X_1352700,PY17X_1420800,PY17X_1436600,PY17X_1442500,PY17X_1467200,	23.4	1.4	1.54	0.0452451	0.297742	1
GO:0034622	cellular protein-containing complex assembly	72	18	PY17X_0112000,PY17X_0204300,PY17X_0411100,PY17X_0503800,PY17X_0607300,PY17X_0617200,PY17X_0623800,PY17X_0715400,PY17X_0715800,PY17X_0826000,PY17X_0923500,PY17X_1008100,PY17X_1015000,PY17X_1246000,PY17X_1246200,PY17X_1316800,PY17X_1339900,PY17X_1453000,	25	1.5	1.68	0.0456545	0.298033	1

## Sheet: Celllular component
ID	Name	Bgd count	Result count	Result gene list	Pct of bgd	Fold enrichment	Odds ratio	P-value	Benjamini	Bonferroni
GO:0005737	cytoplasm	884	211	PY17X_0104200,PY17X_0104600,PY17X_0108700,PY17X_0108900,PY17X_0112000,PY17X_0205800,PY17X_0207800,PY17X_0211500,PY17X_0211600,PY17X_0213500,PY17X_0214500,PY17X_0215100,PY17X_0301300,PY17X_0304300,PY17X_0304500,PY17X_0307500,PY17X_0308600,PY17X_0309000,PY17X_0311600,PY17X_0403400,PY17X_0404000,PY17X_0405700,PY17X_0406200,PY17X_0411100,PY17X_0416900,PY17X_0417300,PY17X_0502500,PY17X_0506200,PY17X_0…	23.9	1.43	1.78	5.58032e-10	1.90847e-07	1.90847e-07
GO:0005732	sno(s)RNA-containing ribonucleoprotein complex	8	8	PY17X_0512300,PY17X_0711100,PY17X_0923500,PY17X_0931600,PY17X_1223300,PY17X_1238500,PY17X_1311000,PY17X_1344900,	100	5.99	inf	5.86589e-07	0.000100307	0.000200614
GO:1990904	ribonucleoprotein complex	153	49	PY17X_0112000,PY17X_0214500,PY17X_0315900,PY17X_0411100,PY17X_0503800,PY17X_0512300,PY17X_0516500,PY17X_0518500,PY17X_0607300,PY17X_0616100,PY17X_0617200,PY17X_0622700,PY17X_0701700,PY17X_0709500,PY17X_0711100,PY17X_0712200,PY17X_0712600,PY17X_0715400,PY17X_0826000,PY17X_0826900,PY17X_0835300,PY17X_0923500,PY17X_0931600,PY17X_1008100,PY17X_1015000,PY17X_1025100,PY17X_1122200,PY17X_1218800,PY17X_1…	32	1.92	2.44	1.58629e-06	0.000180837	0.00054251
GO:0005840	ribosome	168	52	PY17X_0104600,PY17X_0111600,PY17X_0307900,PY17X_0311600,PY17X_0315000,PY17X_0316300,PY17X_0410200,PY17X_0416700,PY17X_0504700,PY17X_0513000,PY17X_0524200,PY17X_0609000,PY17X_0616100,PY17X_0716000,PY17X_0721900,PY17X_0806100,PY17X_0812500,PY17X_0906300,PY17X_0907800,PY17X_0907900,PY17X_0919800,PY17X_0924100,PY17X_0926600,PY17X_0943300,PY17X_1015000,PY17X_1023900,PY17X_1036300,PY17X_1103800,PY17X_1…	31	1.85	2.33	2.41209e-06	0.000206233	0.000824933
GO:0043232	intracellular non-membrane-bounded organelle	317	84	PY17X_0104600,PY17X_0111600,PY17X_0205300,PY17X_0307900,PY17X_0311600,PY17X_0315000,PY17X_0316300,PY17X_0410200,PY17X_0416700,PY17X_0504700,PY17X_0506000,PY17X_0512300,PY17X_0513000,PY17X_0513100,PY17X_0524200,PY17X_0609000,PY17X_0616100,PY17X_0620300,PY17X_0622800,PY17X_0705100,PY17X_0705200,PY17X_0712200,PY17X_0712600,PY17X_0716000,PY17X_0716200,PY17X_0721900,PY17X_0806100,PY17X_0812500,PY17X_0…	26.5	1.59	1.9	3.18907e-06	0.000208542	0.00109066
GO:0043228	non-membrane-bounded organelle	318	84	PY17X_0104600,PY17X_0111600,PY17X_0205300,PY17X_0307900,PY17X_0311600,PY17X_0315000,PY17X_0316300,PY17X_0410200,PY17X_0416700,PY17X_0504700,PY17X_0506000,PY17X_0512300,PY17X_0513000,PY17X_0513100,PY17X_0524200,PY17X_0609000,PY17X_0616100,PY17X_0620300,PY17X_0622800,PY17X_0705100,PY17X_0705200,PY17X_0712200,PY17X_0712600,PY17X_0716000,PY17X_0716200,PY17X_0721900,PY17X_0806100,PY17X_0812500,PY17X_0…	26.4	1.58	1.89	3.65864e-06	0.000208542	0.00125125
GO:0044444	obsolete cytoplasmic part	323	84	PY17X_0104600,PY17X_0108900,PY17X_0215100,PY17X_0301300,PY17X_0304300,PY17X_0304500,PY17X_0311600,PY17X_0404000,PY17X_0405700,PY17X_0406200,PY17X_0416900,PY17X_0417300,PY17X_0502500,PY17X_0506200,PY17X_0508200,PY17X_0510300,PY17X_0610700,PY17X_0616100,PY17X_0705500,PY17X_0707200,PY17X_0710800,PY17X_0715600,PY17X_0717100,PY17X_0717200,PY17X_0805700,PY17X_0819600,PY17X_0828100,PY17X_0902800,PY17X_0…	26	1.56	1.85	7.14825e-06	0.000349243	0.0024447
GO:0140513	nuclear protein-containing complex	142	44	PY17X_0204700,PY17X_0205800,PY17X_0315900,PY17X_0404100,PY17X_0420700,PY17X_0503800,PY17X_0512300,PY17X_0516500,PY17X_0518500,PY17X_0615900,PY17X_0616800,PY17X_0622700,PY17X_0701700,PY17X_0709400,PY17X_0711100,PY17X_0712200,PY17X_0826900,PY17X_0833100,PY17X_0905900,PY17X_0910100,PY17X_0923500,PY17X_1008100,PY17X_1025100,PY17X_1113000,PY17X_1131500,PY17X_1223300,PY17X_1230400,PY17X_1235600,PY17X_1…	31	1.86	2.32	1.41745e-05	0.000605962	0.00484769
GO:0005634	nucleus	334	83	PY17X_0113700,PY17X_0208000,PY17X_0211800,PY17X_0215800,PY17X_0316700,PY17X_0404100,PY17X_0509200,PY17X_0512300,PY17X_0516500,PY17X_0607000,PY17X_0607600,PY17X_0615900,PY17X_0622300,PY17X_0707600,PY17X_0715800,PY17X_0716200,PY17X_0717100,PY17X_0718700,PY17X_0805700,PY17X_0811200,PY17X_0817100,PY17X_0818600,PY17X_0828100,PY17X_0829000,PY17X_0831700,PY17X_0835300,PY17X_0907300,PY17X_0911000,PY17X_0…	24.9	1.49	1.73	5.06383e-05	0.00192426	0.0173183
GO:0005739	mitochondrion	156	45	PY17X_0104600,PY17X_0215100,PY17X_0301300,PY17X_0304300,PY17X_0311600,PY17X_0405700,PY17X_0502500,PY17X_0508200,PY17X_0610700,PY17X_0616100,PY17X_0705500,PY17X_0707200,PY17X_0710800,PY17X_0715600,PY17X_0819600,PY17X_0902800,PY17X_0906300,PY17X_0909200,PY17X_0915500,PY17X_0926600,PY17X_0932400,PY17X_1007500,PY17X_1019200,PY17X_1027200,PY17X_1033300,PY17X_1122900,PY17X_1211600,PY17X_1216300,PY17X_1…	28.8	1.73	2.09	8.18366e-05	0.00279881	0.0279881
GO:0031090	organelle membrane	157	45	PY17X_0211500,PY17X_0307500,PY17X_0309000,PY17X_0508200,PY17X_0611900,PY17X_0707200,PY17X_0713200,PY17X_0807600,PY17X_0816100,PY17X_0839300,PY17X_0910500,PY17X_0914200,PY17X_0915200,PY17X_0915400,PY17X_0937400,PY17X_1004200,PY17X_1016400,PY17X_1019200,PY17X_1023700,PY17X_1114300,PY17X_1122900,PY17X_1141300,PY17X_1208400,PY17X_1212800,PY17X_1212900,PY17X_1216300,PY17X_1220500,PY17X_1248650,PY17X_1…	28.7	1.72	2.07	9.678e-05	0.00286351	0.0330988
GO:0005667	transcription regulator complex	17	10	PY17X_0616800,PY17X_0624900,PY17X_0833100,PY17X_1113000,PY17X_1131500,PY17X_1240200,PY17X_1304800,PY17X_1309600,PY17X_1316800,PY17X_1466200,	58.8	3.52	7.21	0.000100474	0.00286351	0.0343622
GO:0012505	endomembrane system	163	43	PY17X_0211500,PY17X_0307500,PY17X_0308600,PY17X_0309000,PY17X_0404000,PY17X_0417300,PY17X_0420700,PY17X_0506200,PY17X_0611900,PY17X_0717200,PY17X_0805700,PY17X_0839300,PY17X_0908800,PY17X_0910500,PY17X_0914200,PY17X_0915200,PY17X_0915400,PY17X_0926200,PY17X_0942200,PY17X_1004200,PY17X_1016400,PY17X_1039400,PY17X_1125000,PY17X_1141300,PY17X_1208400,PY17X_1212800,PY17X_1212900,PY17X_1219800,PY17X_1…	26.4	1.58	1.83	0.000972667	0.0255886	0.332652
GO:0090575	RNA polymerase II transcription regulator complex	12	7	PY17X_0616800,PY17X_0833100,PY17X_1113000,PY17X_1131500,PY17X_1304800,PY17X_1309600,PY17X_1466200,	58.3	3.49	7.04	0.00128646	0.0314263	0.439968
GO:0005681	spliceosomal complex	50	17	PY17X_0315900,PY17X_0518500,PY17X_0622700,PY17X_0701700,PY17X_0711100,PY17X_0826900,PY17X_0923500,PY17X_1008100,PY17X_1025100,PY17X_1230400,PY17X_1238500,PY17X_1305300,PY17X_1311000,PY17X_1339900,PY17X_1344900,PY17X_1453000,PY17X_1455300,	34	2.04	2.61	0.00211286	0.042783	0.722597
GO:0033290	eukaryotic 48S preinitiation complex	10	6	PY17X_0112000,PY17X_0411100,PY17X_0607300,PY17X_0617200,PY17X_0715400,PY17X_1246200,	60	3.59	7.53	0.00243387	0.042783	0.832383
GO:0016282	eukaryotic 43S preinitiation complex	10	6	PY17X_0112000,PY17X_0411100,PY17X_0607300,PY17X_0617200,PY17X_0715400,PY17X_1246200,	60	3.59	7.53	0.00243387	0.042783	0.832383
GO:0070993	translation preinitiation complex	10	6	PY17X_0112000,PY17X_0411100,PY17X_0607300,PY17X_0617200,PY17X_0715400,PY17X_1246200,	60	3.59	7.53	0.00243387	0.042783	0.832383
GO:0031975	envelope	81	24	PY17X_0309000,PY17X_0420700,PY17X_0508200,PY17X_0510900,PY17X_0707200,PY17X_0713200,PY17X_0816100,PY17X_0937400,PY17X_1019200,PY17X_1023700,PY17X_1114300,PY17X_1122900,PY17X_1145800,PY17X_1216300,PY17X_1248900,PY17X_1330100,PY17X_1345400,PY17X_1358200,PY17X_1430900,PY17X_1440600,PY17X_1447900,PY17X_1458800,PY17X_MIT00800,PY17X_MIT00900,	29.6	1.77	2.14	0.00250193	0.042783	0.855661
GO:0031967	organelle envelope	81	24	PY17X_0309000,PY17X_0420700,PY17X_0508200,PY17X_0510900,PY17X_0707200,PY17X_0713200,PY17X_0816100,PY17X_0937400,PY17X_1019200,PY17X_1023700,PY17X_1114300,PY17X_1122900,PY17X_1145800,PY17X_1216300,PY17X_1248900,PY17X_1330100,PY17X_1345400,PY17X_1358200,PY17X_1430900,PY17X_1440600,PY17X_1447900,PY17X_1458800,PY17X_MIT00800,PY17X_MIT00900,	29.6	1.77	2.14	0.00250193	0.042783	0.855661
GO:0070013	intracellular organelle lumen	125	33	PY17X_0104500,PY17X_0204700,PY17X_0205300,PY17X_0316700,PY17X_0404100,PY17X_0506000,PY17X_0510900,PY17X_0512300,PY17X_0615900,PY17X_0616800,PY17X_0620300,PY17X_0622800,PY17X_0712200,PY17X_0712600,PY17X_0805700,PY17X_0816100,PY17X_0818600,PY17X_0833100,PY17X_0931600,PY17X_1007500,PY17X_1008200,PY17X_1023700,PY17X_1037500,PY17X_1113000,PY17X_1145800,PY17X_1223300,PY17X_1235600,PY17X_1249100,PY17X_1…	26.4	1.58	1.82	0.00361819	0.0538009	1
GO:0031974	membrane-enclosed lumen	125	33	PY17X_0104500,PY17X_0204700,PY17X_0205300,PY17X_0316700,PY17X_0404100,PY17X_0506000,PY17X_0510900,PY17X_0512300,PY17X_0615900,PY17X_0616800,PY17X_0620300,PY17X_0622800,PY17X_0712200,PY17X_0712600,PY17X_0805700,PY17X_0816100,PY17X_0818600,PY17X_0833100,PY17X_0931600,PY17X_1007500,PY17X_1008200,PY17X_1023700,PY17X_1037500,PY17X_1113000,PY17X_1145800,PY17X_1223300,PY17X_1235600,PY17X_1249100,PY17X_1…	26.4	1.58	1.82	0.00361819	0.0538009	1
GO:0043233	organelle lumen	125	33	PY17X_0104500,PY17X_0204700,PY17X_0205300,PY17X_0316700,PY17X_0404100,PY17X_0506000,PY17X_0510900,PY17X_0512300,PY17X_0615900,PY17X_0616800,PY17X_0620300,PY17X_0622800,PY17X_0712200,PY17X_0712600,PY17X_0805700,PY17X_0816100,PY17X_0818600,PY17X_0833100,PY17X_0931600,PY17X_1007500,PY17X_1008200,PY17X_1023700,PY17X_1037500,PY17X_1113000,PY17X_1145800,PY17X_1223300,PY17X_1235600,PY17X_1249100,PY17X_1…	26.4	1.58	1.82	0.00361819	0.0538009	1
GO:0005688	U6 snRNP	3	3	PY17X_0701700,PY17X_0711100,PY17X_1238500,	100	5.99	inf	0.00464173	0.0631145	1
GO:0000932	P-body	3	3	PY17X_0925900,PY17X_1220900,PY17X_1304900,	100	5.99	inf	0.00464173	0.0631145	1
GO:0031981	nuclear lumen	94	26	PY17X_0104500,PY17X_0204700,PY17X_0205300,PY17X_0316700,PY17X_0404100,PY17X_0506000,PY17X_0512300,PY17X_0615900,PY17X_0616800,PY17X_0620300,PY17X_0622800,PY17X_0712200,PY17X_0712600,PY17X_0805700,PY17X_0833100,PY17X_0931600,PY17X_1007500,PY17X_1008200,PY17X_1037500,PY17X_1113000,PY17X_1223300,PY17X_1235600,PY17X_1334800,PY17X_1409800,PY17X_1430000,PY17X_1466200,	27.7	1.66	1.94	0.00479818	0.0631145	1
GO:0097525	spliceosomal snRNP complex	22	9	PY17X_0503800,PY17X_0516500,PY17X_0701700,PY17X_0711100,PY17X_0923500,PY17X_1008100,PY17X_1238500,PY17X_1240800,PY17X_1305300,	40.9	2.45	3.48	0.0060899	0.0771388	1
GO:0005852	eukaryotic translation initiation factor 3 complex	12	6	PY17X_0112000,PY17X_0411100,PY17X_0607300,PY17X_0617200,PY17X_0715400,PY17X_1246200,	50	2.99	5.02	0.00792061	0.0957441	1
GO:0005684	U2-type spliceosomal complex	6	4	PY17X_0518500,PY17X_0622700,PY17X_1453000,PY17X_1455300,	66.7	3.99	10.02	0.00871948	0.0957441	1
GO:0070469	respirasome	31	11	PY17X_0205050,PY17X_0508200,PY17X_0713200,PY17X_0924700,PY17X_1019200,PY17X_1122900,PY17X_1225400,PY17X_1330100,PY17X_1358200,PY17X_MIT00800,PY17X_MIT00900,	35.5	2.12	2.77	0.00881758	0.0957441	1
GO:1905354	exoribonuclease complex	9	5	PY17X_0620200,PY17X_1009400,PY17X_1137100,PY17X_1358900,PY17X_1407200,	55.6	3.33	6.27	0.00895851	0.0957441	1
GO:0000178	exosome (RNase complex)	9	5	PY17X_0620200,PY17X_1009400,PY17X_1137100,PY17X_1358900,PY17X_1407200,	55.6	3.33	6.27	0.00895851	0.0957441	1
GO:0005783	endoplasmic reticulum	113	29	PY17X_0307500,PY17X_0309000,PY17X_0404000,PY17X_0417300,PY17X_0506200,PY17X_0611900,PY17X_0717200,PY17X_0805700,PY17X_0908800,PY17X_0910500,PY17X_0914200,PY17X_0915400,PY17X_1039400,PY17X_1125000,PY17X_1141300,PY17X_1208400,PY17X_1212900,PY17X_1220500,PY17X_1221600,PY17X_1224600,PY17X_1248650,PY17X_1305800,PY17X_1323400,PY17X_1350500,PY17X_1351400,PY17X_1432400,PY17X_1441100,PY17X_1447900,PY17X_1…	25.7	1.54	1.75	0.0093754	0.0971632	1
GO:0005740	mitochondrial envelope	71	20	PY17X_0508200,PY17X_0510900,PY17X_0707200,PY17X_0713200,PY17X_0816100,PY17X_0937400,PY17X_1019200,PY17X_1023700,PY17X_1114300,PY17X_1122900,PY17X_1145800,PY17X_1216300,PY17X_1248900,PY17X_1330100,PY17X_1345400,PY17X_1358200,PY17X_1430900,PY17X_1458800,PY17X_MIT00800,PY17X_MIT00900,	28.2	1.69	1.98	0.0101768	0.101659	1
GO:0031966	mitochondrial membrane	62	18	PY17X_0508200,PY17X_0707200,PY17X_0713200,PY17X_0816100,PY17X_0937400,PY17X_1019200,PY17X_1023700,PY17X_1114300,PY17X_1122900,PY17X_1216300,PY17X_1248900,PY17X_1330100,PY17X_1345400,PY17X_1358200,PY17X_1430900,PY17X_1458800,PY17X_MIT00800,PY17X_MIT00900,	29	1.74	2.07	0.0104037	0.101659	1
GO:0120114	Sm-like protein family complex	24	9	PY17X_0503800,PY17X_0516500,PY17X_0701700,PY17X_0711100,PY17X_0923500,PY17X_1008100,PY17X_1238500,PY17X_1240800,PY17X_1305300,	37.5	2.25	3.02	0.0117018	0.108163	1
GO:0030532	small nuclear ribonucleoprotein complex	24	9	PY17X_0503800,PY17X_0516500,PY17X_0701700,PY17X_0711100,PY17X_0923500,PY17X_1008100,PY17X_1238500,PY17X_1240800,PY17X_1305300,	37.5	2.25	3.02	0.0117018	0.108163	1
GO:0005743	mitochondrial inner membrane	54	16	PY17X_0508200,PY17X_0713200,PY17X_0816100,PY17X_0937400,PY17X_1019200,PY17X_1023700,PY17X_1114300,PY17X_1122900,PY17X_1216300,PY17X_1248900,PY17X_1330100,PY17X_1358200,PY17X_1430900,PY17X_1458800,PY17X_MIT00800,PY17X_MIT00900,	29.6	1.77	2.12	0.0124744	0.108263	1
GO:1990351	transporter complex	13	6	PY17X_0713200,PY17X_1019200,PY17X_1105200,PY17X_1122900,PY17X_1145800,PY17X_1330100,	46.2	2.76	4.3	0.0126624	0.108263	1
GO:0016591	RNA polymerase II, holoenzyme	13	6	PY17X_0204700,PY17X_0404100,PY17X_0616800,PY17X_0833100,PY17X_1113000,PY17X_1466200,	46.2	2.76	4.3	0.0126624	0.108263	1
GO:0019866	organelle inner membrane	55	16	PY17X_0508200,PY17X_0713200,PY17X_0816100,PY17X_0937400,PY17X_1019200,PY17X_1023700,PY17X_1114300,PY17X_1122900,PY17X_1216300,PY17X_1248900,PY17X_1330100,PY17X_1358200,PY17X_1430900,PY17X_1458800,PY17X_MIT00800,PY17X_MIT00900,	29.1	1.74	2.07	0.0149511	0.124714	1
GO:0031201	SNARE complex	4	3	PY17X_1212800,PY17X_1221600,PY17X_1458900,	75	4.49	15.02	0.0162491	0.132314	1
GO:0005730	nucleolus	47	14	PY17X_0205300,PY17X_0506000,PY17X_0512300,PY17X_0620300,PY17X_0622800,PY17X_0712200,PY17X_0712600,PY17X_0931600,PY17X_1007500,PY17X_1008200,PY17X_1037500,PY17X_1223300,PY17X_1334800,PY17X_1409800,	29.8	1.78	2.14	0.0179522	0.142783	1
GO:1902495	transmembrane transporter complex	11	5	PY17X_0713200,PY17X_1019200,PY17X_1105200,PY17X_1122900,PY17X_1330100,	45.5	2.72	4.18	0.0245495	0.179262	1
GO:0046540	U4/U6 x U5 tri-snRNP complex	11	5	PY17X_0701700,PY17X_0711100,PY17X_0923500,PY17X_1008100,PY17X_1238500,	45.5	2.72	4.18	0.0245495	0.179262	1
GO:0031410	cytoplasmic vesicle	49	14	PY17X_0211500,PY17X_0304500,PY17X_0308600,PY17X_0911700,PY17X_0915200,PY17X_0942200,PY17X_1004200,PY17X_1010100,PY17X_1016400,PY17X_1214500,PY17X_1221600,PY17X_1327500,PY17X_1335900,PY17X_1447900,	28.6	1.71	2.01	0.0257264	0.179262	1
GO:0097708	intracellular vesicle	49	14	PY17X_0211500,PY17X_0304500,PY17X_0308600,PY17X_0911700,PY17X_0915200,PY17X_0942200,PY17X_1004200,PY17X_1010100,PY17X_1016400,PY17X_1214500,PY17X_1221600,PY17X_1327500,PY17X_1335900,PY17X_1447900,	28.6	1.71	2.01	0.0257264	0.179262	1
GO:0031982	vesicle	54	15	PY17X_0211500,PY17X_0304500,PY17X_0308600,PY17X_0517600,PY17X_0911700,PY17X_0915200,PY17X_0942200,PY17X_1004200,PY17X_1010100,PY17X_1016400,PY17X_1214500,PY17X_1221600,PY17X_1327500,PY17X_1335900,PY17X_1447900,	27.8	1.66	1.94	0.0274236	0.179262	1
GO:0005672	transcription factor TFIIA complex	2	2	PY17X_0616800,PY17X_1466200,	100	5.99	inf	0.0278565	0.179262	1
GO:0048471	perinuclear region of cytoplasm	2	2	PY17X_1137100,PY17X_1457400,	100	5.99	inf	0.0278565	0.179262	1
GO:0031965	nuclear membrane	2	2	PY17X_0309000,PY17X_1440600,	100	5.99	inf	0.0278565	0.179262	1
GO:0008541	proteasome regulatory particle, lid subcomplex	2	2	PY17X_0412800,PY17X_1031100,	100	5.99	inf	0.0278565	0.179262	1
GO:0005789	endoplasmic reticulum membrane	59	16	PY17X_0307500,PY17X_0309000,PY17X_0611900,PY17X_0910500,PY17X_0914200,PY17X_0915400,PY17X_1141300,PY17X_1208400,PY17X_1212900,PY17X_1220500,PY17X_1248650,PY17X_1305800,PY17X_1323400,PY17X_1350500,PY17X_1432400,PY17X_1462900,	27.1	1.62	1.87	0.0288286	0.179262	1
GO:0042175	nuclear outer membrane-endoplasmic reticulum membrane network	59	16	PY17X_0307500,PY17X_0309000,PY17X_0611900,PY17X_0910500,PY17X_0914200,PY17X_0915400,PY17X_1141300,PY17X_1208400,PY17X_1212900,PY17X_1220500,PY17X_1248650,PY17X_1305800,PY17X_1323400,PY17X_1350500,PY17X_1432400,PY17X_1462900,	27.1	1.62	1.87	0.0288286	0.179262	1
GO:0098827	endoplasmic reticulum subcompartment	59	16	PY17X_0307500,PY17X_0309000,PY17X_0611900,PY17X_0910500,PY17X_0914200,PY17X_0915400,PY17X_1141300,PY17X_1208400,PY17X_1212900,PY17X_1220500,PY17X_1248650,PY17X_1305800,PY17X_1323400,PY17X_1350500,PY17X_1432400,PY17X_1462900,	27.1	1.62	1.87	0.0288286	0.179262	1
GO:0031984	organelle subcompartment	64	17	PY17X_0307500,PY17X_0309000,PY17X_0611900,PY17X_0910500,PY17X_0914200,PY17X_0915400,PY17X_1141300,PY17X_1208400,PY17X_1212900,PY17X_1220500,PY17X_1248650,PY17X_1305800,PY17X_1323400,PY17X_1350500,PY17X_1432400,PY17X_1458900,PY17X_1462900,	26.6	1.59	1.82	0.0299772	0.181235	1
GO:0044424	obsolete intracellular part	281	59	PY17X_0104200,PY17X_0108700,PY17X_0108900,PY17X_0112000,PY17X_0205800,PY17X_0211600,PY17X_0301300,PY17X_0404000,PY17X_0411100,PY17X_0416900,PY17X_0516500,PY17X_0517600,PY17X_0612800,PY17X_0616600,PY17X_0617200,PY17X_0620200,PY17X_0622300,PY17X_0705200,PY17X_0714300,PY17X_0715200,PY17X_0715400,PY17X_0715800,PY17X_0820900,PY17X_0905100,PY17X_0915200,PY17X_1008700,PY17X_1009400,PY17X_1013500,PY17X_1…	21	1.26	1.35	0.0305292	0.181235	1
GO:0005635	nuclear envelope	8	4	PY17X_0309000,PY17X_0420700,PY17X_1440600,PY17X_1447900,	50	2.99	5.01	0.0307358	0.181235	1
GO:0098803	respiratory chain complex	28	9	PY17X_0205050,PY17X_0508200,PY17X_0713200,PY17X_0924700,PY17X_1019200,PY17X_1122900,PY17X_1225400,PY17X_1330100,PY17X_1358200,	32.1	1.92	2.38	0.0331989	0.192441	1
GO:0016272	prefoldin complex	5	3	PY17X_0618800,PY17X_0922200,PY17X_1112700,	60	3.59	7.51	0.0355989	0.199587	1
GO:0000974	Prp19 complex	5	3	PY17X_0518500,PY17X_1339900,PY17X_1453000,	60	3.59	7.51	0.0355989	0.199587	1
GO:0097526	spliceosomal tri-snRNP complex	12	5	PY17X_0701700,PY17X_0711100,PY17X_0923500,PY17X_1008100,PY17X_1238500,	41.7	2.5	3.58	0.0364273	0.200938	1
GO:0044312	crystalloid	16	6	PY17X_0513100,PY17X_0705100,PY17X_0705200,PY17X_0904300,PY17X_1016900,PY17X_1105200,	37.5	2.25	3.01	0.0378434	0.205436	1
GO:0005829	cytosol	112	26	PY17X_0108900,PY17X_0406200,PY17X_0416900,PY17X_0510300,PY17X_0717100,PY17X_0717200,PY17X_0828100,PY17X_0928400,PY17X_1015000,PY17X_1015900,PY17X_1137100,PY17X_1139200,PY17X_1217400,PY17X_1217500,PY17X_1218800,PY17X_1232700,PY17X_1306300,PY17X_1330200,PY17X_1347400,PY17X_1348900,PY17X_1349200,PY17X_1351600,PY17X_1371200,PY17X_1413200,PY17X_1416600,PY17X_1428300,	23.2	1.39	1.53	0.0448044	0.239424	1
GO:0005750	mitochondrial respiratory chain complex III	9	4	PY17X_0713200,PY17X_1019200,PY17X_1122900,PY17X_1330100,	44.4	2.66	4.01	0.0481577	0.249544	1
GO:0045275	respiratory chain complex III	9	4	PY17X_0713200,PY17X_1019200,PY17X_1122900,PY17X_1330100,	44.4	2.66	4.01	0.0481577	0.249544	1

## Sheet: molecular function
ID	Name	Bgd count	Result count	Result gene list	Pct of bgd	Fold enrichment	Odds ratio	P-value	Benjamini	Bonferroni
GO:0005737	cytoplasm	884	211	PY17X_0104200,PY17X_0104600,PY17X_0108700,PY17X_0108900,PY17X_0112000,PY17X_0205800,PY17X_0207800,PY17X_0211500,PY17X_0211600,PY17X_0213500,PY17X_0214500,PY17X_0215100,PY17X_0301300,PY17X_0304300,PY17X_0304500,PY17X_0307500,PY17X_0308600,PY17X_0309000,PY17X_0311600,PY17X_0403400,PY17X_0404000,PY17X_0405700,PY17X_0406200,PY17X_0411100,PY17X_0416900,PY17X_0417300,PY17X_0502500,PY17X_0506200,PY17X_0…	23.9	1.43	1.78	5.58032e-10	1.90847e-07	1.90847e-07
GO:0005732	sno(s)RNA-containing ribonucleoprotein complex	8	8	PY17X_0512300,PY17X_0711100,PY17X_0923500,PY17X_0931600,PY17X_1223300,PY17X_1238500,PY17X_1311000,PY17X_1344900,	100	5.99	inf	5.86589e-07	0.000100307	0.000200614
GO:1990904	ribonucleoprotein complex	153	49	PY17X_0112000,PY17X_0214500,PY17X_0315900,PY17X_0411100,PY17X_0503800,PY17X_0512300,PY17X_0516500,PY17X_0518500,PY17X_0607300,PY17X_0616100,PY17X_0617200,PY17X_0622700,PY17X_0701700,PY17X_0709500,PY17X_0711100,PY17X_0712200,PY17X_0712600,PY17X_0715400,PY17X_0826000,PY17X_0826900,PY17X_0835300,PY17X_0923500,PY17X_0931600,PY17X_1008100,PY17X_1015000,PY17X_1025100,PY17X_1122200,PY17X_1218800,PY17X_1…	32	1.92	2.44	1.58629e-06	0.000180837	0.00054251
GO:0005840	ribosome	168	52	PY17X_0104600,PY17X_0111600,PY17X_0307900,PY17X_0311600,PY17X_0315000,PY17X_0316300,PY17X_0410200,PY17X_0416700,PY17X_0504700,PY17X_0513000,PY17X_0524200,PY17X_0609000,PY17X_0616100,PY17X_0716000,PY17X_0721900,PY17X_0806100,PY17X_0812500,PY17X_0906300,PY17X_0907800,PY17X_0907900,PY17X_0919800,PY17X_0924100,PY17X_0926600,PY17X_0943300,PY17X_1015000,PY17X_1023900,PY17X_1036300,PY17X_1103800,PY17X_1…	31	1.85	2.33	2.41209e-06	0.000206233	0.000824933
GO:0043232	intracellular non-membrane-bounded organelle	317	84	PY17X_0104600,PY17X_0111600,PY17X_0205300,PY17X_0307900,PY17X_0311600,PY17X_0315000,PY17X_0316300,PY17X_0410200,PY17X_0416700,PY17X_0504700,PY17X_0506000,PY17X_0512300,PY17X_0513000,PY17X_0513100,PY17X_0524200,PY17X_0609000,PY17X_0616100,PY17X_0620300,PY17X_0622800,PY17X_0705100,PY17X_0705200,PY17X_0712200,PY17X_0712600,PY17X_0716000,PY17X_0716200,PY17X_0721900,PY17X_0806100,PY17X_0812500,PY17X_0…	26.5	1.59	1.9	3.18907e-06	0.000208542	0.00109066
GO:0043228	non-membrane-bounded organelle	318	84	PY17X_0104600,PY17X_0111600,PY17X_0205300,PY17X_0307900,PY17X_0311600,PY17X_0315000,PY17X_0316300,PY17X_0410200,PY17X_0416700,PY17X_0504700,PY17X_0506000,PY17X_0512300,PY17X_0513000,PY17X_0513100,PY17X_0524200,PY17X_0609000,PY17X_0616100,PY17X_0620300,PY17X_0622800,PY17X_0705100,PY17X_0705200,PY17X_0712200,PY17X_0712600,PY17X_0716000,PY17X_0716200,PY17X_0721900,PY17X_0806100,PY17X_0812500,PY17X_0…	26.4	1.58	1.89	3.65864e-06	0.000208542	0.00125125
GO:0044444	obsolete cytoplasmic part	323	84	PY17X_0104600,PY17X_0108900,PY17X_0215100,PY17X_0301300,PY17X_0304300,PY17X_0304500,PY17X_0311600,PY17X_0404000,PY17X_0405700,PY17X_0406200,PY17X_0416900,PY17X_0417300,PY17X_0502500,PY17X_0506200,PY17X_0508200,PY17X_0510300,PY17X_0610700,PY17X_0616100,PY17X_0705500,PY17X_0707200,PY17X_0710800,PY17X_0715600,PY17X_0717100,PY17X_0717200,PY17X_0805700,PY17X_0819600,PY17X_0828100,PY17X_0902800,PY17X_0…	26	1.56	1.85	7.14825e-06	0.000349243	0.0024447
GO:0140513	nuclear protein-containing complex	142	44	PY17X_0204700,PY17X_0205800,PY17X_0315900,PY17X_0404100,PY17X_0420700,PY17X_0503800,PY17X_0512300,PY17X_0516500,PY17X_0518500,PY17X_0615900,PY17X_0616800,PY17X_0622700,PY17X_0701700,PY17X_0709400,PY17X_0711100,PY17X_0712200,PY17X_0826900,PY17X_0833100,PY17X_0905900,PY17X_0910100,PY17X_0923500,PY17X_1008100,PY17X_1025100,PY17X_1113000,PY17X_1131500,PY17X_1223300,PY17X_1230400,PY17X_1235600,PY17X_1…	31	1.86	2.32	1.41745e-05	0.000605962	0.00484769
GO:0005634	nucleus	334	83	PY17X_0113700,PY17X_0208000,PY17X_0211800,PY17X_0215800,PY17X_0316700,PY17X_0404100,PY17X_0509200,PY17X_0512300,PY17X_0516500,PY17X_0607000,PY17X_0607600,PY17X_0615900,PY17X_0622300,PY17X_0707600,PY17X_0715800,PY17X_0716200,PY17X_0717100,PY17X_0718700,PY17X_0805700,PY17X_0811200,PY17X_0817100,PY17X_0818600,PY17X_0828100,PY17X_0829000,PY17X_0831700,PY17X_0835300,PY17X_0907300,PY17X_0911000,PY17X_0…	24.9	1.49	1.73	5.06383e-05	0.00192426	0.0173183
GO:0005739	mitochondrion	156	45	PY17X_0104600,PY17X_0215100,PY17X_0301300,PY17X_0304300,PY17X_0311600,PY17X_0405700,PY17X_0502500,PY17X_0508200,PY17X_0610700,PY17X_0616100,PY17X_0705500,PY17X_0707200,PY17X_0710800,PY17X_0715600,PY17X_0819600,PY17X_0902800,PY17X_0906300,PY17X_0909200,PY17X_0915500,PY17X_0926600,PY17X_0932400,PY17X_1007500,PY17X_1019200,PY17X_1027200,PY17X_1033300,PY17X_1122900,PY17X_1211600,PY17X_1216300,PY17X_1…	28.8	1.73	2.09	8.18366e-05	0.00279881	0.0279881
GO:0031090	organelle membrane	157	45	PY17X_0211500,PY17X_0307500,PY17X_0309000,PY17X_0508200,PY17X_0611900,PY17X_0707200,PY17X_0713200,PY17X_0807600,PY17X_0816100,PY17X_0839300,PY17X_0910500,PY17X_0914200,PY17X_0915200,PY17X_0915400,PY17X_0937400,PY17X_1004200,PY17X_1016400,PY17X_1019200,PY17X_1023700,PY17X_1114300,PY17X_1122900,PY17X_1141300,PY17X_1208400,PY17X_1212800,PY17X_1212900,PY17X_1216300,PY17X_1220500,PY17X_1248650,PY17X_1…	28.7	1.72	2.07	9.678e-05	0.00286351	0.0330988
GO:0005667	transcription regulator complex	17	10	PY17X_0616800,PY17X_0624900,PY17X_0833100,PY17X_1113000,PY17X_1131500,PY17X_1240200,PY17X_1304800,PY17X_1309600,PY17X_1316800,PY17X_1466200,	58.8	3.52	7.21	0.000100474	0.00286351	0.0343622
GO:0012505	endomembrane system	163	43	PY17X_0211500,PY17X_0307500,PY17X_0308600,PY17X_0309000,PY17X_0404000,PY17X_0417300,PY17X_0420700,PY17X_0506200,PY17X_0611900,PY17X_0717200,PY17X_0805700,PY17X_0839300,PY17X_0908800,PY17X_0910500,PY17X_0914200,PY17X_0915200,PY17X_0915400,PY17X_0926200,PY17X_0942200,PY17X_1004200,PY17X_1016400,PY17X_1039400,PY17X_1125000,PY17X_1141300,PY17X_1208400,PY17X_1212800,PY17X_1212900,PY17X_1219800,PY17X_1…	26.4	1.58	1.83	0.000972667	0.0255886	0.332652
GO:0090575	RNA polymerase II transcription regulator complex	12	7	PY17X_0616800,PY17X_0833100,PY17X_1113000,PY17X_1131500,PY17X_1304800,PY17X_1309600,PY17X_1466200,	58.3	3.49	7.04	0.00128646	0.0314263	0.439968
GO:0005681	spliceosomal complex	50	17	PY17X_0315900,PY17X_0518500,PY17X_0622700,PY17X_0701700,PY17X_0711100,PY17X_0826900,PY17X_0923500,PY17X_1008100,PY17X_1025100,PY17X_1230400,PY17X_1238500,PY17X_1305300,PY17X_1311000,PY17X_1339900,PY17X_1344900,PY17X_1453000,PY17X_1455300,	34	2.04	2.61	0.00211286	0.042783	0.722597
GO:0033290	eukaryotic 48S preinitiation complex	10	6	PY17X_0112000,PY17X_0411100,PY17X_0607300,PY17X_0617200,PY17X_0715400,PY17X_1246200,	60	3.59	7.53	0.00243387	0.042783	0.832383
GO:0016282	eukaryotic 43S preinitiation complex	10	6	PY17X_0112000,PY17X_0411100,PY17X_0607300,PY17X_0617200,PY17X_0715400,PY17X_1246200,	60	3.59	7.53	0.00243387	0.042783	0.832383
GO:0070993	translation preinitiation complex	10	6	PY17X_0112000,PY17X_0411100,PY17X_0607300,PY17X_0617200,PY17X_0715400,PY17X_1246200,	60	3.59	7.53	0.00243387	0.042783	0.832383
GO:0031975	envelope	81	24	PY17X_0309000,PY17X_0420700,PY17X_0508200,PY17X_0510900,PY17X_0707200,PY17X_0713200,PY17X_0816100,PY17X_0937400,PY17X_1019200,PY17X_1023700,PY17X_1114300,PY17X_1122900,PY17X_1145800,PY17X_1216300,PY17X_1248900,PY17X_1330100,PY17X_1345400,PY17X_1358200,PY17X_1430900,PY17X_1440600,PY17X_1447900,PY17X_1458800,PY17X_MIT00800,PY17X_MIT00900,	29.6	1.77	2.14	0.00250193	0.042783	0.855661
GO:0031967	organelle envelope	81	24	PY17X_0309000,PY17X_0420700,PY17X_0508200,PY17X_0510900,PY17X_0707200,PY17X_0713200,PY17X_0816100,PY17X_0937400,PY17X_1019200,PY17X_1023700,PY17X_1114300,PY17X_1122900,PY17X_1145800,PY17X_1216300,PY17X_1248900,PY17X_1330100,PY17X_1345400,PY17X_1358200,PY17X_1430900,PY17X_1440600,PY17X_1447900,PY17X_1458800,PY17X_MIT00800,PY17X_MIT00900,	29.6	1.77	2.14	0.00250193	0.042783	0.855661
GO:0070013	intracellular organelle lumen	125	33	PY17X_0104500,PY17X_0204700,PY17X_0205300,PY17X_0316700,PY17X_0404100,PY17X_0506000,PY17X_0510900,PY17X_0512300,PY17X_0615900,PY17X_0616800,PY17X_0620300,PY17X_0622800,PY17X_0712200,PY17X_0712600,PY17X_0805700,PY17X_0816100,PY17X_0818600,PY17X_0833100,PY17X_0931600,PY17X_1007500,PY17X_1008200,PY17X_1023700,PY17X_1037500,PY17X_1113000,PY17X_1145800,PY17X_1223300,PY17X_1235600,PY17X_1249100,PY17X_1…	26.4	1.58	1.82	0.00361819	0.0538009	1
GO:0031974	membrane-enclosed lumen	125	33	PY17X_0104500,PY17X_0204700,PY17X_0205300,PY17X_0316700,PY17X_0404100,PY17X_0506000,PY17X_0510900,PY17X_0512300,PY17X_0615900,PY17X_0616800,PY17X_0620300,PY17X_0622800,PY17X_0712200,PY17X_0712600,PY17X_0805700,PY17X_0816100,PY17X_0818600,PY17X_0833100,PY17X_0931600,PY17X_1007500,PY17X_1008200,PY17X_1023700,PY17X_1037500,PY17X_1113000,PY17X_1145800,PY17X_1223300,PY17X_1235600,PY17X_1249100,PY17X_1…	26.4	1.58	1.82	0.00361819	0.0538009	1
GO:0043233	organelle lumen	125	33	PY17X_0104500,PY17X_0204700,PY17X_0205300,PY17X_0316700,PY17X_0404100,PY17X_0506000,PY17X_0510900,PY17X_0512300,PY17X_0615900,PY17X_0616800,PY17X_0620300,PY17X_0622800,PY17X_0712200,PY17X_0712600,PY17X_0805700,PY17X_0816100,PY17X_0818600,PY17X_0833100,PY17X_0931600,PY17X_1007500,PY17X_1008200,PY17X_1023700,PY17X_1037500,PY17X_1113000,PY17X_1145800,PY17X_1223300,PY17X_1235600,PY17X_1249100,PY17X_1…	26.4	1.58	1.82	0.00361819	0.0538009	1
GO:0005688	U6 snRNP	3	3	PY17X_0701700,PY17X_0711100,PY17X_1238500,	100	5.99	inf	0.00464173	0.0631145	1
GO:0000932	P-body	3	3	PY17X_0925900,PY17X_1220900,PY17X_1304900,	100	5.99	inf	0.00464173	0.0631145	1
GO:0031981	nuclear lumen	94	26	PY17X_0104500,PY17X_0204700,PY17X_0205300,PY17X_0316700,PY17X_0404100,PY17X_0506000,PY17X_0512300,PY17X_0615900,PY17X_0616800,PY17X_0620300,PY17X_0622800,PY17X_0712200,PY17X_0712600,PY17X_0805700,PY17X_0833100,PY17X_0931600,PY17X_1007500,PY17X_1008200,PY17X_1037500,PY17X_1113000,PY17X_1223300,PY17X_1235600,PY17X_1334800,PY17X_1409800,PY17X_1430000,PY17X_1466200,	27.7	1.66	1.94	0.00479818	0.0631145	1
GO:0097525	spliceosomal snRNP complex	22	9	PY17X_0503800,PY17X_0516500,PY17X_0701700,PY17X_0711100,PY17X_0923500,PY17X_1008100,PY17X_1238500,PY17X_1240800,PY17X_1305300,	40.9	2.45	3.48	0.0060899	0.0771388	1
GO:0005852	eukaryotic translation initiation factor 3 complex	12	6	PY17X_0112000,PY17X_0411100,PY17X_0607300,PY17X_0617200,PY17X_0715400,PY17X_1246200,	50	2.99	5.02	0.00792061	0.0957441	1
GO:0005684	U2-type spliceosomal complex	6	4	PY17X_0518500,PY17X_0622700,PY17X_1453000,PY17X_1455300,	66.7	3.99	10.02	0.00871948	0.0957441	1
GO:0070469	respirasome	31	11	PY17X_0205050,PY17X_0508200,PY17X_0713200,PY17X_0924700,PY17X_1019200,PY17X_1122900,PY17X_1225400,PY17X_1330100,PY17X_1358200,PY17X_MIT00800,PY17X_MIT00900,	35.5	2.12	2.77	0.00881758	0.0957441	1
GO:1905354	exoribonuclease complex	9	5	PY17X_0620200,PY17X_1009400,PY17X_1137100,PY17X_1358900,PY17X_1407200,	55.6	3.33	6.27	0.00895851	0.0957441	1
GO:0000178	exosome (RNase complex)	9	5	PY17X_0620200,PY17X_1009400,PY17X_1137100,PY17X_1358900,PY17X_1407200,	55.6	3.33	6.27	0.00895851	0.0957441	1
GO:0005783	endoplasmic reticulum	113	29	PY17X_0307500,PY17X_0309000,PY17X_0404000,PY17X_0417300,PY17X_0506200,PY17X_0611900,PY17X_0717200,PY17X_0805700,PY17X_0908800,PY17X_0910500,PY17X_0914200,PY17X_0915400,PY17X_1039400,PY17X_1125000,PY17X_1141300,PY17X_1208400,PY17X_1212900,PY17X_1220500,PY17X_1221600,PY17X_1224600,PY17X_1248650,PY17X_1305800,PY17X_1323400,PY17X_1350500,PY17X_1351400,PY17X_1432400,PY17X_1441100,PY17X_1447900,PY17X_1…	25.7	1.54	1.75	0.0093754	0.0971632	1
GO:0005740	mitochondrial envelope	71	20	PY17X_0508200,PY17X_0510900,PY17X_0707200,PY17X_0713200,PY17X_0816100,PY17X_0937400,PY17X_1019200,PY17X_1023700,PY17X_1114300,PY17X_1122900,PY17X_1145800,PY17X_1216300,PY17X_1248900,PY17X_1330100,PY17X_1345400,PY17X_1358200,PY17X_1430900,PY17X_1458800,PY17X_MIT00800,PY17X_MIT00900,	28.2	1.69	1.98	0.0101768	0.101659	1
GO:0031966	mitochondrial membrane	62	18	PY17X_0508200,PY17X_0707200,PY17X_0713200,PY17X_0816100,PY17X_0937400,PY17X_1019200,PY17X_1023700,PY17X_1114300,PY17X_1122900,PY17X_1216300,PY17X_1248900,PY17X_1330100,PY17X_1345400,PY17X_1358200,PY17X_1430900,PY17X_1458800,PY17X_MIT00800,PY17X_MIT00900,	29	1.74	2.07	0.0104037	0.101659	1
GO:0120114	Sm-like protein family complex	24	9	PY17X_0503800,PY17X_0516500,PY17X_0701700,PY17X_0711100,PY17X_0923500,PY17X_1008100,PY17X_1238500,PY17X_1240800,PY17X_1305300,	37.5	2.25	3.02	0.0117018	0.108163	1
GO:0030532	small nuclear ribonucleoprotein complex	24	9	PY17X_0503800,PY17X_0516500,PY17X_0701700,PY17X_0711100,PY17X_0923500,PY17X_1008100,PY17X_1238500,PY17X_1240800,PY17X_1305300,	37.5	2.25	3.02	0.0117018	0.108163	1
GO:0005743	mitochondrial inner membrane	54	16	PY17X_0508200,PY17X_0713200,PY17X_0816100,PY17X_0937400,PY17X_1019200,PY17X_1023700,PY17X_1114300,PY17X_1122900,PY17X_1216300,PY17X_1248900,PY17X_1330100,PY17X_1358200,PY17X_1430900,PY17X_1458800,PY17X_MIT00800,PY17X_MIT00900,	29.6	1.77	2.12	0.0124744	0.108263	1
GO:1990351	transporter complex	13	6	PY17X_0713200,PY17X_1019200,PY17X_1105200,PY17X_1122900,PY17X_1145800,PY17X_1330100,	46.2	2.76	4.3	0.0126624	0.108263	1
GO:0016591	RNA polymerase II, holoenzyme	13	6	PY17X_0204700,PY17X_0404100,PY17X_0616800,PY17X_0833100,PY17X_1113000,PY17X_1466200,	46.2	2.76	4.3	0.0126624	0.108263	1
GO:0019866	organelle inner membrane	55	16	PY17X_0508200,PY17X_0713200,PY17X_0816100,PY17X_0937400,PY17X_1019200,PY17X_1023700,PY17X_1114300,PY17X_1122900,PY17X_1216300,PY17X_1248900,PY17X_1330100,PY17X_1358200,PY17X_1430900,PY17X_1458800,PY17X_MIT00800,PY17X_MIT00900,	29.1	1.74	2.07	0.0149511	0.124714	1
GO:0031201	SNARE complex	4	3	PY17X_1212800,PY17X_1221600,PY17X_1458900,	75	4.49	15.02	0.0162491	0.132314	1
GO:0005730	nucleolus	47	14	PY17X_0205300,PY17X_0506000,PY17X_0512300,PY17X_0620300,PY17X_0622800,PY17X_0712200,PY17X_0712600,PY17X_0931600,PY17X_1007500,PY17X_1008200,PY17X_1037500,PY17X_1223300,PY17X_1334800,PY17X_1409800,	29.8	1.78	2.14	0.0179522	0.142783	1
GO:1902495	transmembrane transporter complex	11	5	PY17X_0713200,PY17X_1019200,PY17X_1105200,PY17X_1122900,PY17X_1330100,	45.5	2.72	4.18	0.0245495	0.179262	1
GO:0046540	U4/U6 x U5 tri-snRNP complex	11	5	PY17X_0701700,PY17X_0711100,PY17X_0923500,PY17X_1008100,PY17X_1238500,	45.5	2.72	4.18	0.0245495	0.179262	1
GO:0031410	cytoplasmic vesicle	49	14	PY17X_0211500,PY17X_0304500,PY17X_0308600,PY17X_0911700,PY17X_0915200,PY17X_0942200,PY17X_1004200,PY17X_1010100,PY17X_1016400,PY17X_1214500,PY17X_1221600,PY17X_1327500,PY17X_1335900,PY17X_1447900,	28.6	1.71	2.01	0.0257264	0.179262	1
GO:0097708	intracellular vesicle	49	14	PY17X_0211500,PY17X_0304500,PY17X_0308600,PY17X_0911700,PY17X_0915200,PY17X_0942200,PY17X_1004200,PY17X_1010100,PY17X_1016400,PY17X_1214500,PY17X_1221600,PY17X_1327500,PY17X_1335900,PY17X_1447900,	28.6	1.71	2.01	0.0257264	0.179262	1
GO:0031982	vesicle	54	15	PY17X_0211500,PY17X_0304500,PY17X_0308600,PY17X_0517600,PY17X_0911700,PY17X_0915200,PY17X_0942200,PY17X_1004200,PY17X_1010100,PY17X_1016400,PY17X_1214500,PY17X_1221600,PY17X_1327500,PY17X_1335900,PY17X_1447900,	27.8	1.66	1.94	0.0274236	0.179262	1
GO:0005672	transcription factor TFIIA complex	2	2	PY17X_0616800,PY17X_1466200,	100	5.99	inf	0.0278565	0.179262	1
GO:0048471	perinuclear region of cytoplasm	2	2	PY17X_1137100,PY17X_1457400,	100	5.99	inf	0.0278565	0.179262	1
GO:0031965	nuclear membrane	2	2	PY17X_0309000,PY17X_1440600,	100	5.99	inf	0.0278565	0.179262	1
GO:0008541	proteasome regulatory particle, lid subcomplex	2	2	PY17X_0412800,PY17X_1031100,	100	5.99	inf	0.0278565	0.179262	1
GO:0005789	endoplasmic reticulum membrane	59	16	PY17X_0307500,PY17X_0309000,PY17X_0611900,PY17X_0910500,PY17X_0914200,PY17X_0915400,PY17X_1141300,PY17X_1208400,PY17X_1212900,PY17X_1220500,PY17X_1248650,PY17X_1305800,PY17X_1323400,PY17X_1350500,PY17X_1432400,PY17X_1462900,	27.1	1.62	1.87	0.0288286	0.179262	1
GO:0042175	nuclear outer membrane-endoplasmic reticulum membrane network	59	16	PY17X_0307500,PY17X_0309000,PY17X_0611900,PY17X_0910500,PY17X_0914200,PY17X_0915400,PY17X_1141300,PY17X_1208400,PY17X_1212900,PY17X_1220500,PY17X_1248650,PY17X_1305800,PY17X_1323400,PY17X_1350500,PY17X_1432400,PY17X_1462900,	27.1	1.62	1.87	0.0288286	0.179262	1
GO:0098827	endoplasmic reticulum subcompartment	59	16	PY17X_0307500,PY17X_0309000,PY17X_0611900,PY17X_0910500,PY17X_0914200,PY17X_0915400,PY17X_1141300,PY17X_1208400,PY17X_1212900,PY17X_1220500,PY17X_1248650,PY17X_1305800,PY17X_1323400,PY17X_1350500,PY17X_1432400,PY17X_1462900,	27.1	1.62	1.87	0.0288286	0.179262	1
GO:0031984	organelle subcompartment	64	17	PY17X_0307500,PY17X_0309000,PY17X_0611900,PY17X_0910500,PY17X_0914200,PY17X_0915400,PY17X_1141300,PY17X_1208400,PY17X_1212900,PY17X_1220500,PY17X_1248650,PY17X_1305800,PY17X_1323400,PY17X_1350500,PY17X_1432400,PY17X_1458900,PY17X_1462900,	26.6	1.59	1.82	0.0299772	0.181235	1
GO:0044424	obsolete intracellular part	281	59	PY17X_0104200,PY17X_0108700,PY17X_0108900,PY17X_0112000,PY17X_0205800,PY17X_0211600,PY17X_0301300,PY17X_0404000,PY17X_0411100,PY17X_0416900,PY17X_0516500,PY17X_0517600,PY17X_0612800,PY17X_0616600,PY17X_0617200,PY17X_0620200,PY17X_0622300,PY17X_0705200,PY17X_0714300,PY17X_0715200,PY17X_0715400,PY17X_0715800,PY17X_0820900,PY17X_0905100,PY17X_0915200,PY17X_1008700,PY17X_1009400,PY17X_1013500,PY17X_1…	21	1.26	1.35	0.0305292	0.181235	1
GO:0005635	nuclear envelope	8	4	PY17X_0309000,PY17X_0420700,PY17X_1440600,PY17X_1447900,	50	2.99	5.01	0.0307358	0.181235	1
GO:0098803	respiratory chain complex	28	9	PY17X_0205050,PY17X_0508200,PY17X_0713200,PY17X_0924700,PY17X_1019200,PY17X_1122900,PY17X_1225400,PY17X_1330100,PY17X_1358200,	32.1	1.92	2.38	0.0331989	0.192441	1
GO:0016272	prefoldin complex	5	3	PY17X_0618800,PY17X_0922200,PY17X_1112700,	60	3.59	7.51	0.0355989	0.199587	1
GO:0000974	Prp19 complex	5	3	PY17X_0518500,PY17X_1339900,PY17X_1453000,	60	3.59	7.51	0.0355989	0.199587	1
GO:0097526	spliceosomal tri-snRNP complex	12	5	PY17X_0701700,PY17X_0711100,PY17X_0923500,PY17X_1008100,PY17X_1238500,	41.7	2.5	3.58	0.0364273	0.200938	1
GO:0044312	crystalloid	16	6	PY17X_0513100,PY17X_0705100,PY17X_0705200,PY17X_0904300,PY17X_1016900,PY17X_1105200,	37.5	2.25	3.01	0.0378434	0.205436	1
GO:0005829	cytosol	112	26	PY17X_0108900,PY17X_0406200,PY17X_0416900,PY17X_0510300,PY17X_0717100,PY17X_0717200,PY17X_0828100,PY17X_0928400,PY17X_1015000,PY17X_1015900,PY17X_1137100,PY17X_1139200,PY17X_1217400,PY17X_1217500,PY17X_1218800,PY17X_1232700,PY17X_1306300,PY17X_1330200,PY17X_1347400,PY17X_1348900,PY17X_1349200,PY17X_1351600,PY17X_1371200,PY17X_1413200,PY17X_1416600,PY17X_1428300,	23.2	1.39	1.53	0.0448044	0.239424	1
GO:0005750	mitochondrial respiratory chain complex III	9	4	PY17X_0713200,PY17X_1019200,PY17X_1122900,PY17X_1330100,	44.4	2.66	4.01	0.0481577	0.249544	1
GO:0045275	respiratory chain complex III	9	4	PY17X_0713200,PY17X_1019200,PY17X_1122900,PY17X_1330100,	44.4	2.66	4.01	0.0481577	0.249544	1

## Sheet: KEGG
ID	Name	Bgd count	Result count	Result gene list	Pct of bgd	Fold enrichment	Odds ratio	P-value	Benjamini	Bonferroni
PWY-7407__PK__MetaCyc	aurachin A, B, C and D biosynthesis	30	14	PY17X_0113600,PY17X_0114000,PY17X_0313100,PY17X_0506000,PY17X_0513100,PY17X_0614300,PY17X_0914200,PY17X_1030600,PY17X_1129100,PY17X_1232600,PY17X_1232700,PY17X_1344600,PY17X_1422600,PY17X_1424300,	46.7	2.13	3.29	0.00187911	0.474191	1
PWY-7405__PK__MetaCyc	aurachin RE biosynthesis	30	14	PY17X_0113600,PY17X_0114000,PY17X_0313100,PY17X_0506000,PY17X_0513100,PY17X_0614300,PY17X_0914200,PY17X_1030600,PY17X_1129100,PY17X_1232600,PY17X_1232700,PY17X_1344600,PY17X_1422600,PY17X_1424300,	46.7	2.13	3.29	0.00187911	0.474191	1
PWY-7708__PK__MetaCyc	lyngbyatoxin biosynthesis	30	14	PY17X_0113600,PY17X_0114000,PY17X_0313100,PY17X_0506000,PY17X_0513100,PY17X_0614300,PY17X_0914200,PY17X_1030600,PY17X_1129100,PY17X_1232600,PY17X_1232700,PY17X_1344600,PY17X_1422600,PY17X_1424300,	46.7	2.13	3.29	0.00187911	0.474191	1
PWY-7603__PK__MetaCyc	stephacidin A biosynthesis	8	6	PY17X_0113600,PY17X_0114000,PY17X_1030600,PY17X_1232600,PY17X_1232700,PY17X_1424300,	75	3.43	11.03	0.00192469	0.474191	1
ec00906__PK__KEGG	Carotenoid biosynthesis	35	15	PY17X_0301300,PY17X_0309000,PY17X_0313100,PY17X_0504800,PY17X_0506000,PY17X_0513100,PY17X_0611900,PY17X_0614300,PY17X_0914200,PY17X_1030600,PY17X_1129100,PY17X_1344600,PY17X_1422600,PY17X_1424300,PY17X_1462900,	42.9	1.96	2.82	0.00367145	0.474191	1
PWY-6971__PK__MetaCyc	oleandomycin biosynthesis	34	14	PY17X_0309000,PY17X_0313100,PY17X_0504800,PY17X_0506000,PY17X_0513100,PY17X_0611900,PY17X_0614300,PY17X_0914200,PY17X_1030600,PY17X_1129100,PY17X_1344600,PY17X_1422600,PY17X_1424300,PY17X_1462900,	41.2	1.88	2.62	0.00769087	0.474191	1
PWY-7412__PK__MetaCyc	mycinamicin biosynthesis	34	14	PY17X_0309000,PY17X_0313100,PY17X_0504800,PY17X_0506000,PY17X_0513100,PY17X_0611900,PY17X_0614300,PY17X_0914200,PY17X_1030600,PY17X_1129100,PY17X_1344600,PY17X_1422600,PY17X_1424300,PY17X_1462900,	41.2	1.88	2.62	0.00769087	0.474191	1
PWY-7677__PK__MetaCyc	rosamicin biosynthesis	34	14	PY17X_0309000,PY17X_0313100,PY17X_0504800,PY17X_0506000,PY17X_0513100,PY17X_0611900,PY17X_0614300,PY17X_0914200,PY17X_1030600,PY17X_1129100,PY17X_1344600,PY17X_1422600,PY17X_1424300,PY17X_1462900,	41.2	1.88	2.62	0.00769087	0.474191	1
PWY-7624__PK__MetaCyc	nystatin biosynthesis	34	14	PY17X_0309000,PY17X_0313100,PY17X_0504800,PY17X_0506000,PY17X_0513100,PY17X_0611900,PY17X_0614300,PY17X_0914200,PY17X_1030600,PY17X_1129100,PY17X_1344600,PY17X_1422600,PY17X_1424300,PY17X_1462900,	41.2	1.88	2.62	0.00769087	0.474191	1
PWY-7599__PK__MetaCyc	anditomin biosynthesis	41	16	PY17X_0113600,PY17X_0114000,PY17X_0313100,PY17X_0506000,PY17X_0513100,PY17X_0519900,PY17X_0614300,PY17X_0914200,PY17X_1030600,PY17X_1126300,PY17X_1129100,PY17X_1232600,PY17X_1232700,PY17X_1344600,PY17X_1422600,PY17X_1424300,	39	1.78	2.4	0.00820172	0.474191	1
ec00361__PK__KEGG	Chlorocyclohexane and chlorobenzene degradation	13	7	PY17X_0113600,PY17X_0114000,PY17X_0914200,PY17X_1030600,PY17X_1232600,PY17X_1232700,PY17X_1424300,	53.8	2.46	4.29	0.011071	0.474191	1
ec00522__PK__KEGG	Biosynthesis of 12-, 14- and 16-membered macrolides	13	7	PY17X_0309000,PY17X_0410200,PY17X_0504800,PY17X_0611900,PY17X_1030600,PY17X_1424300,PY17X_1462900,	53.8	2.46	4.29	0.011071	0.474191	1
ec00510__PK__KEGG	N-Glycan biosynthesis	16	8	PY17X_0205150,PY17X_0309000,PY17X_0611900,PY17X_0908800,PY17X_0915800,PY17X_1220500,PY17X_1248650,PY17X_1323400,	50	2.29	3.68	0.0114951	0.474191	1
PWY-7230__PK__MetaCyc	ubiquinol-6 biosynthesis from 4-aminobenzoate (yeast)	16	8	PY17X_0113600,PY17X_0114000,PY17X_0416900,PY17X_0820900,PY17X_1030600,PY17X_1232600,PY17X_1232700,PY17X_1424300,	50	2.29	3.68	0.0114951	0.474191	1
PWY18C3-25__PK__MetaCyc	superpathway of methylsalicylate metabolism	16	8	PY17X_0309000,PY17X_0504800,PY17X_0611900,PY17X_0702800,PY17X_1006200,PY17X_1329400,PY17X_1352700,PY17X_1462900,	50	2.29	3.68	0.0114951	0.474191	1
PWY-7233__PK__MetaCyc	ubiquinol-6 bypass biosynthesis (eukaryotic)	16	8	PY17X_0113600,PY17X_0114000,PY17X_0416900,PY17X_0820900,PY17X_1030600,PY17X_1232600,PY17X_1232700,PY17X_1424300,	50	2.29	3.68	0.0114951	0.474191	1
PWY-7606__PK__MetaCyc	docosahexaenoate biosynthesis III (6-desaturase, mammals)	32	13	PY17X_0313100,PY17X_0502500,PY17X_0506000,PY17X_0513100,PY17X_0614300,PY17X_0914200,PY17X_1126300,PY17X_1129100,PY17X_1245000,PY17X_1344600,PY17X_1351400,PY17X_1351500,PY17X_1422600,	40.6	1.86	2.55	0.0115908	0.474191	1
PWY-7726__PK__MetaCyc	(4Z,7Z,10Z,13Z,16Z)-docosapentaenoate biosynthesis (6-desaturase)	32	13	PY17X_0313100,PY17X_0502500,PY17X_0506000,PY17X_0513100,PY17X_0614300,PY17X_0914200,PY17X_1126300,PY17X_1129100,PY17X_1245000,PY17X_1344600,PY17X_1351400,PY17X_1351500,PY17X_1422600,	40.6	1.86	2.55	0.0115908	0.474191	1
PWY-5993__PK__MetaCyc	superpathway of rifamycin B biosynthesis	29	12	PY17X_0113600,PY17X_0114000,PY17X_0313100,PY17X_0506000,PY17X_0513100,PY17X_0614300,PY17X_0914200,PY17X_1129100,PY17X_1232600,PY17X_1232700,PY17X_1344600,PY17X_1422600,	41.4	1.89	2.62	0.0128844	0.474191	1
PWY-6722__PK__MetaCyc	candicidin biosynthesis	33	13	PY17X_0309000,PY17X_0313100,PY17X_0504800,PY17X_0506000,PY17X_0513100,PY17X_0611900,PY17X_0614300,PY17X_0714000,PY17X_0914200,PY17X_1129100,PY17X_1344600,PY17X_1422600,PY17X_1462900,	39.4	1.8	2.42	0.0154894	0.474191	1
PWY-7235__PK__MetaCyc	superpathway of ubiquinol-6 biosynthesis (eukaryotic)	17	8	PY17X_0113600,PY17X_0114000,PY17X_0416900,PY17X_0820900,PY17X_1030600,PY17X_1232600,PY17X_1232700,PY17X_1424300,	47.1	2.15	3.27	0.0177055	0.474191	1
ec00982__PK__KEGG	Drug metabolism - cytochrome P450	14	7	PY17X_0608600,PY17X_0702800,PY17X_1006200,PY17X_1329400,PY17X_1352700,PY17X_1357200,PY17X_1424300,	50	2.29	3.67	0.0181004	0.474191	1
PWY-7687__PK__MetaCyc	stipitatate biosynthesis	24	10	PY17X_0313100,PY17X_0506000,PY17X_0513100,PY17X_0614300,PY17X_0914200,PY17X_1030600,PY17X_1129100,PY17X_1344600,PY17X_1422600,PY17X_1424300,	41.7	1.91	2.64	0.0216605	0.474191	1
ec00563__PK__KEGG	Glycosylphosphatidylinositol (GPI)-anchor biosynthesis	38	14	PY17X_0203300,PY17X_0309000,PY17X_0504800,PY17X_0517300,PY17X_0611900,PY17X_0815400,PY17X_0839500,PY17X_0909000,PY17X_1037500,PY17X_1119200,PY17X_1125000,PY17X_1233500,PY17X_1462900,PY17X_API01600,	36.8	1.69	2.17	0.0229237	0.474191	1
PWY-6936__PK__MetaCyc	seleno-amino acid biosynthesis (plants)	6	4	PY17X_0113600,PY17X_0114000,PY17X_1232600,PY17X_1232700,	66.7	3.05	7.27	0.022976	0.474191	1
PWY-6303__PK__MetaCyc	methyl indole-3-acetate interconversion	6	4	PY17X_0702800,PY17X_1006200,PY17X_1329400,PY17X_1352700,	66.7	3.05	7.27	0.022976	0.474191	1
PWY-7373__PK__MetaCyc	superpathway of demethylmenaquinol-6 biosynthesis II	6	4	PY17X_0113600,PY17X_0114000,PY17X_1232600,PY17X_1232700,	66.7	3.05	7.27	0.022976	0.474191	1
PWY-5817__PK__MetaCyc	dodecaprenyl diphosphate biosynthesis	6	4	PY17X_0113600,PY17X_0114000,PY17X_1232600,PY17X_1232700,	66.7	3.05	7.27	0.022976	0.474191	1
PWY-5815__PK__MetaCyc	rubber biosynthesis	6	4	PY17X_0113600,PY17X_0114000,PY17X_1232600,PY17X_1232700,	66.7	3.05	7.27	0.022976	0.474191	1
PWY-6403__PK__MetaCyc	carrageenan biosynthesis	6	4	PY17X_0113600,PY17X_0114000,PY17X_1232600,PY17X_1232700,	66.7	3.05	7.27	0.022976	0.474191	1
PWY-7493__PK__MetaCyc	paxilline and diprenylpaxilline biosynthesis	6	4	PY17X_0113600,PY17X_0114000,PY17X_1232600,PY17X_1232700,	66.7	3.05	7.27	0.022976	0.474191	1
PWY-7572__PK__MetaCyc	lolitrem B biosynthesis	6	4	PY17X_0113600,PY17X_0114000,PY17X_1232600,PY17X_1232700,	66.7	3.05	7.27	0.022976	0.474191	1
PWY-6262__PK__MetaCyc	demethylmenaquinol-8 biosynthesis II	6	4	PY17X_0113600,PY17X_0114000,PY17X_1232600,PY17X_1232700,	66.7	3.05	7.27	0.022976	0.474191	1
PWY-4681__PK__MetaCyc	kievitone biosynthesis	6	4	PY17X_0113600,PY17X_0114000,PY17X_1232600,PY17X_1232700,	66.7	3.05	7.27	0.022976	0.474191	1
PWY18C3-24__PK__MetaCyc	methylsalicylate degradation	6	4	PY17X_0702800,PY17X_1006200,PY17X_1329400,PY17X_1352700,	66.7	3.05	7.27	0.022976	0.474191	1
PWY-7540__PK__MetaCyc	aflatrem biosynthesis	6	4	PY17X_0113600,PY17X_0114000,PY17X_1232600,PY17X_1232700,	66.7	3.05	7.27	0.022976	0.474191	1
PWY-4502__PK__MetaCyc	wighteone and luteone biosynthesis	6	4	PY17X_0113600,PY17X_0114000,PY17X_1232600,PY17X_1232700,	66.7	3.05	7.27	0.022976	0.474191	1
PWY-7372__PK__MetaCyc	demethylmenaquinol-6 biosynthesis II	6	4	PY17X_0113600,PY17X_0114000,PY17X_1232600,PY17X_1232700,	66.7	3.05	7.27	0.022976	0.474191	1
PWY-5802__PK__MetaCyc	alizarin biosynthesis	6	4	PY17X_0113600,PY17X_0114000,PY17X_1232600,PY17X_1232700,	66.7	3.05	7.27	0.022976	0.474191	1
PWY-5893__PK__MetaCyc	tridecaprenyl diphosphate biosynthesis	6	4	PY17X_0113600,PY17X_0114000,PY17X_1232600,PY17X_1232700,	66.7	3.05	7.27	0.022976	0.474191	1
PWY-5979__PK__MetaCyc	3-amino-5-hydroxybenzoate biosynthesis	6	4	PY17X_0113600,PY17X_0114000,PY17X_1232600,PY17X_1232700,	66.7	3.05	7.27	0.022976	0.474191	1
ec00904__PK__KEGG	Diterpenoid biosynthesis	28	11	PY17X_0313100,PY17X_0506000,PY17X_0513100,PY17X_0614300,PY17X_0819400,PY17X_0914200,PY17X_1030600,PY17X_1129100,PY17X_1344600,PY17X_1422600,PY17X_1424300,	39.3	1.8	2.39	0.0260514	0.474191	1
PWY-7520__PK__MetaCyc	terrequinone A biosynthesis	9	5	PY17X_0113600,PY17X_0114000,PY17X_1126300,PY17X_1232600,PY17X_1232700,	55.6	2.54	4.56	0.0277379	0.474191	1
PWY-7169__PK__MetaCyc	hyperxanthone E biosynthesis	9	5	PY17X_0113600,PY17X_0114000,PY17X_0714000,PY17X_1232600,PY17X_1232700,	55.6	2.54	4.56	0.0277379	0.474191	1
PWY-6279__PK__MetaCyc	myxol-2' fucoside biosynthesis	12	6	PY17X_0309000,PY17X_0504800,PY17X_0611900,PY17X_1030600,PY17X_1424300,PY17X_1462900,	50	2.29	3.65	0.0286686	0.474191	1
PWY-6351__PK__MetaCyc	D-<i>myo</i>-inositol (1,4,5)-trisphosphate biosynthesis	12	6	PY17X_0204500,PY17X_0411800,PY17X_0722000,PY17X_1110500,PY17X_1215100,PY17X_1415800,	50	2.29	3.65	0.0286686	0.474191	1
ec00941__PK__KEGG	Flavonoid biosynthesis	12	6	PY17X_0309000,PY17X_0504800,PY17X_0611900,PY17X_1030600,PY17X_1424300,PY17X_1462900,	50	2.29	3.65	0.0286686	0.474191	1
PWY-7212__PK__MetaCyc	baicalein metabolism	12	6	PY17X_0309000,PY17X_0504800,PY17X_0611900,PY17X_1030600,PY17X_1424300,PY17X_1462900,	50	2.29	3.65	0.0286686	0.474191	1
PWY-7728__PK__MetaCyc	(4Z,7Z,10Z,13Z,16Z)-docosa-4,7,10,13,16-pentaenoate biosynthesis II (4-desaturase)	25	10	PY17X_0313100,PY17X_0506000,PY17X_0513100,PY17X_0614300,PY17X_0914200,PY17X_1129100,PY17X_1344600,PY17X_1351400,PY17X_1351500,PY17X_1422600,	40	1.83	2.46	0.0293597	0.474191	1
PWY-7727__PK__MetaCyc	docosahexaenoate biosynthesis IV (4-desaturase, mammals)	25	10	PY17X_0313100,PY17X_0506000,PY17X_0513100,PY17X_0614300,PY17X_0914200,PY17X_1129100,PY17X_1344600,PY17X_1351400,PY17X_1351500,PY17X_1422600,	40	1.83	2.46	0.0293597	0.474191	1
PWY-8049__PK__MetaCyc	pederin biosynthesis	25	10	PY17X_0313100,PY17X_0506000,PY17X_0513100,PY17X_0614300,PY17X_0914200,PY17X_1030600,PY17X_1129100,PY17X_1344600,PY17X_1422600,PY17X_1424300,	40	1.83	2.46	0.0293597	0.474191	1
PWY-7476__PK__MetaCyc	superpathway of avenacin A biosynthesis	32	12	PY17X_0309000,PY17X_0313100,PY17X_0504800,PY17X_0506000,PY17X_0513100,PY17X_0611900,PY17X_0614300,PY17X_0914200,PY17X_1129100,PY17X_1344600,PY17X_1422600,PY17X_1462900,	37.5	1.72	2.22	0.0299037	0.474191	1
PWY-7464__PK__MetaCyc	cyanidin 3,7-diglucoside polyacylation biosynthesis	32	12	PY17X_0309000,PY17X_0313100,PY17X_0504800,PY17X_0506000,PY17X_0513100,PY17X_0611900,PY17X_0614300,PY17X_0914200,PY17X_1129100,PY17X_1344600,PY17X_1422600,PY17X_1462900,	37.5	1.72	2.22	0.0299037	0.474191	1
PWY-7458__PK__MetaCyc	violdelphin biosynthesis	32	12	PY17X_0309000,PY17X_0313100,PY17X_0504800,PY17X_0506000,PY17X_0513100,PY17X_0611900,PY17X_0614300,PY17X_0914200,PY17X_1129100,PY17X_1344600,PY17X_1422600,PY17X_1462900,	37.5	1.72	2.22	0.0299037	0.474191	1
PWY-7473__PK__MetaCyc	avenacin A-1 biosynthesis	32	12	PY17X_0309000,PY17X_0313100,PY17X_0504800,PY17X_0506000,PY17X_0513100,PY17X_0611900,PY17X_0614300,PY17X_0914200,PY17X_1129100,PY17X_1344600,PY17X_1422600,PY17X_1462900,	37.5	1.72	2.22	0.0299037	0.474191	1
PWY-7475__PK__MetaCyc	des-methyl avenacin A-1 biosynthesis	32	12	PY17X_0309000,PY17X_0313100,PY17X_0504800,PY17X_0506000,PY17X_0513100,PY17X_0611900,PY17X_0614300,PY17X_0914200,PY17X_1129100,PY17X_1344600,PY17X_1422600,PY17X_1462900,	37.5	1.72	2.22	0.0299037	0.474191	1
PWY-7171__PK__MetaCyc	flavonol acylglucoside biosynthesis II - isorhamnetin derivatives	32	12	PY17X_0309000,PY17X_0313100,PY17X_0504800,PY17X_0506000,PY17X_0513100,PY17X_0611900,PY17X_0614300,PY17X_0914200,PY17X_1129100,PY17X_1344600,PY17X_1422600,PY17X_1462900,	37.5	1.72	2.22	0.0299037	0.474191	1
SOPHOROSYLOXYDOCOSANOATE-SYN-PWY__PK__MetaCyc	sophorolipid biosynthesis	32	12	PY17X_0309000,PY17X_0313100,PY17X_0504800,PY17X_0506000,PY17X_0513100,PY17X_0611900,PY17X_0614300,PY17X_0914200,PY17X_1129100,PY17X_1344600,PY17X_1422600,PY17X_1462900,	37.5	1.72	2.22	0.0299037	0.474191	1
PWY-6310__PK__MetaCyc	aloesone biosynthesis II	32	12	PY17X_0309000,PY17X_0313100,PY17X_0504800,PY17X_0506000,PY17X_0513100,PY17X_0611900,PY17X_0614300,PY17X_0914200,PY17X_1129100,PY17X_1344600,PY17X_1422600,PY17X_1462900,	37.5	1.72	2.22	0.0299037	0.474191	1
PWY-5310__PK__MetaCyc	superpathway of anthocyanin biosynthesis (from delphinidin 3-<i>O</i>-glucoside)	32	12	PY17X_0309000,PY17X_0313100,PY17X_0504800,PY17X_0506000,PY17X_0513100,PY17X_0611900,PY17X_0614300,PY17X_0914200,PY17X_1129100,PY17X_1344600,PY17X_1422600,PY17X_1462900,	37.5	1.72	2.22	0.0299037	0.474191	1
PWY-5405__PK__MetaCyc	superpathway of betalain biosynthesis	32	12	PY17X_0309000,PY17X_0313100,PY17X_0504800,PY17X_0506000,PY17X_0513100,PY17X_0611900,PY17X_0614300,PY17X_0914200,PY17X_1129100,PY17X_1344600,PY17X_1422600,PY17X_1462900,	37.5	1.72	2.22	0.0299037	0.474191	1
PWY-5400__PK__MetaCyc	amaranthin biosynthesis	32	12	PY17X_0309000,PY17X_0313100,PY17X_0504800,PY17X_0506000,PY17X_0513100,PY17X_0611900,PY17X_0614300,PY17X_0914200,PY17X_1129100,PY17X_1344600,PY17X_1422600,PY17X_1462900,	37.5	1.72	2.22	0.0299037	0.474191	1
PWY-5268__PK__MetaCyc	salvianin biosynthesis	32	12	PY17X_0309000,PY17X_0313100,PY17X_0504800,PY17X_0506000,PY17X_0513100,PY17X_0611900,PY17X_0614300,PY17X_0914200,PY17X_1129100,PY17X_1344600,PY17X_1422600,PY17X_1462900,	37.5	1.72	2.22	0.0299037	0.474191	1
PWY-6397__PK__MetaCyc	mycolyl-arabinogalactan-peptidoglycan complex biosynthesis	32	12	PY17X_0309000,PY17X_0313100,PY17X_0504800,PY17X_0506000,PY17X_0513100,PY17X_0611900,PY17X_0614300,PY17X_0914200,PY17X_1129100,PY17X_1344600,PY17X_1422600,PY17X_1462900,	37.5	1.72	2.22	0.0299037	0.474191	1
PWY-5312__PK__MetaCyc	superpathway of anthocyanin biosynthesis (from pelargonidin 3-O-glucoside)	32	12	PY17X_0309000,PY17X_0313100,PY17X_0504800,PY17X_0506000,PY17X_0513100,PY17X_0611900,PY17X_0614300,PY17X_0914200,PY17X_1129100,PY17X_1344600,PY17X_1422600,PY17X_1462900,	37.5	1.72	2.22	0.0299037	0.474191	1
PWY-7100__PK__MetaCyc	spinosyn A biosynthesis	32	12	PY17X_0309000,PY17X_0313100,PY17X_0504800,PY17X_0506000,PY17X_0513100,PY17X_0611900,PY17X_0614300,PY17X_0914200,PY17X_1129100,PY17X_1344600,PY17X_1422600,PY17X_1462900,	37.5	1.72	2.22	0.0299037	0.474191	1
PWY-5284__PK__MetaCyc	shisonin biosynthesis	32	12	PY17X_0309000,PY17X_0313100,PY17X_0504800,PY17X_0506000,PY17X_0513100,PY17X_0611900,PY17X_0614300,PY17X_0914200,PY17X_1129100,PY17X_1344600,PY17X_1422600,PY17X_1462900,	37.5	1.72	2.22	0.0299037	0.474191	1
PWY-5139__PK__MetaCyc	pelargonidin conjugates biosynthesis	32	12	PY17X_0309000,PY17X_0313100,PY17X_0504800,PY17X_0506000,PY17X_0513100,PY17X_0611900,PY17X_0614300,PY17X_0914200,PY17X_1129100,PY17X_1344600,PY17X_1422600,PY17X_1462900,	37.5	1.72	2.22	0.0299037	0.474191	1
PWY-5313__PK__MetaCyc	superpathway of anthocyanin biosynthesis (from cyanidin and cyanidin 3-<i>O</i>-glucoside)	32	12	PY17X_0309000,PY17X_0313100,PY17X_0504800,PY17X_0506000,PY17X_0513100,PY17X_0611900,PY17X_0614300,PY17X_0914200,PY17X_1129100,PY17X_1344600,PY17X_1422600,PY17X_1462900,	37.5	1.72	2.22	0.0299037	0.474191	1
PWY-7575__PK__MetaCyc	superpathway of candicidin biosynthesis	36	13	PY17X_0309000,PY17X_0313100,PY17X_0504800,PY17X_0506000,PY17X_0513100,PY17X_0611900,PY17X_0614300,PY17X_0714000,PY17X_0914200,PY17X_1129100,PY17X_1344600,PY17X_1422600,PY17X_1462900,	36.1	1.65	2.09	0.0332384	0.474191	1
PWY-7286__PK__MetaCyc	7-(3-amino-3-carboxypropyl)-wyosine biosynthesis	4	3	PY17X_0503900,PY17X_0818600,PY17X_1242900,	75	3.43	10.87	0.0346194	0.474191	1
ec00905__PK__KEGG	Brassinosteroid biosynthesis	4	3	PY17X_0914200,PY17X_1030600,PY17X_1424300,	75	3.43	10.87	0.0346194	0.474191	1
PWY-7979__PK__MetaCyc	protein <I>O</i>-mannosylation III (mammals, core M3)	4	3	PY17X_0611900,PY17X_0908800,PY17X_1248650,	75	3.43	10.87	0.0346194	0.474191	1
P461-PWY__PK__MetaCyc	hexitol fermentation to lactate, formate, ethanol and acetate	19	8	PY17X_0521100,PY17X_0702800,PY17X_0809700,PY17X_0930100,PY17X_1033300,PY17X_1217500,PY17X_1330200,PY17X_1344800,	42.1	1.93	2.67	0.0366813	0.474191	1
PWY-7529__PK__MetaCyc	CMP-<i>N</i>-acetyl-7-<i>O</i>-acetylneuraminate biosynthesis	33	12	PY17X_0113600,PY17X_0114000,PY17X_0313100,PY17X_0506000,PY17X_0513100,PY17X_0614300,PY17X_0914200,PY17X_1129100,PY17X_1232600,PY17X_1232700,PY17X_1344600,PY17X_1422600,	36.4	1.66	2.11	0.0381404	0.474191	1
ec00965__PK__KEGG	Betalain biosynthesis	33	12	PY17X_0309000,PY17X_0313100,PY17X_0504800,PY17X_0506000,PY17X_0513100,PY17X_0611900,PY17X_0614300,PY17X_0914200,PY17X_1129100,PY17X_1344600,PY17X_1422600,PY17X_1462900,	36.4	1.66	2.11	0.0381404	0.474191	1
PWY-6145__PK__MetaCyc	superpathway of CMP-sialic acids biosynthesis	33	12	PY17X_0113600,PY17X_0114000,PY17X_0313100,PY17X_0506000,PY17X_0513100,PY17X_0614300,PY17X_0914200,PY17X_1129100,PY17X_1232600,PY17X_1232700,PY17X_1344600,PY17X_1422600,	36.4	1.66	2.11	0.0381404	0.474191	1
PWY-6842__PK__MetaCyc	glutathione-mediated detoxification II	26	10	PY17X_0313100,PY17X_0506000,PY17X_0513100,PY17X_0608600,PY17X_0614300,PY17X_0914200,PY17X_1129100,PY17X_1344600,PY17X_1357200,PY17X_1422600,	38.5	1.76	2.3	0.0388217	0.474191	1
PWY-7693__PK__MetaCyc	guadinomine B biosynthesis	26	10	PY17X_0313100,PY17X_0506000,PY17X_0513100,PY17X_0614300,PY17X_0714000,PY17X_0914200,PY17X_1126300,PY17X_1129100,PY17X_1344600,PY17X_1422600,	38.5	1.76	2.3	0.0388217	0.474191	1
PWY-7921__PK__MetaCyc	protein <I>O</i>-mannosylation I (yeast)	13	6	PY17X_0309000,PY17X_0504800,PY17X_0611900,PY17X_0908800,PY17X_1248650,PY17X_1462900,	46.2	2.11	3.13	0.0437522	0.474191	1
PWY-7922__PK__MetaCyc	protein <I>O</i>-mannosylation II (mammals, core M1 and core M2)	13	6	PY17X_0309000,PY17X_0504800,PY17X_0611900,PY17X_0908800,PY17X_1248650,PY17X_1462900,	46.2	2.11	3.13	0.0437522	0.474191	1
PWY-7671__PK__MetaCyc	saframycin A biosynthesis	23	9	PY17X_0313100,PY17X_0506000,PY17X_0513100,PY17X_0614300,PY17X_0714000,PY17X_0914200,PY17X_1129100,PY17X_1344600,PY17X_1422600,	39.1	1.79	2.36	0.044108	0.474191	1
PWY-6432__PK__MetaCyc	curcuminoid biosynthesis	23	9	PY17X_0313100,PY17X_0506000,PY17X_0513100,PY17X_0614300,PY17X_0714000,PY17X_0914200,PY17X_1129100,PY17X_1344600,PY17X_1422600,	39.1	1.79	2.36	0.044108	0.474191	1
PWY-6681__PK__MetaCyc	neurosporaxanthin biosynthesis	7	4	PY17X_0113600,PY17X_0114000,PY17X_1232600,PY17X_1232700,	57.1	2.61	4.84	0.0445299	0.474191	1
PWY-6659__PK__MetaCyc	fusicoccin A biosynthesis	10	5	PY17X_0113600,PY17X_0114000,PY17X_1126300,PY17X_1232600,PY17X_1232700,	50	2.29	3.64	0.0457967	0.474191	1
PWY-7992__PK__MetaCyc	superpathway of menaquinol-8 biosynthesis III	10	5	PY17X_0113600,PY17X_0114000,PY17X_0301300,PY17X_1232600,PY17X_1232700,	50	2.29	3.64	0.0457967	0.474191	1
PWY-6263__PK__MetaCyc	superpathway of menaquinol-8 biosynthesis II	10	5	PY17X_0113600,PY17X_0114000,PY17X_0301300,PY17X_1232600,PY17X_1232700,	50	2.29	3.64	0.0457967	0.474191	1
PWY-7659__PK__MetaCyc	viridicatumtoxin biosynthesis	72	22	PY17X_0113600,PY17X_0114000,PY17X_0313100,PY17X_0506000,PY17X_0513100,PY17X_0614300,PY17X_0709500,PY17X_0714000,PY17X_0817100,PY17X_0818600,PY17X_0820900,PY17X_0914200,PY17X_1030600,PY17X_1037500,PY17X_1129100,PY17X_1232600,PY17X_1232700,PY17X_1240300,PY17X_1344600,PY17X_1369200,PY17X_1422600,PY17X_1424300,	30.6	1.4	1.64	0.0470235	0.474191	1
PWY-7895__PK__MetaCyc	ethionamide activation	2	2	PY17X_1030600,PY17X_1424300,	100	4.57	inf	0.0476162	0.474191	1
AMMASSIM-PWY__PK__MetaCyc	ammonia assimilation cycle III	2	2	PY17X_0826800,PY17X_1013400,	100	4.57	inf	0.0476162	0.474191	1
PWY18C3-14__PK__MetaCyc	superpathway of glandular trichomes produced diterpenoids (tobacco)	2	2	PY17X_1030600,PY17X_1424300,	100	4.57	inf	0.0476162	0.474191	1
P561-PWY__PK__MetaCyc	proline betaine degradation	2	2	PY17X_1030600,PY17X_1424300,	100	4.57	inf	0.0476162	0.474191	1
PWY-7604__PK__MetaCyc	notoamide C and D biosynthesis	2	2	PY17X_1030600,PY17X_1424300,	100	4.57	inf	0.0476162	0.474191	1
PWY-7949__PK__MetaCyc	diadinoxanthin and diatoxanthin interconversion	2	2	PY17X_1030600,PY17X_1424300,	100	4.57	inf	0.0476162	0.474191	1
PWY18C3-7__PK__MetaCyc	cembratrienediol biosynthesis	2	2	PY17X_1030600,PY17X_1424300,	100	4.57	inf	0.0476162	0.474191	1
PWY18C3-2__PK__MetaCyc	solasodine and soladulcidine biosynthesis	2	2	PY17X_1030600,PY17X_1424300,	100	4.57	inf	0.0476162	0.474191	1
FLUORENE-DEG-9-ONE-PWY__PK__MetaCyc	fluorene degradation I	2	2	PY17X_1030600,PY17X_1424300,	100	4.57	inf	0.0476162	0.474191	1
PWY-7780__PK__MetaCyc	butane degradation	2	2	PY17X_1030600,PY17X_1424300,	100	4.57	inf	0.0476162	0.474191	1
ec00943__PK__KEGG	Isoflavonoid biosynthesis	2	2	PY17X_1030600,PY17X_1424300,	100	4.57	inf	0.0476162	0.474191	1
PWY-7937__PK__MetaCyc	fungal bioluminescence	2	2	PY17X_1030600,PY17X_1424300,	100	4.57	inf	0.0476162	0.474191	1
ec00984__PK__KEGG	Steroid degradation	2	2	PY17X_0914200,PY17X_1323400,	100	4.57	inf	0.0476162	0.474191	1
PWY-6526__PK__MetaCyc	limonene degradation III (to perillate)	2	2	PY17X_1030600,PY17X_1424300,	100	4.57	inf	0.0476162	0.474191	1
PWY-2421__PK__MetaCyc	indole-3-acetate degradation	2	2	PY17X_1030600,PY17X_1424300,	100	4.57	inf	0.0476162	0.474191	1
PWY-7175__PK__MetaCyc	nostoxanthin biosynthesis	2	2	PY17X_1030600,PY17X_1424300,	100	4.57	inf	0.0476162	0.474191	1
M-CRESOL-DEGRADATION-PWY__PK__MetaCyc	<I>m</I>-cresol degradation	2	2	PY17X_1030600,PY17X_1424300,	100	4.57	inf	0.0476162	0.474191	1
PWY-6943__PK__MetaCyc	testosterone and androsterone degradation to androstendione	2	2	PY17X_0914200,PY17X_1323400,	100	4.57	inf	0.0476162	0.474191	1
PWY-6831__PK__MetaCyc	pyrrolnitrin biosynthesis	2	2	PY17X_1030600,PY17X_1424300,	100	4.57	inf	0.0476162	0.474191	1
PWY-6710__PK__MetaCyc	poly-hydroxy fatty acids biosynthesis	2	2	PY17X_1030600,PY17X_1424300,	100	4.57	inf	0.0476162	0.474191	1
PWY-7070__PK__MetaCyc	steviol biosynthesis	2	2	PY17X_1030600,PY17X_1424300,	100	4.57	inf	0.0476162	0.474191	1
PWY-6670__PK__MetaCyc	citronellol degradation	2	2	PY17X_0714000,PY17X_1126300,	100	4.57	inf	0.0476162	0.474191	1
PWY-6503__PK__MetaCyc	superpathway of ergotamine biosynthesis	2	2	PY17X_1030600,PY17X_1424300,	100	4.57	inf	0.0476162	0.474191	1
PWY-5422__PK__MetaCyc	isopimaric acid biosynthesis	2	2	PY17X_1030600,PY17X_1424300,	100	4.57	inf	0.0476162	0.474191	1
PWY-5416__PK__MetaCyc	superpathway of diterpene resin acids biosynthesis	2	2	PY17X_1030600,PY17X_1424300,	100	4.57	inf	0.0476162	0.474191	1
PWY-1381__PK__MetaCyc	fluorene degradation II	2	2	PY17X_1030600,PY17X_1424300,	100	4.57	inf	0.0476162	0.474191	1
PWY-6887__PK__MetaCyc	kauralexin biosynthesis	2	2	PY17X_1030600,PY17X_1424300,	100	4.57	inf	0.0476162	0.474191	1
PWY-5412__PK__MetaCyc	levopimaric acid biosynthesis	2	2	PY17X_1030600,PY17X_1424300,	100	4.57	inf	0.0476162	0.474191	1
PWY-7626__PK__MetaCyc	bacilysin biosynthesis	2	2	PY17X_1030600,PY17X_1424300,	100	4.57	inf	0.0476162	0.474191	1
PWY-7637__PK__MetaCyc	2,2'-dihydroxyketocarotenoids biosynthesis	2	2	PY17X_1030600,PY17X_1424300,	100	4.57	inf	0.0476162	0.474191	1
PWY-7638__PK__MetaCyc	echinenone and zeaxanthin biosynthesis (<i>Synechocystis</i>)	2	2	PY17X_1030600,PY17X_1424300,	100	4.57	inf	0.0476162	0.474191	1
PWY-5434__PK__MetaCyc	(3<i>E</i>)-4,8-dimethylnona-1,3,7-triene biosynthesis I	2	2	PY17X_1030600,PY17X_1424300,	100	4.57	inf	0.0476162	0.474191	1
PWY-6495__PK__MetaCyc	ergotamine biosynthesis	2	2	PY17X_1030600,PY17X_1424300,	100	4.57	inf	0.0476162	0.474191	1
PWY-5421__PK__MetaCyc	dehydroabietic acid biosynthesis	2	2	PY17X_1030600,PY17X_1424300,	100	4.57	inf	0.0476162	0.474191	1
PWY-5414__PK__MetaCyc	palustric acid biosynthesis	2	2	PY17X_1030600,PY17X_1424300,	100	4.57	inf	0.0476162	0.474191	1
PWY-7481__PK__MetaCyc	oryzalide A biosynthesis	2	2	PY17X_1030600,PY17X_1424300,	100	4.57	inf	0.0476162	0.474191	1
PWY-7513__PK__MetaCyc	flaviolin dimer and mompain biosynthesis	2	2	PY17X_1030600,PY17X_1424300,	100	4.57	inf	0.0476162	0.474191	1
PWY-5413__PK__MetaCyc	neoabietic acid biosynthesis	2	2	PY17X_1030600,PY17X_1424300,	100	4.57	inf	0.0476162	0.474191	1
PWY-6948__PK__MetaCyc	sitosterol degradation to androstenedione	34	12	PY17X_0313100,PY17X_0506000,PY17X_0513100,PY17X_0614300,PY17X_0714000,PY17X_0914200,PY17X_1030600,PY17X_1126300,PY17X_1129100,PY17X_1344600,PY17X_1422600,PY17X_1424300,	35.3	1.61	2.01	0.0478622	0.474191	1
ec00903__PK__KEGG	Limonene and pinene degradation	34	12	PY17X_0313100,PY17X_0502500,PY17X_0506000,PY17X_0513100,PY17X_0614300,PY17X_0714000,PY17X_0914200,PY17X_1030600,PY17X_1129100,PY17X_1344600,PY17X_1422600,PY17X_1424300,	35.3	1.61	2.01	0.0478622	0.474191	1
