# Supplementary material for: Why is Babesia not killed by artemisinin like Plasmodium?
Source: Parasit Vectors. 2023 Jun 8;16:193. doi: 10.1186/s13071-023-05783-4 (PMC10249562; doi:10.1186/s13071-023-05783-4)
Supplement: Supplementary file 4 — Additional file 4: Table S4. GO analysis of 1591 genes shared by Plasmodium and Babesia. [file 13071_2023_5783_MOESM4_ESM.xlsx]

## Sheet: query
Gene ID	source_id	Genomic Location (Gene)	Product Description	# Transcripts
PY17X_0204000	PY17X_0204000.1	Py17X_02_v3:240,826..241,568(+)	conserved protein, unknown function	1
PY17X_0214800	PY17X_0214800.1	Py17X_02_v3:648,522..651,338(-)	60S ribosomal export protein NMD3, putative	1
PY17X_0302200	PY17X_0302200.1	Py17X_03_v3:99,619..102,556(-)	conserved Plasmodium protein, unknown function	1
PY17X_0313200	PY17X_0313200.1	Py17X_03_v3:504,013..508,602(+)	DEAD/DEAH box helicase, putative	1
PY17X_0517500	PY17X_0517500.1	Py17X_05_v3:789,830..790,873(+)	conserved protein, unknown function	1
PY17X_0619200	PY17X_0619200.1	Py17X_06_v3:859,215..859,748(+)	conserved protein, unknown function	1
PY17X_0720600	PY17X_0720600.1	Py17X_07_v3:931,655..932,948(-)	trafficking protein particle complex subunit 3, putative	1
PY17X_0826400	PY17X_0826400.1	Py17X_08_v3:1,041,045..1,042,253(+)	S-adenosylmethionine synthetase, putative	1
PY17X_0928300	PY17X_0928300.1	Py17X_09_v3:1,183,018..1,184,708(+)	conserved protein, unknown function	1
PY17X_0934500	PY17X_0934500.1	Py17X_09_v3:1,401,436..1,404,675(-)	histone-lysine N-methyltransferase SET7, putative	1
PY17X_0941000	PY17X_0941000.1	Py17X_09_v3:1,605,866..1,607,180(-)	succinate--CoA ligase [ADP-forming] subunit alpha, putative	1
PY17X_1023800	PY17X_1023800.1	Py17X_10_v3:1,013,743..1,015,290(+)	DNA-directed RNA polymerase III subunit RPC6, putative	1
PY17X_1034700	PY17X_1034700.1	Py17X_10_v3:1,442,882..1,445,152(-)	CTP synthase, putative	1
PY17X_1134700	PY17X_1134700.1	Py17X_11_v3:1,432,894..1,434,446(-)	cdc2-related kinase 2	1
PY17X_1138600	PY17X_1138600.1	Py17X_11_v3:1,588,641..1,592,317(+)	protein transport protein Sec24A, putative	1
PY17X_1209000	PY17X_1209000.1	Py17X_12_v3:411,456..411,785(+)	conserved protein, unknown function	1
PY17X_1216200	PY17X_1216200.1	Py17X_12_v3:683,466..690,458(-)	transcriptional coactivator ADA2, putative	1
PY17X_1323300	PY17X_1323300.1	Py17X_13_v3:1,171,762..1,176,931(+)	LCCL domain-containing protein	1
PY17X_1326500	PY17X_1326500.1	Py17X_13_v3:1,298,846..1,300,960(+)	ATP-dependent RNA helicase DBP5, putative	1
PY17X_1341100	PY17X_1341100.1	Py17X_13_v3:1,824,072..1,824,968(+)	DnaJ protein, putative	1
PY17X_1402700	PY17X_1402700.1	Py17X_14_v3:207,638..208,672(-)	deoxyhypusine hydroxylase, putative	1
PY17X_1417000	PY17X_1417000.1	Py17X_14_v3:727,980..729,766(-)	protein transport protein SEC20, putative	1
PY17X_1426900	PY17X_1426900.1	Py17X_14_v3:1,071,011..1,071,633(+)	ubiquitin-conjugating enzyme E2, putative	1
PY17X_0214200	PY17X_0214200.1	Py17X_02_v3:627,033..629,570(-)	alpha/beta hydrolase, putative	1
PY17X_0304800	PY17X_0304800.1	Py17X_03_v3:186,882..187,307(-)	DNA-directed RNA polymerase III subunit RPC10, putative	1
PY17X_0311400	PY17X_0311400.1	Py17X_03_v3:436,830..438,580(+)	T-complex protein 1 subunit theta, putative	1
PY17X_0500141	PY17X_0500141.1	Py17X_05_v3:98,359..99,505(-)	PIR protein	1
PY17X_0517400	PY17X_0517400.1	Py17X_05_v3:786,601..787,763(-)	DER1-like protein, putative	1
PY17X_0617300	PY17X_0617300.1	Py17X_06_v3:763,589..764,575(+)	drug/metabolite transporter DMT2, putative	1
PY17X_0904400	PY17X_0904400.1	Py17X_09_v3:294,735..296,759(+)	ribosome assembly protein 4, putative	1
PY17X_0906600	PY17X_0906600.1	Py17X_09_v3:360,815..363,154(-)	oocyst capsule protein Cap93, putative	1
PY17X_0911200	PY17X_0911200.1	Py17X_09_v3:541,497..545,954(-)	RNA-binding protein, putative	1
PY17X_0911900	PY17X_0911900.1	Py17X_09_v3:588,482..589,183(-)	conserved protein, unknown function	1
PY17X_0930900	PY17X_0930900.1	Py17X_09_v3:1,283,638..1,284,110(+)	conserved protein, unknown function	1
PY17X_0933300	PY17X_0933300.1	Py17X_09_v3:1,363,625..1,365,670(+)	dipeptidyl aminopeptidase 1, putative	1
PY17X_1103600	PY17X_1103600.1	Py17X_11_v3:269,653..270,105(+)	DnaJ protein, putative	1
PY17X_1127700	PY17X_1127700.1	Py17X_11_v3:1,136,206..1,137,272(-)	protein DJ-1, putative	1
PY17X_1227700	PY17X_1227700.1	Py17X_12_v3:1,127,469..1,131,947(-)	Dpy-19-like C-mannosyltransferase, putative	1
PY17X_1228800	PY17X_1228800.1	Py17X_12_v3:1,172,835..1,174,289(+)	alpha/beta hydrolase, putative	1
PY17X_1244400	PY17X_1244400.1	Py17X_12_v3:1,787,255..1,788,346(+)	conserved Plasmodium protein, unknown function	1
PY17X_1309300	PY17X_1309300.1	Py17X_13_v3:639,410..641,335(-)	acid cluster protein 33 homologue, putative	1
PY17X_1321300	PY17X_1321300.1	Py17X_13_v3:1,101,419..1,104,268(-)	glucose-6-phosphate dehydrogenase-6-phosphogluconolactonase, putative	1
PY17X_1359700	PY17X_1359700.1	Py17X_13_v3:2,461,115..2,462,941(+)	sodium-dependent phosphate transporter, putative	1
PY17X_1402900	PY17X_1402900.1	Py17X_14_v3:215,348..216,117(-)	40S ribosomal protein S7, putative	1
PY17X_1417100	PY17X_1417100.1	Py17X_14_v3:731,069..733,369(-)	conserved protein, unknown function	1
PY17X_1420400	PY17X_1420400.1	Py17X_14_v3:858,062..859,048(-)	microsomal signal peptidase, putative	1
PY17X_1431800	PY17X_1431800.1	Py17X_14_v3:1,263,775..1,266,042(-)	proline--tRNA ligase, putative	1
PY17X_1435200	PY17X_1435200.1	Py17X_14_v3:1,349,765..1,352,818(+)	multiple RNA-binding domain-containing protein 1, putative	1
PY17X_1435300	PY17X_1435300.1	Py17X_14_v3:1,354,065..1,356,626(+)	GTP-binding protein EngA, putative	1
PY17X_1437900	PY17X_1437900.1	Py17X_14_v3:1,457,109..1,465,303(+)	conserved Plasmodium protein, unknown function	1
PY17X_0303800	PY17X_0303800.1	Py17X_03_v3:147,962..148,571(-)	DNA-directed RNA polymerase II 16 kDa subunit, putative	1
PY17X_0307400	PY17X_0307400.1	Py17X_03_v3:294,591..296,099(-)	ATP-dependent RNA helicase UAP56, putative	1
PY17X_0313000	PY17X_0313000.1	Py17X_03_v3:496,721..499,141(-)	origin recognition complex subunit 5, putative	1
PY17X_0407400	PY17X_0407400.1	Py17X_04_v3:393,672..395,511(-)	T-complex protein 1 subunit beta, putative	1
PY17X_0413600	PY17X_0413600.1	Py17X_04_v3:604,980..607,736(+)	ubiquitin-protein ligase, putative	1
PY17X_0418300	PY17X_0418300.1	Py17X_04_v3:770,372..773,371(+)	coatomer subunit beta, putative	1
PY17X_0508400	PY17X_0508400.1	Py17X_05_v3:475,167..491,117(-)	dynein heavy chain, putative	1
PY17X_0608100	PY17X_0608100.1	Py17X_06_v3:420,981..428,305(-)	conserved Plasmodium protein, unknown function	1
PY17X_0610100	PY17X_0610100.1	Py17X_06_v3:513,089..513,909(+)	U6 snRNA-associated Sm-like protein LSm7, putative	1
PY17X_0715000	PY17X_0715000.1	Py17X_07_v3:722,996..724,321(+)	ribosome assembly protein RRB1, putative	1
PY17X_0831900	PY17X_0831900.1	Py17X_08_v3:1,253,969..1,254,980(+)	cytochrome c oxidase subunit 5B, putative	1
PY17X_0832100	PY17X_0832100.1	Py17X_08_v3:1,258,126..1,259,100(+)	cytochrome c oxidase subunit 6B, putative	1
PY17X_0920500	PY17X_0920500.1	Py17X_09_v3:895,578..897,521(+)	RNA cytosine C(5)-methyltransferase, putative	1
PY17X_1004100	PY17X_1004100.1	Py17X_10_v3:276,452..278,673(-)	ATP-dependent RNA helicase DDX51, putative	1
PY17X_1013100	PY17X_1013100.1	Py17X_10_v3:659,007..660,782(-)	histone-binding protein RBBP7, putative	1
PY17X_1029100	PY17X_1029100.1	Py17X_10_v3:1,228,889..1,229,968(-)	conserved Plasmodium protein, unknown function	1
PY17X_1037300	PY17X_1037300.1	Py17X_10_v3:1,555,443..1,558,027(-)	pre-mRNA-splicing factor 38B, putative	1
PY17X_1108900	PY17X_1108900.1	Py17X_11_v3:457,740..459,303(-)	longevity-assurance (LAG1) protein, putative	1
PY17X_1121600	PY17X_1121600.1	Py17X_11_v3:926,207..928,225(+)	mRNA-binding protein PUF3	1
PY17X_1122800	PY17X_1122800.1	Py17X_11_v3:964,181..965,560(-)	RNA methyltransferase, putative	1
PY17X_1204700	PY17X_1204700.1	Py17X_12_v3:274,097..274,856(+)	ribosome-binding factor A, putative	1
PY17X_1315500	PY17X_1315500.1	Py17X_13_v3:876,747..879,623(-)	multidrug resistance protein 2, putative	1
PY17X_1361600	PY17X_1361600.1	Py17X_13_v3:2,511,113..2,512,825(+)	phosphoenolpyruvate carboxykinase, putative	1
PY17X_1405300	PY17X_1405300.1	Py17X_14_v3:319,736..320,932(-)	protein AMR3, putative	1
PY17X_1412500	PY17X_1412500.1	Py17X_14_v3:564,160..565,327(+)	conserved protein, unknown function	1
PY17X_1420600	PY17X_1420600.1	Py17X_14_v3:862,732..864,302(+)	ras-related protein Rab-11A, putative	1
PY17X_1458500	PY17X_1458500.1	Py17X_14_v3:2,305,542..2,307,323(+)	protein farnesyltransferase subunit alpha, putative	1
PY17X_1464000	PY17X_1464000.1	Py17X_14_v3:2,469,079..2,469,933(-)	bax inhibitor 1, putative	1
PY17X_0301800	PY17X_0301800.1	Py17X_03_v3:90,972..91,936(-)	conserved protein, unknown function	1
PY17X_0314300	PY17X_0314300.1	Py17X_03_v3:549,641..551,287(+)	ATP synthase subunit alpha, mitochondrial, putative	1
PY17X_0404500	PY17X_0404500.1	Py17X_04_v3:290,515..291,912(-)	lipoamide acyltransferase component of branched-chain alpha-keto acid dehydrogenase complex, putative	1
PY17X_0413700	PY17X_0413700.1	Py17X_04_v3:608,181..608,858(-)	conserved protein, unknown function	1
PY17X_0420000	PY17X_0420000.1	Py17X_04_v3:864,129..865,088(-)	PH domain-containing protein, putative	1
PY17X_0524100	PY17X_0524100.1	Py17X_05_v3:1,035,265..1,037,009(+)	alpha tubulin 2	1
PY17X_0707700	PY17X_0707700.1	Py17X_07_v3:471,547..472,713(+)	RNA-binding protein, putative	1
PY17X_0819300	PY17X_0819300.1	Py17X_08_v3:793,372..795,081(-)	type II NADH:ubiquinone oxidoreductase, putative	1
PY17X_0824100	PY17X_0824100.1	Py17X_08_v3:956,984..965,044(-)	regulator of chromosome condensation-PP1-interacting protein, putative	1
PY17X_0837800	PY17X_0837800.1	Py17X_08_v3:1,439,109..1,440,548(-)	mitochondrial-processing peptidase subunit beta, putative	1
PY17X_0911600	PY17X_0911600.1	Py17X_09_v3:567,771..570,167(-)	protein phosphatase PPM2, putative	1
PY17X_0917000	PY17X_0917000.1	Py17X_09_v3:784,595..785,194(-)	glycine cleavage system H protein, putative	1
PY17X_0921300	PY17X_0921300.1	Py17X_09_v3:920,051..920,818(+)	fam-d protein	1
PY17X_0929800	PY17X_0929800.1	Py17X_09_v3:1,241,636..1,244,064(-)	tRNA nucleotidyltransferase, putative	1
PY17X_0932300	PY17X_0932300.1	Py17X_09_v3:1,328,926..1,329,772(+)	GTP-binding nuclear protein RAN/TC4, putative	1
PY17X_0939400	PY17X_0939400.1	Py17X_09_v3:1,567,730..1,571,681(-)	pre-mRNA-processing factor 6, putative	1
PY17X_1011800	PY17X_1011800.1	Py17X_10_v3:570,904..572,619(-)	methionine aminopeptidase 2, putative	1
PY17X_1036000	PY17X_1036000.1	Py17X_10_v3:1,489,957..1,490,973(+)	tRNA-dihydrouridine synthase, putative	1
PY17X_1118600	PY17X_1118600.1	Py17X_11_v3:828,215..828,846(+)	ribosomal protein L27a, putative	1
PY17X_1123500	PY17X_1123500.1	Py17X_11_v3:996,543..997,754(+)	ferredoxin--NADP reductase, putative	1
PY17X_1135500	PY17X_1135500.1	Py17X_11_v3:1,454,367..1,458,534(-)	U3 small nucleolar RNA-associated protein 21, putative	1
PY17X_1244200	PY17X_1244200.1	Py17X_12_v3:1,781,149..1,783,381(-)	ADP-ribosylation factor GTPase-activating protein 2, putative	1
PY17X_1343300	PY17X_1343300.1	Py17X_13_v3:1,900,512..1,901,682(-)	60S ribosomal protein L23, putative	1
PY17X_1363100	PY17X_1363100.1	Py17X_13_v3:2,601,919..2,603,137(-)	U6 snRNA phosphodiesterase, putative	1
PY17X_1411700	PY17X_1411700.1	Py17X_14_v3:536,903..538,282(+)	AP-1 complex subunit mu-1, putative	1
PY17X_1422100	PY17X_1422100.1	Py17X_14_v3:924,253..925,306(-)	negative elongation factor A, putative	1
PY17X_1432000	PY17X_1432000.1	Py17X_14_v3:1,272,659..1,273,262(-)	conserved protein, unknown function	1
PY17X_1443400	PY17X_1443400.1	Py17X_14_v3:1,678,415..1,680,992(-)	conserved protein, unknown function	1
PY17X_1451400	PY17X_1451400.1	Py17X_14_v3:2,034,077..2,036,104(-)	DNA polymerase epsilon subunit B, putative	1
PY17X_1452800	PY17X_1452800.1	Py17X_14_v3:2,085,608..2,087,209(+)	ATP synthase subunit beta, mitochondrial, putative	1
PY17X_0111300	PY17X_0111300.1	Py17X_01_v3:523,117..525,528(-)	SWI/SNF-related matrix-associated actin-dependent regulator of chromatin, putative	1
PY17X_0204200	PY17X_0204200.1	Py17X_02_v3:248,556..249,161(+)	adenylate kinase-like protein 1, putative	1
PY17X_0212500	PY17X_0212500.1	Py17X_02_v3:551,773..554,685(-)	vacuolar protein sorting-associated protein 53, putative	1
PY17X_0303100	PY17X_0303100.1	Py17X_03_v3:130,683..132,200(-)	hexose transporter	1
PY17X_0312900	PY17X_0312900.1	Py17X_03_v3:491,898..495,994(+)	DNA-directed RNA polymerase II subunit RPB2, putative	1
PY17X_0520900	PY17X_0520900.1	Py17X_05_v3:893,491..896,530(-)	acetyl-CoA transporter, putative	1
PY17X_0619700	PY17X_0619700.1	Py17X_06_v3:874,720..876,116(-)	LEM3/CDC50 family protein	1
PY17X_0704800	PY17X_0704800.1	Py17X_07_v3:364,232..386,731(+)	HECT-like E3 ubiquitin ligase	1
PY17X_0717500	PY17X_0717500.1	Py17X_07_v3:802,090..806,294(+)	cdc2-related protein kinase 3	1
PY17X_0823300	PY17X_0823300.1	Py17X_08_v3:934,694..936,550(+)	DnaJ protein, putative	1
PY17X_1010600	PY17X_1010600.1	Py17X_10_v3:524,056..525,579(-)	GTPase Era, putative	1
PY17X_1017600	PY17X_1017600.1	Py17X_10_v3:812,410..814,306(-)	peptide chain release factor 1, putative	1
PY17X_1024800	PY17X_1024800.1	Py17X_10_v3:1,043,500..1,044,240(-)	DNL-type zinc finger protein, putative	1
PY17X_1034900	PY17X_1034900.1	Py17X_10_v3:1,451,382..1,452,272(+)	ER membrane protein complex subunit 2, putative	1
PY17X_1139300	PY17X_1139300.1	Py17X_11_v3:1,618,259..1,619,083(-)	proliferating cell nuclear antigen 1, putative	1
PY17X_1230600	PY17X_1230600.1	Py17X_12_v3:1,242,357..1,245,145(+)	U3 small nucleolar RNA-associated protein 14, putative	1
PY17X_1233900	PY17X_1233900.1	Py17X_12_v3:1,390,639..1,392,115(+)	THO complex subunit 4, putative	1
PY17X_1238700	PY17X_1238700.1	Py17X_12_v3:1,561,751..1,562,805(-)	bis(5'-nucleosyl)-tetraphosphatase [asymmetrical], putative	1
PY17X_1312900	PY17X_1312900.1	Py17X_13_v3:789,788..791,614(+)	ribosomal protein S29, mitochondrial, putative	1
PY17X_1315300	PY17X_1315300.1	Py17X_13_v3:867,397..868,422(-)	conserved protein, unknown function	1
PY17X_1318300	PY17X_1318300.1	Py17X_13_v3:979,113..980,513(-)	conserved protein, unknown function	1
PY17X_1327700	PY17X_1327700.1	Py17X_13_v3:1,330,223..1,331,104(-)	conserved protein, unknown function	1
PY17X_1349800	PY17X_1349800.1	Py17X_13_v3:2,174,500..2,176,016(+)	PITH domain-containing protein, putative	1
PY17X_1351100	PY17X_1351100.1	Py17X_13_v3:2,208,387..2,209,197(+)	signal peptidase complex catalytic subunit SEC11, putative	1
PY17X_1351200	PY17X_1351200.1	Py17X_13_v3:2,210,138..2,211,562(+)	CPW-WPC family protein	1
PY17X_1364800	PY17X_1364800.1	Py17X_13_v3:2,660,034..2,660,537(-)	nuclear import protein MOG1, putative	1
PY17X_1413900	PY17X_1413900.1	Py17X_14_v3:622,858..623,658(-)	Maf-like protein, putative	1
PY17X_1419600	PY17X_1419600.1	Py17X_14_v3:826,617..831,434(+)	conserved protein, unknown function	1
PY17X_1460600	PY17X_1460600.1	Py17X_14_v3:2,369,630..2,371,801(-)	translation machinery-associated protein 46, putative	1
PY17X_0315600	PY17X_0315600.1	Py17X_03_v3:588,935..590,488(-)	ATP-dependent RNA helicase DDX47, putative	1
PY17X_0407000	PY17X_0407000.1	Py17X_04_v3:385,537..387,414(+)	FAD-dependent glycerol-3-phosphate dehydrogenase, putative	1
PY17X_0410700	PY17X_0410700.1	Py17X_04_v3:504,426..506,639(+)	calcium-dependent protein kinase 3	1
PY17X_0613500	PY17X_0613500.1	Py17X_06_v3:637,392..637,946(+)	trafficking protein particle complex subunit 5, putative	1
PY17X_0623300	PY17X_0623300.1	Py17X_06_v3:979,709..981,118(-)	protein CPH1, putative	1
PY17X_0806000	PY17X_0806000.1	Py17X_08_v3:309,341..312,397(-)	RNA helicase, putative	1
PY17X_0817200	PY17X_0817200.1	Py17X_08_v3:729,272..730,429(+)	26S proteasome regulatory subunit RPN8, putative	1
PY17X_0821600	PY17X_0821600.1	Py17X_08_v3:868,822..869,835(+)	conserved protein, unknown function	1
PY17X_0825000	PY17X_0825000.1	Py17X_08_v3:993,460..994,983(-)	inosine-5'-monophosphate dehydrogenase, putative	1
PY17X_0829400	PY17X_0829400.1	Py17X_08_v3:1,148,273..1,150,024(-)	proline--tRNA ligase, putative	1
PY17X_0912000	PY17X_0912000.1	Py17X_09_v3:589,619..589,996(-)	ubiquitin-related modifier 1, putative	1
PY17X_0931200	PY17X_0931200.1	Py17X_09_v3:1,288,101..1,289,639(-)	conserved protein, unknown function	1
PY17X_0943400	PY17X_0943400.1	Py17X_09_v3:1,709,759..1,711,186(+)	RuvB-like helicase 2, putative	1
PY17X_1002100	PY17X_1002100.1	Py17X_10_v3:177,199..178,893(-)	regulator of chromosome condensation, putative	1
PY17X_1014300	PY17X_1014300.1	Py17X_10_v3:705,784..707,839(-)	voltage-dependent anion-selective channel protein, putative	1
PY17X_1134000	PY17X_1134000.1	Py17X_11_v3:1,400,856..1,401,629(-)	mitochondrial import inner membrane translocase subunit TIM23, putative	1
PY17X_1143300	PY17X_1143300.1	Py17X_11_v3:1,758,783..1,759,391(+)	DIP13 homolog, putative	1
PY17X_1307100	PY17X_1307100.1	Py17X_13_v3:550,339..551,412(-)	cytochrome b-c1 complex subunit Rieske, putative	1
PY17X_1316200	PY17X_1316200.1	Py17X_13_v3:905,125..905,985(+)	HSP20-like chaperone, putative	1
PY17X_1318600	PY17X_1318600.1	Py17X_13_v3:988,944..991,442(+)	elongation factor 2, putative	1
PY17X_1325500	PY17X_1325500.1	Py17X_13_v3:1,267,803..1,269,365(+)	yoelipain-1	1
PY17X_1352500	PY17X_1352500.1	Py17X_13_v3:2,240,296..2,241,774(-)	ATP-dependent RNA helicase DBP8, putative	1
PY17X_0418100	PY17X_0418100.1	Py17X_04_v3:757,358..762,293(+)	exoribonuclease II, putative	1
PY17X_0521700	PY17X_0521700.1	Py17X_05_v3:931,602..932,284(+)	enhancer of rudimentary homolog, putative	1
PY17X_0619900	PY17X_0619900.1	Py17X_06_v3:879,821..880,753(+)	40S ribosomal protein S10, putative	1
PY17X_0718900	PY17X_0718900.1	Py17X_07_v3:845,224..846,284(+)	small GTP-binding protein sar1, putative	1
PY17X_0720300	PY17X_0720300.1	Py17X_07_v3:920,645..921,949(+)	eukaryotic translation initiation factor 3 subunit M, putative	1
PY17X_0810200	PY17X_0810200.1	Py17X_08_v3:462,390..469,328(-)	DNA-directed RNA polymerase II subunit RPB1, putative	1
PY17X_0819700	PY17X_0819700.1	Py17X_08_v3:804,425..808,354(-)	ATP-dependent 6-phosphofructokinase, putative	1
PY17X_0911100	PY17X_0911100.1	Py17X_09_v3:539,594..540,884(+)	VPS9 domain-containing protein, putative	1
PY17X_0912600	PY17X_0912600.1	Py17X_09_v3:610,866..611,548(+)	ribosomal protein S14, apicoplast, putative	1
PY17X_1017400	PY17X_1017400.1	Py17X_10_v3:808,728..810,066(-)	transcription initiation TFIID-like, putative	1
PY17X_1127500	PY17X_1127500.1	Py17X_11_v3:1,131,714..1,133,117(-)	E3 ubiquitin-protein ligase RNF5, putative	1
PY17X_1127600	PY17X_1127600.1	Py17X_11_v3:1,134,878..1,135,423(-)	mitochondrial import inner membrane translocase subunit TIM22, putative	1
PY17X_1131900	PY17X_1131900.1	Py17X_11_v3:1,331,977..1,333,111(+)	proteasome subunit alpha type-7, putative	1
PY17X_1133400	PY17X_1133400.1	Py17X_11_v3:1,374,908..1,376,998(+)	serine/threonine protein phosphatase 5, putative	1
PY17X_1205200	PY17X_1205200.1	Py17X_12_v3:290,066..293,506(-)	MKT1 domain-containing protein, putative	1
PY17X_1207400	PY17X_1207400.1	Py17X_12_v3:369,718..371,297(-)	IMP1-like protein, putative	1
PY17X_1208600	PY17X_1208600.1	Py17X_12_v3:399,904..402,405(-)	rho GTPase-activating protein, putative	1
PY17X_1216000	PY17X_1216000.1	Py17X_12_v3:676,692..677,666(+)	MO15-related protein kinase	1
PY17X_1241600	PY17X_1241600.1	Py17X_12_v3:1,687,084..1,688,246(+)	conserved protein, unknown function	1
PY17X_1305000	PY17X_1305000.1	Py17X_13_v3:443,626..444,744(-)	proteasome subunit alpha type-1, putative	1
PY17X_1306700	PY17X_1306700.1	Py17X_13_v3:527,797..528,855(+)	copper transporter, putative	1
PY17X_1328800	PY17X_1328800.1	Py17X_13_v3:1,360,653..1,360,856(+)	40S ribosomal protein S28e, putative	1
PY17X_1330600	PY17X_1330600.1	Py17X_13_v3:1,435,261..1,436,741(+)	replication factor C subunit 3, putative	1
PY17X_1354800	PY17X_1354800.1	Py17X_13_v3:2,310,506..2,312,956(-)	thrombospondin-related anonymous protein	1
PY17X_1355800	PY17X_1355800.1	Py17X_13_v3:2,332,429..2,334,686(-)	tryptophan--tRNA ligase, putative	1
PY17X_1366800	PY17X_1366800.1	Py17X_13_v3:2,736,054..2,740,409(-)	elongation factor Tu, putative	1
PY17X_1405100	PY17X_1405100.1	Py17X_14_v3:312,757..313,842(+)	DNA-directed RNA polymerase II subunit RPB11, putative	1
PY17X_1430800	PY17X_1430800.1	Py17X_14_v3:1,233,434..1,237,240(-)	eukaryotic translation initiation factor 3 subunit A, putative	1
PY17X_0310300	PY17X_0310300.1	Py17X_03_v3:405,081..406,463(+)	arginyl-tRNA--protein transferase, putative	1
PY17X_0315200	PY17X_0315200.1	Py17X_03_v3:578,345..579,337(+)	replication factor C subunit 2, putative	1
PY17X_0412900	PY17X_0412900.1	Py17X_04_v3:589,789..592,113(-)	glycogen synthase kinase 3, putative	1
PY17X_0519300	PY17X_0519300.1	Py17X_05_v3:843,743..845,638(-)	flavoprotein subunit of succinate dehydrogenase, putative	1
PY17X_0618400	PY17X_0618400.1	Py17X_06_v3:801,467..819,078(-)	dynein heavy chain, putative	1
PY17X_0704200	PY17X_0704200.1	Py17X_07_v3:344,030..345,619(+)	receptor for activated c kinase, putative	1
PY17X_0806300	PY17X_0806300.1	Py17X_08_v3:319,066..322,755(+)	importin-7, putative	1
PY17X_0831100	PY17X_0831100.1	Py17X_08_v3:1,223,923..1,224,582(+)	HSP90 co-chaperone p23, putative	1
PY17X_0915300	PY17X_0915300.1	Py17X_09_v3:712,233..716,733(+)	DNA-directed RNA polymerase I subunit RPA2, putative	1
PY17X_0917200	PY17X_0917200.1	Py17X_09_v3:788,376..789,380(-)	50S ribosomal protein L2, putative	1
PY17X_0925600	PY17X_0925600.1	Py17X_09_v3:1,060,634..1,061,676(+)	GrpE protein homolog, mitochondrial, putative	1
PY17X_0926300	PY17X_0926300.1	Py17X_09_v3:1,082,569..1,084,543(-)	endoplasmic reticulum oxidoreductin, putative	1
PY17X_0929100	PY17X_0929100.1	Py17X_09_v3:1,216,483..1,217,371(+)	conserved protein, unknown function	1
PY17X_0943600	PY17X_0943600.1	Py17X_09_v3:1,713,472..1,715,582(-)	conserved Apicomplexan protein, unknown function	1
PY17X_1012200	PY17X_1012200.1	Py17X_10_v3:604,286..605,082(+)	calmodulin, putative	1
PY17X_1113500	PY17X_1113500.1	Py17X_11_v3:655,594..656,367(-)	orotate phosphoribosyltransferase, putative	1
PY17X_1118500	PY17X_1118500.1	Py17X_11_v3:824,965..825,438(-)	conserved protein, unknown function	1
PY17X_1134900	PY17X_1134900.1	Py17X_11_v3:1,437,512..1,438,843(+)	elongation factor 1-alpha, putative	1
PY17X_1136600	PY17X_1136600.1	Py17X_11_v3:1,497,196..1,497,651(+)	40S ribosomal protein S15, putative	1
PY17X_1212200	PY17X_1212200.1	Py17X_12_v3:536,036..536,840(-)	eukaryotic translation initiation factor 2 subunit beta, putative	1
PY17X_1237200	PY17X_1237200.1	Py17X_12_v3:1,511,068..1,511,952(+)	histone RNA hairpin-binding protein, putative	1
PY17X_1241400	PY17X_1241400.1	Py17X_12_v3:1,682,446..1,684,718(+)	DnaJ protein, putative	1
PY17X_1329700	PY17X_1329700.1	Py17X_13_v3:1,386,005..1,386,226(+)	conserved protein, unknown function	1
PY17X_1345900	PY17X_1345900.1	Py17X_13_v3:2,008,121..2,009,613(+)	WD repeat-containing protein, putative	1
PY17X_1366600	PY17X_1366600.1	Py17X_13_v3:2,731,938..2,733,711(+)	GTPase, putative	1
PY17X_1404300	PY17X_1404300.1	Py17X_14_v3:283,707..285,384(-)	CorA-like Mg2+ transporter protein, putative	1
PY17X_1415400	PY17X_1415400.1	Py17X_14_v3:674,119..677,178(-)	heptatricopeptide repeat-containing protein, putative	1
PY17X_1424400	PY17X_1424400.1	Py17X_14_v3:993,866..996,499(-)	importin subunit beta, putative	1
PY17X_1424500	PY17X_1424500.1	Py17X_14_v3:999,708..1,002,347(-)	heptatricopeptide repeat and RAP domain-containing protein, putative	1
PY17X_0107300	PY17X_0107300.1	Py17X_01_v3:375,006..376,347(-)	RING zinc finger protein, putative	1
PY17X_0500071	PY17X_0500071.1	Py17X_05_v3:49,486..50,572(-)	PIR protein	1
PY17X_0505300	PY17X_0505300.1	Py17X_05_v3:335,743..338,198(-)	RNA-binding protein 34, putative	1
PY17X_0508500	PY17X_0508500.1	Py17X_05_v3:493,241..494,239(+)	orotidine 5'-phosphate decarboxylase, putative	1
PY17X_0617900	PY17X_0617900.1	Py17X_06_v3:782,121..783,912(+)	calcium-dependent protein kinase 4, putative	1
PY17X_0619500	PY17X_0619500.1	Py17X_06_v3:865,980..868,661(+)	actin-related protein ARP6, putative	1
PY17X_0712300	PY17X_0712300.1	Py17X_07_v3:630,377..633,466(+)	DNA helicase, putative	1
PY17X_0719300	PY17X_0719300.1	Py17X_07_v3:860,599..862,365(+)	bifunctional dihydrofolate reductase-thymidylate synthase, putative	1
PY17X_0722200	PY17X_0722200.1	Py17X_07_v3:997,154..999,016(+)	lysophospholipase, putative	1
PY17X_0818700	PY17X_0818700.1	Py17X_08_v3:774,875..776,280(+)	protein KIC3, putative	1
PY17X_0838700	PY17X_0838700.1	Py17X_08_v3:1,458,771..1,459,693(-)	V-type proton ATPase subunit E, putative	1
PY17X_0917900	PY17X_0917900.1	Py17X_09_v3:812,689..815,058(-)	ubiquitin-like protein, putative	1
PY17X_0934400	PY17X_0934400.1	Py17X_09_v3:1,399,336..1,400,754(+)	yoelipain-2	1
PY17X_0938300	PY17X_0938300.1	Py17X_09_v3:1,535,158..1,536,045(+)	protein transport protein BOS1, putative	1
PY17X_0939000	PY17X_0939000.1	Py17X_09_v3:1,551,479..1,552,568(+)	ribosomal protein L11, mitochondrial, putative	1
PY17X_0945600	PY17X_0945600.1	Py17X_09_v3:1,784,024..1,793,128(-)	CCR4-NOT transcription complex subunit NOT1-G	1
PY17X_1038600	PY17X_1038600.1	Py17X_10_v3:1,608,226..1,609,119(-)	RNA-binding protein 8A, putative	1
PY17X_1104900	PY17X_1104900.1	Py17X_11_v3:311,276..313,147(+)	ATP-dependent RNA helicase DDX27, putative	1
PY17X_1110300	PY17X_1110300.1	Py17X_11_v3:520,956..523,068(+)	asparagine--tRNA ligase, putative	1
PY17X_1209200	PY17X_1209200.1	Py17X_12_v3:421,320..423,857(-)	conserved Plasmodium protein, unknown function	1
PY17X_1230000	PY17X_1230000.1	Py17X_12_v3:1,219,435..1,220,332(+)	proteasome subunit beta type-4, putative	1
PY17X_1304400	PY17X_1304400.1	Py17X_13_v3:411,184..427,505(+)	cysteine repeat modular protein 4	1
PY17X_1356600	PY17X_1356600.1	Py17X_13_v3:2,364,415..2,366,692(+)	phosphoinositide-binding protein PH2, putative	1
PY17X_1411200	PY17X_1411200.1	Py17X_14_v3:525,424..526,326(+)	ribosomal protein S15, mitochondrial, putative	1
PY17X_1419300	PY17X_1419300.1	Py17X_14_v3:814,874..817,084(+)	ubiquitin carboxyl-terminal hydrolase MINDY, putative	1
PY17X_1433200	PY17X_1433200.1	Py17X_14_v3:1,300,718..1,301,575(+)	peptidyl-prolyl cis-trans isomerase, putative	1
PY17X_1438000	PY17X_1438000.1	Py17X_14_v3:1,465,854..1,467,275(+)	debranching enzyme-associated ribonuclease, putative	1
PY17X_1450500	PY17X_1450500.1	Py17X_14_v3:1,981,980..1,985,627(+)	pentatricopeptide repeat domain-containing protein 2, putative	1
PY17X_0102500	PY17X_0102500.1	Py17X_01_v3:186,607..190,655(+)	ATP-dependent RNA helicase MTR4, putative	1
PY17X_0520800	PY17X_0520800.1	Py17X_05_v3:890,860..892,507(-)	phosducin-like protein 2, putative	1
PY17X_0604200	PY17X_0604200.1	Py17X_06_v3:281,914..283,874(+)	AATF domain-containing protein, putative	1
PY17X_0613400	PY17X_0613400.1	Py17X_06_v3:633,614..635,311(-)	HSP40, subfamily A, putative	1
PY17X_0812400	PY17X_0812400.1	Py17X_08_v3:557,027..557,863(-)	proteasome activator 28, putative	1
PY17X_0827800	PY17X_0827800.1	Py17X_08_v3:1,094,252..1,095,445(+)	lipoate-protein ligase 2, putative	1
PY17X_0838200	PY17X_0838200.1	Py17X_08_v3:1,448,678..1,450,324(-)	histidine--tRNA ligase, putative	1
PY17X_0909600	PY17X_0909600.1	Py17X_09_v3:468,213..470,378(-)	conserved Plasmodium protein, unknown function	1
PY17X_1012300	PY17X_1012300.1	Py17X_10_v3:605,928..607,124(-)	queuine tRNA-ribosyltransferase, putative	1
PY17X_1014700	PY17X_1014700.1	Py17X_10_v3:718,731..720,107(-)	succinate--CoA ligase [ADP-forming] subunit beta, putative	1
PY17X_1015500	PY17X_1015500.1	Py17X_10_v3:739,438..741,460(-)	NADP-specific glutamate dehydrogenase, putative	1
PY17X_1037600	PY17X_1037600.1	Py17X_10_v3:1,564,710..1,568,609(-)	LCCL domain-containing protein	1
PY17X_1102700	PY17X_1102700.1	Py17X_11_v3:242,988..245,795(+)	chromatin assembly factor 1 subunit A, putative	1
PY17X_1115400	PY17X_1115400.1	Py17X_11_v3:709,155..710,413(-)	ribose-5-phosphate isomerase, putative	1
PY17X_1133200	PY17X_1133200.1	Py17X_11_v3:1,370,816..1,372,351(+)	histone-lysine N-methyltransferase, putative	1
PY17X_1139600	PY17X_1139600.1	Py17X_11_v3:1,627,066..1,628,493(-)	RuvB-like helicase 3, putative	1
PY17X_1147000	PY17X_1147000.1	Py17X_11_v3:1,894,681..1,895,735(-)	U2 small nuclear ribonucleoprotein A', putative	1
PY17X_1237300	PY17X_1237300.1	Py17X_12_v3:1,513,115..1,513,489(+)	50S ribosomal protein L14, mitochondrial, putative	1
PY17X_1245900	PY17X_1245900.1	Py17X_12_v3:1,827,000..1,828,889(+)	ATP-dependent RNA helicase DDX41, putative	1
PY17X_1307300	PY17X_1307300.1	Py17X_13_v3:560,536..561,078(-)	cytochrome c oxidase subunit NDUFA4, putative	1
PY17X_1307400	PY17X_1307400.1	Py17X_13_v3:561,921..563,531(-)	leucine carboxyl methyltransferase, putative	1
PY17X_1312000	PY17X_1312000.1	Py17X_13_v3:761,013..762,244(+)	1-acyl-sn-glycerol-3-phosphate acyltransferase	1
PY17X_1313800	PY17X_1313800.1	Py17X_13_v3:820,730..822,655(-)	M17 leucyl aminopeptidase, putative	1
PY17X_1319700	PY17X_1319700.1	Py17X_13_v3:1,037,603..1,039,177(+)	aminomethyltransferase, putative	1
PY17X_1322200	PY17X_1322200.1	Py17X_13_v3:1,129,946..1,131,364(+)	6-phosphogluconate dehydrogenase, decarboxylating, putative	1
PY17X_1350300	PY17X_1350300.1	Py17X_13_v3:2,186,288..2,187,958(+)	CTLH domain-containing protein, putative	1
PY17X_1352100	PY17X_1352100.1	Py17X_13_v3:2,233,105..2,233,566(+)	trafficking protein particle complex subunit 2, putative	1
PY17X_1412900	PY17X_1412900.1	Py17X_14_v3:574,609..575,904(+)	2-oxoisovalerate dehydrogenase subunit alpha, mitochondrial, putative	1
PY17X_1425200	PY17X_1425200.1	Py17X_14_v3:1,017,868..1,020,933(+)	AAA family ATPase, putative	1
PY17X_1459600	PY17X_1459600.1	Py17X_14_v3:2,331,467..2,332,994(-)	WD repeat-containing protein 82, putative	1
PY17X_0115700	PY17X_0115700.1	Py17X_01_v3:697,458..698,717(-)	lysophospholipase, putative	1
PY17X_0205600	PY17X_0205600.1	Py17X_02_v3:288,090..288,751(+)	tubulin-specific chaperone a, putative	1
PY17X_0306800	PY17X_0306800.1	Py17X_03_v3:273,914..276,347(-)	patatin-like phospholipase 1, putative	1
PY17X_0413300	PY17X_0413300.1	Py17X_04_v3:599,336..600,139(+)	60S ribosomal protein L26, putative	1
PY17X_0824300	PY17X_0824300.1	Py17X_08_v3:970,658..972,490(-)	chaperone, putative	1
PY17X_0829300	PY17X_0829300.1	Py17X_08_v3:1,146,796..1,148,131(+)	ribosomal RNA-processing protein 8, putative	1
PY17X_0932500	PY17X_0932500.1	Py17X_09_v3:1,332,198..1,334,000(+)	tyrosine--tRNA ligase, putative	1
PY17X_0933500	PY17X_0933500.1	Py17X_09_v3:1,370,028..1,371,389(-)	folate transporter 2, putative	1
PY17X_0945200	PY17X_0945200.1	Py17X_09_v3:1,770,958..1,775,616(+)	chromatin remodeling protein, putative	1
PY17X_1007700	PY17X_1007700.1	Py17X_10_v3:424,658..428,154(-)	sporozoite micronemal protein essential for cell traversal	1
PY17X_1022200	PY17X_1022200.1	Py17X_10_v3:970,695..972,530(-)	ankyrin-repeat protein, putative	1
PY17X_1103000	PY17X_1103000.1	Py17X_11_v3:252,642..253,433(-)	HCNGP-like protein, putative	1
PY17X_1106200	PY17X_1106200.1	Py17X_11_v3:369,155..372,874(-)	DNA mismatch repair protein MSH6, putative	1
PY17X_1112400	PY17X_1112400.1	Py17X_11_v3:626,942..627,885(+)	EKC/KEOPS complex subunit CGI121, putative	1
PY17X_1121000	PY17X_1121000.1	Py17X_11_v3:912,099..913,214(-)	DnaJ protein, putative	1
PY17X_1205000	PY17X_1205000.1	Py17X_12_v3:284,247..285,137(-)	40S ribosomal protein S20e, putative	1
PY17X_1206100	PY17X_1206100.1	Py17X_12_v3:334,928..336,459(-)	conserved protein, unknown function	1
PY17X_1213500	PY17X_1213500.1	Py17X_12_v3:572,043..573,850(-)	heme oxygenase, putative	1
PY17X_1223400	PY17X_1223400.1	Py17X_12_v3:971,571..973,352(-)	lysophospholipase, putative	1
PY17X_1309100	PY17X_1309100.1	Py17X_13_v3:634,707..636,188(+)	FACT complex subunit SSRP1, putative	1
PY17X_1312600	PY17X_1312600.1	Py17X_13_v3:779,782..780,984(-)	prolyl hydroxylase-like protein, putative	1
PY17X_1319300	PY17X_1319300.1	Py17X_13_v3:1,018,476..1,021,553(+)	sortilin, putative	1
PY17X_1327100	PY17X_1327100.1	Py17X_13_v3:1,317,284..1,318,892(-)	pyridoxal 5'-phosphate synthase, putative	1
PY17X_1353000	PY17X_1353000.1	Py17X_13_v3:2,258,466..2,259,110(-)	transmembrane emp24 domain-containing protein, putative	1
PY17X_1366700	PY17X_1366700.1	Py17X_13_v3:2,734,567..2,735,375(+)	step II splicing factor, putative	1
PY17X_1427600	PY17X_1427600.1	Py17X_14_v3:1,098,678..1,100,642(+)	conserved protein, unknown function	1
PY17X_1432100	PY17X_1432100.1	Py17X_14_v3:1,274,143..1,278,424(+)	GPI ethanolamine phosphate transferase 3, putative	1
PY17X_1432600	PY17X_1432600.1	Py17X_14_v3:1,285,910..1,286,865(-)	adrenodoxin-type ferredoxin, putative	1
PY17X_1466800	PY17X_1466800.1	Py17X_14_v3:2,572,389..2,574,031(-)	thymidylate kinase, putative	1
PY17X_0104800	PY17X_0104800.1	Py17X_01_v3:275,621..276,768(+)	conserved protein, unknown function	1
PY17X_0107000	PY17X_0107000.1	Py17X_01_v3:364,654..365,304(-)	glutaredoxin-like protein	1
PY17X_0113300	PY17X_0113300.1	Py17X_01_v3:597,709..598,529(+)	50S ribosomal protein L18, apicoplast, putative	1
PY17X_0308200	PY17X_0308200.1	Py17X_03_v3:323,228..324,172(+)	syntaxin, putative	1
PY17X_0406800	PY17X_0406800.1	Py17X_04_v3:380,777..382,302(+)	activator of Hsp90 ATPase, putative	1
PY17X_0419800	PY17X_0419800.1	Py17X_04_v3:854,017..854,574(+)	signal peptidase complex subunit 3, putative	1
PY17X_0519100	PY17X_0519100.1	Py17X_05_v3:839,374..840,006(+)	ribosomal protein L27, putative	1
PY17X_0624500	PY17X_0624500.1	Py17X_06_v3:1,026,579..1,027,764(+)	ubiquinone biosynthesis O-methyltransferase, putative	1
PY17X_0905300	PY17X_0905300.1	Py17X_09_v3:329,430..332,456(+)	coatomer subunit gamma, putative	1
PY17X_0925000	PY17X_0925000.1	Py17X_09_v3:1,041,941..1,046,158(-)	DNA-directed RNA polymerase, putative	1
PY17X_1001000	PY17X_1001000.1	Py17X_10_v3:141,659..142,954(+)	lysophospholipase, putative	1
PY17X_1009700	PY17X_1009700.1	Py17X_10_v3:485,808..488,165(-)	ribosome biogenesis GTPase A, putative	1
PY17X_1206500	PY17X_1206500.1	Py17X_12_v3:343,683..346,670(+)	U3 small nucleolar RNA-associated protein 25, putative	1
PY17X_1244300	PY17X_1244300.1	Py17X_12_v3:1,785,121..1,786,089(-)	WD repeat-containing protein 55, putative	1
PY17X_1307600	PY17X_1307600.1	Py17X_13_v3:569,125..570,258(+)	triosephosphate isomerase, putative	1
PY17X_1317600	PY17X_1317600.1	Py17X_13_v3:953,123..954,625(-)	signal recognition particle subunit SRP54, putative	1
PY17X_1324700	PY17X_1324700.1	Py17X_13_v3:1,226,445..1,226,971(-)	thioredoxin 1, putative	1
PY17X_1350200	PY17X_1350200.1	Py17X_13_v3:2,182,253..2,183,676(-)	ER lumen protein retaining receptor 1, putative	1
PY17X_1408400	PY17X_1408400.1	Py17X_14_v3:417,337..424,189(-)	carbamoyl phosphate synthetase, putative	1
PY17X_1416400	PY17X_1416400.1	Py17X_14_v3:710,723..711,693(+)	ADP-ribosylation factor, putative	1
PY17X_1434000	PY17X_1434000.1	Py17X_14_v3:1,319,054..1,320,751(+)	serine--tRNA ligase, putative	1
PY17X_1437700	PY17X_1437700.1	Py17X_14_v3:1,447,008..1,448,897(+)	pre-mRNA-processing factor 17, putative	1
PY17X_1445700	PY17X_1445700.1	Py17X_14_v3:1,782,626..1,784,300(+)	RNA pseudouridylate synthase, putative	1
PY17X_1463700	PY17X_1463700.1	Py17X_14_v3:2,462,934..2,464,115(+)	pre-mRNA-splicing factor RBM22, putative	1
PY17X_0414600	PY17X_0414600.1	Py17X_04_v3:632,627..634,346(-)	vesicle transport v-SNARE protein, putative	1
PY17X_0515100	PY17X_0515100.1	Py17X_05_v3:712,890..713,688(+)	transcription elongation factor SPT4, putative	1
PY17X_0836000	PY17X_0836000.1	Py17X_08_v3:1,384,408..1,385,235(-)	proteasome subunit beta type-6, putative	1
PY17X_0932700	PY17X_0932700.1	Py17X_09_v3:1,337,295..1,337,681(-)	conserved protein, unknown function	1
PY17X_1023200	PY17X_1023200.1	Py17X_10_v3:1,003,764..1,004,900(+)	ribosomal protein L21, mitochondrial, putative	1
PY17X_1104200	PY17X_1104200.1	Py17X_11_v3:287,500..287,958(+)	actin-depolymerizing factor 1, putative	1
PY17X_1117900	PY17X_1117900.1	Py17X_11_v3:804,642..806,394(+)	BFR1 domain-containing protein, putative	1
PY17X_1125900	PY17X_1125900.1	Py17X_11_v3:1,083,336..1,085,177(+)	poly(A) polymerase PAP, putative	1
PY17X_1126900	PY17X_1126900.1	Py17X_11_v3:1,113,399..1,114,505(+)	ATPase, putative	1
PY17X_1214900	PY17X_1214900.1	Py17X_12_v3:622,682..624,481(-)	conserved Plasmodium protein, unknown function	1
PY17X_1242600	PY17X_1242600.1	Py17X_12_v3:1,725,009..1,725,713(+)	50S ribosomal protein L12, apicoplast, putative	1
PY17X_1243600	PY17X_1243600.1	Py17X_12_v3:1,767,163..1,768,402(-)	RNA methyltransferase, putative	1
PY17X_1333400	PY17X_1333400.1	Py17X_13_v3:1,522,836..1,526,383(+)	ribonuclease Z, putative	1
PY17X_1362900	PY17X_1362900.1	Py17X_13_v3:2,589,463..2,592,252(+)	endoplasmic reticulum chaperone GRP170, putative	1
PY17X_1410100	PY17X_1410100.1	Py17X_14_v3:494,302..495,402(-)	homeobox domain-containing protein, putative	1
PY17X_1459300	PY17X_1459300.1	Py17X_14_v3:2,322,544..2,324,277(-)	vacuolar-sorting protein SNF7, putative	1
PY17X_0113800	PY17X_0113800.1	Py17X_01_v3:621,948..628,079(-)	myosin E, putative	1
PY17X_0408800	PY17X_0408800.1	Py17X_04_v3:446,802..448,534(-)	T-complex protein 1 subunit eta, putative	1
PY17X_0513500	PY17X_0513500.1	Py17X_05_v3:662,520..663,755(-)	rRNA-processing protein EBP2, putative	1
PY17X_0514000	PY17X_0514000.1	Py17X_05_v3:676,774..677,270(-)	conserved protein, unknown function	1
PY17X_0518300	PY17X_0518300.1	Py17X_05_v3:815,986..816,876(+)	haloacid dehalogenase-like hydrolase, putative	1
PY17X_0811400	PY17X_0811400.1	Py17X_08_v3:529,227..530,105(+)	proteasome subunit alpha type-3, putative	1
PY17X_0913600	PY17X_0913600.1	Py17X_09_v3:645,952..647,893(+)	casein kinase 1, putative	1
PY17X_0925200	PY17X_0925200.1	Py17X_09_v3:1,050,381..1,051,862(-)	ATP synthase F0 subunit b-like protein, putative	1
PY17X_0934300	PY17X_0934300.1	Py17X_09_v3:1,396,516..1,397,776(-)	AP2 domain transcription factor, putative	1
PY17X_0939700	PY17X_0939700.1	Py17X_09_v3:1,578,030..1,578,833(-)	60S ribosomal protein L36, putative	1
PY17X_1027100	PY17X_1027100.1	Py17X_10_v3:1,121,951..1,123,932(+)	ubiquitin fusion degradation protein 1, putative	1
PY17X_1136700	PY17X_1136700.1	Py17X_11_v3:1,498,147..1,501,198(-)	GTP-binding protein, putative	1
PY17X_1136900	PY17X_1136900.1	Py17X_11_v3:1,512,828..1,514,960(-)	riboflavin kinase, putative	1
PY17X_1212400	PY17X_1212400.1	Py17X_12_v3:540,520..541,386(-)	50S ribosomal protein L22, mitochondrial, putative	1
PY17X_1331500	PY17X_1331500.1	Py17X_13_v3:1,455,756..1,460,940(+)	rhoptry neck protein 11, putative	1
PY17X_1412100	PY17X_1412100.1	Py17X_14_v3:548,420..551,614(+)	M1-family alanyl aminopeptidase, putative	1
PY17X_1416700	PY17X_1416700.1	Py17X_14_v3:716,742..719,138(+)	pre-mRNA-processing factor 40, putative	1
PY17X_0110400	PY17X_0110400.1	Py17X_01_v3:502,302..502,712(+)	histone H3, putative	1
PY17X_0304900	PY17X_0304900.1	Py17X_03_v3:188,533..189,954(+)	adenylosuccinate lyase, putative	1
PY17X_0309700	PY17X_0309700.1	Py17X_03_v3:373,300..374,814(+)	eukaryotic peptide chain release factor subunit 1, putative	1
PY17X_0310400	PY17X_0310400.1	Py17X_03_v3:407,501..408,001(+)	conserved protein, unknown function	1
PY17X_0311100	PY17X_0311100.1	Py17X_03_v3:428,313..428,891(+)	conserved protein, unknown function	1
PY17X_0414900	PY17X_0414900.1	Py17X_04_v3:640,696..641,832(-)	DER1-like protein, putative	1
PY17X_0503300	PY17X_0503300.1	Py17X_05_v3:248,793..250,292(+)	tRNA pseudouridine synthase, putative	1
PY17X_0503600	PY17X_0503600.1	Py17X_05_v3:260,546..262,906(-)	peptidase, putative	1
PY17X_0508600	PY17X_0508600.1	Py17X_05_v3:495,357..496,441(-)	conserved protein, unknown function	1
PY17X_0512000	PY17X_0512000.1	Py17X_05_v3:620,033..621,214(+)	40S ribosomal protein S2, putative	1
PY17X_0604700	PY17X_0604700.1	Py17X_06_v3:295,005..295,457(+)	signal recognition particle subunit SRP14, putative	1
PY17X_0928200	PY17X_0928200.1	Py17X_09_v3:1,180,553..1,182,520(+)	GPI transamidase component GPI16, putative	1
PY17X_0944500	PY17X_0944500.1	Py17X_09_v3:1,743,833..1,747,030(-)	calcium/calmodulin-dependent protein kinase, putative	1
PY17X_1016700	PY17X_1016700.1	Py17X_10_v3:781,080..783,113(-)	diphthamide biosynthesis protein 2, putative	1
PY17X_1028900	PY17X_1028900.1	Py17X_10_v3:1,217,204..1,222,849(+)	metacaspase-3, putative	1
PY17X_1206300	PY17X_1206300.1	Py17X_12_v3:339,234..340,187(+)	conserved protein, unknown function	1
PY17X_1213600	PY17X_1213600.1	Py17X_12_v3:575,158..578,343(+)	RING zinc finger protein, putative	1
PY17X_1219200	PY17X_1219200.1	Py17X_12_v3:797,910..798,809(+)	iron-sulfur assembly protein, putative	1
PY17X_1333300	PY17X_1333300.1	Py17X_13_v3:1,520,816..1,521,868(-)	mediator of RNA polymerase II transcription subunit 4, putative	1
PY17X_1348700	PY17X_1348700.1	Py17X_13_v3:2,121,427..2,122,605(-)	PUB domain-containing protein, putative	1
PY17X_1364100	PY17X_1364100.1	Py17X_13_v3:2,636,848..2,637,678(+)	ubiquitin-conjugating enzyme E2, putative	1
PY17X_1419500	PY17X_1419500.1	Py17X_14_v3:820,997..823,420(-)	tRNA (guanine(26)-N(2))-dimethyltransferase, putative	1
PY17X_1434200	PY17X_1434200.1	Py17X_14_v3:1,323,035..1,324,980(+)	glycerol-3-phosphate dehydrogenase [NAD(+)], putative	1
PY17X_1444100	PY17X_1444100.1	Py17X_14_v3:1,703,114..1,705,014(+)	ataxin-3, putative	1
PY17X_1464800	PY17X_1464800.1	Py17X_14_v3:2,497,558..2,499,930(+)	protein phosphatase PPM4, putative	1
PY17X_0101900	PY17X_0101900.1	Py17X_01_v3:163,246..164,562(+)	lysophospholipase, putative	1
PY17X_0111200	PY17X_0111200.1	Py17X_01_v3:521,584..522,725(+)	ATP synthase-associated protein, putative	1
PY17X_0204800	PY17X_0204800.1	Py17X_02_v3:269,824..270,243(-)	FAD-linked sulfhydryl oxidase ERV1, putative	1
PY17X_0215000	PY17X_0215000.1	Py17X_02_v3:654,957..657,392(+)	N6-adenosine-methyltransferase MT-A70, putative	1
PY17X_0306200	PY17X_0306200.1	Py17X_03_v3:248,538..249,180(+)	acyl carrier protein, putative	1
PY17X_0310500	PY17X_0310500.1	Py17X_03_v3:409,563..411,183(+)	protein SIS1, putative	1
PY17X_0502700	PY17X_0502700.1	Py17X_05_v3:229,829..231,547(-)	phosphomannomutase, putative	1
PY17X_0517700	PY17X_0517700.1	Py17X_05_v3:793,969..795,393(-)	leucine-rich repeat protein	1
PY17X_0605000	PY17X_0605000.1	Py17X_06_v3:303,220..304,821(-)	threonylcarbamoyl-AMP synthase, putative	1
PY17X_0619300	PY17X_0619300.1	Py17X_06_v3:860,366..861,310(-)	ATP synthase F0 subunit a-like protein, putative	1
PY17X_0709300	PY17X_0709300.1	Py17X_07_v3:519,079..519,793(-)	60S ribosomal protein L22, putative	1
PY17X_0720900	PY17X_0720900.1	Py17X_07_v3:942,161..943,997(+)	MOLO1 domain-containing protein, putative	1
PY17X_0916400	PY17X_0916400.1	Py17X_09_v3:763,552..764,849(-)	conserved protein, unknown function	1
PY17X_1005200	PY17X_1005200.1	Py17X_10_v3:338,770..340,405(-)	V-type proton ATPase subunit B, putative	1
PY17X_1009800	PY17X_1009800.1	Py17X_10_v3:489,377..492,710(+)	cGMP-dependent protein kinase, putative	1
PY17X_1027300	PY17X_1027300.1	Py17X_10_v3:1,126,230..1,129,340(-)	DNA replication licensing factor MCM2, putative	1
PY17X_1124400	PY17X_1124400.1	Py17X_11_v3:1,030,507..1,031,486(+)	conserved protein, unknown function	1
PY17X_1132300	PY17X_1132300.1	Py17X_11_v3:1,341,615..1,344,775(-)	large subunit rRNA methyltransferase, putative	1
PY17X_1133600	PY17X_1133600.1	Py17X_11_v3:1,387,973..1,388,705(+)	splicing factor 3B subunit 5, putative	1
PY17X_1144800	PY17X_1144800.1	Py17X_11_v3:1,813,406..1,814,540(-)	ribosome biogenesis protein MRT4, putative	1
PY17X_1208300	PY17X_1208300.1	Py17X_12_v3:393,431..395,133(+)	PPPDE peptidase, putative	1
PY17X_1227000	PY17X_1227000.1	Py17X_12_v3:1,097,102..1,100,219(+)	V-type proton ATPase subunit a, putative	1
PY17X_1231400	PY17X_1231400.1	Py17X_12_v3:1,271,144..1,274,266(+)	periodic tryptophan protein 2, putative	1
PY17X_1319400	PY17X_1319400.1	Py17X_13_v3:1,022,798..1,025,755(-)	ribosome biogenesis protein TSR1, putative	1
PY17X_1323700	PY17X_1323700.1	Py17X_13_v3:1,187,284..1,189,986(+)	conserved Plasmodium protein, unknown function	1
PY17X_1326200	PY17X_1326200.1	Py17X_13_v3:1,289,756..1,290,814(-)	exonuclease V, mitochondrial, putative	1
PY17X_1411100	PY17X_1411100.1	Py17X_14_v3:521,163..524,766(-)	tetratricopeptide repeat protein, putative	1
PY17X_1428600	PY17X_1428600.1	Py17X_14_v3:1,142,346..1,145,187(-)	cullin-1, putative	1
PY17X_1443200	PY17X_1443200.1	Py17X_14_v3:1,669,651..1,673,355(+)	ubiquitin-activating enzyme E1, putative	1
PY17X_API01400	PY17X_API01400.1	Py17X_API_v3:4,585..5,814(-)	elongation factor Tu, putative	1
PY17X_0207700	PY17X_0207700.1	Py17X_02_v3:360,689..362,111(-)	centrin-1, putative	1
PY17X_0407900	PY17X_0407900.1	Py17X_04_v3:406,633..407,925(+)	microtubule-associated protein RP/EB family, putative	1
PY17X_0514700	PY17X_0514700.1	Py17X_05_v3:697,562..698,653(+)	adenosine deaminase	1
PY17X_0515200	PY17X_0515200.1	Py17X_05_v3:714,150..718,461(-)	pre-mRNA-splicing factor ATP-dependent RNA helicase PRP22, putative	1
PY17X_0603400	PY17X_0603400.1	Py17X_06_v3:231,633..232,256(-)	cytochrome c oxidase assembly protein COX19, putative	1
PY17X_0703000	PY17X_0703000.1	Py17X_07_v3:297,849..299,182(-)	rhomboid protease ROM3, putative	1
PY17X_0710400	PY17X_0710400.1	Py17X_07_v3:558,636..560,267(-)	conserved protein, unknown function	1
PY17X_0718600	PY17X_0718600.1	Py17X_07_v3:835,389..839,106(+)	histone acetyltransferase, putative	1
PY17X_0718800	PY17X_0718800.1	Py17X_07_v3:841,986..842,861(+)	prohibitin-like protein PHBL, putative	1
PY17X_0821900	PY17X_0821900.1	Py17X_08_v3:879,250..881,607(-)	pre-mRNA-splicing factor ATP-dependent RNA helicase PRP43, putative	1
PY17X_0838500	PY17X_0838500.1	Py17X_08_v3:1,456,322..1,456,738(+)	ATP synthase-associated protein, putative	1
PY17X_0927400	PY17X_0927400.1	Py17X_09_v3:1,131,494..1,147,223(-)	dynein heavy chain, putative	1
PY17X_1002800	PY17X_1002800.1	Py17X_10_v3:209,231..212,098(-)	pre-mRNA-splicing factor CLF1, putative	1
PY17X_1004300	PY17X_1004300.1	Py17X_10_v3:287,829..290,572(+)	protein CERLI2, putative	1
PY17X_1030500	PY17X_1030500.1	Py17X_10_v3:1,275,167..1,276,504(-)	mRNA-capping enzyme subunit alpha, putative	1
PY17X_1107400	PY17X_1107400.1	Py17X_11_v3:407,399..409,153(+)	GTPase-activating protein, putative	1
PY17X_1122500	PY17X_1122500.1	Py17X_11_v3:956,169..958,622(-)	tRNA-2-methylthio-N(6)-dimethylallyladenosine synthase, putative	1
PY17X_1130400	PY17X_1130400.1	Py17X_11_v3:1,272,203..1,274,050(-)	alpha/beta hydrolase, putative	1
PY17X_1133000	PY17X_1133000.1	Py17X_11_v3:1,363,912..1,366,737(+)	DNA replication licensing factor MCM6, putative	1
PY17X_1141600	PY17X_1141600.1	Py17X_11_v3:1,705,976..1,709,428(-)	pre-mRNA-splicing factor ATP-dependent RNA helicase PRP16, putative	1
PY17X_1231200	PY17X_1231200.1	Py17X_12_v3:1,263,004..1,266,945(+)	inositol 5-phosphatase, putative	1
PY17X_1231900	PY17X_1231900.1	Py17X_12_v3:1,311,229..1,313,724(+)	mannose-6-phosphate isomerase, putative	1
PY17X_1236700	PY17X_1236700.1	Py17X_12_v3:1,488,384..1,491,287(-)	ATP-dependent RNA helicase DDX23, putative	1
PY17X_1339100	PY17X_1339100.1	Py17X_13_v3:1,760,681..1,763,173(+)	inorganic anion antiporter, putative	1
PY17X_1362400	PY17X_1362400.1	Py17X_13_v3:2,549,989..2,552,205(-)	kelch protein K13, putative	1
PY17X_1425100	PY17X_1425100.1	Py17X_14_v3:1,014,519..1,016,624(+)	phospholipase DDHD1, putative	1
PY17X_1448800	PY17X_1448800.1	Py17X_14_v3:1,912,879..1,916,073(-)	pre-mRNA-splicing factor ATP-dependent RNA helicase PRP2, putative	1
PY17X_1453800	PY17X_1453800.1	Py17X_14_v3:2,121,645..2,123,126(-)	S-adenosyl-methyltransferase, putative	1
PY17X_0302100	PY17X_0302100.1	Py17X_03_v3:96,897..98,223(-)	protein MAK16, putative	1
PY17X_0305900	PY17X_0305900.1	Py17X_03_v3:235,605..236,510(-)	KRR1 small subunit processome component, putative	1
PY17X_0420300	PY17X_0420300.1	Py17X_04_v3:874,812..875,536(-)	60S ribosomal protein L32, putative	1
PY17X_0608500	PY17X_0608500.1	Py17X_06_v3:440,546..441,374(+)	RNA-binding protein, putative	1
PY17X_0703500	PY17X_0703500.1	Py17X_07_v3:320,752..321,714(-)	ribosomal protein L21, apicoplast, putative	1
PY17X_0704600	PY17X_0704600.1	Py17X_07_v3:356,885..358,009(-)	SPRY domain, putative	1
PY17X_0714200	PY17X_0714200.1	Py17X_07_v3:703,216..704,908(+)	meiotic recombination protein DMC1, putative	1
PY17X_0938500	PY17X_0938500.1	Py17X_09_v3:1,540,294..1,541,343(+)	replication factor C subunit 5, putative	1
PY17X_0940800	PY17X_0940800.1	Py17X_09_v3:1,599,624..1,601,285(+)	heat shock protein J2, putative	1
PY17X_1018300	PY17X_1018300.1	Py17X_10_v3:839,760..840,500(+)	exosome complex component RRP41, putative	1
PY17X_1025400	PY17X_1025400.1	Py17X_10_v3:1,065,010..1,066,419(-)	eukaryotic translation initiation factor 3 subunit H, putative	1
PY17X_1035000	PY17X_1035000.1	Py17X_10_v3:1,453,447..1,455,150(-)	cytidine diphosphate-diacylglycerol synthase, putative	1
PY17X_1103900	PY17X_1103900.1	Py17X_11_v3:274,009..275,583(-)	4-diphosphocytidyl-2-C-methyl-D-erythritol kinase, putative	1
PY17X_1139700	PY17X_1139700.1	Py17X_11_v3:1,630,023..1,630,604(+)	transmembrane and coiled-coil domain-containing protein 1, putative	1
PY17X_1227400	PY17X_1227400.1	Py17X_12_v3:1,115,824..1,118,526(+)	DnaJ protein, putative	1
PY17X_1236600	PY17X_1236600.1	Py17X_12_v3:1,486,373..1,487,029(-)	cyclin, putative	1
PY17X_1237600	PY17X_1237600.1	Py17X_12_v3:1,520,294..1,520,836(-)	40S ribosomal protein S24, putative	1
PY17X_1312400	PY17X_1312400.1	Py17X_13_v3:774,644..776,098(-)	fructose-bisphosphate aldolase 2	1
PY17X_1314200	PY17X_1314200.1	Py17X_13_v3:842,022..842,730(-)	centrin-2, putative	1
PY17X_1314900	PY17X_1314900.1	Py17X_13_v3:860,072..860,671(+)	ribosomal protein S14, mitochondrial, putative	1
PY17X_1319100	PY17X_1319100.1	Py17X_13_v3:1,009,647..1,012,511(-)	LCCL domain-containing protein	1
PY17X_1322700	PY17X_1322700.1	Py17X_13_v3:1,142,889..1,144,290(+)	methyltransferase AAMT, putative	1
PY17X_1343600	PY17X_1343600.1	Py17X_13_v3:1,911,040..1,912,281(+)	glideosome associated protein with multiple membrane spans 1, putative	1
PY17X_1364500	PY17X_1364500.1	Py17X_13_v3:2,649,289..2,650,869(-)	kinetochore protein SPC25, putative	1
PY17X_1406600	PY17X_1406600.1	Py17X_14_v3:364,110..365,291(-)	26S protease regulatory subunit 10B, putative	1
PY17X_1407800	PY17X_1407800.1	Py17X_14_v3:396,222..398,338(-)	DNA-directed RNA polymerase subunit alpha, putative	1
PY17X_1428100	PY17X_1428100.1	Py17X_14_v3:1,117,283..1,119,853(-)	histone-arginine methyltransferase CARM1, putative	1
PY17X_1434300	PY17X_1434300.1	Py17X_14_v3:1,325,704..1,326,132(-)	signal recognition particle subunit SRP19, putative	1
PY17X_1442300	PY17X_1442300.1	Py17X_14_v3:1,636,639..1,637,157(-)	splicing factor 3B subunit 6, putative	1
PY17X_1449300	PY17X_1449300.1	Py17X_14_v3:1,939,180..1,941,822(-)	60 kDa chaperonin, putative	1
PY17X_1465500	PY17X_1465500.1	Py17X_14_v3:2,525,400..2,525,915(+)	rRNA-processing protein FCF2, putative	1
PY17X_0207400	PY17X_0207400.1	Py17X_02_v3:354,616..355,125(-)	ATP synthase-associated protein, putative	1
PY17X_0305200	PY17X_0305200.1	Py17X_03_v3:199,980..200,537(-)	iron-sulfur assembly protein, putative	1
PY17X_0412200	PY17X_0412200.1	Py17X_04_v3:569,905..573,134(+)	plasmepsin VI, putative	1
PY17X_0512800	PY17X_0512800.1	Py17X_05_v3:642,412..644,525(-)	meiotic recombination protein SPO11-2, putative	1
PY17X_0514900	PY17X_0514900.1	Py17X_05_v3:702,797..704,122(-)	heptatricopeptide repeat and RAP domain-containing protein, putative	1
PY17X_0603800	PY17X_0603800.1	Py17X_06_v3:244,034..265,556(+)	dynein heavy chain, putative	1
PY17X_0619800	PY17X_0619800.1	Py17X_06_v3:877,540..878,426(-)	60S ribosomal protein L11a, putative	1
PY17X_0623000	PY17X_0623000.1	Py17X_06_v3:972,671..974,395(+)	conserved protein, unknown function	1
PY17X_0703900	PY17X_0703900.1	Py17X_07_v3:329,877..333,203(-)	translation initiation factor IF-2, putative	1
PY17X_0704000	PY17X_0704000.1	Py17X_07_v3:334,373..337,795(+)	ATP-dependent RNA helicase DBP10, putative	1
PY17X_0718300	PY17X_0718300.1	Py17X_07_v3:825,560..827,530(+)	glutamyl-tRNA(Gln) amidotransferase subunit A, putative	1
PY17X_0808700	PY17X_0808700.1	Py17X_08_v3:398,990..400,327(+)	EKC/KEOPS complex subunit BUD32, putative	1
PY17X_0816700	PY17X_0816700.1	Py17X_08_v3:715,847..717,333(-)	alkaline phosphatase, putative	1
PY17X_0836400	PY17X_0836400.1	Py17X_08_v3:1,397,306..1,398,704(+)	profilin, putative	1
PY17X_0905500	PY17X_0905500.1	Py17X_09_v3:336,571..337,756(+)	ras-related protein Rab-6, putative	1
PY17X_0921900	PY17X_0921900.1	Py17X_09_v3:938,026..940,701(+)	bifunctional farnesyl/geranylgeranyl diphosphate synthase, putative	1
PY17X_0934600	PY17X_0934600.1	Py17X_09_v3:1,407,394..1,409,522(+)	conserved protein, unknown function	1
PY17X_1016000	PY17X_1016000.1	Py17X_10_v3:757,268..760,049(-)	plasmepsin IX, putative	1
PY17X_1029200	PY17X_1029200.1	Py17X_10_v3:1,230,773..1,231,513(+)	zinc finger protein, putative	1
PY17X_1034200	PY17X_1034200.1	Py17X_10_v3:1,418,555..1,419,756(+)	conserved protein, unknown function	1
PY17X_1041800	PY17X_1041800.1	Py17X_10_v3:1,713,351..1,714,470(+)	ribosomal protein S27a, putative	1
PY17X_1231500	PY17X_1231500.1	Py17X_12_v3:1,274,734..1,275,396(-)	1-cys peroxiredoxin	1
PY17X_1334200	PY17X_1334200.1	Py17X_13_v3:1,570,891..1,573,660(+)	protein phosphatase containing kelch-like domains, putative	1
PY17X_1338900	PY17X_1338900.1	Py17X_13_v3:1,753,242..1,754,903(+)	RNA 3'-terminal phosphate cyclase-like protein, putative	1
PY17X_1416200	PY17X_1416200.1	Py17X_14_v3:702,294..704,521(-)	protein kinase, putative	1
PY17X_0109900	PY17X_0109900.1	Py17X_01_v3:481,625..482,842(-)	palmitoyltransferase DHHC2	1
PY17X_0110200	PY17X_0110200.1	Py17X_01_v3:493,310..495,212(-)	pre-mRNA-splicing factor SLU7, putative	1
PY17X_0210100	PY17X_0210100.1	Py17X_02_v3:442,001..443,575(-)	4-hydroxy-3-methylbut-2-enyl diphosphate reductase, putative	1
PY17X_0407500	PY17X_0407500.1	Py17X_04_v3:398,089..399,370(+)	40S ribosomal protein S23, putative	1
PY17X_0420500	PY17X_0420500.1	Py17X_04_v3:883,055..885,067(-)	alpha tubulin 1	1
PY17X_0507700	PY17X_0507700.1	Py17X_05_v3:453,803..455,817(-)	serine/arginine-rich splicing factor 4, putative	1
PY17X_0611400	PY17X_0611400.1	Py17X_06_v3:554,943..557,714(-)	general transcription factor 3C polypeptide 5, putative	1
PY17X_0709800	PY17X_0709800.1	Py17X_07_v3:533,452..534,117(-)	conserved protein, unknown function	1
PY17X_0839000	PY17X_0839000.1	Py17X_08_v3:1,467,445..1,469,037(+)	cAMP-dependent protein kinase catalytic subunit	1
PY17X_0906500	PY17X_0906500.1	Py17X_09_v3:358,831..360,169(+)	ATP-dependent (S)-NAD(P)H-hydrate dehydratase, putative	1
PY17X_0921500	PY17X_0921500.1	Py17X_09_v3:924,638..926,686(-)	conserved protein, unknown function	1
PY17X_0926900	PY17X_0926900.1	Py17X_09_v3:1,103,621..1,105,389(-)	eukaryotic peptide chain release factor GTP-binding subunit, putative	1
PY17X_0933900	PY17X_0933900.1	Py17X_09_v3:1,380,563..1,384,975(+)	serine esterase, putative	1
PY17X_1106900	PY17X_1106900.1	Py17X_11_v3:388,094..388,951(+)	TATA-box-binding protein, putative	1
PY17X_1116500	PY17X_1116500.1	Py17X_11_v3:754,098..755,474(-)	glideosome-associated protein 40, putative	1
PY17X_1207100	PY17X_1207100.1	Py17X_12_v3:360,640..362,883(-)	peptidase, putative	1
PY17X_1209800	PY17X_1209800.1	Py17X_12_v3:456,365..458,109(-)	26S protease regulatory subunit 4, putative	1
PY17X_1224400	PY17X_1224400.1	Py17X_12_v3:1,015,963..1,016,782(-)	60S ribosomal protein L34, putative	1
PY17X_1234400	PY17X_1234400.1	Py17X_12_v3:1,408,415..1,409,270(-)	40S ribosomal protein S11, putative	1
PY17X_1367600	PY17X_1367600.1	Py17X_13_v3:2,775,006..2,775,975(-)	nucleoside diphosphate hydrolase, putative	1
PY17X_1408000	PY17X_1408000.1	Py17X_14_v3:404,972..406,788(-)	centrosomal protein CEP170, putative	1
PY17X_1410200	PY17X_1410200.1	Py17X_14_v3:495,972..496,583(+)	succinate dehydrogenase assembly factor 2, putative	1
PY17X_1422300	PY17X_1422300.1	Py17X_14_v3:940,160..940,531(-)	histone H2B variant, putative	1
PY17X_1428200	PY17X_1428200.1	Py17X_14_v3:1,120,724..1,123,075(-)	conserved protein, unknown function	1
PY17X_0113200	PY17X_0113200.1	Py17X_01_v3:591,967..595,723(-)	rhoptry protein ROP14, putative	1
PY17X_0409400	PY17X_0409400.1	Py17X_04_v3:461,849..462,344(+)	conserved protein, unknown function	1
PY17X_0515500	PY17X_0515500.1	Py17X_05_v3:733,501..734,673(+)	26S proteasome regulatory subunit RPN9, putative	1
PY17X_0518200	PY17X_0518200.1	Py17X_05_v3:814,552..815,203(-)	conserved protein, unknown function	1
PY17X_0524500	PY17X_0524500.1	Py17X_05_v3:1,051,335..1,052,507(+)	eukaryotic initiation factor 4A-III, putative	1
PY17X_0702600	PY17X_0702600.1	Py17X_07_v3:285,523..286,812(+)	mitochondrial inner membrane protein OXA1, putative	1
PY17X_0812300	PY17X_0812300.1	Py17X_08_v3:553,873..556,672(+)	translation initiation factor SUI1, putative	1
PY17X_0819000	PY17X_0819000.1	Py17X_08_v3:786,085..787,557(+)	major facilitator superfamily-related transporter, putative	1
PY17X_0824700	PY17X_0824700.1	Py17X_08_v3:984,481..985,567(+)	ADP-ribosylation factor, putative	1
PY17X_0827200	PY17X_0827200.1	Py17X_08_v3:1,075,873..1,076,880(-)	DNA-directed RNA polymerase II subunit RPB3, putative	1
PY17X_0829800	PY17X_0829800.1	Py17X_08_v3:1,158,474..1,159,817(-)	histone deacetylase 1, putative	1
PY17X_0831000	PY17X_0831000.1	Py17X_08_v3:1,222,246..1,223,125(-)	replication termination factor, putative	1
PY17X_0931800	PY17X_0931800.1	Py17X_09_v3:1,307,543..1,311,352(-)	insulinase, putative	1
PY17X_0935400	PY17X_0935400.1	Py17X_09_v3:1,435,211..1,437,676(+)	GTPase-activating protein, putative	1
PY17X_0942300	PY17X_0942300.1	Py17X_09_v3:1,671,436..1,674,189(-)	nucleic acid binding protein, putative	1
PY17X_1010500	PY17X_1010500.1	Py17X_10_v3:522,828..523,772(+)	conserved Plasmodium protein, unknown function	1
PY17X_1103500	PY17X_1103500.1	Py17X_11_v3:267,531..268,707(-)	conserved protein, unknown function	1
PY17X_1226900	PY17X_1226900.1	Py17X_12_v3:1,093,676..1,094,782(+)	conserved protein, unknown function	1
PY17X_1316100	PY17X_1316100.1	Py17X_13_v3:903,141..903,815(-)	SNARE protein, putative	1
PY17X_1336700	PY17X_1336700.1	Py17X_13_v3:1,682,086..1,684,230(-)	splicing factor U2AF large subunit, putative	1
PY17X_1343200	PY17X_1343200.1	Py17X_13_v3:1,899,063..1,900,067(+)	N-acetyltransferase, GNAT family, putative	1
PY17X_1357700	PY17X_1357700.1	Py17X_13_v3:2,401,179..2,404,175(-)	CPW-WPC family protein	1
PY17X_1402800	PY17X_1402800.1	Py17X_14_v3:209,614..214,630(+)	ATP-dependent RNA helicase DHR1, putative	1
PY17X_1441300	PY17X_1441300.1	Py17X_14_v3:1,604,053..1,604,751(-)	50S ribosomal protein L24, putative	1
PY17X_1444400	PY17X_1444400.1	Py17X_14_v3:1,710,568..1,712,715(-)	DNA helicase 60, putative	1
PY17X_1452600	PY17X_1452600.1	Py17X_14_v3:2,078,909..2,080,894(+)	N6-adenosine-methyltransferase, putative	1
PY17X_0209100	PY17X_0209100.1	Py17X_02_v3:415,109..419,109(+)	FtsJ-like methyltransferase, putative	1
PY17X_0307800	PY17X_0307800.1	Py17X_03_v3:311,223..312,765(-)	monocarboxylate transporter, putative	1
PY17X_0411600	PY17X_0411600.1	Py17X_04_v3:538,881..540,475(-)	pre-mRNA splicing factor, putative	1
PY17X_0622000	PY17X_0622000.1	Py17X_06_v3:950,692..951,337(+)	conserved Plasmodium protein, unknown function	1
PY17X_0626200	PY17X_0626200.1	Py17X_06_v3:1,107,857..1,109,452(+)	lysophospholipase, putative	1
PY17X_0805000	PY17X_0805000.1	Py17X_08_v3:250,918..262,419(-)	HECT-type E3 ubiquitin ligase UT, putative	1
PY17X_0812700	PY17X_0812700.1	Py17X_08_v3:562,536..564,227(-)	plasma membrane protein 1, putative	1
PY17X_0834700	PY17X_0834700.1	Py17X_08_v3:1,335,434..1,337,785(-)	peptidyl-prolyl cis-trans isomerase, putative	1
PY17X_0836800	PY17X_0836800.1	Py17X_08_v3:1,407,087..1,407,928(-)	apicoplast ribosomal protein S6, putative	1
PY17X_0922800	PY17X_0922800.1	Py17X_09_v3:971,251..973,300(-)	CRAL/TRIO domain-containing protein, putative	1
PY17X_0926400	PY17X_0926400.1	Py17X_09_v3:1,086,469..1,087,197(-)	13 kDa ribonucleoprotein-associated protein, putative	1
PY17X_0938600	PY17X_0938600.1	Py17X_09_v3:1,541,891..1,543,504(-)	RNA cytosine C(5)-methyltransferase NSUN2	1
PY17X_1011400	PY17X_1011400.1	Py17X_10_v3:561,969..563,270(-)	cytochrome c oxidase assembly protein COX15, putative	1
PY17X_1031300	PY17X_1031300.1	Py17X_10_v3:1,309,413..1,310,840(-)	diphthamide biosynthesis protein 1, putative	1
PY17X_1035600	PY17X_1035600.1	Py17X_10_v3:1,478,540..1,479,697(-)	DNA damage-inducible protein 1, putative	1
PY17X_1142300	PY17X_1142300.1	Py17X_11_v3:1,733,236..1,733,882(-)	ribosomal protein S17, mitochondrial, putative	1
PY17X_1209600	PY17X_1209600.1	Py17X_12_v3:452,177..453,349(-)	flap endonuclease, putative	1
PY17X_1326700	PY17X_1326700.1	Py17X_13_v3:1,305,487..1,306,074(+)	OPA3-like protein, putative	1
PY17X_1327000	PY17X_1327000.1	Py17X_13_v3:1,314,230..1,316,767(+)	AP-4 complex accessory subunit Tepsin, putative	1
PY17X_1328100	PY17X_1328100.1	Py17X_13_v3:1,343,877..1,344,329(+)	inner membrane complex sub-compartment protein 3	1
PY17X_1360000	PY17X_1360000.1	Py17X_13_v3:2,465,922..2,466,759(-)	60S ribosomal protein L18, putative	1
PY17X_1414900	PY17X_1414900.1	Py17X_14_v3:661,956..663,476(-)	pinin/SDK/MemA domain-containing protein, putative	1
PY17X_1441500	PY17X_1441500.1	Py17X_14_v3:1,607,517..1,608,570(-)	conserved protein, unknown function	1
PY17X_1456100	PY17X_1456100.1	Py17X_14_v3:2,203,340..2,204,311(+)	ribosomal protein L23, mitochondrial, putative	1
PY17X_1459900	PY17X_1459900.1	Py17X_14_v3:2,346,102..2,350,309(+)	N-alpha-acetyltransferase 15, NatA auxiliary subunit, putative	1
PY17X_1464400	PY17X_1464400.1	Py17X_14_v3:2,485,707..2,486,975(-)	26S protease regulatory subunit 8, putative	1
PY17X_0103000	PY17X_0103000.1	Py17X_01_v3:201,039..205,498(-)	SAC3 domain-containing protein, putative	1
PY17X_0104100	PY17X_0104100.1	Py17X_01_v3:243,154..244,620(+)	phenylalanine--tRNA ligase, putative	1
PY17X_0112500	PY17X_0112500.1	Py17X_01_v3:574,770..575,978(-)	cytoplasmic tRNA 2-thiolation protein 1, putative	1
PY17X_0208900	PY17X_0208900.1	Py17X_02_v3:400,402..402,980(+)	cyclin-dependent kinases regulatory subunit, putative	1
PY17X_0403800	PY17X_0403800.1	Py17X_04_v3:260,202..262,532(-)	N-ethylmaleimide-sensitive fusion protein, putative	1
PY17X_0404200	PY17X_0404200.1	Py17X_04_v3:278,748..281,599(+)	palmitoyltransferase DHHC1, putative	1
PY17X_0419000	PY17X_0419000.1	Py17X_04_v3:816,796..820,074(+)	mitochondrial carrier protein, putative	1
PY17X_0507300	PY17X_0507300.1	Py17X_05_v3:433,834..437,954(+)	RNA-binding protein UIS12, putative	1
PY17X_0618700	PY17X_0618700.1	Py17X_06_v3:843,990..844,471(+)	ribosomal protein S8, mitochondrial, putative	1
PY17X_0717700	PY17X_0717700.1	Py17X_07_v3:808,521..809,409(+)	nuclear cap-binding protein subunit 2, putative	1
PY17X_0806700	PY17X_0806700.1	Py17X_08_v3:332,518..332,796(-)	60S ribosomal protein L37, putative	1
PY17X_0930700	PY17X_0930700.1	Py17X_09_v3:1,274,057..1,279,300(-)	ubiquitin-protein ligase, putative	1
PY17X_0932000	PY17X_0932000.1	Py17X_09_v3:1,316,325..1,316,917(-)	AP-1 complex subunit sigma, putative	1
PY17X_0939300	PY17X_0939300.1	Py17X_09_v3:1,565,835..1,566,937(+)	G-patch domain-containing protein, putative	1
PY17X_0947701	PY17X_0947701.1	Py17X_09_v3:1,870,350..1,870,898(+)	PIR protein, fragment	1
PY17X_1139100	PY17X_1139100.1	Py17X_11_v3:1,606,893..1,607,939(+)	cytochrome c oxidase subunit 2A, putative	1
PY17X_1206400	PY17X_1206400.1	Py17X_12_v3:340,595..342,898(-)	methionine--tRNA ligase, putative	1
PY17X_1221100	PY17X_1221100.1	Py17X_12_v3:878,176..879,339(+)	conserved protein, unknown function	1
PY17X_1229400	PY17X_1229400.1	Py17X_12_v3:1,206,805..1,208,847(-)	methionine aminopeptidase 1c, putative	1
PY17X_1230500	PY17X_1230500.1	Py17X_12_v3:1,238,235..1,240,545(+)	filament assembling protein, putative	1
PY17X_1241100	PY17X_1241100.1	Py17X_12_v3:1,672,932..1,674,731(-)	mitochondrial-processing peptidase subunit alpha, putative	1
PY17X_1251300	PY17X_1251300.1	Py17X_12_v3:2,053,518..2,054,620(+)	PIR protein	1
PY17X_1337600	PY17X_1337600.1	Py17X_13_v3:1,718,806..1,719,423(+)	mediator of RNA polymerase II transcription subunit 6, putative	1
PY17X_1347100	PY17X_1347100.1	Py17X_13_v3:2,059,687..2,060,379(+)	ribonuclease P protein subunit RPR2, putative	1
PY17X_1361900	PY17X_1361900.1	Py17X_13_v3:2,531,629..2,533,188(+)	tRNA guanosine-2'-O-methyltransferase, putative	1
PY17X_1418000	PY17X_1418000.1	Py17X_14_v3:768,535..769,628(+)	40S ribosomal protein S19, putative	1
PY17X_1465800	PY17X_1465800.1	Py17X_14_v3:2,544,130..2,545,165(+)	vacuolar protein sorting-associated protein 26, putative	1
PY17X_0314500	PY17X_0314500.1	Py17X_03_v3:556,821..557,520(-)	AP-2 complex subunit sigma, putative	1
PY17X_0403600	PY17X_0403600.1	Py17X_04_v3:248,392..249,813(-)	RNA-binding protein, putative	1
PY17X_0420800	PY17X_0420800.1	Py17X_04_v3:899,631..907,059(+)	ATP-dependent RNA helicase DDX60, putative	1
PY17X_0621000	PY17X_0621000.1	Py17X_06_v3:915,755..917,366(+)	Ham1-like protein, putative	1
PY17X_0709100	PY17X_0709100.1	Py17X_07_v3:515,443..516,222(+)	WPP motif-containing protein, putative	1
PY17X_0820800	PY17X_0820800.1	Py17X_08_v3:843,059..845,036(-)	ubiquitin fusion degradation protein 1, putative	1
PY17X_0822000	PY17X_0822000.1	Py17X_08_v3:883,133..884,134(+)	GPN-loop GTPase, putative	1
PY17X_0823200	PY17X_0823200.1	Py17X_08_v3:929,242..930,846(-)	nucleosome assembly protein, putative	1
PY17X_1005400	PY17X_1005400.1	Py17X_10_v3:344,843..346,639(+)	cytosolic glyoxalase II, putative	1
PY17X_1035200	PY17X_1035200.1	Py17X_10_v3:1,463,238..1,465,721(+)	conserved protein, unknown function	1
PY17X_1114100	PY17X_1114100.1	Py17X_11_v3:675,464..676,198(-)	purine nucleoside phosphorylase, putative	1
PY17X_1114600	PY17X_1114600.1	Py17X_11_v3:688,599..689,222(-)	ras-related protein Rab-1A, putative	1
PY17X_1116900	PY17X_1116900.1	Py17X_11_v3:765,207..767,912(+)	kinetochore protein NDC80, putative	1
PY17X_1205100	PY17X_1205100.1	Py17X_12_v3:288,015..288,851(+)	inner membrane complex protein 1c, putative	1
PY17X_1240700	PY17X_1240700.1	Py17X_12_v3:1,654,466..1,655,506(+)	iron-sulfur cluster assembly protein SufA, putative	1
PY17X_1243100	PY17X_1243100.1	Py17X_12_v3:1,746,520..1,748,544(+)	acyl-CoA synthetase, putative	1
PY17X_1246700	PY17X_1246700.1	Py17X_12_v3:1,849,735..1,850,343(-)	peptidyl-prolyl cis-trans isomerase, putative	1
PY17X_1306800	PY17X_1306800.1	Py17X_13_v3:530,390..537,990(+)	DEAD/DEAH box helicase, putative	1
PY17X_1356100	PY17X_1356100.1	Py17X_13_v3:2,341,706..2,344,849(+)	1-deoxy-D-xylulose 5-phosphate synthase, putative	1
PY17X_1364700	PY17X_1364700.1	Py17X_13_v3:2,657,260..2,659,100(+)	protein transport protein SEC61 subunit alpha, putative	1
PY17X_1434400	PY17X_1434400.1	Py17X_14_v3:1,327,819..1,330,002(+)	conserved Plasmodium protein, unknown function	1
PY17X_1438100	PY17X_1438100.1	Py17X_14_v3:1,467,633..1,468,652(-)	ribosome biogenesis protein TSR3, putative	1
PY17X_1441700	PY17X_1441700.1	Py17X_14_v3:1,617,441..1,619,966(+)	polyadenylate-binding protein 1	1
PY17X_1441900	PY17X_1441900.1	Py17X_14_v3:1,625,681..1,626,753(+)	histone chaperone ASF1, putative	1
PY17X_1461200	PY17X_1461200.1	Py17X_14_v3:2,389,460..2,390,467(+)	50S ribosomal protein L3, mitochondrial, putative	1
PY17X_1462500	PY17X_1462500.1	Py17X_14_v3:2,432,711..2,433,968(+)	signal recognition particle receptor subunit beta, putative	1
PY17X_0103600	PY17X_0103600.1	Py17X_01_v3:222,508..223,935(+)	mitochondrial chaperone BCS1, putative	1
PY17X_0203700	PY17X_0203700.1	Py17X_02_v3:230,103..231,830(+)	UMP-CMP kinase, putative	1
PY17X_0214900	PY17X_0214900.1	Py17X_02_v3:652,585..653,865(+)	ribosome biogenesis protein BRX1, putative	1
PY17X_0405900	PY17X_0405900.1	Py17X_04_v3:344,113..347,172(+)	GRIP domain-containing protein, putative	1
PY17X_0509600	PY17X_0509600.1	Py17X_05_v3:531,141..531,536(+)	ATP synthase-associated protein, putative	1
PY17X_0515300	PY17X_0515300.1	Py17X_05_v3:719,720..720,964(-)	claudin-like apicomplexan microneme protein, putative	1
PY17X_0518600	PY17X_0518600.1	Py17X_05_v3:824,887..826,784(+)	bromodomain protein 1, putative	1
PY17X_0603100	PY17X_0603100.1	Py17X_06_v3:224,146..225,567(+)	GPN-loop GTPase, putative	1
PY17X_0606100	PY17X_0606100.1	Py17X_06_v3:332,119..333,087(+)	conserved protein, unknown function	1
PY17X_0706600	PY17X_0706600.1	Py17X_07_v3:435,312..437,546(+)	GTP-binding protein Obg2, putative	1
PY17X_0712500	PY17X_0712500.1	Py17X_07_v3:639,077..639,957(-)	zinc finger protein, putative	1
PY17X_0900500	PY17X_0900500.1	Py17X_09_v3:125,295..126,399(-)	PIR protein	1
PY17X_0931100	PY17X_0931100.1	Py17X_09_v3:1,286,860..1,287,816(+)	acyl-CoA-binding protein, putative	1
PY17X_0946300	PY17X_0946300.1	Py17X_09_v3:1,814,273..1,814,953(+)	60S acidic ribosomal protein P1, putative	1
PY17X_1032500	PY17X_1032500.1	Py17X_10_v3:1,346,346..1,347,617(-)	actin II	1
PY17X_1036800	PY17X_1036800.1	Py17X_10_v3:1,538,166..1,539,518(-)	plasmepsin IV	1
PY17X_1128000	PY17X_1128000.1	Py17X_11_v3:1,148,321..1,151,176(-)	acetyl-CoA synthetase, putative	1
PY17X_1208700	PY17X_1208700.1	Py17X_12_v3:405,550..407,538(+)	RING zinc finger protein, putative	1
PY17X_1237500	PY17X_1237500.1	Py17X_12_v3:1,517,779..1,519,440(+)	protoheme IX farnesyltransferase, putative	1
PY17X_1239000	PY17X_1239000.1	Py17X_12_v3:1,574,062..1,575,501(+)	adenosylhomocysteinase, putative	1
PY17X_1314500	PY17X_1314500.1	Py17X_13_v3:849,369..851,528(-)	glutaminyl-peptide cyclotransferase, putative	1
PY17X_1409200	PY17X_1409200.1	Py17X_14_v3:465,643..466,728(-)	conserved protein, unknown function	1
PY17X_1453100	PY17X_1453100.1	Py17X_14_v3:2,101,514..2,102,365(+)	vesicle transport v-SNARE protein VTI1, putative	1
PY17X_0208600	PY17X_0208600.1	Py17X_02_v3:391,590..392,741(+)	V-type proton ATPase subunit C, putative	1
PY17X_0313600	PY17X_0313600.1	Py17X_03_v3:519,258..521,369(+)	vacuolar protein sorting-associated protein 45, putative	1
PY17X_0825600	PY17X_0825600.1	Py17X_08_v3:1,012,572..1,013,530(-)	NifU-like scaffold protein, putative	1
PY17X_0826700	PY17X_0826700.1	Py17X_08_v3:1,051,372..1,052,622(+)	phosphoglycerate kinase, putative	1
PY17X_0837000	PY17X_0837000.1	Py17X_08_v3:1,412,466..1,416,526(-)	importin alpha re-exporter, putative	1
PY17X_0934200	PY17X_0934200.1	Py17X_09_v3:1,395,220..1,396,008(+)	peptidyl-prolyl cis-trans isomerase, putative	1
PY17X_0936300	PY17X_0936300.1	Py17X_09_v3:1,461,353..1,462,396(-)	UDP-galactose transporter, putative	1
PY17X_1019400	PY17X_1019400.1	Py17X_10_v3:884,918..888,301(+)	phosphoenolpyruvate carboxylase, putative	1
PY17X_1104700	PY17X_1104700.1	Py17X_11_v3:301,845..307,586(+)	cation transporting P-ATPase, putative	1
PY17X_1109900	PY17X_1109900.1	Py17X_11_v3:504,460..506,092(+)	leucine-rich repeat protein	1
PY17X_1332800	PY17X_1332800.1	Py17X_13_v3:1,505,600..1,506,748(-)	ATP synthase (C/AC39) subunit, putative	1
PY17X_1336500	PY17X_1336500.1	Py17X_13_v3:1,672,441..1,673,877(-)	derlin-1, putative	1
PY17X_1343800	PY17X_1343800.1	Py17X_13_v3:1,917,200..1,918,258(+)	protein BCP1, putative	1
PY17X_1354400	PY17X_1354400.1	Py17X_13_v3:2,298,400..2,300,184(+)	DNA replication complex GINS protein, putative	1
PY17X_1371000	PY17X_1371000.1	Py17X_13_v3:2,886,179..2,887,058(-)	thioredoxin-related protein, putative	1
PY17X_1419000	PY17X_1419000.1	Py17X_14_v3:802,448..804,451(-)	translocation protein SEC63, putative	1
PY17X_1455800	PY17X_1455800.1	Py17X_14_v3:2,190,275..2,192,527(+)	acyl-CoA synthetase, putative	1
PY17X_0209500	PY17X_0209500.1	Py17X_02_v3:425,322..426,992(+)	heptatricopeptide repeat and RAP domain-containing protein, putative	1
PY17X_0307300	PY17X_0307300.1	Py17X_03_v3:287,681..291,666(-)	transporter, putative	1
PY17X_0409900	PY17X_0409900.1	Py17X_04_v3:480,967..483,150(+)	N2227-like protein, putative	1
PY17X_0421000	PY17X_0421000.1	Py17X_04_v3:920,642..922,616(+)	ras-related protein RAB7, putative	1
PY17X_0508700	PY17X_0508700.1	Py17X_05_v3:496,469..498,075(+)	HORMA domain protein, putative	1
PY17X_0606000	PY17X_0606000.1	Py17X_06_v3:330,275..331,411(+)	cytidine deaminase, putative	1
PY17X_0620600	PY17X_0620600.1	Py17X_06_v3:899,529..901,645(+)	apoptosis-inducing factor, putative	1
PY17X_0704500	PY17X_0704500.1	Py17X_07_v3:354,321..356,329(+)	cis-prenyltransferase, putative	1
PY17X_0714900	PY17X_0714900.1	Py17X_07_v3:721,334..722,244(-)	phosphopantothenoylcysteine decarboxylase	1
PY17X_0824000	PY17X_0824000.1	Py17X_08_v3:951,907..955,128(-)	TLD domain-containing protein	1
PY17X_0925500	PY17X_0925500.1	Py17X_09_v3:1,058,350..1,059,507(+)	ribosome biogenesis regulatory protein, putative	1
PY17X_1027600	PY17X_1027600.1	Py17X_10_v3:1,149,576..1,150,952(+)	H/ACA ribonucleoprotein complex subunit 4, putative	1
PY17X_1028200	PY17X_1028200.1	Py17X_10_v3:1,189,647..1,190,509(+)	prefoldin subunit 2, putative	1
PY17X_1028800	PY17X_1028800.1	Py17X_10_v3:1,213,799..1,215,098(-)	N-acyl-phosphatidylethanolamine-hydrolyzing phospholipase D, putative	1
PY17X_1129000	PY17X_1129000.1	Py17X_11_v3:1,209,691..1,211,811(-)	glutamyl-tRNA(Gln) amidotransferase subunit B, putative	1
PY17X_1132600	PY17X_1132600.1	Py17X_11_v3:1,352,499..1,353,602(-)	60S ribosomal protein L7-2, putative	1
PY17X_1143700	PY17X_1143700.1	Py17X_11_v3:1,781,639..1,782,088(+)	nucleoside diphosphate kinase b, putative	1
PY17X_1214200	PY17X_1214200.1	Py17X_12_v3:593,873..595,507(-)	GMP synthase [glutamine-hydrolyzing], putative	1
PY17X_1220100	PY17X_1220100.1	Py17X_12_v3:840,646..842,988(-)	ATP-dependent RNA helicase DDX42, putative	1
PY17X_1244500	PY17X_1244500.1	Py17X_12_v3:1,789,717..1,793,250(+)	conserved Plasmodium protein, unknown function	1
PY17X_1343400	PY17X_1343400.1	Py17X_13_v3:1,904,063..1,905,769(+)	plasmepsin V, putative	1
PY17X_1352200	PY17X_1352200.1	Py17X_13_v3:2,234,025..2,236,076(-)	nucleotidyltransferase, putative	1
PY17X_1356700	PY17X_1356700.1	Py17X_13_v3:2,367,006..2,368,703(-)	calcium-dependent protein kinase 5	1
PY17X_1359600	PY17X_1359600.1	Py17X_13_v3:2,457,662..2,458,300(+)	mitochondrial pyruvate carrier protein 1, putative	1
PY17X_1367000	PY17X_1367000.1	Py17X_13_v3:2,755,354..2,756,745(+)	TBC domain protein, putative	1
PY17X_1414800	PY17X_1414800.1	Py17X_14_v3:659,727..660,962(+)	lipoate-protein ligase 1, putative	1
PY17X_1431700	PY17X_1431700.1	Py17X_14_v3:1,262,273..1,263,069(-)	DNA-directed RNA polymerases I, II, and III subunit RPABC3, putative	1
PY17X_1432300	PY17X_1432300.1	Py17X_14_v3:1,280,460..1,282,233(-)	geranylgeranyl transferase type-2 subunit beta, putative	1
PY17X_1437100	PY17X_1437100.1	Py17X_14_v3:1,424,417..1,430,380(+)	clathrin heavy chain, putative	1
PY17X_1448300	PY17X_1448300.1	Py17X_14_v3:1,890,719..1,892,018(+)	ras-related protein Rab-2, putative	1
PY17X_1454700	PY17X_1454700.1	Py17X_14_v3:2,156,744..2,158,767(+)	periodic tryptophan protein 1, putative	1
PY17X_0106900	PY17X_0106900.1	Py17X_01_v3:359,093..363,603(+)	coatomer alpha subunit, putative	1
PY17X_0421700	PY17X_0421700.1	Py17X_04_v3:947,331..955,650(-)	reticulocyte binding protein, putative	1
PY17X_0502600	PY17X_0502600.1	Py17X_05_v3:227,205..228,768(-)	golgi re-assembly stacking protein, putative	1
PY17X_0610300	PY17X_0610300.1	Py17X_06_v3:521,868..523,685(+)	cytosolic iron-sulfur protein assembly protein 1, putative	1
PY17X_0809200	PY17X_0809200.1	Py17X_08_v3:415,216..415,849(-)	ubiquitin-conjugating enzyme E2, putative	1
PY17X_0906400	PY17X_0906400.1	Py17X_09_v3:356,644..357,138(-)	40S ribosomal protein S21, putative	1
PY17X_0911400	PY17X_0911400.1	Py17X_09_v3:558,047..563,732(+)	protein KIC5, putative	1
PY17X_0939900	PY17X_0939900.1	Py17X_09_v3:1,582,793..1,585,441(+)	essential nuclear protein 1, putative	1
PY17X_1104300	PY17X_1104300.1	Py17X_11_v3:288,966..291,020(-)	protein kinase, putative	1
PY17X_1228900	PY17X_1228900.1	Py17X_12_v3:1,175,691..1,176,995(+)	GTPase-activating protein, putative	1
PY17X_1236400	PY17X_1236400.1	Py17X_12_v3:1,482,595..1,482,990(-)	SWIB/MDM2 domain-containing protein, putative	1
PY17X_1410300	PY17X_1410300.1	Py17X_14_v3:497,625..498,395(+)	ATP synthase subunit O, mitochondrial, putative	1
PY17X_1420200	PY17X_1420200.1	Py17X_14_v3:852,757..854,334(+)	TBC domain protein, putative	1
PY17X_0405300	PY17X_0405300.1	Py17X_04_v3:315,928..316,663(-)	1-cys-glutaredoxin-like protein-1, putative	1
PY17X_0507900	PY17X_0507900.1	Py17X_05_v3:461,242..463,947(+)	kelch protein K10, putative	1
PY17X_0622600	PY17X_0622600.1	Py17X_06_v3:964,389..965,997(+)	Obg-like ATPase 1, putative	1
PY17X_0707000	PY17X_0707000.1	Py17X_07_v3:448,788..449,747(-)	dicarboxylate/tricarboxylate carrier, putative	1
PY17X_0838600	PY17X_0838600.1	Py17X_08_v3:1,457,758..1,458,393(+)	AP2 domain transcription factor, putative	1
PY17X_0921600	PY17X_0921600.1	Py17X_09_v3:928,070..929,470(-)	GPI-anchor transamidase, putative	1
PY17X_1134400	PY17X_1134400.1	Py17X_11_v3:1,413,098..1,414,537(-)	regulator of chromosome condensation, putative	1
PY17X_1135400	PY17X_1135400.1	Py17X_11_v3:1,452,845..1,453,611(+)	ribosomal protein L44, putative	1
PY17X_1247000	PY17X_1247000.1	Py17X_12_v3:1,857,438..1,859,543(-)	T-cell immunomodulatory protein homolog, putative	1
PY17X_1321900	PY17X_1321900.1	Py17X_13_v3:1,123,290..1,125,623(+)	aminopeptidase P, putative	1
PY17X_1337200	PY17X_1337200.1	Py17X_13_v3:1,695,819..1,696,583(-)	pre-rRNA-processing protein PNO1, putative	1
PY17X_1346000	PY17X_1346000.1	Py17X_13_v3:2,010,001..2,012,163(+)	GTPase-activating protein, putative	1
PY17X_1365000	PY17X_1365000.1	Py17X_13_v3:2,664,778..2,681,076(+)	VPS13 domain-containing protein, putative	1
PY17X_1367700	PY17X_1367700.1	Py17X_13_v3:2,776,953..2,779,367(-)	glutamate--tRNA ligase, putative	1
PY17X_1422800	PY17X_1422800.1	Py17X_14_v3:958,936..960,036(+)	transcription elongation factor s-II, putative	1
PY17X_1451900	PY17X_1451900.1	Py17X_14_v3:2,052,064..2,056,417(+)	splicing factor 3B subunit 3, putative	1
PY17X_0106700	PY17X_0106700.1	Py17X_01_v3:345,368..348,104(-)	polypyrimidine tract-binding protein, putative	1
PY17X_0209200	PY17X_0209200.1	Py17X_02_v3:420,138..421,130(+)	conserved protein, unknown function	1
PY17X_0605200	PY17X_0605200.1	Py17X_06_v3:307,672..309,318(-)	nucleosome assembly protein, putative	1
PY17X_0614100	PY17X_0614100.1	Py17X_06_v3:656,393..659,112(+)	ribonucleoside-diphosphate reductase large subunit, putative	1
PY17X_0709000	PY17X_0709000.1	Py17X_07_v3:512,888..514,807(-)	ribosomal protein L4, mitochondrial, putative	1
PY17X_0903000	PY17X_0903000.1	Py17X_09_v3:226,410..229,406(+)	protein farnesyltransferase subunit beta, putative	1
PY17X_0917300	PY17X_0917300.1	Py17X_09_v3:789,961..791,193(+)	pre-mRNA-splicing factor 38A, putative	1
PY17X_1029000	PY17X_1029000.1	Py17X_10_v3:1,225,233..1,227,980(+)	protein SEY1, putative	1
PY17X_1032900	PY17X_1032900.1	Py17X_10_v3:1,365,853..1,368,585(-)	mini-chromosome maintenance complex-binding protein, putative	1
PY17X_1109800	PY17X_1109800.1	Py17X_11_v3:499,363..503,754(+)	structural maintenance of chromosomes protein 4, putative	1
PY17X_1114200	PY17X_1114200.1	Py17X_11_v3:677,599..679,130(-)	GTP-binding protein YihA1, putative	1
PY17X_1309800	PY17X_1309800.1	Py17X_13_v3:649,696..650,579(-)	replication factor A protein 3, putative	1
PY17X_1318400	PY17X_1318400.1	Py17X_13_v3:981,468..983,023(+)	acetyl-CoA acetyltransferase, putative	1
PY17X_1412000	PY17X_1412000.1	Py17X_14_v3:545,779..546,240(-)	cytochrome c, putative	1
PY17X_1415100	PY17X_1415100.1	Py17X_14_v3:667,109..668,883(+)	general transcription factor IIH subunit 2, putative	1
PY17X_1439200	PY17X_1439200.1	Py17X_14_v3:1,508,188..1,509,525(+)	protein TSSC1, putative	1
PY17X_1443700	PY17X_1443700.1	Py17X_14_v3:1,687,130..1,690,206(-)	regulator of MON1-CCZ1 complex, putative	1
PY17X_1455100	PY17X_1455100.1	Py17X_14_v3:2,167,403..2,168,086(-)	calcyclin binding protein, putative	1
PY17X_API02500	PY17X_API02500.1	Py17X_API_v3:9,709..10,104(-)	apicoplast ribosomal protein L16	1
PY17X_0412300	PY17X_0412300.1	Py17X_04_v3:574,112..576,162(+)	ATP synthase F0 subunit d-like protein, putative	1
PY17X_0417200	PY17X_0417200.1	Py17X_04_v3:727,976..729,311(-)	formate-nitrite transporter, putative	1
PY17X_0513200	PY17X_0513200.1	Py17X_05_v3:654,166..657,452(+)	methyltransferase, putative	1
PY17X_0515800	PY17X_0515800.1	Py17X_05_v3:738,993..739,712(+)	calmodulin, putative	1
PY17X_0523200	PY17X_0523200.1	Py17X_05_v3:1,000,228..1,001,028(+)	ribosome-recycling factor, putative	1
PY17X_0612700	PY17X_0612700.1	Py17X_06_v3:609,108..612,266(+)	DNA replication licensing factor MCM5, putative	1
PY17X_0803900	PY17X_0803900.1	Py17X_08_v3:176,557..182,610(+)	erythrocyte membrane-associated antigen, putative	1
PY17X_0814400	PY17X_0814400.1	Py17X_08_v3:622,784..626,860(+)	helicase SKI2W, putative	1
PY17X_0821200	PY17X_0821200.1	Py17X_08_v3:855,652..856,560(+)	zinc finger protein, putative	1
PY17X_0833700	PY17X_0833700.1	Py17X_08_v3:1,301,571..1,302,513(-)	G2 protein, putative	1
PY17X_0837900	PY17X_0837900.1	Py17X_08_v3:1,442,451..1,443,259(-)	conserved Plasmodium protein, unknown function	1
PY17X_0924200	PY17X_0924200.1	Py17X_09_v3:1,018,791..1,022,234(+)	autophagy-related protein 7, putative	1
PY17X_0933400	PY17X_0933400.1	Py17X_09_v3:1,367,042..1,369,360(+)	dolichyl-diphosphooligosaccharide--protein glycosyltransferase subunit STT3, putative	1
PY17X_1018600	PY17X_1018600.1	Py17X_10_v3:845,064..847,499(-)	DNA mismatch repair protein MSH2, putative	1
PY17X_1021700	PY17X_1021700.1	Py17X_10_v3:948,006..950,125(-)	calcium-dependent protein kinase, putative	1
PY17X_1022300	PY17X_1022300.1	Py17X_10_v3:975,455..977,098(+)	nucleolar GTP-binding protein 2, putative	1
PY17X_1119100	PY17X_1119100.1	Py17X_11_v3:838,947..842,267(-)	heptatricopeptide repeat-containing protein, putative	1
PY17X_1135600	PY17X_1135600.1	Py17X_11_v3:1,459,708..1,462,095(+)	T-complex protein 1 subunit delta, putative	1
PY17X_1236500	PY17X_1236500.1	Py17X_12_v3:1,484,006..1,485,341(-)	proteasome subunit beta type-1, putative	1
PY17X_1336100	PY17X_1336100.1	Py17X_13_v3:1,650,119..1,657,873(-)	MORC family protein, putative	1
PY17X_1353900	PY17X_1353900.1	Py17X_13_v3:2,285,996..2,287,525(+)	chaperone binding protein, putative	1
PY17X_1363000	PY17X_1363000.1	Py17X_13_v3:2,594,927..2,598,168(-)	zinc finger protein, putative	1
PY17X_1404600	PY17X_1404600.1	Py17X_14_v3:295,905..296,293(-)	small heat shock protein, putative	1
PY17X_1426400	PY17X_1426400.1	Py17X_14_v3:1,056,207..1,057,469(+)	CS domain protein, putative	1
PY17X_1435900	PY17X_1435900.1	Py17X_14_v3:1,369,272..1,370,909(+)	PPPDE peptidase domain-containing protein, putative	1
PY17X_0102600	PY17X_0102600.1	Py17X_01_v3:191,785..193,051(+)	MYND-type zinc finger protein, putative	1
PY17X_0420200	PY17X_0420200.1	Py17X_04_v3:872,911..873,963(+)	GTPase-activating protein, putative	1
PY17X_0617800	PY17X_0617800.1	Py17X_06_v3:778,482..780,617(+)	queuine tRNA-ribosyltransferase, putative	1
PY17X_0944600	PY17X_0944600.1	Py17X_09_v3:1,751,278..1,753,437(-)	metabolite/drug transporter, putative	1
PY17X_1011300	PY17X_1011300.1	Py17X_10_v3:560,155..561,201(+)	ribonuclease H2 subunit B, putative	1
PY17X_1017200	PY17X_1017200.1	Py17X_10_v3:803,228..803,881(+)	protein archease, putative	1
PY17X_1113400	PY17X_1113400.1	Py17X_11_v3:652,954..654,752(+)	ras-related protein Rab-1B, putative	1
PY17X_1118200	PY17X_1118200.1	Py17X_11_v3:816,111..816,521(+)	histone H3 variant, putative	1
PY17X_1119000	PY17X_1119000.1	Py17X_11_v3:837,870..838,671(+)	trafficking protein particle complex subunit 6A, putative	1
PY17X_1135300	PY17X_1135300.1	Py17X_11_v3:1,449,491..1,452,118(+)	DNA helicase, putative	1
PY17X_1222400	PY17X_1222400.1	Py17X_12_v3:930,892..931,518(-)	cytochrome c oxidase subunit 4, putative	1
PY17X_1232200	PY17X_1232200.1	Py17X_12_v3:1,323,471..1,325,177(+)	nucleolar protein 10, putative	1
PY17X_1233800	PY17X_1233800.1	Py17X_12_v3:1,382,356..1,390,115(-)	zinc finger protein, putative	1
PY17X_1238000	PY17X_1238000.1	Py17X_12_v3:1,539,914..1,542,525(-)	EELM2 domain-containing protein, putative	1
PY17X_1320000	PY17X_1320000.1	Py17X_13_v3:1,045,355..1,046,979(-)	syntaxin-6, putative	1
PY17X_1322000	PY17X_1322000.1	Py17X_13_v3:1,126,911..1,127,396(+)	iron-sulfur cluster assembly protein ISCU, putative	1
PY17X_1411000	PY17X_1411000.1	Py17X_14_v3:519,419..519,883(-)	PhIL1-interacting candidate PIC5, putative	1
PY17X_1432900	PY17X_1432900.1	Py17X_14_v3:1,292,242..1,293,491(+)	conserved protein, unknown function	1
PY17X_0212900	PY17X_0212900.1	Py17X_02_v3:565,639..566,779(+)	proteasome subunit alpha type-5, putative	1
PY17X_0303700	PY17X_0303700.1	Py17X_03_v3:146,066..147,421(+)	PCI domain-containing protein, putative	1
PY17X_0309200	PY17X_0309200.1	Py17X_03_v3:359,166..360,896(+)	asparagine--tRNA ligase, putative	1
PY17X_0408600	PY17X_0408600.1	Py17X_04_v3:438,556..440,013(+)	DNA polymerase delta small subunit, putative	1
PY17X_0414500	PY17X_0414500.1	Py17X_04_v3:630,644..632,339(+)	HSP20-like chaperone, putative	1
PY17X_0420100	PY17X_0420100.1	Py17X_04_v3:867,492..871,774(+)	AP-4 complex subunit epsilon, putative	1
PY17X_0502300	PY17X_0502300.1	Py17X_05_v3:217,545..220,838(+)	DNA polymerase delta catalytic subunit, putative	1
PY17X_0520700	PY17X_0520700.1	Py17X_05_v3:889,666..890,600(+)	conserved protein, unknown function	1
PY17X_0521600	PY17X_0521600.1	Py17X_05_v3:927,079..930,040(+)	TFIIH basal transcription factor complex helicase XPB subunit, putative	1
PY17X_0610800	PY17X_0610800.1	Py17X_06_v3:534,909..537,326(-)	ABC transporter B family member 7, putative	1
PY17X_0805300	PY17X_0805300.1	Py17X_08_v3:274,886..275,878(-)	peptide chain release factor 2, putative	1
PY17X_0823000	PY17X_0823000.1	Py17X_08_v3:921,416..923,011(-)	dihydrouridine synthase, putative	1
PY17X_0823400	PY17X_0823400.1	Py17X_08_v3:937,339..938,192(-)	PPPDE peptidase, putative	1
PY17X_0907100	PY17X_0907100.1	Py17X_09_v3:375,876..376,883(+)	DNA-directed RNA polymerases I and III subunit RPAC1, putative	1
PY17X_0917600	PY17X_0917600.1	Py17X_09_v3:801,684..802,505(-)	nucleic acid binding protein, putative	1
PY17X_1012900	PY17X_1012900.1	Py17X_10_v3:636,007..640,875(+)	DNA topoisomerase 2, putative	1
PY17X_1037100	PY17X_1037100.1	Py17X_10_v3:1,551,941..1,553,044(-)	multifunctional methyltransferase subunit TRM112, putative	1
PY17X_1039000	PY17X_1039000.1	Py17X_10_v3:1,623,707..1,624,756(+)	ribonucleoside-diphosphate reductase small chain, putative	1
PY17X_1129300	PY17X_1129300.1	Py17X_11_v3:1,218,339..1,219,478(-)	DnaJ protein, putative	1
PY17X_1144700	PY17X_1144700.1	Py17X_11_v3:1,811,476..1,812,659(+)	NADH-cytochrome b5 reductase, putative	1
PY17X_1208000	PY17X_1208000.1	Py17X_12_v3:385,764..386,345(-)	phosducin-like protein 3, putative	1
PY17X_1222100	PY17X_1222100.1	Py17X_12_v3:923,364..924,194(-)	elongation factor 1-delta, putative	1
PY17X_1229000	PY17X_1229000.1	Py17X_12_v3:1,177,658..1,178,290(-)	peptidyl-prolyl cis-trans isomerase, putative	1
PY17X_1241000	PY17X_1241000.1	Py17X_12_v3:1,667,339..1,671,604(+)	multidrug resistance protein 1, putative	1
PY17X_1306600	PY17X_1306600.1	Py17X_13_v3:525,869..526,456(+)	thioredoxin peroxidase, putative	1
PY17X_1438900	PY17X_1438900.1	Py17X_14_v3:1,496,341..1,499,661(-)	conserved Plasmodium protein, unknown function	1
PY17X_1439400	PY17X_1439400.1	Py17X_14_v3:1,513,513..1,515,711(+)	conserved protein, unknown function	1
PY17X_1454900	PY17X_1454900.1	Py17X_14_v3:2,162,111..2,162,575(+)	ubiquitin-like modifier HUB1, putative	1
PY17X_0116700	PY17X_0116700.1	Py17X_01_v3:736,161..736,745(+)	PIR protein, fragment	1
PY17X_0603700	PY17X_0603700.1	Py17X_06_v3:240,972..241,943(-)	mitochondrial phosphate carrier protein, putative	1
PY17X_0612900	PY17X_0612900.1	Py17X_06_v3:616,323..620,711(-)	non-SERCA-type Ca2+ -transporting P-ATPase, putative	1
PY17X_0617500	PY17X_0617500.1	Py17X_06_v3:769,033..771,759(+)	CRAL/TRIO domain-containing protein, putative	1
PY17X_0707800	PY17X_0707800.1	Py17X_07_v3:474,877..476,255(+)	RWD domain-containing protein, putative	1
PY17X_0719400	PY17X_0719400.1	Py17X_07_v3:863,124..865,550(-)	LETM1-like protein, putative	1
PY17X_0803500	PY17X_0803500.1	Py17X_08_v3:163,191..163,724(+)	cytosolic iron-sulfur assembly component 2, putative	1
PY17X_0810500	PY17X_0810500.1	Py17X_08_v3:475,995..478,289(-)	conserved protein, unknown function	1
PY17X_0815300	PY17X_0815300.1	Py17X_08_v3:662,333..664,152(-)	DNA primase large subunit, putative	1
PY17X_0822800	PY17X_0822800.1	Py17X_08_v3:914,195..916,375(+)	ATP-dependent DNA helicase Q1, putative	1
PY17X_0827400	PY17X_0827400.1	Py17X_08_v3:1,079,781..1,082,030(+)	nitric oxide synthase, putative	1
PY17X_0830200	PY17X_0830200.1	Py17X_08_v3:1,177,362..1,186,187(-)	protein kinase, putative	1
PY17X_0836600	PY17X_0836600.1	Py17X_08_v3:1,402,372..1,403,767(-)	peptide chain release factor 1, putative	1
PY17X_0912900	PY17X_0912900.1	Py17X_09_v3:619,812..621,137(+)	apical exonemal protein, putative	1
PY17X_0924900	PY17X_0924900.1	Py17X_09_v3:1,039,888..1,041,379(+)	mitochondrial import inner membrane translocase subunit TIM44, putative	1
PY17X_0930600	PY17X_0930600.1	Py17X_09_v3:1,271,374..1,272,883(-)	AP-4 complex subunit mu, putative	1
PY17X_1029900	PY17X_1029900.1	Py17X_10_v3:1,255,594..1,256,295(-)	DNA-directed RNA polymerases I and III subunit RPAC2, putative	1
PY17X_1042100	PY17X_1042100.1	Py17X_10_v3:1,719,001..1,720,869(+)	26S proteasome regulatory subunit RPN6, putative	1
PY17X_1127200	PY17X_1127200.1	Py17X_11_v3:1,121,157..1,122,275(+)	ribosomal protein L46, mitochondrial, putative	1
PY17X_1130600	PY17X_1130600.1	Py17X_11_v3:1,277,477..1,286,398(-)	DNA polymerase epsilon catalytic subunit A, putative	1
PY17X_1205500	PY17X_1205500.1	Py17X_12_v3:303,136..304,123(-)	60S ribosomal protein L13, putative	1
PY17X_1205600	PY17X_1205600.1	Py17X_12_v3:306,363..314,011(-)	WD repeat-containing protein, putative	1
PY17X_1213900	PY17X_1213900.1	Py17X_12_v3:584,370..585,263(-)	cytochrome b-c1 complex subunit 7, putative	1
PY17X_1220800	PY17X_1220800.1	Py17X_12_v3:867,176..868,106(-)	histone H2A.Z, putative	1
PY17X_1236000	PY17X_1236000.1	Py17X_12_v3:1,470,419..1,471,144(-)	doublecortin domain-containing protein, putative	1
PY17X_1325000	PY17X_1325000.1	Py17X_13_v3:1,242,122..1,243,414(-)	vacuolar protein sorting-associated protein 4, putative	1
PY17X_1352600	PY17X_1352600.1	Py17X_13_v3:2,243,581..2,244,324(+)	eukaryotic translation initiation factor 6, putative	1
PY17X_1404000	PY17X_1404000.1	Py17X_14_v3:272,735..273,975(+)	GINS complex subunit Psf3, putative	1
PY17X_1411500	PY17X_1411500.1	Py17X_14_v3:531,220..532,800(-)	transducin beta-like protein TBL1, putative	1
PY17X_0212700	PY17X_0212700.1	Py17X_02_v3:559,268..560,962(-)	cysteine desulfurase IscS, putative	1
PY17X_0309600	PY17X_0309600.1	Py17X_03_v3:370,830..371,709(-)	ribosomal protein L12, mitochondrial, putative	1
PY17X_0408000	PY17X_0408000.1	Py17X_04_v3:408,618..409,631(-)	ATP-dependent Clp protease proteolytic subunit, putative	1
PY17X_0606800	PY17X_0606800.1	Py17X_06_v3:361,762..363,896(-)	tetratricopeptide repeat protein, putative	1
PY17X_0625200	PY17X_0625200.1	Py17X_06_v3:1,063,159..1,065,876(-)	exonuclease I, putative	1
PY17X_0917700	PY17X_0917700.1	Py17X_09_v3:805,215..807,011(+)	T-complex protein 1 subunit alpha, putative	1
PY17X_1117500	PY17X_1117500.1	Py17X_11_v3:784,960..786,522(+)	malate:quinone oxidoreductase, putative	1
PY17X_1127900	PY17X_1127900.1	Py17X_11_v3:1,142,678..1,146,178(+)	transportin, putative	1
PY17X_1210200	PY17X_1210200.1	Py17X_12_v3:473,283..474,692(-)	nucleolar protein 5, putative	1
PY17X_1240500	PY17X_1240500.1	Py17X_12_v3:1,649,001..1,649,759(+)	50S ribosomal protein L17, apicoplast, putative	1
PY17X_1328400	PY17X_1328400.1	Py17X_13_v3:1,350,413..1,351,826(+)	ribosomal protein S10, apicoplast, putative	1
PY17X_1342100	PY17X_1342100.1	Py17X_13_v3:1,857,528..1,859,649(+)	nucleoside-diphosphatase, putative	1
PY17X_1368300	PY17X_1368300.1	Py17X_13_v3:2,801,647..2,802,885(+)	GPN-loop GTPase, putative	1
PY17X_1368600	PY17X_1368600.1	Py17X_13_v3:2,807,116..2,809,237(-)	lysine--tRNA ligase, putative	1
PY17X_1371600	PY17X_1371600.1	Py17X_13_v3:2,915,192..2,916,673(-)	lysophospholipase, putative	1
PY17X_0205500	PY17X_0205500.1	Py17X_02_v3:286,269..286,924(+)	N-acetyltransferase, GNAT family, putative	1
PY17X_0216500	PY17X_0216500.1	Py17X_02_v3:716,124..717,845(-)	heat shock protein, putative	1
PY17X_0303300	PY17X_0303300.1	Py17X_03_v3:135,986..137,420(+)	2-methoxy-6-polyprenyl-1,4-benzoquinol methylase, mitochondrial, putative	1
PY17X_0315700	PY17X_0315700.1	Py17X_03_v3:591,404..591,867(+)	small nuclear ribonucleoprotein Sm D2, putative	1
PY17X_0505600	PY17X_0505600.1	Py17X_05_v3:345,616..347,655(+)	cytoplasmic dynein intermediate chain, putative	1
PY17X_0513600	PY17X_0513600.1	Py17X_05_v3:664,806..665,921(+)	ribosome biogenesis protein RPF2, putative	1
PY17X_0524300	PY17X_0524300.1	Py17X_05_v3:1,041,932..1,049,359(+)	pre-mRNA-splicing helicase BRR2, putative	1
PY17X_0808000	PY17X_0808000.1	Py17X_08_v3:377,923..380,682(+)	E3 ubiquitin-protein ligase, putative	1
PY17X_0820000	PY17X_0820000.1	Py17X_08_v3:815,267..816,074(-)	cytochrome c oxidase subunit ApiCOX30, putative	1
PY17X_0831200	PY17X_0831200.1	Py17X_08_v3:1,225,163..1,225,741(-)	conserved protein, unknown function	1
PY17X_0838000	PY17X_0838000.1	Py17X_08_v3:1,444,193..1,446,256(+)	tubulin delta chain, putative	1
PY17X_0920700	PY17X_0920700.1	Py17X_09_v3:904,680..906,473(-)	26S proteasome regulatory subunit RPN7, putative	1
PY17X_0933200	PY17X_0933200.1	Py17X_09_v3:1,357,620..1,360,831(+)	heat shock protein 101, putative	1
PY17X_1033200	PY17X_1033200.1	Py17X_10_v3:1,374,481..1,376,145(-)	methyltransferase, putative	1
PY17X_1037700	PY17X_1037700.1	Py17X_10_v3:1,569,880..1,571,415(-)	radical SAM protein, putative	1
PY17X_1126600	PY17X_1126600.1	Py17X_11_v3:1,105,223..1,107,712(+)	CRAL/TRIO domain-containing protein, putative	1
PY17X_1134100	PY17X_1134100.1	Py17X_11_v3:1,404,318..1,405,807(+)	ubiquitin-conjugating enzyme E2, putative	1
PY17X_1134800	PY17X_1134800.1	Py17X_11_v3:1,435,108..1,436,439(-)	elongation factor 1-alpha, putative	1
PY17X_1140600	PY17X_1140600.1	Py17X_11_v3:1,672,561..1,674,077(-)	bifunctional polynucleotide phosphatase/kinase, putative	1
PY17X_1205700	PY17X_1205700.1	Py17X_12_v3:316,368..319,436(-)	E3 ubiquitin-protein ligase, putative	1
PY17X_1222600	PY17X_1222600.1	Py17X_12_v3:938,833..939,693(-)	protein SCO1, putative	1
PY17X_1234300	PY17X_1234300.1	Py17X_12_v3:1,404,573..1,407,498(+)	RAP protein, putative	1
PY17X_1239700	PY17X_1239700.1	Py17X_12_v3:1,596,963..1,599,455(+)	ATP-dependent RNA helicase DDX1, putative	1
PY17X_1242000	PY17X_1242000.1	Py17X_12_v3:1,705,996..1,709,376(+)	karyopherin beta, putative	1
PY17X_1361100	PY17X_1361100.1	Py17X_13_v3:2,496,451..2,497,239(+)	tetratricopeptide repeat protein, putative	1
PY17X_1412200	PY17X_1412200.1	Py17X_14_v3:553,888..555,723(+)	V-type proton ATPase catalytic subunit A, putative	1
PY17X_1443900	PY17X_1443900.1	Py17X_14_v3:1,696,084..1,697,009(-)	proliferating cell nuclear antigen 2, putative	1
PY17X_0301700	PY17X_0301700.1	Py17X_03_v3:89,834..90,481(+)	ERCC1 nucleotide excision repair protein, putative	1
PY17X_0404300	PY17X_0404300.1	Py17X_04_v3:283,196..288,694(+)	spindle pole body protein, putative	1
PY17X_0405200	PY17X_0405200.1	Py17X_04_v3:314,827..315,334(+)	60S ribosomal protein L44, putative	1
PY17X_0409200	PY17X_0409200.1	Py17X_04_v3:456,061..457,560(+)	pre-mRNA-processing factor 19, putative	1
PY17X_0620000	PY17X_0620000.1	Py17X_06_v3:881,384..882,811(-)	conserved protein, unknown function	1
PY17X_0709200	PY17X_0709200.1	Py17X_07_v3:516,744..517,284(-)	protein transport protein SEC61 subunit beta, putative	1
PY17X_0807900	PY17X_0807900.1	Py17X_08_v3:375,341..376,114(+)	mediator of RNA polymerase II transcription subunit 10, putative	1
PY17X_0816800	PY17X_0816800.1	Py17X_08_v3:718,513..720,520(+)	SAP domain-containing protein, putative	1
PY17X_0910300	PY17X_0910300.1	Py17X_09_v3:500,317..501,108(+)	V-type proton ATPase subunit F, putative	1
PY17X_0939100	PY17X_0939100.1	Py17X_09_v3:1,552,941..1,555,858(-)	vacuolar protein sorting-associated protein 35, putative	1
PY17X_1012800	PY17X_1012800.1	Py17X_10_v3:631,930..632,550(-)	signal peptidase complex subunit SPC1, putative	1
PY17X_1032300	PY17X_1032300.1	Py17X_10_v3:1,339,994..1,343,098(-)	AAA family ATPase, putative	1
PY17X_1032700	PY17X_1032700.1	Py17X_10_v3:1,361,104..1,361,849(+)	nuclear transport factor 2, putative	1
PY17X_1106100	PY17X_1106100.1	Py17X_11_v3:365,928..368,096(-)	conserved protein, unknown function	1
PY17X_1118000	PY17X_1118000.1	Py17X_11_v3:808,166..808,853(+)	RNA-binding protein, putative	1
PY17X_1123800	PY17X_1123800.1	Py17X_11_v3:1,003,512..1,005,850(-)	superoxide dismutase [Fe], putative	1
PY17X_1138500	PY17X_1138500.1	Py17X_11_v3:1,583,412..1,585,601(-)	protein arginine N-methyltransferase 5, putative	1
PY17X_1210400	PY17X_1210400.1	Py17X_12_v3:478,342..479,400(-)	adenylate kinase, putative	1
PY17X_1219600	PY17X_1219600.1	Py17X_12_v3:811,804..813,645(+)	mRNA-capping enzyme subunit beta, putative	1
PY17X_1226100	PY17X_1226100.1	Py17X_12_v3:1,067,634..1,069,010(+)	26S proteasome regulatory subunit RPN10, putative	1
PY17X_1244700	PY17X_1244700.1	Py17X_12_v3:1,796,293..1,798,281(-)	conserved protein, unknown function	1
PY17X_1343500	PY17X_1343500.1	Py17X_13_v3:1,907,284..1,908,603(+)	conserved protein, unknown function	1
PY17X_1348300	PY17X_1348300.1	Py17X_13_v3:2,113,221..2,114,459(-)	conserved protein, unknown function	1
PY17X_1360700	PY17X_1360700.1	Py17X_13_v3:2,481,098..2,482,245(-)	V-type proton ATPase subunit D, putative	1
PY17X_1365200	PY17X_1365200.1	Py17X_13_v3:2,684,100..2,684,789(-)	respiratory chain complex 2 associated protein 4, putative	1
PY17X_1411600	PY17X_1411600.1	Py17X_14_v3:533,810..535,089(+)	ATP synthase subunit gamma, mitochondrial, putative	1
PY17X_1413600	PY17X_1413600.1	Py17X_14_v3:606,846..609,242(-)	DEAD box helicase, putative	1
PY17X_1418900	PY17X_1418900.1	Py17X_14_v3:797,435..799,855(-)	protein AAP4, putative	1
PY17X_1420900	PY17X_1420900.1	Py17X_14_v3:873,099..873,962(-)	RNA-binding protein, putative	1
PY17X_1422900	PY17X_1422900.1	Py17X_14_v3:961,099..962,496(+)	conserved protein, unknown function	1
PY17X_1427700	PY17X_1427700.1	Py17X_14_v3:1,100,683..1,105,080(-)	RNA-binding protein, putative	1
PY17X_1447800	PY17X_1447800.1	Py17X_14_v3:1,872,773..1,874,006(+)	RNA cytosine C(5)-methyltransferase, putative	1
PY17X_0102400	PY17X_0102400.1	Py17X_01_v3:177,841..182,064(-)	zinc finger protein, putative	1
PY17X_0107500	PY17X_0107500.1	Py17X_01_v3:379,513..383,039(-)	G-protein associated signal transduction protein, putative	1
PY17X_0208400	PY17X_0208400.1	Py17X_02_v3:385,195..388,784(+)	calcium-transporting ATPase, putative	1
PY17X_0301200	PY17X_0301200.1	Py17X_03_v3:71,009..74,881(-)	nucleic acid-binding protein, putative	1
PY17X_0416100	PY17X_0416100.1	Py17X_04_v3:692,258..692,953(-)	ribosomal protein L47, mitochondrial, putative	1
PY17X_0607700	PY17X_0607700.1	Py17X_06_v3:402,952..407,196(-)	DNA-directed RNA polymerase III subunit RPC2, putative	1
PY17X_0621300	PY17X_0621300.1	Py17X_06_v3:930,115..930,822(+)	conserved protein, unknown function	1
PY17X_0706300	PY17X_0706300.1	Py17X_07_v3:428,186..429,511(-)	Fe-S cluster assembly protein DRE2, putative	1
PY17X_0720800	PY17X_0720800.1	Py17X_07_v3:940,025..941,500(+)	RNA-binding protein NOB1, putative	1
PY17X_0809500	PY17X_0809500.1	Py17X_08_v3:421,586..426,880(-)	P4-type ATPase ATP7	1
PY17X_0935500	PY17X_0935500.1	Py17X_09_v3:1,438,603..1,439,897(-)	rhomboid protease ROM1, putative	1
PY17X_1014100	PY17X_1014100.1	Py17X_10_v3:695,009..700,029(+)	conserved Plasmodium protein, unknown function	1
PY17X_1018200	PY17X_1018200.1	Py17X_10_v3:835,525..836,364(-)	leucine-rich repeat protein	1
PY17X_1022000	PY17X_1022000.1	Py17X_10_v3:961,964..966,754(-)	serine/threonine protein phosphatase 7, putative	1
PY17X_1036500	PY17X_1036500.1	Py17X_10_v3:1,521,796..1,525,005(+)	FANCJ-like helicase, putative	1
PY17X_1122000	PY17X_1122000.1	Py17X_11_v3:936,444..941,576(+)	RAP protein, putative	1
PY17X_1210900	PY17X_1210900.1	Py17X_12_v3:490,404..491,399(+)	zinc finger protein, putative	1
PY17X_1222900	PY17X_1222900.1	Py17X_12_v3:949,651..950,400(-)	glutaredoxin-like protein	1
PY17X_1243700	PY17X_1243700.1	Py17X_12_v3:1,769,167..1,769,954(+)	conserved protein, unknown function	1
PY17X_1311200	PY17X_1311200.1	Py17X_13_v3:716,334..718,709(-)	poly(A)-specific ribonuclease PARN, putative	1
PY17X_1331600	PY17X_1331600.1	Py17X_13_v3:1,461,860..1,462,204(+)	ribosomal protein S6, mitochondrial, putative	1
PY17X_1418300	PY17X_1418300.1	Py17X_14_v3:776,831..777,406(-)	ferredoxin, putative	1
PY17X_1418600	PY17X_1418600.1	Py17X_14_v3:787,391..791,209(-)	structural maintenance of chromosomes protein 2, putative	1
PY17X_1418800	PY17X_1418800.1	Py17X_14_v3:795,180..796,907(+)	thioredoxin, putative	1
PY17X_1423900	PY17X_1423900.1	Py17X_14_v3:979,431..981,701(+)	GTP-binding translation elongation factor, putative	1
PY17X_1431900	PY17X_1431900.1	Py17X_14_v3:1,267,886..1,271,119(-)	W2 domain-containing protein, putative	1
PY17X_0417100	PY17X_0417100.1	Py17X_04_v3:725,845..727,218(+)	kinetochore protein NUF2, putative	1
PY17X_0418900	PY17X_0418900.1	Py17X_04_v3:797,041..814,608(+)	dynein heavy chain, putative	1
PY17X_0604400	PY17X_0604400.1	Py17X_06_v3:286,315..286,632(-)	high mobility group protein B1, putative	1
PY17X_0817500	PY17X_0817500.1	Py17X_08_v3:737,637..738,410(+)	elongation factor 1-beta, putative	1
PY17X_0829500	PY17X_0829500.1	Py17X_08_v3:1,150,793..1,152,326(-)	protein phosphatase-beta, putative	1
PY17X_1020900	PY17X_1020900.1	Py17X_10_v3:929,847..931,155(-)	60S ribosomal protein L7-3, putative	1
PY17X_1131800	PY17X_1131800.1	Py17X_11_v3:1,329,576..1,330,436(-)	proteasome subunit alpha type-4, putative	1
PY17X_1226300	PY17X_1226300.1	Py17X_12_v3:1,075,440..1,076,642(-)	proteasome subunit alpha type-6, putative	1
PY17X_1371100	PY17X_1371100.1	Py17X_13_v3:2,891,489..2,898,202(+)	intron-binding protein aquarius, putative	1
PY17X_1433000	PY17X_1433000.1	Py17X_14_v3:1,294,688..1,295,335(+)	thioredoxin peroxidase 2, putative	1
PY17X_0407700	PY17X_0407700.1	Py17X_04_v3:400,131..400,791(-)	40S ribosomal protein S12, putative	1
PY17X_0409500	PY17X_0409500.1	Py17X_04_v3:463,039..466,860(-)	splicing factor 3B subunit 1, putative	1
PY17X_0412600	PY17X_0412600.1	Py17X_04_v3:581,368..583,398(+)	E3 ubiquitin-protein ligase, putative	1
PY17X_0511100	PY17X_0511100.1	Py17X_05_v3:588,719..589,276(-)	respiratory chain complex 4 associated protein 2, putative	1
PY17X_0703200	PY17X_0703200.1	Py17X_07_v3:304,383..310,784(-)	SET domain protein, putative	1
PY17X_0721700	PY17X_0721700.1	Py17X_07_v3:967,515..968,698(+)	ran-specific GTPase-activating protein 1, putative	1
PY17X_0807700	PY17X_0807700.1	Py17X_08_v3:365,590..367,539(+)	AAA family ATPase, putative	1
PY17X_0818900	PY17X_0818900.1	Py17X_08_v3:783,464..783,970(+)	transcription elongation factor 1, putative	1
PY17X_0922100	PY17X_0922100.1	Py17X_09_v3:946,720..947,130(-)	multiprotein-bridging factor 1, putative	1
PY17X_1012000	PY17X_1012000.1	Py17X_10_v3:597,535..598,709(+)	conserved protein, unknown function	1
PY17X_1111700	PY17X_1111700.1	Py17X_11_v3:576,434..576,949(-)	translationally-controlled tumor protein homolog, putative	1
PY17X_1112200	PY17X_1112200.1	Py17X_11_v3:594,378..624,059(+)	RNA pseudouridylate synthase, putative	1
PY17X_1131600	PY17X_1131600.1	Py17X_11_v3:1,324,591..1,325,658(-)	ER lumen protein retaining receptor, putative	1
PY17X_1209300	PY17X_1209300.1	Py17X_12_v3:426,054..427,667(+)	eukaryotic translation initiation factor 3 subunit D, putative	1
PY17X_1223500	PY17X_1223500.1	Py17X_12_v3:976,405..977,535(-)	prodrug activation and resistance esterase, putative	1
PY17X_1224800	PY17X_1224800.1	Py17X_12_v3:1,024,317..1,027,805(-)	cell division cycle ATPase, putative	1
PY17X_1235900	PY17X_1235900.1	Py17X_12_v3:1,467,773..1,469,923(+)	eukaryotic translation initiation factor 3 subunit B, putative	1
PY17X_1239500	PY17X_1239500.1	Py17X_12_v3:1,592,128..1,594,116(+)	ribosomal large subunit pseudouridylate synthase, putative	1
PY17X_1310000	PY17X_1310000.1	Py17X_13_v3:655,206..656,693(-)	tRNA import protein tRIP, putative	1
PY17X_1316000	PY17X_1316000.1	Py17X_13_v3:899,483..902,160(-)	ubiquitin-protein ligase, putative	1
PY17X_1333100	PY17X_1333100.1	Py17X_13_v3:1,516,018..1,516,848(+)	cytochrome c oxidase subunit 6A, putative	1
PY17X_1357100	PY17X_1357100.1	Py17X_13_v3:2,381,607..2,382,311(-)	60S ribosomal protein L6, putative	1
PY17X_1360100	PY17X_1360100.1	Py17X_13_v3:2,468,425..2,469,666(+)	60S ribosomal protein L18-2, putative	1
PY17X_0215900	PY17X_0215900.1	Py17X_02_v3:700,345..701,132(+)	IMP1-like protein, putative	1
PY17X_0308100	PY17X_0308100.1	Py17X_03_v3:319,368..321,403(-)	protein CERLI1, putative	1
PY17X_0612100	PY17X_0612100.1	Py17X_06_v3:580,235..580,936(+)	HSP20-like chaperone, putative	1
PY17X_0703100	PY17X_0703100.1	Py17X_07_v3:301,550..303,178(+)	protein disulfide-isomerase, putative	1
PY17X_0714500	PY17X_0714500.1	Py17X_07_v3:710,928..711,857(-)	small heat shock protein HSP20, putative	1
PY17X_0903200	PY17X_0903200.1	Py17X_09_v3:231,322..234,471(-)	conserved Plasmodium protein, unknown function	1
PY17X_0907600	PY17X_0907600.1	Py17X_09_v3:392,119..392,946(-)	ATP synthase-associated protein, putative	1
PY17X_0907700	PY17X_0907700.1	Py17X_09_v3:394,081..395,697(+)	methyltransferase, putative	1
PY17X_0913000	PY17X_0913000.1	Py17X_09_v3:621,592..622,494(-)	ribosomal protein S9, mitochondrial, putative	1
PY17X_0916500	PY17X_0916500.1	Py17X_09_v3:766,486..768,159(-)	apical membrane antigen 1	1
PY17X_1028600	PY17X_1028600.1	Py17X_10_v3:1,206,546..1,207,958(-)	NADP-specific glutamate dehydrogenase, putative	1
PY17X_1128800	PY17X_1128800.1	Py17X_11_v3:1,204,872..1,206,580(-)	DNA methyltransferase 1-associated protein 1, putative	1
PY17X_1142900	PY17X_1142900.1	Py17X_11_v3:1,747,198..1,748,854(-)	SNARE associated Golgi protein, putative	1
PY17X_1143800	PY17X_1143800.1	Py17X_11_v3:1,783,277..1,784,851(-)	signal recognition particle receptor subunit alpha, putative	1
PY17X_1225500	PY17X_1225500.1	Py17X_12_v3:1,045,678..1,047,182(-)	coatomer subunit epsilon, putative	1
PY17X_1230100	PY17X_1230100.1	Py17X_12_v3:1,220,872..1,222,230(-)	tubulin gamma chain, putative	1
PY17X_1235500	PY17X_1235500.1	Py17X_12_v3:1,451,043..1,452,179(-)	serine/arginine-rich splicing factor 1, putative	1
PY17X_1248100	PY17X_1248100.1	Py17X_12_v3:1,896,433..1,897,989(-)	phosphoenolpyruvate/phosphate translocator, putative	1
PY17X_1327200	PY17X_1327200.1	Py17X_13_v3:1,319,714..1,320,941(-)	bax inhibitor 1, putative	1
PY17X_1328900	PY17X_1328900.1	Py17X_13_v3:1,361,590..1,363,005(-)	MORN repeat protein, putative	1
PY17X_1366300	PY17X_1366300.1	Py17X_13_v3:2,717,906..2,719,649(+)	centrosomal protein CEP72, putative	1
PY17X_1407000	PY17X_1407000.1	Py17X_14_v3:379,408..380,532(-)	RED-like protein, putative	1
PY17X_1409700	PY17X_1409700.1	Py17X_14_v3:481,768..484,920(+)	HORMA domain protein, putative	1
PY17X_1417200	PY17X_1417200.1	Py17X_14_v3:736,493..738,415(+)	U4/U6.U5 tri-snRNP-associated protein 2, putative	1
PY17X_1467000	PY17X_1467000.1	Py17X_14_v3:2,577,475..2,579,427(+)	ATP-dependent RNA helicase DRS1, putative	1
PY17X_0212400	PY17X_0212400.1	Py17X_02_v3:550,124..551,365(+)	mitochondrial import inner membrane translocase subunit TIM50, putative	1
PY17X_0213000	PY17X_0213000.1	Py17X_02_v3:567,429..569,435(-)	mTERF domain-containing protein, putative	1
PY17X_0214400	PY17X_0214400.1	Py17X_02_v3:632,851..635,433(-)	RNA-binding protein, putative	1
PY17X_0610000	PY17X_0610000.1	Py17X_06_v3:510,034..510,717(-)	mago-binding protein, putative	1
PY17X_0621800	PY17X_0621800.1	Py17X_06_v3:944,154..944,936(-)	40S ribosomal protein S5, putative	1
PY17X_0623900	PY17X_0623900.1	Py17X_06_v3:995,341..997,743(+)	metallo-hydrolase/oxidoreductase, putative	1
PY17X_0625400	PY17X_0625400.1	Py17X_06_v3:1,072,397..1,073,406(+)	mago nashi protein homologue, putative	1
PY17X_0827500	PY17X_0827500.1	Py17X_08_v3:1,082,878..1,085,316(+)	perforin-like protein 3	1
PY17X_0845801	PY17X_0845801.1	Py17X_08_v3:1,718,622..1,719,789(+)	PIR protein	1
PY17X_0905200	PY17X_0905200.1	Py17X_09_v3:323,672..326,584(+)	serine/threonine protein kinase, putative	1
PY17X_0936200	PY17X_0936200.1	Py17X_09_v3:1,458,963..1,460,624(+)	ubiquitin domain-containing protein DSK2, putative	1
PY17X_1007600	PY17X_1007600.1	Py17X_10_v3:420,629..423,628(+)	sporozoite invasion-associated protein 1, putative	1
PY17X_1010400	PY17X_1010400.1	Py17X_10_v3:518,687..520,447(-)	glucose-6-phosphate isomerase, putative	1
PY17X_1019900	PY17X_1019900.1	Py17X_10_v3:901,171..902,352(+)	protein arginine N-methyltransferase 1, putative	1
PY17X_1027900	PY17X_1027900.1	Py17X_10_v3:1,168,920..1,181,687(-)	CCR4-NOT transcription complex subunit NOT1	1
PY17X_1033000	PY17X_1033000.1	Py17X_10_v3:1,370,600..1,371,586(-)	p1/s1 nuclease, putative	1
PY17X_1116700	PY17X_1116700.1	Py17X_11_v3:759,961..760,947(-)	NLI interacting factor-like phosphatase, putative	1
PY17X_1117700	PY17X_1117700.1	Py17X_11_v3:792,958..794,148(-)	mitochondrial import receptor subunit TOM40, putative	1
PY17X_1130300	PY17X_1130300.1	Py17X_11_v3:1,268,916..1,270,936(-)	CPW-WPC family protein	1
PY17X_1141800	PY17X_1141800.1	Py17X_11_v3:1,721,871..1,723,418(+)	exosome complex component RRP45, putative	1
PY17X_1144300	PY17X_1144300.1	Py17X_11_v3:1,800,598..1,801,692(+)	U1 small nuclear ribonucleoprotein 70 kDa homolog, putative	1
PY17X_1234800	PY17X_1234800.1	Py17X_12_v3:1,417,981..1,422,060(-)	translation initiation factor IF-2, putative	1
PY17X_1340200	PY17X_1340200.1	Py17X_13_v3:1,799,638..1,802,379(+)	conserved protein, unknown function	1
PY17X_1367900	PY17X_1367900.1	Py17X_13_v3:2,787,080..2,788,430(+)	cytidine and deoxycytidylate deaminase, putative	1
PY17X_1414700	PY17X_1414700.1	Py17X_14_v3:657,728..658,860(-)	transmembrane emp24 domain-containing protein, putative	1
PY17X_1421700	PY17X_1421700.1	Py17X_14_v3:912,444..913,790(+)	GPCR-like receptor SR25, putative	1
PY17X_1424000	PY17X_1424000.1	Py17X_14_v3:982,691..983,053(+)	conserved protein, unknown function	1
PY17X_0102900	PY17X_0102900.1	Py17X_01_v3:199,464..200,618(+)	geranylgeranyl transferase type-2 subunit beta, putative	1
PY17X_0411200	PY17X_0411200.1	Py17X_04_v3:532,280..532,895(+)	trafficking protein particle complex subunit 4, putative	1
PY17X_0516700	PY17X_0516700.1	Py17X_05_v3:763,938..765,561(-)	conserved protein, unknown function	1
PY17X_0822200	PY17X_0822200.1	Py17X_08_v3:888,604..890,964(+)	endoplasmic reticulum chaperone BiP, putative	1
PY17X_0822500	PY17X_0822500.1	Py17X_08_v3:898,161..900,158(-)	50S ribosomal protein L3, apicoplast, putative	1
PY17X_0916600	PY17X_0916600.1	Py17X_09_v3:769,932..771,053(-)	LEM3/CDC50 family protein, putative	1
PY17X_0940600	PY17X_0940600.1	Py17X_09_v3:1,594,908..1,596,263(-)	tetratricopeptide repeat protein, putative	1
PY17X_0944700	PY17X_0944700.1	Py17X_09_v3:1,754,981..1,756,169(+)	DNA-directed RNA polymerase III subunit RPC8, putative	1
PY17X_1016100	PY17X_1016100.1	Py17X_10_v3:761,201..762,776(-)	serine/threonine protein phosphatase 2A activator, putative	1
PY17X_1038800	PY17X_1038800.1	Py17X_10_v3:1,614,513..1,617,757(+)	ribosome biogenesis protein BOP1, putative	1
PY17X_1121800	PY17X_1121800.1	Py17X_11_v3:933,887..934,984(+)	ribonuclease P/MRP protein subunit RPP1, putative	1
PY17X_1221500	PY17X_1221500.1	Py17X_12_v3:899,678..901,261(-)	CPW-WPC family protein	1
PY17X_1229600	PY17X_1229600.1	Py17X_12_v3:1,213,314..1,215,682(-)	cactin homolog, putative	1
PY17X_1235100	PY17X_1235100.1	Py17X_12_v3:1,440,341..1,441,302(-)	60S ribosomal protein L2, putative	1
PY17X_1245100	PY17X_1245100.1	Py17X_12_v3:1,807,540..1,808,375(-)	ubiquitin-conjugating enzyme E2 13, putative	1
PY17X_1245200	PY17X_1245200.1	Py17X_12_v3:1,810,196..1,812,258(-)	ubiquitin carboxyl-terminal hydrolase 14, putative	1
PY17X_1304300	PY17X_1304300.1	Py17X_13_v3:404,202..409,049(-)	LCCL domain-containing protein	1
PY17X_1311500	PY17X_1311500.1	Py17X_13_v3:728,828..729,982(-)	pre-mRNA-splicing factor CWC24, putative	1
PY17X_1324200	PY17X_1324200.1	Py17X_13_v3:1,207,030..1,209,120(-)	conserved Plasmodium protein, unknown function	1
PY17X_1327900	PY17X_1327900.1	Py17X_13_v3:1,333,983..1,335,659(+)	ubiquitin carboxyl-terminal hydrolase isozyme L3, putative	1
PY17X_1339300	PY17X_1339300.1	Py17X_13_v3:1,766,992..1,768,491(-)	diacylglycerol kinase, putative	1
PY17X_1341000	PY17X_1341000.1	Py17X_13_v3:1,819,596..1,821,595(-)	GTPase-activating protein, putative	1
PY17X_1355300	PY17X_1355300.1	Py17X_13_v3:2,323,659..2,325,895(-)	RanBPM and CLTH-like protein, putative	1
PY17X_1355700	PY17X_1355700.1	Py17X_13_v3:2,330,985..2,332,001(+)	nuclear movement protein, putative	1
PY17X_1355900	PY17X_1355900.1	Py17X_13_v3:2,335,206..2,338,201(-)	mitochondrial intermediate peptidase, putative	1
PY17X_1359400	PY17X_1359400.1	Py17X_13_v3:2,451,342..2,452,766(-)	RNA lariat debranching enzyme, putative	1
PY17X_1427000	PY17X_1427000.1	Py17X_14_v3:1,073,652..1,076,306(+)	RNA-binding protein, putative	1
PY17X_1457200	PY17X_1457200.1	Py17X_14_v3:2,265,381..2,267,042(-)	ribosome-binding factor A, putative	1
PY17X_0105800	PY17X_0105800.1	Py17X_01_v3:308,866..310,942(-)	cyclin dependent kinase binding protein, putative	1
PY17X_0110100	PY17X_0110100.1	Py17X_01_v3:491,813..492,997(+)	ribosomal protein L19, mitochondrial, putative	1
PY17X_0307600	PY17X_0307600.1	Py17X_03_v3:301,078..301,925(+)	60S ribosomal protein L37ae, putative	1
PY17X_0400800	PY17X_0400800.1	Py17X_04_v3:138,612..139,754(-)	PIR protein	1
PY17X_0403500	PY17X_0403500.1	Py17X_04_v3:245,904..246,774(-)	CDGSH iron-sulfur domain-containing protein, putative	1
PY17X_0607800	PY17X_0607800.1	Py17X_06_v3:408,587..410,131(-)	eukaryotic translation initiation factor 5, putative	1
PY17X_0614600	PY17X_0614600.1	Py17X_06_v3:667,546..670,293(+)	conserved protein, unknown function	1
PY17X_0707100	PY17X_0707100.1	Py17X_07_v3:451,103..453,049(-)	DnaJ protein, putative	1
PY17X_0717600	PY17X_0717600.1	Py17X_07_v3:806,882..807,523(-)	coatomer subunit zeta, putative	1
PY17X_0806200	PY17X_0806200.1	Py17X_08_v3:316,553..317,598(-)	ATP synthase subunit C, putative	1
PY17X_0814300	PY17X_0814300.1	Py17X_08_v3:620,752..621,486(+)	small nuclear ribonucleoprotein Sm D3, putative	1
PY17X_1015300	PY17X_1015300.1	Py17X_10_v3:736,727..737,245(+)	cytochrome c oxidase subunit 2B, putative	1
PY17X_1116800	PY17X_1116800.1	Py17X_11_v3:762,909..763,657(+)	conserved Plasmodium protein, unknown function	1
PY17X_1142700	PY17X_1142700.1	Py17X_11_v3:1,741,724..1,743,207(+)	aminomethyltransferase, mitochondrial, putative	1
PY17X_1310200	PY17X_1310200.1	Py17X_13_v3:665,582..668,733(-)	geranylgeranyl transferase type-2 subunit alpha, putative	1
PY17X_1333000	PY17X_1333000.1	Py17X_13_v3:1,510,959..1,513,070(-)	ATP-dependent zinc metalloprotease FTSH, putative	1
PY17X_1333600	PY17X_1333600.1	Py17X_13_v3:1,530,458..1,534,867(+)	potassium channel K2, putative	1
PY17X_1446600	PY17X_1446600.1	Py17X_14_v3:1,830,331..1,832,073(+)	T-complex protein 1 subunit gamma, putative	1
PY17X_1448700	PY17X_1448700.1	Py17X_14_v3:1,911,049..1,911,477(+)	mitosis protein dim1, putative	1
PY17X_1461900	PY17X_1461900.1	Py17X_14_v3:2,413,167..2,414,297(+)	actin I, putative	1
PY17X_0215700	PY17X_0215700.1	Py17X_02_v3:685,845..689,078(-)	AP-4 complex subunit beta, putative	1
PY17X_0406900	PY17X_0406900.1	Py17X_04_v3:382,867..383,821(-)	glutaredoxin 1, putative	1
PY17X_0409600	PY17X_0409600.1	Py17X_04_v3:468,036..470,296(+)	dual specificity protein phosphatase, putative	1
PY17X_0613300	PY17X_0613300.1	Py17X_06_v3:630,466..632,445(+)	eukaryotic translation initiation factor eIF2A, putative	1
PY17X_0821800	PY17X_0821800.1	Py17X_08_v3:876,901..878,901(+)	conserved protein, unknown function	1
PY17X_0825500	PY17X_0825500.1	Py17X_08_v3:1,010,649..1,012,262(+)	RAP protein, putative	1
PY17X_0919100	PY17X_0919100.1	Py17X_09_v3:853,849..858,585(+)	structural maintenance of chromosomes protein 1, putative	1
PY17X_1004500	PY17X_1004500.1	Py17X_10_v3:305,758..314,917(+)	pre-mRNA-processing-splicing factor 8, putative	1
PY17X_1014600	PY17X_1014600.1	Py17X_10_v3:716,308..717,211(-)	60S ribosomal protein L14, putative	1
PY17X_1017100	PY17X_1017100.1	Py17X_10_v3:800,122..801,951(-)	ribosomal protein L15, apicoplast, putative	1
PY17X_1022800	PY17X_1022800.1	Py17X_10_v3:990,478..992,369(-)	ERAD-associated E3 ubiquitin-protein ligase HRD1, putative	1
PY17X_1024200	PY17X_1024200.1	Py17X_10_v3:1,024,747..1,026,124(+)	mannose-1-phosphate guanyltransferase, putative	1
PY17X_1030200	PY17X_1030200.1	Py17X_10_v3:1,262,971..1,266,132(+)	ATP-dependent protease, putative	1
PY17X_1309700	PY17X_1309700.1	Py17X_13_v3:648,066..648,762(-)	ADP-ribosylation factor, putative	1
PY17X_1333900	PY17X_1333900.1	Py17X_13_v3:1,542,368..1,563,386(+)	dynein beta chain, putative	1
PY17X_1340800	PY17X_1340800.1	Py17X_13_v3:1,816,938..1,818,023(+)	dihydroorotase, putative	1
PY17X_1368700	PY17X_1368700.1	Py17X_13_v3:2,810,478..2,811,307(-)	small nuclear ribonucleoprotein E, putative	1
PY17X_1427100	PY17X_1427100.1	Py17X_14_v3:1,078,734..1,080,371(+)	karyopherin alpha, putative	1
PY17X_1432700	PY17X_1432700.1	Py17X_14_v3:1,287,948..1,288,412(+)	conserved protein, unknown function	1
PY17X_1446300	PY17X_1446300.1	Py17X_14_v3:1,813,581..1,819,508(-)	multidrug resistance-associated protein 2, putative	1
PY17X_0109600	PY17X_0109600.1	Py17X_01_v3:465,390..467,207(-)	mitochondrial cardiolipin synthase, putative	1
PY17X_0410400	PY17X_0410400.1	Py17X_04_v3:493,444..495,219(+)	YTH domain-containing protein 2, putative	1
PY17X_0512600	PY17X_0512600.1	Py17X_05_v3:640,131..640,965(-)	DNA-directed RNA polymerase II subunit RPB7, putative	1
PY17X_0521500	PY17X_0521500.1	Py17X_05_v3:923,517..925,766(+)	dynamin, putative	1
PY17X_0523900	PY17X_0523900.1	Py17X_05_v3:1,019,398..1,020,513(+)	transmembrane emp24 domain-containing protein, putative	1
PY17X_0706400	PY17X_0706400.1	Py17X_07_v3:430,595..431,780(-)	conserved protein, unknown function	1
PY17X_0708600	PY17X_0708600.1	Py17X_07_v3:504,148..504,617(+)	small nuclear ribonucleoprotein G, putative	1
PY17X_0714800	PY17X_0714800.1	Py17X_07_v3:719,993..720,622(+)	vacuolar protein sorting-associated protein 2, putative	1
PY17X_0812000	PY17X_0812000.1	Py17X_08_v3:543,540..546,215(+)	GTPase-activating protein, putative	1
PY17X_0813900	PY17X_0813900.1	Py17X_08_v3:602,705..606,565(+)	exoribonuclease, putative	1
PY17X_0817300	PY17X_0817300.1	Py17X_08_v3:731,446..732,490(-)	conserved protein, unknown function	1
PY17X_0924800	PY17X_0924800.1	Py17X_09_v3:1,038,016..1,038,387(+)	small nuclear ribonucleoprotein Sm D1, putative	1
PY17X_0931900	PY17X_0931900.1	Py17X_09_v3:1,313,139..1,315,697(+)	heat shock protein 90, putative	1
PY17X_1001400	PY17X_1001400.1	Py17X_10_v3:155,924..158,233(-)	lysophospholipase, putative	1
PY17X_1011700	PY17X_1011700.1	Py17X_10_v3:569,090..569,578(+)	mitochondrial import inner membrane translocase subunit TIM17, putative	1
PY17X_1024700	PY17X_1024700.1	Py17X_10_v3:1,039,839..1,042,259(-)	glycine--tRNA ligase, putative	1
PY17X_1030800	PY17X_1030800.1	Py17X_10_v3:1,290,590..1,291,249(-)	60S ribosomal protein L10, putative	1
PY17X_1040100	PY17X_1040100.1	Py17X_10_v3:1,660,206..1,660,757(-)	ribosomal protein L16, mitochondrial, putative	1
PY17X_1119700	PY17X_1119700.1	Py17X_11_v3:871,854..874,457(-)	cell division cycle protein 48 homologue, putative	1
PY17X_1311600	PY17X_1311600.1	Py17X_13_v3:731,356..733,998(+)	heat shock protein 90, putative	1
PY17X_1334400	PY17X_1334400.1	Py17X_13_v3:1,586,210..1,590,136(+)	26S proteasome regulatory subunit RPN2, putative	1
PY17X_1342400	PY17X_1342400.1	Py17X_13_v3:1,880,932..1,882,301(+)	conserved Plasmodium protein, unknown function	1
PY17X_1403200	PY17X_1403200.1	Py17X_14_v3:223,160..224,050(+)	methyltransferase, putative	1
PY17X_1425500	PY17X_1425500.1	Py17X_14_v3:1,027,800..1,028,569(-)	60S ribosomal protein L13-2, putative	1
PY17X_1425600	PY17X_1425600.1	Py17X_14_v3:1,030,329..1,031,264(+)	40S ribosomal protein S16, putative	1
PY17X_1429000	PY17X_1429000.1	Py17X_14_v3:1,154,349..1,157,075(-)	ATP-dependent RNA helicase DBP1, putative	1
PY17X_1429100	PY17X_1429100.1	Py17X_14_v3:1,160,916..1,163,149(+)	protein phosphatase PPM7, putative	1
PY17X_1450200	PY17X_1450200.1	Py17X_14_v3:1,965,321..1,967,630(-)	elongation factor G, putative	1
PY17X_1458100	PY17X_1458100.1	Py17X_14_v3:2,296,717..2,298,675(+)	queuine tRNA-ribosyltransferase, putative	1
PY17X_1459000	PY17X_1459000.1	Py17X_14_v3:2,317,678..2,318,445(-)	zinc finger protein, putative	1
PY17X_1459400	PY17X_1459400.1	Py17X_14_v3:2,327,263..2,328,236(+)	translation initiation factor SUI1, putative	1
PY17X_0062300	PY17X_0062300.1	Py17X_11_v3:1,292,276..1,293,790(+)	ribosome biogenesis protein YTM1, putative	1
PY17X_0112800	PY17X_0112800.1	Py17X_01_v3:582,006..584,063(+)	nucleolar GTP-binding protein 1, putative	1
PY17X_0302300	PY17X_0302300.1	Py17X_03_v3:103,841..105,193(+)	5'-3' exonuclease, putative	1
PY17X_0516200	PY17X_0516200.1	Py17X_05_v3:747,065..748,159(+)	MORN repeat-containing protein 1, putative	1
PY17X_0623200	PY17X_0623200.1	Py17X_06_v3:977,971..978,954(-)	tRNAHis guanylyltransferase, putative	1
PY17X_0708900	PY17X_0708900.1	Py17X_07_v3:511,589..512,380(+)	mediator of RNA polymerase II transcription subunit 7, putative	1
PY17X_0713000	PY17X_0713000.1	Py17X_07_v3:657,199..658,329(-)	U4/U6.U5 small nuclear ribonucleoprotein, putative	1
PY17X_0809600	PY17X_0809600.1	Py17X_08_v3:428,524..430,169(+)	conserved protein, unknown function	1
PY17X_0830500	PY17X_0830500.1	Py17X_08_v3:1,198,451..1,200,083(-)	monocarboxylate transporter, putative	1
PY17X_0925400	PY17X_0925400.1	Py17X_09_v3:1,055,070..1,056,035(-)	60S ribosomal protein L35, putative	1
PY17X_0945400	PY17X_0945400.1	Py17X_09_v3:1,780,333..1,782,588(+)	phenylalanine--tRNA ligase beta subunit, putative	1
PY17X_1022500	PY17X_1022500.1	Py17X_10_v3:981,218..982,675(+)	actin-related protein ARP4, putative	1
PY17X_1109500	PY17X_1109500.1	Py17X_11_v3:482,982..483,806(-)	single-stranded DNA-binding protein, putative	1
PY17X_1123100	PY17X_1123100.1	Py17X_11_v3:971,068..974,904(+)	leucine--tRNA ligase, putative	1
PY17X_1135000	PY17X_1135000.1	Py17X_11_v3:1,440,012..1,442,549(+)	glutamate--tRNA ligase, putative	1
PY17X_1206200	PY17X_1206200.1	Py17X_12_v3:337,239..338,645(+)	ADP,ATP carrier protein 2, putative	1
PY17X_1211800	PY17X_1211800.1	Py17X_12_v3:522,726..527,582(-)	DNA2/NAM7 helicase, putative	1
PY17X_1213700	PY17X_1213700.1	Py17X_12_v3:579,504..580,730(-)	conserved protein, unknown function	1
PY17X_1219700	PY17X_1219700.1	Py17X_12_v3:815,257..815,769(+)	peptidyl-prolyl cis-trans isomerase, putative	1
PY17X_1222700	PY17X_1222700.1	Py17X_12_v3:940,867..944,047(+)	chloroquine resistance transporter, putative	1
PY17X_1226000	PY17X_1226000.1	Py17X_12_v3:1,065,292..1,066,660(-)	tyrosine--tRNA ligase, putative	1
PY17X_1352800	PY17X_1352800.1	Py17X_13_v3:2,250,403..2,252,005(+)	20 kDa chaperonin, putative	1
PY17X_1408500	PY17X_1408500.1	Py17X_14_v3:426,970..427,453(+)	40S ribosomal protein S27, putative	1
PY17X_1409100	PY17X_1409100.1	Py17X_14_v3:458,270..462,553(-)	mRNA-decapping enzyme 2, putative	1
PY17X_1420100	PY17X_1420100.1	Py17X_14_v3:850,416..851,571(-)	ATP-dependent Clp protease adapter protein ClpS, putative	1
PY17X_1434900	PY17X_1434900.1	Py17X_14_v3:1,341,886..1,344,441(+)	DNA-binding chaperone, putative	1
PY17X_API00400	PY17X_API00400.1	Py17X_API_v3:26,562..29,618(+)	DNA-directed RNA polymerase subunit beta, putative	1
PY17X_0303900	PY17X_0303900.1	Py17X_03_v3:151,980..153,875(+)	conserved Plasmodium protein, unknown function	1
PY17X_0412100	PY17X_0412100.1	Py17X_04_v3:566,598..569,284(+)	dolichyl-diphosphooligosaccharide--protein glycosyltransferase subunit OST1, putative	1
PY17X_0716800	PY17X_0716800.1	Py17X_07_v3:782,932..783,874(-)	acylated pleckstrin-homology domain-containing protein	1
PY17X_0808200	PY17X_0808200.1	Py17X_08_v3:387,157..387,936(+)	ribosomal protein S8e, putative	1
PY17X_0818300	PY17X_0818300.1	Py17X_08_v3:758,612..760,918(+)	pseudouridylate synthase, putative	1
PY17X_0940900	PY17X_0940900.1	Py17X_09_v3:1,603,710..1,604,738(+)	endoplasmic reticulum-resident calcium binding protein, putative	1
PY17X_0941700	PY17X_0941700.1	Py17X_09_v3:1,641,397..1,643,289(-)	pescadillo homolog, putative	1
PY17X_1008300	PY17X_1008300.1	Py17X_10_v3:446,861..449,922(-)	methyltransferase, putative	1
PY17X_1217100	PY17X_1217100.1	Py17X_12_v3:722,544..724,148(-)	nucleotidyltransferase, putative	1
PY17X_1225700	PY17X_1225700.1	Py17X_12_v3:1,052,297..1,053,964(+)	plasmepsin X, putative	1
PY17X_1231700	PY17X_1231700.1	Py17X_12_v3:1,287,130..1,290,750(-)	glutamate dehydrogenase, putative	1
PY17X_1306400	PY17X_1306400.1	Py17X_13_v3:511,250..514,698(+)	DNA primase small subunit, putative	1
PY17X_1404800	PY17X_1404800.1	Py17X_14_v3:302,505..303,952(+)	cyclin, putative	1
PY17X_1407100	PY17X_1407100.1	Py17X_14_v3:381,507..383,185(+)	U1 small nuclear ribonucleoprotein A, putative	1
PY17X_1413100	PY17X_1413100.1	Py17X_14_v3:585,595..589,067(+)	eukaryotic translation initation factor 4 gamma, putative	1
PY17X_1414500	PY17X_1414500.1	Py17X_14_v3:653,851..655,245(-)	MACRO domain-containing protein, putative	1
PY17X_1414600	PY17X_1414600.1	Py17X_14_v3:656,220..656,756(-)	conserved protein, unknown function	1
PY17X_1435100	PY17X_1435100.1	Py17X_14_v3:1,346,582..1,348,587(-)	meiotic recombination protein SPO11, putative	1
PY17X_1456500	PY17X_1456500.1	Py17X_14_v3:2,219,211..2,222,003(+)	DNA gyrase subunit B, putative	1
PY17X_1462100	PY17X_1462100.1	Py17X_14_v3:2,423,321..2,423,935(+)	myosin A-tail interacting protein, putative	1
PY17X_1462700	PY17X_1462700.1	Py17X_14_v3:2,439,689..2,440,579(+)	conserved protein, unknown function	1
PY17X_0103700	PY17X_0103700.1	Py17X_01_v3:224,508..226,046(-)	dihydroorotate dehydrogenase, putative	1
PY17X_0400200	PY17X_0400200.1	Py17X_04_v3:116,799..117,881(-)	PIR protein	1
PY17X_0406300	PY17X_0406300.1	Py17X_04_v3:365,937..367,601(-)	DNA-(apurinic or apyrimidinic site) endonuclease, putative	1
PY17X_0503200	PY17X_0503200.1	Py17X_05_v3:246,262..247,862(+)	26S proteasome regulatory subunit p55, putative	1
PY17X_0600151	PY17X_0600151.1	Py17X_06_v3:50,885..51,991(-)	PIR protein	1
PY17X_0624200	PY17X_0624200.1	Py17X_06_v3:1,011,639..1,016,543(+)	Rab GTPase activator and protein kinase, putative	1
PY17X_0713500	PY17X_0713500.1	Py17X_07_v3:678,609..679,952(-)	histidine triad nucleotide-binding protein 1, putative	1
PY17X_0718500	PY17X_0718500.1	Py17X_07_v3:829,407..833,096(-)	DNA helicase MCM9, putative	1
PY17X_0805800	PY17X_0805800.1	Py17X_08_v3:294,242..296,725(-)	DNA replication licensing factor MCM7, putative	1
PY17X_0809000	PY17X_0809000.1	Py17X_08_v3:406,521..407,867(-)	RNA-binding protein, putative	1
PY17X_0810600	PY17X_0810600.1	Py17X_08_v3:479,027..479,695(+)	26S proteasome non-ATPase regulatory subunit 9, putative	1
PY17X_0814600	PY17X_0814600.1	Py17X_08_v3:631,440..636,022(-)	exportin-7, putative	1
PY17X_0822600	PY17X_0822600.1	Py17X_08_v3:901,499..902,574(-)	eukaryotic translation initiation factor 3 subunit F, putative	1
PY17X_0823100	PY17X_0823100.1	Py17X_08_v3:925,562..928,561(+)	gamma-glutamylcysteine synthetase	1
PY17X_0829700	PY17X_0829700.1	Py17X_08_v3:1,156,559..1,157,438(+)	zinc binding protein (Yippee), putative	1
PY17X_0908600	PY17X_0908600.1	Py17X_09_v3:430,196..432,739(+)	EELM2 domain-containing protein, putative	1
PY17X_0924300	PY17X_0924300.1	Py17X_09_v3:1,022,999..1,025,806(+)	threonine--tRNA ligase, putative	1
PY17X_0932200	PY17X_0932200.1	Py17X_09_v3:1,323,404..1,326,061(+)	DNA mismatch repair protein MLH, putative	1
PY17X_0934800	PY17X_0934800.1	Py17X_09_v3:1,411,371..1,418,696(-)	filamin domain-containing protein, putative	1
PY17X_1014400	PY17X_1014400.1	Py17X_10_v3:709,312..710,499(+)	SNARE protein, putative	1
PY17X_1015200	PY17X_1015200.1	Py17X_10_v3:734,391..735,361(+)	ribosomal protein L17, mitochondrial, putative	1
PY17X_1026200	PY17X_1026200.1	Py17X_10_v3:1,098,084..1,100,973(+)	ATP-dependent RNA helicase DBP4, putative	1
PY17X_1030100	PY17X_1030100.1	Py17X_10_v3:1,261,046..1,262,017(+)	uracil-DNA glycosylase, putative	1
PY17X_1030700	PY17X_1030700.1	Py17X_10_v3:1,286,242..1,287,462(-)	serine/threonine protein phosphatase PP1, putative	1
PY17X_1137900	PY17X_1137900.1	Py17X_11_v3:1,552,857..1,554,257(-)	ER membrane protein complex subunit 3, putative	1
PY17X_1219400	PY17X_1219400.1	Py17X_12_v3:803,893..805,575(+)	diacylglycerol O-acyltransferase, putative	1
PY17X_1224700	PY17X_1224700.1	Py17X_12_v3:1,022,131..1,023,231(+)	50S ribosomal protein L1, mitochondrial, putative	1
PY17X_1246400	PY17X_1246400.1	Py17X_12_v3:1,843,303..1,845,664(+)	palmitoyltransferase DHHC7, putative	1
PY17X_1312700	PY17X_1312700.1	Py17X_13_v3:781,977..785,183(-)	histidine--tRNA ligase, putative	1
PY17X_1313500	PY17X_1313500.1	Py17X_13_v3:812,518..815,513(+)	ATP-dependent RNA helicase DDX17, putative	1
PY17X_1342700	PY17X_1342700.1	Py17X_13_v3:1,888,557..1,889,108(+)	respiratory chain complex 2 associated protein 2, putative	1
PY17X_1357000	PY17X_1357000.1	Py17X_13_v3:2,379,273..2,380,929(+)	26S proteasome regulatory subunit RPN3, putative	1
PY17X_1361400	PY17X_1361400.1	Py17X_13_v3:2,505,552..2,508,244(+)	myosin A	1
PY17X_1452000	PY17X_1452000.1	Py17X_14_v3:2,057,687..2,058,584(+)	CHCH domain-containing protein, putative	1
PY17X_0106500	PY17X_0106500.1	Py17X_01_v3:340,989..341,829(-)	ubiquitin-conjugating enzyme E2 PEX4, putative	1
PY17X_0203900	PY17X_0203900.1	Py17X_02_v3:236,978..240,127(+)	P-loop containing nucleoside triphosphate hydrolase, putative	1
PY17X_0407100	PY17X_0407100.1	Py17X_04_v3:388,131..389,033(-)	cytochrome c oxidase subunit 6c, putative	1
PY17X_0417400	PY17X_0417400.1	Py17X_04_v3:736,052..736,547(+)	40S ribosomal protein S15A, putative	1
PY17X_0505200	PY17X_0505200.1	Py17X_05_v3:333,027..333,401(-)	autophagy-related protein 8, putative	1
PY17X_0515600	PY17X_0515600.1	Py17X_05_v3:735,040..736,845(-)	tRNA N6-adenosine threonylcarbamoyltransferase, putative	1
PY17X_0519800	PY17X_0519800.1	Py17X_05_v3:860,840..863,536(+)	methionine--tRNA ligase, putative	1
PY17X_0621500	PY17X_0621500.1	Py17X_06_v3:935,612..938,176(+)	ATP-dependent DNA helicase DDX31, putative	1
PY17X_0623400	PY17X_0623400.1	Py17X_06_v3:981,948..983,370(+)	conserved Plasmodium protein, unknown function	1
PY17X_0714400	PY17X_0714400.1	Py17X_07_v3:706,825..709,971(+)	chaperone protein ClpB1, putative	1
PY17X_0905000	PY17X_0905000.1	Py17X_09_v3:314,955..317,730(+)	dynamin-like protein, putative	1
PY17X_0929300	PY17X_0929300.1	Py17X_09_v3:1,223,953..1,225,513(-)	palmitoyltransferase DHHC3, putative	1
PY17X_0935300	PY17X_0935300.1	Py17X_09_v3:1,432,034..1,433,884(+)	RAP protein, putative	1
PY17X_0943700	PY17X_0943700.1	Py17X_09_v3:1,717,508..1,719,031(-)	tRNA-splicing ligase RtcB, putative	1
PY17X_1040400	PY17X_1040400.1	Py17X_10_v3:1,666,194..1,666,848(+)	cytochrome c, putative	1
PY17X_1041700	PY17X_1041700.1	Py17X_10_v3:1,708,586..1,711,825(+)	U2 snRNP-associated SURP motif-containing protein, putative	1
PY17X_1120200	PY17X_1120200.1	Py17X_11_v3:895,135..895,830(+)	splicing factor 3A subunit 2, putative	1
PY17X_1137700	PY17X_1137700.1	Py17X_11_v3:1,549,319..1,549,852(-)	ATP synthase-associated protein, putative	1
PY17X_1213000	PY17X_1213000.1	Py17X_12_v3:555,804..556,616(-)	proteasome subunit beta type-5, putative	1
PY17X_1222200	PY17X_1222200.1	Py17X_12_v3:925,072..927,541(-)	heat shock protein 90, putative	1
PY17X_1227600	PY17X_1227600.1	Py17X_12_v3:1,122,093..1,127,269(+)	ferlin-like protein, putative	1
PY17X_1239400	PY17X_1239400.1	Py17X_12_v3:1,589,836..1,591,386(-)	conserved protein, unknown function	1
PY17X_1322100	PY17X_1322100.1	Py17X_13_v3:1,128,157..1,128,855(-)	ribosomal protein S11, mitochondrial, putative	1
PY17X_1407400	PY17X_1407400.1	Py17X_14_v3:388,677..389,669(-)	DnaJ protein, putative	1
PY17X_1466700	PY17X_1466700.1	Py17X_14_v3:2,569,781..2,571,715(+)	coronin, putative	1
PY17X_0202600	PY17X_0202600.1	Py17X_02_v3:198,102..199,499(+)	lysophospholipase, putative	1
PY17X_0207000	PY17X_0207000.1	Py17X_02_v3:329,032..332,145(-)	double-strand break repair protein MRE11, putative	1
PY17X_0208800	PY17X_0208800.1	Py17X_02_v3:396,646..398,211(-)	3'-5' exonuclease, putative	1
PY17X_0811000	PY17X_0811000.1	Py17X_08_v3:501,555..503,331(+)	DNA replication complex GINS protein, putative	1
PY17X_0817700	PY17X_0817700.1	Py17X_08_v3:742,411..743,165(-)	elongation factor, putative	1
PY17X_0912800	PY17X_0912800.1	Py17X_09_v3:615,694..617,628(+)	CLPTM1 domain-containing protein, putative	1
PY17X_0934100	PY17X_0934100.1	Py17X_09_v3:1,390,136..1,392,262(-)	palmitoyltransferase DHHC9, putative	1
PY17X_1005100	PY17X_1005100.1	Py17X_10_v3:335,982..337,535(+)	conserved protein, unknown function	1
PY17X_1011600	PY17X_1011600.1	Py17X_10_v3:566,239..566,997(-)	mitochondrial acidic protein MAM33, putative	1
PY17X_1016200	PY17X_1016200.1	Py17X_10_v3:764,388..765,688(+)	conserved protein, unknown function	1
PY17X_1108400	PY17X_1108400.1	Py17X_11_v3:439,392..440,954(-)	nuclear protein localization protein 4, putative	1
PY17X_1205800	PY17X_1205800.1	Py17X_12_v3:322,516..324,663(-)	RNA-binding protein, putative	1
PY17X_1208200	PY17X_1208200.1	Py17X_12_v3:390,305..391,660(+)	G-strand-binding protein 2, putative	1
PY17X_1210500	PY17X_1210500.1	Py17X_12_v3:480,428..481,252(+)	diphthine methyl ester synthase, putative	1
PY17X_1225300	PY17X_1225300.1	Py17X_12_v3:1,041,318..1,043,315(+)	regulator of chromosome condensation, putative	1
PY17X_1238900	PY17X_1238900.1	Py17X_12_v3:1,567,453..1,572,939(-)	conserved protein, unknown function	1
PY17X_1325300	PY17X_1325300.1	Py17X_13_v3:1,252,651..1,254,147(-)	conserved Plasmodium protein, unknown function	1
PY17X_1364300	PY17X_1364300.1	Py17X_13_v3:2,642,311..2,643,720(-)	isocitrate dehydrogenase [NADP], mitochondrial, putative	1
PY17X_1439800	PY17X_1439800.1	Py17X_14_v3:1,524,886..1,527,312(-)	endoplasmin, putative	1
PY17X_1451800	PY17X_1451800.1	Py17X_14_v3:2,047,598..2,049,375(-)	upregulated in late gametocytes ULG8, putative	1
PY17X_1453700	PY17X_1453700.1	Py17X_14_v3:2,119,258..2,119,954(-)	p25-alpha family protein, putative	1
PY17X_1457600	PY17X_1457600.1	Py17X_14_v3:2,285,088..2,286,332(+)	replication factor C subunit 4, putative	1
PY17X_1465400	PY17X_1465400.1	Py17X_14_v3:2,522,705..2,524,129(-)	ribosomal RNA small subunit methyltransferase A2, putative	1
PY17X_0415700	PY17X_0415700.1	Py17X_04_v3:670,333..671,016(-)	eukaryotic translation initiation factor 4E, putative	1
PY17X_0507600	PY17X_0507600.1	Py17X_05_v3:446,049..447,528(+)	ZIP domain-containing protein, putative	1
PY17X_0511500	PY17X_0511500.1	Py17X_05_v3:601,399..602,991(-)	conserved protein, unknown function	1
PY17X_0608700	PY17X_0608700.1	Py17X_06_v3:443,922..445,969(-)	41-3 protein, putative	1
PY17X_0610900	PY17X_0610900.1	Py17X_06_v3:539,072..540,236(+)	50S ribosomal protein L1, apicoplast, putative	1
PY17X_0612400	PY17X_0612400.1	Py17X_06_v3:592,678..593,986(+)	heat shock protein DNAJ homologue Pfj4, putative	1
PY17X_0828900	PY17X_0828900.1	Py17X_08_v3:1,137,053..1,138,771(+)	splicing factor 3A subunit 3, putative	1
PY17X_0835600	PY17X_0835600.1	Py17X_08_v3:1,375,205..1,376,696(+)	PUB domain-containing protein, putative	1
PY17X_1005800	PY17X_1005800.1	Py17X_10_v3:356,680..358,076(-)	ribosomal protein L25, putative	1
PY17X_1012100	PY17X_1012100.1	Py17X_10_v3:599,467..601,146(-)	Hsp70/Hsp90 organizing protein, putative	1
PY17X_1034300	PY17X_1034300.1	Py17X_10_v3:1,421,089..1,422,486(-)	eukaryotic translation initiation factor 2 subunit gamma, putative	1
PY17X_1042600	PY17X_1042600.1	Py17X_10_v3:1,734,778..1,736,103(-)	choline kinase, putative	1
PY17X_1119300	PY17X_1119300.1	Py17X_11_v3:846,939..852,904(-)	FPL domain-containing protein, putative	1
PY17X_1126000	PY17X_1126000.1	Py17X_11_v3:1,085,928..1,086,218(-)	conserved protein, unknown function	1
PY17X_1362200	PY17X_1362200.1	Py17X_13_v3:2,545,584..2,546,871(+)	conserved protein, unknown function	1
PY17X_1403000	PY17X_1403000.1	Py17X_14_v3:219,017..221,383(+)	conserved protein, unknown function	1
PY17X_1409600	PY17X_1409600.1	Py17X_14_v3:477,315..479,354(-)	U4/U6 small nuclear ribonucleoprotein PRP3, putative	1
PY17X_1412600	PY17X_1412600.1	Py17X_14_v3:565,362..566,183(-)	ribosomal protein S35, mitochondrial, putative	1
PY17X_1415600	PY17X_1415600.1	Py17X_14_v3:682,121..684,651(-)	zinc finger (CCCH type) protein, putative	1
PY17X_1421500	PY17X_1421500.1	Py17X_14_v3:899,954..904,816(-)	3',5'-cyclic nucleotide phosphodiesterase beta, putative	1
PY17X_1427400	PY17X_1427400.1	Py17X_14_v3:1,087,326..1,088,915(+)	GTP-binding protein YihA3, putative	1
PY17X_1437200	PY17X_1437200.1	Py17X_14_v3:1,431,288..1,436,125(-)	phospholipid-transporting ATPase 2, putative	1
PY17X_1452700	PY17X_1452700.1	Py17X_14_v3:2,082,101..2,083,784(+)	serine hydroxymethyltransferase, putative	1
PY17X_0110800	PY17X_0110800.1	Py17X_01_v3:509,911..513,504(-)	transcription elongation factor SPT5, putative	1
PY17X_0204400	PY17X_0204400.1	Py17X_02_v3:254,184..255,524(+)	chromatin assembly factor 1 subunit C, putative	1
PY17X_0518900	PY17X_0518900.1	Py17X_05_v3:835,039..836,970(-)	Sec1 family protein, putative	1
PY17X_0701800	PY17X_0701800.1	Py17X_07_v3:255,765..256,583(-)	prohibitin 1, putative	1
PY17X_0712100	PY17X_0712100.1	Py17X_07_v3:622,093..624,141(-)	heat shock protein 70, putative	1
PY17X_0715100	PY17X_0715100.1	Py17X_07_v3:724,714..726,774(-)	dihydrolipoyl dehydrogenase, apicoplast	1
PY17X_0717800	PY17X_0717800.1	Py17X_07_v3:809,777..810,469(-)	GTP:AMP phosphotransferase, putative	1
PY17X_0827700	PY17X_0827700.1	Py17X_08_v3:1,092,085..1,093,347(+)	cyclin-dependent kinases regulatory subunit, putative	1
PY17X_0832000	PY17X_0832000.1	Py17X_08_v3:1,255,564..1,256,625(-)	phosphatidylserine decarboxylase, putative	1
PY17X_0919400	PY17X_0919400.1	Py17X_09_v3:867,280..868,632(-)	26S protease regulatory subunit 6A, putative	1
PY17X_0930500	PY17X_0930500.1	Py17X_09_v3:1,267,561..1,270,509(+)	ATP-dependent zinc metalloprotease FTSH, putative	1
PY17X_0936500	PY17X_0936500.1	Py17X_09_v3:1,468,341..1,469,006(+)	protein tyrosine phosphatase, putative	1
PY17X_0937200	PY17X_0937200.1	Py17X_09_v3:1,502,779..1,503,354(-)	nucleic acid binding protein, putative	1
PY17X_1006300	PY17X_1006300.1	Py17X_10_v3:373,740..374,861(+)	transcription factor, putative	1
PY17X_1009900	PY17X_1009900.1	Py17X_10_v3:493,413..494,651(-)	GTP-binding protein, putative	1
PY17X_1020100	PY17X_1020100.1	Py17X_10_v3:906,944..907,429(+)	60S ribosomal protein L21, putative	1
PY17X_1029800	PY17X_1029800.1	Py17X_10_v3:1,253,064..1,254,080(-)	RNA-binding protein Nova-1, putative	1
PY17X_1035500	PY17X_1035500.1	Py17X_10_v3:1,475,833..1,477,488(+)	conserved protein, unknown function	1
PY17X_1037900	PY17X_1037900.1	Py17X_10_v3:1,577,274..1,577,849(-)	vacuolar protein sorting-associated protein 29, putative	1
PY17X_1039100	PY17X_1039100.1	Py17X_10_v3:1,625,287..1,626,942(-)	COBW domain-containing protein 1, putative	1
PY17X_1040000	PY17X_1040000.1	Py17X_10_v3:1,657,992..1,659,305(-)	rRNA biogenesis protein RRP5, putative	1
PY17X_1130200	PY17X_1130200.1	Py17X_11_v3:1,267,329..1,268,605(+)	CRAL/TRIO domain-containing protein, putative	1
PY17X_1145000	PY17X_1145000.1	Py17X_11_v3:1,820,674..1,824,903(+)	secreted ookinete protein, putative	1
PY17X_1214700	PY17X_1214700.1	Py17X_12_v3:611,575..615,340(-)	U3 small nucleolar RNA-associated protein 13, putative	1
PY17X_1225600	PY17X_1225600.1	Py17X_12_v3:1,048,200..1,049,351(-)	ubiquitin regulatory protein, putative	1
PY17X_1233000	PY17X_1233000.1	Py17X_12_v3:1,350,337..1,351,554(-)	endonuclease III-like protein 1, putative	1
PY17X_1235200	PY17X_1235200.1	Py17X_12_v3:1,442,965..1,443,786(-)	60S ribosomal protein L12, putative	1
PY17X_1243900	PY17X_1243900.1	Py17X_12_v3:1,773,002..1,774,685(+)	NIMA related kinase 2	1
PY17X_1326400	PY17X_1326400.1	Py17X_13_v3:1,296,039..1,297,046(+)	golgi apparatus membrane protein TVP23, putative	1
PY17X_1404200	PY17X_1404200.1	Py17X_14_v3:279,216..282,043(-)	DNA ligase I, putative	1
PY17X_1424700	PY17X_1424700.1	Py17X_14_v3:1,005,034..1,005,630(-)	superoxide dismutase [Fe], putative	1
PY17X_1456600	PY17X_1456600.1	Py17X_14_v3:2,224,591..2,227,179(+)	ATP-dependent zinc metalloprotease FTSH 1, putative	1
PY17X_0105300	PY17X_0105300.1	Py17X_01_v3:295,793..296,377(+)	50S ribosomal protein L24, putative	1
PY17X_0205900	PY17X_0205900.1	Py17X_02_v3:292,205..295,541(-)	LCCL domain-containing protein, putative	1
PY17X_0215200	PY17X_0215200.1	Py17X_02_v3:660,040..662,513(-)	zinc finger protein, putative	1
PY17X_0518800	PY17X_0518800.1	Py17X_05_v3:830,796..831,978(-)	ubiquitin-conjugating enzyme E2, putative	1
PY17X_0603900	PY17X_0603900.1	Py17X_06_v3:265,590..267,177(-)	peptidyl-prolyl cis-trans isomerase, putative	1
PY17X_0709900	PY17X_0709900.1	Py17X_07_v3:536,036..538,626(-)	protein kinase 1	1
PY17X_0828000	PY17X_0828000.1	Py17X_08_v3:1,098,204..1,100,120(-)	thioredoxin reductase, putative	1
PY17X_0916200	PY17X_0916200.1	Py17X_09_v3:757,982..760,441(-)	FHA domain-containing protein, putative	1
PY17X_0941100	PY17X_0941100.1	Py17X_09_v3:1,608,765..1,609,772(-)	casein kinase 2, alpha subunit, putative	1
PY17X_0944300	PY17X_0944300.1	Py17X_09_v3:1,738,087..1,738,443(-)	histone H2B, putative	1
PY17X_1106800	PY17X_1106800.1	Py17X_11_v3:386,346..387,259(-)	60S ribosomal subunit protein L24, putative	1
PY17X_1109000	PY17X_1109000.1	Py17X_11_v3:462,092..463,117(+)	triose phosphate transporter, putative	1
PY17X_1207500	PY17X_1207500.1	Py17X_12_v3:372,857..374,039(-)	CCR4-NOT transcription complex subunit 5, putative	1
PY17X_1238200	PY17X_1238200.1	Py17X_12_v3:1,548,961..1,550,211(+)	40S ribosomal protein S9, putative	1
PY17X_1314600	PY17X_1314600.1	Py17X_13_v3:853,530..855,023(+)	40S ribosomal protein S5, putative	1
PY17X_1356300	PY17X_1356300.1	Py17X_13_v3:2,349,991..2,352,254(+)	zinc finger protein, putative	1
PY17X_1402600	PY17X_1402600.1	Py17X_14_v3:197,373..205,724(-)	AAA domain-containing protein, putative	1
PY17X_1423800	PY17X_1423800.1	Py17X_14_v3:977,864..978,482(-)	ATP synthase subunit epsilon, mitochondrial, putative	1
PY17X_1433300	PY17X_1433300.1	Py17X_14_v3:1,302,136..1,302,807(-)	10 kDa chaperonin, putative	1
PY17X_1445500	PY17X_1445500.1	Py17X_14_v3:1,773,258..1,776,226(+)	NIMA related kinase 1, putative	1
PY17X_1450100	PY17X_1450100.1	Py17X_14_v3:1,961,336..1,964,045(-)	nucleotidyltransferase, putative	1
PY17X_1463400	PY17X_1463400.1	Py17X_14_v3:2,458,255..2,458,899(+)	U3 small nucleolar RNA-associated protein 11, putative	1
PY17X_0209600	PY17X_0209600.1	Py17X_02_v3:427,584..428,012(-)	conserved Plasmodium protein, unknown function	1
PY17X_0415800	PY17X_0415800.1	Py17X_04_v3:674,392..681,597(+)	circumsporozoite- and TRAP-related protein, putative	1
PY17X_0604500	PY17X_0604500.1	Py17X_06_v3:290,271..293,510(+)	origin recognition complex subunit 1, putative	1
PY17X_0619400	PY17X_0619400.1	Py17X_06_v3:862,443..864,153(+)	NIMA related kinase 4	1
PY17X_0712800	PY17X_0712800.1	Py17X_07_v3:648,716..650,234(-)	14-3-3 protein, putative	1
PY17X_0825900	PY17X_0825900.1	Py17X_08_v3:1,022,158..1,023,948(-)	conserved protein, unknown function	1
PY17X_0929200	PY17X_0929200.1	Py17X_09_v3:1,218,563..1,223,552(+)	conserved protein, unknown function	1
PY17X_0935000	PY17X_0935000.1	Py17X_09_v3:1,422,642..1,425,839(-)	cyclin-dependent-like kinase CLK3, putative	1
PY17X_0942000	PY17X_0942000.1	Py17X_09_v3:1,651,356..1,652,405(+)	DNA repair protein RAD51, putative	1
PY17X_1006500	PY17X_1006500.1	Py17X_10_v3:377,838..379,386(+)	mitochondrial carrier protein, putative	1
PY17X_1031200	PY17X_1031200.1	Py17X_10_v3:1,305,905..1,307,360(-)	DnaJ protein, putative	1
PY17X_1107600	PY17X_1107600.1	Py17X_11_v3:413,987..415,966(-)	rhomboid protease ROM4, putative	1
PY17X_1113800	PY17X_1113800.1	Py17X_11_v3:663,420..664,226(+)	conserved protein, unknown function	1
PY17X_1118100	PY17X_1118100.1	Py17X_11_v3:811,274..811,675(-)	histone H2A, putative	1
PY17X_1120000	PY17X_1120000.1	Py17X_11_v3:883,860..885,911(-)	F-box protein FBXO1, putative	1
PY17X_1125600	PY17X_1125600.1	Py17X_11_v3:1,072,438..1,075,914(-)	mitochondrial DNA polymerase, putative	1
PY17X_1205300	PY17X_1205300.1	Py17X_12_v3:296,346..299,963(-)	U5 small nuclear ribonucleoprotein component, putative	1
PY17X_1213300	PY17X_1213300.1	Py17X_12_v3:562,863..563,969(+)	DNA repair protein RAD23, putative	1
PY17X_1311300	PY17X_1311300.1	Py17X_13_v3:719,978..725,278(-)	gamma-tubulin complex component, putative	1
PY17X_1336600	PY17X_1336600.1	Py17X_13_v3:1,679,188..1,680,750(+)	eukaryotic initiation factor 4a, putative	1
PY17X_1350400	PY17X_1350400.1	Py17X_13_v3:2,188,408..2,189,841(-)	elongation factor Tu, putative	1
PY17X_1353800	PY17X_1353800.1	Py17X_13_v3:2,280,405..2,283,260(-)	conserved protein, unknown function	1
PY17X_1411800	PY17X_1411800.1	Py17X_14_v3:539,462..541,035(-)	26S protease regulatory subunit 7, putative	1
PY17X_1426800	PY17X_1426800.1	Py17X_14_v3:1,068,677..1,069,282(-)	U1 small nuclear ribonucleoprotein C, putative	1
PY17X_1442000	PY17X_1442000.1	Py17X_14_v3:1,627,729..1,628,924(-)	cytochrome c heme lyase, putative	1
PY17X_0314000	PY17X_0314000.1	Py17X_03_v3:538,622..541,243(-)	TMEM121 domain-containing protein, putative	1
PY17X_0623500	PY17X_0623500.1	Py17X_06_v3:985,027..986,820(+)	conserved protein, unknown function	1
PY17X_0704700	PY17X_0704700.1	Py17X_07_v3:360,020..361,342(+)	alpha/beta hydrolase, putative	1
PY17X_0718000	PY17X_0718000.1	Py17X_07_v3:814,088..814,998(-)	60S ribosomal protein L15, putative	1
PY17X_0804600	PY17X_0804600.1	Py17X_08_v3:227,957..231,436(-)	RNA cytosine C(5)-methyltransferase, putative	1
PY17X_0810300	PY17X_0810300.1	Py17X_08_v3:471,970..473,166(-)	stomatin-like protein, putative	1
PY17X_0811700	PY17X_0811700.1	Py17X_08_v3:535,118..535,912(+)	tubulin-specific chaperone, putative	1
PY17X_0915900	PY17X_0915900.1	Py17X_09_v3:743,824..745,815(-)	heat shock protein 70, putative	1
PY17X_0919700	PY17X_0919700.1	Py17X_09_v3:871,124..872,071(-)	60S acidic ribosomal protein P0, putative	1
PY17X_0935700	PY17X_0935700.1	Py17X_09_v3:1,444,559..1,446,145(+)	mitogen-activated protein kinase 2, putative	1
PY17X_1016500	PY17X_1016500.1	Py17X_10_v3:777,827..778,870(+)	ribosomal protein L15, mitochondrial, putative	1
PY17X_1021000	PY17X_1021000.1	Py17X_10_v3:932,800..934,439(+)	60S ribosomal protein L5, putative	1
PY17X_1028300	PY17X_1028300.1	Py17X_10_v3:1,191,200..1,193,134(-)	lysine--tRNA ligase, putative	1
PY17X_1113900	PY17X_1113900.1	Py17X_11_v3:665,039..666,131(-)	conserved protein, unknown function	1
PY17X_1130800	PY17X_1130800.1	Py17X_11_v3:1,295,656..1,298,323(+)	deubiquitinating enzyme MINDY, putative	1
PY17X_1134600	PY17X_1134600.1	Py17X_11_v3:1,420,517..1,431,544(+)	serine/threonine protein kinase ARK3, putative	1
PY17X_1139400	PY17X_1139400.1	Py17X_11_v3:1,622,092..1,622,688(+)	cytochrome c oxidase subunit ApiCOX24, putative	1
PY17X_1140700	PY17X_1140700.1	Py17X_11_v3:1,674,729..1,675,670(+)	50S ribosomal protein L9, mitochondrial, putative	1
PY17X_1230300	PY17X_1230300.1	Py17X_12_v3:1,229,268..1,232,393(-)	DNA repair and recombination protein RAD54, putative	1
PY17X_1345800	PY17X_1345800.1	Py17X_13_v3:2,006,074..2,007,037(-)	respiratory chain complex 3 associated protein 2, putative	1
PY17X_1362600	PY17X_1362600.1	Py17X_13_v3:2,578,084..2,579,943(+)	U4/U6 small nuclear ribonucleoprotein PRP4, putative	1
PY17X_1416100	PY17X_1416100.1	Py17X_14_v3:697,943..701,839(+)	exportin-T, putative	1
PY17X_1443500	PY17X_1443500.1	Py17X_14_v3:1,683,189..1,683,944(+)	haloacid dehalogenase-like hydrolase, putative	1
PY17X_1448600	PY17X_1448600.1	Py17X_14_v3:1,903,661..1,909,216(-)	membrane protein ICM1, putative	1
PY17X_1454100	PY17X_1454100.1	Py17X_14_v3:2,129,285..2,131,350(+)	SUMO-activating enzyme subunit 2, putative	1
PY17X_0210000	PY17X_0210000.1	Py17X_02_v3:440,815..441,666(+)	conserved protein, unknown function	1
PY17X_0318100	PY17X_0318100.1	Py17X_03_v3:681,295..682,671(-)	lysophospholipase, putative	1
PY17X_0407800	PY17X_0407800.1	Py17X_04_v3:402,305..403,559(-)	60S ribosomal protein L7, putative	1
PY17X_0507800	PY17X_0507800.1	Py17X_05_v3:457,786..459,486(-)	citrate synthase, mitochondrial, putative	1
PY17X_0606700	PY17X_0606700.1	Py17X_06_v3:356,205..360,396(+)	zinc finger protein, putative	1
PY17X_0617700	PY17X_0617700.1	Py17X_06_v3:775,274..777,110(+)	transcription initiation factor IIE subunit alpha, putative	1
PY17X_0624400	PY17X_0624400.1	Py17X_06_v3:1,024,250..1,025,518(-)	type 2A phosphatase-associated protein 42, putative	1
PY17X_0713300	PY17X_0713300.1	Py17X_07_v3:666,143..673,517(+)	rhoptry neck protein 5	1
PY17X_0716900	PY17X_0716900.1	Py17X_07_v3:784,935..786,743(+)	GTP-binding protein, putative	1
PY17X_0721300	PY17X_0721300.1	Py17X_07_v3:953,413..953,823(+)	protein transport protein GOT1, putative	1
PY17X_1037400	PY17X_1037400.1	Py17X_10_v3:1,559,970..1,560,949(+)	conserved Plasmodium protein, unknown function	1
PY17X_1042200	PY17X_1042200.1	Py17X_10_v3:1,721,632..1,722,195(-)	cytochrome c oxidase subunit ApiCOX19, putative	1
PY17X_1137200	PY17X_1137200.1	Py17X_11_v3:1,523,663..1,525,350(-)	CUGBP Elav-like family member 1, putative	1
PY17X_1137800	PY17X_1137800.1	Py17X_11_v3:1,550,896..1,552,106(-)	RNA-binding protein, putative	1
PY17X_1142600	PY17X_1142600.1	Py17X_11_v3:1,739,268..1,740,821(-)	adenylyltransferase and sulfurtransferase UBA4, putative	1
PY17X_1230900	PY17X_1230900.1	Py17X_12_v3:1,249,653..1,251,346(-)	serine/threonine protein phosphatase 2B catalytic subunit A, putative	1
PY17X_1236100	PY17X_1236100.1	Py17X_12_v3:1,472,431..1,474,268(-)	zinc finger protein, putative	1
PY17X_1308100	PY17X_1308100.1	Py17X_13_v3:592,915..596,742(-)	zinc finger protein, putative	1
PY17X_1309900	PY17X_1309900.1	Py17X_13_v3:651,558..654,326(-)	GTP-binding protein YihA2, putative	1
PY17X_1321500	PY17X_1321500.1	Py17X_13_v3:1,109,222..1,110,712(+)	RNA-binding protein, putative	1
PY17X_1346200	PY17X_1346200.1	Py17X_13_v3:2,014,378..2,016,355(-)	RNA-binding protein, putative	1
PY17X_1363400	PY17X_1363400.1	Py17X_13_v3:2,610,430..2,611,788(+)	aspartate carbamoyltransferase, putative	1
PY17X_1406800	PY17X_1406800.1	Py17X_14_v3:372,787..374,589(-)	V-type proton ATPase subunit H, putative	1
PY17X_1424900	PY17X_1424900.1	Py17X_14_v3:1,009,011..1,010,192(+)	PIMMS22 protein, putative	1
PY17X_1445100	PY17X_1445100.1	Py17X_14_v3:1,763,879..1,765,498(+)	RNA pseudouridylate synthase, putative	1
PY17X_1457800	PY17X_1457800.1	Py17X_14_v3:2,291,202..2,292,428(+)	tetratricopeptide repeat protein, putative	1
PY17X_0215400	PY17X_0215400.1	Py17X_02_v3:666,022..681,333(+)	dynein heavy chain, putative	1
PY17X_0306300	PY17X_0306300.1	Py17X_03_v3:250,224..251,465(+)	ribosome-recycling factor, putative	1
PY17X_0310600	PY17X_0310600.1	Py17X_03_v3:412,205..412,690(-)	mitochondrial respiratory chain complex II subunit, putative	1
PY17X_0403700	PY17X_0403700.1	Py17X_04_v3:253,424..257,359(-)	exportin-1, putative	1
PY17X_0404900	PY17X_0404900.1	Py17X_04_v3:302,066..303,604(+)	inner membrane complex protein 1e, putative	1
PY17X_0612500	PY17X_0612500.1	Py17X_06_v3:594,918..596,204(-)	ribosomal protein S18, mitochondrial, putative	1
PY17X_0813100	PY17X_0813100.1	Py17X_08_v3:580,213..581,646(-)	ribosomal RNA methyltransferase, putative	1
PY17X_0820300	PY17X_0820300.1	Py17X_08_v3:820,667..824,699(-)	major facilitator superfamily domain-containing protein, putative	1
PY17X_0831800	PY17X_0831800.1	Py17X_08_v3:1,251,397..1,252,323(-)	serine/threonine protein phosphatase 4, putative	1
PY17X_0835100	PY17X_0835100.1	Py17X_08_v3:1,361,859..1,362,548(-)	NifU-like protein, putative	1
PY17X_0836500	PY17X_0836500.1	Py17X_08_v3:1,399,531..1,401,036(-)	M18 aspartyl aminopeptidase, putative	1
PY17X_0838300	PY17X_0838300.1	Py17X_08_v3:1,451,409..1,454,507(+)	TFIIH basal transcription factor complex helicase XPD subunit, putative	1
PY17X_0933600	PY17X_0933600.1	Py17X_09_v3:1,374,049..1,375,320(+)	guanine nucleotide-exchange factor SEC12, putative	1
PY17X_1002900	PY17X_1002900.1	Py17X_10_v3:214,956..217,100(-)	alpha/beta hydrolase, putative	1
PY17X_1031700	PY17X_1031700.1	Py17X_10_v3:1,321,251..1,323,050(+)	30S ribosomal protein S9, putative	1
PY17X_1104100	PY17X_1104100.1	Py17X_11_v3:283,236..284,282(-)	serine/arginine-rich splicing factor 12, putative	1
PY17X_1124200	PY17X_1124200.1	Py17X_11_v3:1,024,454..1,025,320(+)	ribonuclease H2 subunit A, putative	1
PY17X_1204800	PY17X_1204800.1	Py17X_12_v3:275,526..275,984(-)	N-terminal acetyltransferase A complex catalytic subunit ARD1, putative	1
PY17X_1207300	PY17X_1207300.1	Py17X_12_v3:367,258..369,012(+)	conserved protein, unknown function	1
PY17X_1212600	PY17X_1212600.1	Py17X_12_v3:544,885..545,905(-)	inner membrane complex sub-compartment protein 1	1
PY17X_1241300	PY17X_1241300.1	Py17X_12_v3:1,679,558..1,680,294(-)	cytochrome c oxidase subunit ApiCOX18, putative	1
PY17X_1328700	PY17X_1328700.1	Py17X_13_v3:1,358,476..1,359,027(+)	U3 small nucleolar ribonucleoprotein protein IMP3, putative	1
PY17X_1329100	PY17X_1329100.1	Py17X_13_v3:1,366,015..1,368,363(-)	splicing factor 3B subunit 2, putative	1
PY17X_1410600	PY17X_1410600.1	Py17X_14_v3:504,597..505,334(-)	zinc finger protein, putative	1
PY17X_API00500	PY17X_API00500.1	Py17X_API_v3:29,621..31,339(+)	DNA-directed RNA polymerase subunit beta', putative	1
PY17X_0302900	PY17X_0302900.1	Py17X_03_v3:123,623..124,855(-)	aspartate aminotransferase, putative	1
PY17X_0306900	PY17X_0306900.1	Py17X_03_v3:277,837..279,643(-)	exosome complex component MTR3, putative	1
PY17X_0409300	PY17X_0409300.1	Py17X_04_v3:459,276..461,009(+)	conserved protein, unknown function	1
PY17X_0419700	PY17X_0419700.1	Py17X_04_v3:852,102..852,609(-)	prefoldin subunit 4, putative	1
PY17X_0508100	PY17X_0508100.1	Py17X_05_v3:468,133..470,613(+)	4-hydroxy-3-methylbut-2-en-1-yl diphosphate synthase (ferredoxin), putative	1
PY17X_0510000	PY17X_0510000.1	Py17X_05_v3:537,940..539,394(+)	conserved protein, unknown function	1
PY17X_0512400	PY17X_0512400.1	Py17X_05_v3:633,972..635,567(+)	ribosomal protein S22, mitochondrial, putative	1
PY17X_0518700	PY17X_0518700.1	Py17X_05_v3:827,588..829,944(+)	plasmepsin VII, putative	1
PY17X_0618100	PY17X_0618100.1	Py17X_06_v3:790,889..792,493(-)	serine--tRNA ligase, putative	1
PY17X_0618600	PY17X_0618600.1	Py17X_06_v3:833,994..842,404(-)	cysteine repeat modular protein 2, putative	1
PY17X_0818500	PY17X_0818500.1	Py17X_08_v3:766,496..768,157(-)	phospholipid or glycerol acyltransferase, putative	1
PY17X_0905800	PY17X_0905800.1	Py17X_09_v3:342,786..343,718(-)	transcription initiation factor IIF subunit beta, putative	1
PY17X_0930800	PY17X_0930800.1	Py17X_09_v3:1,281,158..1,282,087(+)	splicing factor U2AF small subunit, putative	1
PY17X_0934900	PY17X_0934900.1	Py17X_09_v3:1,420,015..1,422,449(+)	glycerol-3-phosphate dehydrogenase	1
PY17X_1007900	PY17X_1007900.1	Py17X_10_v3:431,721..434,250(+)	tRNA N6-adenosine threonylcarbamoyltransferase, putative	1
PY17X_1025200	PY17X_1025200.1	Py17X_10_v3:1,059,673..1,061,418(+)	YTH domain-containing protein 1, putative	1
PY17X_1029300	PY17X_1029300.1	Py17X_10_v3:1,231,997..1,233,244(-)	ribosomal RNA small subunit methyltransferase A1, putative	1
PY17X_1038400	PY17X_1038400.1	Py17X_10_v3:1,595,505..1,603,124(-)	transcription elongation factor SPT6, putative	1
PY17X_1107800	PY17X_1107800.1	Py17X_11_v3:419,504..420,739(-)	60S ribosomal protein L4, putative	1
PY17X_1127000	PY17X_1127000.1	Py17X_11_v3:1,117,293..1,119,546(+)	pyruvate kinase, putative	1
PY17X_1132500	PY17X_1132500.1	Py17X_11_v3:1,350,340..1,351,793(+)	adenylosuccinate synthetase, putative	1
PY17X_1305100	PY17X_1305100.1	Py17X_13_v3:446,357..448,856(+)	protein kinase, putative	1
PY17X_1324100	PY17X_1324100.1	Py17X_13_v3:1,204,897..1,205,742(-)	ribosomal protein L28, mitochondrial, putative	1
PY17X_1340600	PY17X_1340600.1	Py17X_13_v3:1,811,485..1,813,896(+)	DNA-directed RNA polymerase, alpha subunit, putative	1
PY17X_1360900	PY17X_1360900.1	Py17X_13_v3:2,489,198..2,491,942(+)	aconitate hydratase, putative	1
PY17X_1361200	PY17X_1361200.1	Py17X_13_v3:2,498,615..2,499,815(-)	casein kinase II beta chain, putative	1
PY17X_1408300	PY17X_1408300.1	Py17X_14_v3:416,101..416,547(+)	CCAAT-binding transcription factor, putative	1
PY17X_1428400	PY17X_1428400.1	Py17X_14_v3:1,134,948..1,138,532(-)	ER membrane protein complex subunit 1, putative	1
PY17X_0204100	PY17X_0204100.1	Py17X_02_v3:242,764..247,900(+)	kinesin-8B, putative	1
PY17X_0311500	PY17X_0311500.1	Py17X_03_v3:438,953..443,522(-)	protein transport protein SEC31, putative	1
PY17X_0313800	PY17X_0313800.1	Py17X_03_v3:529,261..531,174(+)	sugar transporter, putative	1
PY17X_0409800	PY17X_0409800.1	Py17X_04_v3:472,545..478,027(-)	serine/threonine protein kinase ARK2, putative	1
PY17X_0807000	PY17X_0807000.1	Py17X_08_v3:346,309..348,870(+)	DNA mismatch repair protein MSH2, putative	1
PY17X_0809300	PY17X_0809300.1	Py17X_08_v3:416,679..419,162(+)	CCR4 domain-containing protein 4, putative	1
PY17X_0921800	PY17X_0921800.1	Py17X_09_v3:935,238..937,187(-)	Fe-S cluster assembly factor HCF101, putative	1
PY17X_0925700	PY17X_0925700.1	Py17X_09_v3:1,063,249..1,064,553(+)	ethanolamine kinase, putative	1
PY17X_0945700	PY17X_0945700.1	Py17X_09_v3:1,795,833..1,796,564(-)	casein kinase II beta chain, putative	1
PY17X_0947400	PY17X_0947400.1	Py17X_09_v3:1,853,060..1,854,213(-)	fam-a protein	1
PY17X_1042300	PY17X_1042300.1	Py17X_10_v3:1,723,484..1,725,907(-)	pseudouridine synthase, putative	1
PY17X_1108200	PY17X_1108200.1	Py17X_11_v3:431,533..433,317(-)	subtilisin-like protease 1, putative	1
PY17X_1120400	PY17X_1120400.1	Py17X_11_v3:899,560..900,081(+)	ATP synthase-associated protein, putative	1
PY17X_1124300	PY17X_1124300.1	Py17X_11_v3:1,027,490..1,028,974(+)	hexokinase, putative	1
PY17X_1139000	PY17X_1139000.1	Py17X_11_v3:1,604,902..1,605,306(-)	Fe-S assembly protein IscX, putative	1
PY17X_1333500	PY17X_1333500.1	Py17X_13_v3:1,526,715..1,527,258(-)	conserved protein, unknown function	1
PY17X_1341900	PY17X_1341900.1	Py17X_13_v3:1,851,944..1,853,160(+)	protein transport protein SFT2, putative	1
PY17X_1358100	PY17X_1358100.1	Py17X_13_v3:2,415,908..2,416,723(+)	conserved protein, unknown function	1
PY17X_1370700	PY17X_1370700.1	Py17X_13_v3:2,874,152..2,876,472(+)	U3 small nucleolar RNA-associated protein 15, putative	1
PY17X_1415900	PY17X_1415900.1	Py17X_14_v3:691,987..692,943(+)	tRNA (adenine(58)-N(1))-methyltransferase catalytic subunit TRM61, putative	1
PY17X_1443600	PY17X_1443600.1	Py17X_14_v3:1,685,980..1,686,846(+)	haloacid dehalogenase-like hydrolase, putative	1
PY17X_0109300	PY17X_0109300.1	Py17X_01_v3:456,104..458,158(-)	zinc transporter ZIP1, putative	1
PY17X_0406600	PY17X_0406600.1	Py17X_04_v3:375,406..375,816(-)	cytochrome b-c1 complex subunit 8, putative	1
PY17X_0605700	PY17X_0605700.1	Py17X_06_v3:322,874..323,359(-)	eukaryotic translation initiation factor 5A, putative	1
PY17X_0611000	PY17X_0611000.1	Py17X_06_v3:541,533..542,534(-)	SNARE protein, putative	1
PY17X_0624800	PY17X_0624800.1	Py17X_06_v3:1,031,792..1,037,702(-)	protein kinase, putative	1
PY17X_0625500	PY17X_0625500.1	Py17X_06_v3:1,073,872..1,076,705(-)	conserved protein, unknown function	1
PY17X_0808800	PY17X_0808800.1	Py17X_08_v3:402,297..405,462(+)	heat shock protein 90, putative	1
PY17X_0814200	PY17X_0814200.1	Py17X_08_v3:616,363..619,188(+)	FHA domain protein, putative	1
PY17X_0834500	PY17X_0834500.1	Py17X_08_v3:1,326,336..1,329,535(+)	zinc finger protein, putative	1
PY17X_0904100	PY17X_0904100.1	Py17X_09_v3:287,781..288,845(+)	conserved Plasmodium protein, unknown function	1
PY17X_0942400	PY17X_0942400.1	Py17X_09_v3:1,675,986..1,676,921(-)	U6 snRNA-associated Sm-like protein LSm4, putative	1
PY17X_1037800	PY17X_1037800.1	Py17X_10_v3:1,574,420..1,575,948(+)	glideosome associated protein with multiple membrane spans 3, putative	1
PY17X_1117800	PY17X_1117800.1	Py17X_11_v3:797,068..801,565(+)	AP-2 complex subunit alpha, putative	1
PY17X_1128500	PY17X_1128500.1	Py17X_11_v3:1,195,774..1,198,268(-)	choline/ethanolaminephosphotransferase, putative	1
PY17X_1346300	PY17X_1346300.1	Py17X_13_v3:2,017,319..2,020,055(-)	translation initiation factor eIF-2B subunit gamma, putative	1
PY17X_1369600	PY17X_1369600.1	Py17X_13_v3:2,837,889..2,839,047(-)	conserved protein, unknown function	1
PY17X_1369900	PY17X_1369900.1	Py17X_13_v3:2,848,278..2,849,820(+)	60S ribosomal protein L17, putative	1
PY17X_1409900	PY17X_1409900.1	Py17X_14_v3:487,635..488,411(+)	ribosomal RNA methyltransferase, putative	1
PY17X_1452400	PY17X_1452400.1	Py17X_14_v3:2,069,695..2,073,921(+)	CCR4-NOT transcription complex subunit 4, putative	1
PY17X_1460000	PY17X_1460000.1	Py17X_14_v3:2,350,776..2,353,556(-)	RNA polymerase II transcription factor B subunit 2, putative	1
PY17X_1460400	PY17X_1460400.1	Py17X_14_v3:2,365,338..2,366,228(-)	ADP-ribosylation factor GTPase-activating protein 1, putative	1
PY17X_0206800	PY17X_0206800.1	Py17X_02_v3:326,429..327,520(+)	proteasome subunit beta type-3, putative	1
PY17X_0208300	PY17X_0208300.1	Py17X_02_v3:381,375..382,372(-)	pre-rRNA-processing protein TSR2, putative	1
PY17X_0418000	PY17X_0418000.1	Py17X_04_v3:755,054..756,373(-)	vacuolar protein sorting-associated protein 46, putative	1
PY17X_0517900	PY17X_0517900.1	Py17X_05_v3:802,101..803,597(+)	heptatricopeptide repeat-containing protein HPR1, putative	1
PY17X_0612300	PY17X_0612300.1	Py17X_06_v3:587,027..590,432(-)	DNA helicase MCM8, putative	1
PY17X_0708300	PY17X_0708300.1	Py17X_07_v3:493,822..496,221(-)	protein transport protein SEC23, putative	1
PY17X_0716700	PY17X_0716700.1	Py17X_07_v3:779,905..781,808(-)	RNA-binding protein, putative	1
PY17X_0810800	PY17X_0810800.1	Py17X_08_v3:490,335..491,472(-)	40S ribosomal protein S11, putative	1
PY17X_0821400	PY17X_0821400.1	Py17X_08_v3:863,961..865,745(-)	N-glycosylase/DNA lyase, putative	1
PY17X_0839200	PY17X_0839200.1	Py17X_08_v3:1,472,227..1,472,805(-)	U2 small nuclear ribonucleoprotein B'', putative	1
PY17X_0921700	PY17X_0921700.1	Py17X_09_v3:932,093..934,144(+)	CCR4-NOT transcription complex subunit 2, putative	1
PY17X_0944000	PY17X_0944000.1	Py17X_09_v3:1,727,129..1,728,166(+)	40S ribosomal protein S4, putative	1
PY17X_1030300	PY17X_1030300.1	Py17X_10_v3:1,267,331..1,268,026(+)	small nuclear ribonucleoprotein-associated protein B, putative	1
PY17X_1123400	PY17X_1123400.1	Py17X_11_v3:990,137..994,619(-)	nuclear polyadenylated RNA-binding protein NAB2, putative	1
PY17X_1136300	PY17X_1136300.1	Py17X_11_v3:1,485,368..1,487,083(+)	zinc finger protein, putative	1
PY17X_1138900	PY17X_1138900.1	Py17X_11_v3:1,602,621..1,603,151(-)	actin-depolymerizing factor 2	1
PY17X_1142000	PY17X_1142000.1	Py17X_11_v3:1,727,359..1,728,829(-)	DNA-directed RNA polymerases I, II, and III subunit RPABC1, putative	1
PY17X_1221700	PY17X_1221700.1	Py17X_12_v3:905,459..907,043(-)	protein phosphatase inhibitor 2, putative	1
PY17X_1319200	PY17X_1319200.1	Py17X_13_v3:1,013,341..1,014,758(-)	calcineurin subunit B, putative	1
PY17X_1329000	PY17X_1329000.1	Py17X_13_v3:1,363,944..1,365,251(-)	meiotic nuclear division protein 1, putative	1
PY17X_1366000	PY17X_1366000.1	Py17X_13_v3:2,705,811..2,707,044(-)	DNA/RNA-binding protein Alba 4	1
PY17X_1366200	PY17X_1366200.1	Py17X_13_v3:2,715,123..2,717,210(+)	ethanolamine-phosphate cytidylyltransferase, putative	1
PY17X_1409300	PY17X_1409300.1	Py17X_14_v3:469,213..470,352(+)	60S ribosomal protein L24, putative	1
PY17X_1425300	PY17X_1425300.1	Py17X_14_v3:1,022,731..1,023,456(-)	DNA/RNA-binding protein Alba 1, putative	1
PY17X_1458700	PY17X_1458700.1	Py17X_14_v3:2,310,204..2,312,193(-)	rab specific GDP dissociation inhibitor, putative	1
PY17X_0107600	PY17X_0107600.1	Py17X_01_v3:384,148..385,740(+)	4-hydroxybenzoate polyprenyltransferase, putative	1
PY17X_0310700	PY17X_0310700.1	Py17X_03_v3:412,792..413,609(-)	conserved protein, unknown function	1
PY17X_0410100	PY17X_0410100.1	Py17X_04_v3:485,213..487,758(+)	asparagine synthetase [glutamine-hydrolyzing], putative	1
PY17X_0521300	PY17X_0521300.1	Py17X_05_v3:914,362..915,267(-)	ADP,ATP carrier protein 1, putative	1
PY17X_0522800	PY17X_0522800.1	Py17X_05_v3:975,201..976,967(+)	serine/threonine protein kinase RIO2, putative	1
PY17X_0605100	PY17X_0605100.1	Py17X_06_v3:305,751..306,567(+)	cytochrome c1 heme lyase, putative	1
PY17X_0609600	PY17X_0609600.1	Py17X_06_v3:492,068..492,295(+)	mitochondrial import inner membrane translocase subunit TIM10, putative	1
PY17X_0609700	PY17X_0609700.1	Py17X_06_v3:493,302..494,696(+)	conserved protein, unknown function	1
PY17X_0702400	PY17X_0702400.1	Py17X_07_v3:279,731..281,597(+)	folate transporter 1, putative	1
PY17X_0708100	PY17X_0708100.1	Py17X_07_v3:487,425..488,396(-)	U5 small nuclear ribonucleoprotein 40 kDa protein, putative	1
PY17X_0819100	PY17X_0819100.1	Py17X_08_v3:788,656..789,279(-)	GINS complex subunit Psf3, putative	1
PY17X_0825200	PY17X_0825200.1	Py17X_08_v3:997,828..999,106(-)	ubiquitin-conjugating enzyme E2, putative	1
PY17X_0931500	PY17X_0931500.1	Py17X_09_v3:1,299,025..1,300,485(+)	histone acetyltransferase MYST, putative	1
PY17X_1002200	PY17X_1002200.1	Py17X_10_v3:179,934..181,007(+)	pre-mRNA splicing factor, putative	1
PY17X_1006100	PY17X_1006100.1	Py17X_10_v3:369,664..370,783(+)	methyltransferase, putative	1
PY17X_1040700	PY17X_1040700.1	Py17X_10_v3:1,676,109..1,677,495(+)	translocation associated membrane protein, putative	1
PY17X_1128300	PY17X_1128300.1	Py17X_11_v3:1,155,803..1,182,445(-)	HECT domain-containing protein 1, putative	1
PY17X_1141400	PY17X_1141400.1	Py17X_11_v3:1,695,389..1,697,716(+)	conserved protein, unknown function	1
PY17X_1144900	PY17X_1144900.1	Py17X_11_v3:1,815,600..1,819,256(+)	alanine--tRNA ligase, putative	1
PY17X_1242700	PY17X_1242700.1	Py17X_12_v3:1,726,758..1,727,180(-)	mitochondrial import receptor subunit TOM22, putative	1
PY17X_1308900	PY17X_1308900.1	Py17X_13_v3:621,583..622,725(+)	60S ribosomal protein L1, putative	1
PY17X_1330700	PY17X_1330700.1	Py17X_13_v3:1,438,168..1,439,793(+)	DNA polymerase alpha subunit B, putative	1
PY17X_1338800	PY17X_1338800.1	Py17X_13_v3:1,750,777..1,751,615(+)	proteasome subunit beta type-2, putative	1
PY17X_1362300	PY17X_1362300.1	Py17X_13_v3:2,547,154..2,548,878(-)	UDP-N-acetylglucosamine pyrophosphorylase, putative	1
PY17X_1405000	PY17X_1405000.1	Py17X_14_v3:305,660..310,417(-)	NLI interacting factor-like phosphatase, putative	1
PY17X_0105600	PY17X_0105600.1	Py17X_01_v3:305,760..307,353(+)	serine/threonine protein kinase ARK1, putative	1
PY17X_0205200	PY17X_0205200.1	Py17X_02_v3:280,596..282,308(-)	phenylalanine--tRNA ligase alpha subunit, putative	1
PY17X_0206700	PY17X_0206700.1	Py17X_02_v3:323,241..325,298(-)	conserved protein, unknown function	1
PY17X_0306400	PY17X_0306400.1	Py17X_03_v3:251,800..253,302(-)	SHS2 domain-containing protein, putative	1
PY17X_0312300	PY17X_0312300.1	Py17X_03_v3:473,686..475,947(-)	acyl-CoA synthetase, putative	1
PY17X_0316600	PY17X_0316600.1	Py17X_03_v3:610,382..611,494(-)	pseudouridine synthase, putative	1
PY17X_0609400	PY17X_0609400.1	Py17X_06_v3:481,670..486,214(+)	amino acid transporter, putative	1
PY17X_0711000	PY17X_0711000.1	Py17X_07_v3:579,543..585,536(+)	Snf2-related CBP activator, putative	1
PY17X_0809800	PY17X_0809800.1	Py17X_08_v3:433,237..436,101(+)	cleavage and polyadenylation specificity factor, putative	1
PY17X_0815200	PY17X_0815200.1	Py17X_08_v3:660,614..661,918(+)	cytosolic Fe-S cluster assembly factor NBP35, putative	1
PY17X_0815700	PY17X_0815700.1	Py17X_08_v3:676,942..686,562(+)	cysteine repeat modular protein 1, putative	1
PY17X_0821300	PY17X_0821300.1	Py17X_08_v3:856,971..862,346(-)	merozoite organizing protein, putative	1
PY17X_0822400	PY17X_0822400.1	Py17X_08_v3:896,744..898,068(+)	cytochrome b5, putative	1
PY17X_0823500	PY17X_0823500.1	Py17X_08_v3:941,031..941,968(+)	thioredoxin-like protein 1, putative	1
PY17X_0831400	PY17X_0831400.1	Py17X_08_v3:1,238,804..1,240,819(+)	fumarate hydratase, putative	1
PY17X_0838900	PY17X_0838900.1	Py17X_08_v3:1,463,396..1,464,858(+)	UBX domain-containing protein, putative	1
PY17X_0945000	PY17X_0945000.1	Py17X_09_v3:1,762,231..1,763,635(-)	thioredoxin-like mero protein, putative	1
PY17X_0945800	PY17X_0945800.1	Py17X_09_v3:1,798,477..1,799,991(-)	actin-like protein, putative	1
PY17X_1033500	PY17X_1033500.1	Py17X_10_v3:1,383,601..1,389,042(+)	plastid replication-repair enzyme, putative	1
PY17X_1104500	PY17X_1104500.1	Py17X_11_v3:296,792..297,683(-)	60S ribosomal protein L31, putative	1
PY17X_1116600	PY17X_1116600.1	Py17X_11_v3:758,102..758,356(-)	BolA-like protein, putative	1
PY17X_1128100	PY17X_1128100.1	Py17X_11_v3:1,152,921..1,154,063(+)	ribonuclease P protein subunit p29, putative	1
PY17X_1138400	PY17X_1138400.1	Py17X_11_v3:1,579,319..1,582,768(+)	falcilysin, putative	1
PY17X_1220000	PY17X_1220000.1	Py17X_12_v3:834,207..840,092(+)	conserved Plasmodium protein, unknown function	1
PY17X_1221400	PY17X_1221400.1	Py17X_12_v3:896,771..898,378(-)	T-complex protein 1 subunit epsilon, putative	1
PY17X_1237400	PY17X_1237400.1	Py17X_12_v3:1,514,026..1,515,306(-)	V-type proton ATPase 16 kDa proteolipid subunit, putative	1
PY17X_1323000	PY17X_1323000.1	Py17X_13_v3:1,153,567..1,157,273(+)	AP-1 complex subunit gamma, putative	1
PY17X_1348800	PY17X_1348800.1	Py17X_13_v3:2,123,795..2,130,119(-)	DNA-directed RNA polymerase III subunit RPC1, putative	1
PY17X_1417300	PY17X_1417300.1	Py17X_14_v3:740,321..743,155(+)	DNA replication licensing factor MCM4, putative	1
PY17X_1445000	PY17X_1445000.1	Py17X_14_v3:1,759,630..1,762,863(-)	elongator complex protein 3, putative	1
PY17X_1449400	PY17X_1449400.1	Py17X_14_v3:1,943,496..1,945,233(+)	dihydrolipoyl dehydrogenase, mitochondrial, putative	1
PY17X_1463300	PY17X_1463300.1	Py17X_14_v3:2,454,434..2,457,233(+)	dipeptidyl aminopeptidase 2, putative	1

## Sheet: Biological Process
ID	Name	Bgd count	Result count	Result gene list	Pct of bgd	Fold enrichment	Odds ratio	P-value	Benjamini	Bonferroni
GO:0006412	translation	146	91	PY17X_0105300,PY17X_0110100,PY17X_0110800,PY17X_0113300,PY17X_0306300,PY17X_0307600,PY17X_0309600,PY17X_0405200,PY17X_0407500,PY17X_0407700,PY17X_0413300,PY17X_0416100,PY17X_0417400,PY17X_0420300,PY17X_0512000,PY17X_0512400,PY17X_0519100,PY17X_0523200,PY17X_0612500,PY17X_0618700,PY17X_0619800,PY17X_0621800,PY17X_0703500,PY17X_0709000,PY17X_0709300,PY17X_0718000,PY17X_0806700,PY17X_0810800,PY17X_0…	62.3	2.04	3.96	7.12335e-16	7.77158e-13	7.77158e-13
GO:0006396	RNA processing	213	116	PY17X_0110200,PY17X_0112500,PY17X_0208300,PY17X_0214400,PY17X_0304800,PY17X_0305900,PY17X_0315700,PY17X_0407800,PY17X_0409200,PY17X_0409500,PY17X_0411600,PY17X_0503300,PY17X_0513200,PY17X_0513600,PY17X_0515100,PY17X_0515200,PY17X_0515600,PY17X_0610100,PY17X_0617800,PY17X_0623200,PY17X_0623900,PY17X_0625400,PY17X_0708600,PY17X_0713000,PY17X_0717700,PY17X_0720800,PY17X_0808200,PY17X_0808700,PY17X_0…	54.5	1.79	2.88	8.44947e-14	4.60919e-11	9.21837e-11
GO:0006508	proteolysis	117	71	PY17X_0206800,PY17X_0212900,PY17X_0310300,PY17X_0408000,PY17X_0412200,PY17X_0414900,PY17X_0419800,PY17X_0503200,PY17X_0518700,PY17X_0703000,PY17X_0713500,PY17X_0811400,PY17X_0820800,PY17X_0836000,PY17X_0836500,PY17X_0837800,PY17X_0919400,PY17X_0921600,PY17X_0930500,PY17X_0933300,PY17X_0934400,PY17X_0935500,PY17X_0940900,PY17X_1011800,PY17X_1012200,PY17X_1012800,PY17X_1016000,PY17X_1027100,PY17X_1…	60.7	1.99	3.65	8.01634e-12	2.91528e-09	8.74583e-09
GO:0006886	intracellular protein transport	70	46	PY17X_0106900,PY17X_0215700,PY17X_0314500,PY17X_0403700,PY17X_0414600,PY17X_0418300,PY17X_0420100,PY17X_0604700,PY17X_0609600,PY17X_0708300,PY17X_0709200,PY17X_0718900,PY17X_0721700,PY17X_0806300,PY17X_0814600,PY17X_0837800,PY17X_0905300,PY17X_0925600,PY17X_0930600,PY17X_0932000,PY17X_1014100,PY17X_1032700,PY17X_1117700,PY17X_1117800,PY17X_1127600,PY17X_1127900,PY17X_1134000,PY17X_1138600,PY17X_1…	65.7	2.15	4.48	1.01045e-09	2.75599e-07	1.1024e-06
GO:0051649	establishment of localization in cell	104	61	PY17X_0106900,PY17X_0212500,PY17X_0215700,PY17X_0311500,PY17X_0314500,PY17X_0403700,PY17X_0411200,PY17X_0414600,PY17X_0418300,PY17X_0420100,PY17X_0604700,PY17X_0609600,PY17X_0708300,PY17X_0709200,PY17X_0714800,PY17X_0718900,PY17X_0721700,PY17X_0806300,PY17X_0814600,PY17X_0837800,PY17X_0905300,PY17X_0925600,PY17X_0930600,PY17X_0932000,PY17X_0932300,PY17X_0939100,PY17X_1014100,PY17X_1022300,PY17X_1…	58.7	1.92	3.33	1.72098e-09	3.75518e-07	1.87759e-06
GO:0046907	intracellular transport	103	60	PY17X_0106900,PY17X_0212500,PY17X_0215700,PY17X_0311500,PY17X_0314500,PY17X_0403700,PY17X_0411200,PY17X_0414600,PY17X_0418300,PY17X_0420100,PY17X_0604700,PY17X_0609600,PY17X_0708300,PY17X_0709200,PY17X_0714800,PY17X_0718900,PY17X_0721700,PY17X_0806300,PY17X_0814600,PY17X_0837800,PY17X_0905300,PY17X_0925600,PY17X_0930600,PY17X_0932000,PY17X_0932300,PY17X_0939100,PY17X_1014100,PY17X_1022300,PY17X_1…	58.3	1.91	3.28	3.40303e-09	6.18784e-07	3.7127e-06
GO:0022613	ribonucleoprotein complex biogenesis	113	64	PY17X_0112800,PY17X_0208300,PY17X_0214900,PY17X_0302100,PY17X_0305900,PY17X_0315700,PY17X_0407800,PY17X_0409200,PY17X_0409500,PY17X_0512000,PY17X_0513500,PY17X_0513600,PY17X_0625500,PY17X_0708600,PY17X_0720300,PY17X_0720800,PY17X_0808200,PY17X_0812300,PY17X_0814300,PY17X_0829300,PY17X_0919700,PY17X_0920500,PY17X_0924800,PY17X_0925500,PY17X_0939900,PY17X_0941700,PY17X_1002800,PY17X_1020900,PY17X_1…	56.6	1.86	3.07	4.87171e-09	7.5929e-07	5.31503e-06
GO:0006260	DNA replication	41	30	PY17X_0313000,PY17X_0315200,PY17X_0408600,PY17X_0502300,PY17X_0604500,PY17X_0612300,PY17X_0612700,PY17X_0614100,PY17X_0617900,PY17X_0805800,PY17X_0811000,PY17X_0819100,PY17X_1033500,PY17X_1109500,PY17X_1125600,PY17X_1130600,PY17X_1133000,PY17X_1139300,PY17X_1309100,PY17X_1309800,PY17X_1330600,PY17X_1330700,PY17X_1353800,PY17X_1354400,PY17X_1404000,PY17X_1404200,PY17X_1417300,PY17X_1443900,PY17X_1…	73.2	2.4	6.33	1.97889e-08	2.6987e-06	2.15896e-05
GO:0000375	RNA splicing, via transesterification reactions	67	42	PY17X_0110200,PY17X_0214400,PY17X_0315700,PY17X_0409200,PY17X_0409500,PY17X_0515100,PY17X_0610100,PY17X_0708600,PY17X_0717700,PY17X_0814300,PY17X_0828900,PY17X_0917300,PY17X_0924800,PY17X_0926400,PY17X_0930800,PY17X_0939400,PY17X_0942400,PY17X_1002800,PY17X_1004500,PY17X_1133600,PY17X_1144300,PY17X_1147000,PY17X_1205300,PY17X_1311500,PY17X_1329100,PY17X_1336700,PY17X_1366700,PY17X_1368700,PY17X_1…	62.7	2.06	3.92	4.3301e-08	4.29467e-06	4.72414e-05
GO:0000377	RNA splicing, via transesterification reactions with bulged adenosine as nucleophile	67	42	PY17X_0110200,PY17X_0214400,PY17X_0315700,PY17X_0409200,PY17X_0409500,PY17X_0515100,PY17X_0610100,PY17X_0708600,PY17X_0717700,PY17X_0814300,PY17X_0828900,PY17X_0917300,PY17X_0924800,PY17X_0926400,PY17X_0930800,PY17X_0939400,PY17X_0942400,PY17X_1002800,PY17X_1004500,PY17X_1133600,PY17X_1144300,PY17X_1147000,PY17X_1205300,PY17X_1311500,PY17X_1329100,PY17X_1336700,PY17X_1366700,PY17X_1368700,PY17X_1…	62.7	2.06	3.92	4.3301e-08	4.29467e-06	4.72414e-05
GO:0000398	mRNA splicing, via spliceosome	67	42	PY17X_0110200,PY17X_0214400,PY17X_0315700,PY17X_0409200,PY17X_0409500,PY17X_0515100,PY17X_0610100,PY17X_0708600,PY17X_0717700,PY17X_0814300,PY17X_0828900,PY17X_0917300,PY17X_0924800,PY17X_0926400,PY17X_0930800,PY17X_0939400,PY17X_0942400,PY17X_1002800,PY17X_1004500,PY17X_1133600,PY17X_1144300,PY17X_1147000,PY17X_1205300,PY17X_1311500,PY17X_1329100,PY17X_1336700,PY17X_1366700,PY17X_1368700,PY17X_1…	62.7	2.06	3.92	4.3301e-08	4.29467e-06	4.72414e-05
GO:0008380	RNA splicing	84	49	PY17X_0110200,PY17X_0214400,PY17X_0315700,PY17X_0409200,PY17X_0409500,PY17X_0515100,PY17X_0515200,PY17X_0610100,PY17X_0625400,PY17X_0708600,PY17X_0713000,PY17X_0717700,PY17X_0814300,PY17X_0828900,PY17X_0917300,PY17X_0924800,PY17X_0926400,PY17X_0930800,PY17X_0939400,PY17X_0942400,PY17X_0943700,PY17X_1002800,PY17X_1004500,PY17X_1037300,PY17X_1038600,PY17X_1120200,PY17X_1133600,PY17X_1144300,PY17X_1…	58.3	1.91	3.27	9.04247e-08	8.22111e-06	9.86534e-05
GO:0043933	protein-containing complex subunit organization	89	51	PY17X_0103600,PY17X_0205600,PY17X_0214900,PY17X_0309700,PY17X_0315700,PY17X_0403800,PY17X_0404300,PY17X_0409200,PY17X_0409500,PY17X_0512000,PY17X_0513600,PY17X_0605200,PY17X_0610000,PY17X_0617900,PY17X_0619200,PY17X_0708600,PY17X_0720300,PY17X_0805300,PY17X_0810600,PY17X_0812300,PY17X_0814300,PY17X_0823200,PY17X_0824300,PY17X_0836600,PY17X_0919400,PY17X_0924800,PY17X_1002800,PY17X_1017600,PY17X_1…	57.3	1.88	3.14	1.09723e-07	9.20829e-06	0.000119708
GO:0006261	DNA-dependent DNA replication	24	20	PY17X_0302300,PY17X_0612300,PY17X_0612700,PY17X_0617900,PY17X_0718500,PY17X_0805800,PY17X_0815300,PY17X_0831000,PY17X_0942000,PY17X_1002800,PY17X_1027300,PY17X_1033500,PY17X_1125600,PY17X_1133000,PY17X_1135300,PY17X_1306400,PY17X_1330600,PY17X_1417300,PY17X_1451400,PY17X_1457600,	83.3	2.73	11.54	1.21246e-07	9.4485e-06	0.000132279
GO:0006397	mRNA processing	97	54	PY17X_0110200,PY17X_0214400,PY17X_0315700,PY17X_0409200,PY17X_0409500,PY17X_0411600,PY17X_0515100,PY17X_0515200,PY17X_0610100,PY17X_0708600,PY17X_0713000,PY17X_0717700,PY17X_0813900,PY17X_0814300,PY17X_0828900,PY17X_0917300,PY17X_0924800,PY17X_0926400,PY17X_0930800,PY17X_0939400,PY17X_0942400,PY17X_1002800,PY17X_1004500,PY17X_1030500,PY17X_1037300,PY17X_1038600,PY17X_1120200,PY17X_1125900,PY17X_1…	55.7	1.83	2.94	1.74101e-07	1.26629e-05	0.000189944
GO:0006399	tRNA metabolic process	88	50	PY17X_0104100,PY17X_0112500,PY17X_0205200,PY17X_0304800,PY17X_0309200,PY17X_0513200,PY17X_0515600,PY17X_0519800,PY17X_0617800,PY17X_0618100,PY17X_0623200,PY17X_0623900,PY17X_0718300,PY17X_0808700,PY17X_0813100,PY17X_0823000,PY17X_0829400,PY17X_0838200,PY17X_0912000,PY17X_0924300,PY17X_0932500,PY17X_0943700,PY17X_0945400,PY17X_1007900,PY17X_1012300,PY17X_1017200,PY17X_1024700,PY17X_1028300,PY17X_1…	56.8	1.86	3.07	2.115e-07	1.44217e-05	0.000230747
GO:0006457	protein folding	51	33	PY17X_0205600,PY17X_0216500,PY17X_0310500,PY17X_0311400,PY17X_0407400,PY17X_0408800,PY17X_0419700,PY17X_0613400,PY17X_0808800,PY17X_0831100,PY17X_0915900,PY17X_0917700,PY17X_0925600,PY17X_0931900,PY17X_0934200,PY17X_1028200,PY17X_1034900,PY17X_1127700,PY17X_1129300,PY17X_1135600,PY17X_1137900,PY17X_1219700,PY17X_1221400,PY17X_1229000,PY17X_1246700,PY17X_1306600,PY17X_1311600,PY17X_1352800,PY17X_1…	64.7	2.12	4.25	4.25588e-07	2.73127e-05	0.000464316
GO:1901565	organonitrogen compound catabolic process	67	40	PY17X_0206800,PY17X_0212900,PY17X_0310300,PY17X_0414900,PY17X_0503200,PY17X_0507800,PY17X_0811400,PY17X_0820800,PY17X_0836000,PY17X_0917000,PY17X_0919400,PY17X_1027100,PY17X_1030200,PY17X_1042100,PY17X_1108400,PY17X_1114100,PY17X_1131800,PY17X_1131900,PY17X_1142700,PY17X_1209800,PY17X_1213000,PY17X_1213300,PY17X_1213500,PY17X_1226100,PY17X_1226300,PY17X_1230000,PY17X_1231700,PY17X_1233800,PY17X_1…	59.7	1.96	3.45	6.01044e-07	3.62125e-05	0.000655739
GO:0006351	transcription, DNA-templated	31	23	PY17X_0304800,PY17X_0312900,PY17X_0512600,PY17X_0607700,PY17X_0810200,PY17X_0827200,PY17X_0907100,PY17X_0915300,PY17X_0925000,PY17X_0944700,PY17X_1006300,PY17X_1029900,PY17X_1102700,PY17X_1142000,PY17X_1340600,PY17X_1348800,PY17X_1405100,PY17X_1407800,PY17X_1415100,PY17X_1422800,PY17X_1431700,PY17X_API00400,PY17X_API00500,	74.2	2.43	6.64	6.30649e-07	3.62125e-05	0.000688038
GO:0042254	ribosome biogenesis	82	46	PY17X_0112800,PY17X_0208300,PY17X_0214900,PY17X_0302100,PY17X_0305900,PY17X_0407800,PY17X_0512000,PY17X_0513500,PY17X_0513600,PY17X_0625500,PY17X_0720800,PY17X_0808200,PY17X_0829300,PY17X_0919700,PY17X_0920500,PY17X_0925500,PY17X_0939900,PY17X_0941700,PY17X_1020900,PY17X_1022300,PY17X_1029300,PY17X_1037100,PY17X_1037700,PY17X_1038800,PY17X_1122800,PY17X_1132300,PY17X_1135500,PY17X_1144800,PY17X_1…	56.1	1.84	2.98	1.07239e-06	5.84991e-05	0.00116998
GO:0034470	ncRNA processing	99	53	PY17X_0112500,PY17X_0208300,PY17X_0304800,PY17X_0305900,PY17X_0407800,PY17X_0513200,PY17X_0513600,PY17X_0515600,PY17X_0617800,PY17X_0623200,PY17X_0623900,PY17X_0720800,PY17X_0808200,PY17X_0808700,PY17X_0813100,PY17X_0823000,PY17X_0829300,PY17X_0912000,PY17X_0920500,PY17X_0939900,PY17X_0941700,PY17X_0943700,PY17X_1007900,PY17X_1012300,PY17X_1017200,PY17X_1029300,PY17X_1036000,PY17X_1037100,PY17X_1…	53.5	1.76	2.69	1.199e-06	6.22908e-05	0.00130811
GO:0030163	protein catabolic process	53	33	PY17X_0206800,PY17X_0212900,PY17X_0310300,PY17X_0414900,PY17X_0503200,PY17X_0811400,PY17X_0820800,PY17X_0836000,PY17X_0919400,PY17X_1027100,PY17X_1030200,PY17X_1042100,PY17X_1108400,PY17X_1131800,PY17X_1131900,PY17X_1209800,PY17X_1213000,PY17X_1213300,PY17X_1226100,PY17X_1226300,PY17X_1230000,PY17X_1233800,PY17X_1236500,PY17X_1245200,PY17X_1305000,PY17X_1327900,PY17X_1336500,PY17X_1338800,PY17X_1…	62.3	2.04	3.83	1.55629e-06	7.7178e-05	0.00169792
GO:0016071	mRNA metabolic process	111	57	PY17X_0110200,PY17X_0214400,PY17X_0215000,PY17X_0315700,PY17X_0409200,PY17X_0409500,PY17X_0411600,PY17X_0515100,PY17X_0515200,PY17X_0610100,PY17X_0708600,PY17X_0713000,PY17X_0717700,PY17X_0813900,PY17X_0814300,PY17X_0828900,PY17X_0917300,PY17X_0924800,PY17X_0926400,PY17X_0930800,PY17X_0939400,PY17X_0942400,PY17X_1002800,PY17X_1004500,PY17X_1006300,PY17X_1030500,PY17X_1037300,PY17X_1038600,PY17X_1…	51.4	1.68	2.46	2.80583e-06	0.000133094	0.00306116
GO:0006520	cellular amino acid metabolic process	66	38	PY17X_0104100,PY17X_0205200,PY17X_0302900,PY17X_0309200,PY17X_0410100,PY17X_0519800,PY17X_0618100,PY17X_0718300,PY17X_0829400,PY17X_0838200,PY17X_0917000,PY17X_0924300,PY17X_0932500,PY17X_0945400,PY17X_1015500,PY17X_1024700,PY17X_1028300,PY17X_1028600,PY17X_1034700,PY17X_1110300,PY17X_1123100,PY17X_1129000,PY17X_1135000,PY17X_1142700,PY17X_1144900,PY17X_1206400,PY17X_1214200,PY17X_1226000,PY17X_1…	57.6	1.89	3.15	3.99394e-06	0.000181558	0.00435739
GO:0065003	protein-containing complex assembly	76	42	PY17X_0103600,PY17X_0205600,PY17X_0214900,PY17X_0315700,PY17X_0404300,PY17X_0409200,PY17X_0409500,PY17X_0512000,PY17X_0513600,PY17X_0605200,PY17X_0617900,PY17X_0619200,PY17X_0708600,PY17X_0720300,PY17X_0810600,PY17X_0812300,PY17X_0814300,PY17X_0823200,PY17X_0824300,PY17X_0919400,PY17X_0924800,PY17X_1002800,PY17X_1133600,PY17X_1144800,PY17X_1209300,PY17X_1209800,PY17X_1212200,PY17X_1222600,PY17X_1…	55.3	1.81	2.87	5.32923e-06	0.000232567	0.00581419
GO:0043039	tRNA aminoacylation	38	25	PY17X_0104100,PY17X_0205200,PY17X_0309200,PY17X_0519800,PY17X_0618100,PY17X_0718300,PY17X_0829400,PY17X_0838200,PY17X_0924300,PY17X_0932500,PY17X_0945400,PY17X_1024700,PY17X_1028300,PY17X_1110300,PY17X_1123100,PY17X_1129000,PY17X_1135000,PY17X_1144900,PY17X_1206400,PY17X_1226000,PY17X_1355800,PY17X_1367700,PY17X_1368600,PY17X_1431800,PY17X_1434000,	65.8	2.16	4.44	7.12322e-06	0.000287831	0.00777143
GO:0043038	amino acid activation	38	25	PY17X_0104100,PY17X_0205200,PY17X_0309200,PY17X_0519800,PY17X_0618100,PY17X_0718300,PY17X_0829400,PY17X_0838200,PY17X_0924300,PY17X_0932500,PY17X_0945400,PY17X_1024700,PY17X_1028300,PY17X_1110300,PY17X_1123100,PY17X_1129000,PY17X_1135000,PY17X_1144900,PY17X_1206400,PY17X_1226000,PY17X_1355800,PY17X_1367700,PY17X_1368600,PY17X_1431800,PY17X_1434000,	65.8	2.16	4.44	7.12322e-06	0.000287831	0.00777143
GO:0034622	cellular protein-containing complex assembly	72	40	PY17X_0103600,PY17X_0205600,PY17X_0214900,PY17X_0315700,PY17X_0404300,PY17X_0409200,PY17X_0409500,PY17X_0512000,PY17X_0513600,PY17X_0605200,PY17X_0617900,PY17X_0619200,PY17X_0708600,PY17X_0720300,PY17X_0810600,PY17X_0812300,PY17X_0814300,PY17X_0823200,PY17X_0919400,PY17X_0924800,PY17X_1002800,PY17X_1133600,PY17X_1144800,PY17X_1209300,PY17X_1209800,PY17X_1212200,PY17X_1222600,PY17X_1230100,PY17X_1…	55.6	1.82	2.9	7.50267e-06	0.000292336	0.00818541
GO:0033365	protein localization to organelle	34	23	PY17X_0604700,PY17X_0609600,PY17X_0721700,PY17X_0837800,PY17X_0925600,PY17X_1032700,PY17X_1117700,PY17X_1127600,PY17X_1127900,PY17X_1131600,PY17X_1134000,PY17X_1143800,PY17X_1207100,PY17X_1241100,PY17X_1242000,PY17X_1242700,PY17X_1317600,PY17X_1350200,PY17X_1355900,PY17X_1419000,PY17X_1424400,PY17X_1427100,PY17X_1434300,	67.6	2.22	4.83	8.27572e-06	0.000311338	0.00902881
GO:0072594	establishment of protein localization to organelle	30	21	PY17X_0604700,PY17X_0609600,PY17X_0721700,PY17X_0837800,PY17X_0925600,PY17X_1032700,PY17X_1117700,PY17X_1127600,PY17X_1127900,PY17X_1134000,PY17X_1143800,PY17X_1207100,PY17X_1241100,PY17X_1242000,PY17X_1242700,PY17X_1317600,PY17X_1355900,PY17X_1419000,PY17X_1424400,PY17X_1427100,PY17X_1434300,	70	2.29	5.38	9.06372e-06	0.000329617	0.00988852
GO:0009451	RNA modification	61	35	PY17X_0112500,PY17X_0215000,PY17X_0316600,PY17X_0503300,PY17X_0513200,PY17X_0515600,PY17X_0617800,PY17X_0623200,PY17X_0804600,PY17X_0813100,PY17X_0818300,PY17X_0823000,PY17X_0912000,PY17X_0920500,PY17X_0938600,PY17X_1007900,PY17X_1012300,PY17X_1027600,PY17X_1029300,PY17X_1037100,PY17X_1042300,PY17X_1112200,PY17X_1122500,PY17X_1132300,PY17X_1142600,PY17X_1239500,PY17X_1409900,PY17X_1415900,PY17X_1…	57.4	1.88	3.12	1.06924e-05	0.000376305	0.0116654
GO:0055086	nucleobase-containing small molecule metabolic process	83	44	PY17X_0103700,PY17X_0203700,PY17X_0304900,PY17X_0314300,PY17X_0502700,PY17X_0507800,PY17X_0508500,PY17X_0514700,PY17X_0614100,PY17X_0617800,PY17X_0621000,PY17X_0719300,PY17X_0806200,PY17X_0819700,PY17X_0825000,PY17X_0826700,PY17X_0906500,PY17X_0941000,PY17X_1010400,PY17X_1014700,PY17X_1024200,PY17X_1034700,PY17X_1039000,PY17X_1113500,PY17X_1114100,PY17X_1124300,PY17X_1127000,PY17X_1128000,PY17X_1…	53	1.74	2.62	1.35476e-05	0.000437474	0.0147805
GO:0044257	cellular protein catabolic process	50	30	PY17X_0206800,PY17X_0212900,PY17X_0310300,PY17X_0414900,PY17X_0503200,PY17X_0811400,PY17X_0820800,PY17X_0836000,PY17X_0919400,PY17X_1027100,PY17X_1042100,PY17X_1108400,PY17X_1131800,PY17X_1131900,PY17X_1209800,PY17X_1213000,PY17X_1213300,PY17X_1226100,PY17X_1226300,PY17X_1230000,PY17X_1233800,PY17X_1236500,PY17X_1245200,PY17X_1305000,PY17X_1327900,PY17X_1336500,PY17X_1338800,PY17X_1406600,PY17X_1…	60	1.97	3.47	1.36335e-05	0.000437474	0.0148741
GO:0051603	proteolysis involved in cellular protein catabolic process	50	30	PY17X_0206800,PY17X_0212900,PY17X_0310300,PY17X_0414900,PY17X_0503200,PY17X_0811400,PY17X_0820800,PY17X_0836000,PY17X_0919400,PY17X_1027100,PY17X_1042100,PY17X_1108400,PY17X_1131800,PY17X_1131900,PY17X_1209800,PY17X_1213000,PY17X_1213300,PY17X_1226100,PY17X_1226300,PY17X_1230000,PY17X_1233800,PY17X_1236500,PY17X_1245200,PY17X_1305000,PY17X_1327900,PY17X_1336500,PY17X_1338800,PY17X_1406600,PY17X_1…	60	1.97	3.47	1.36335e-05	0.000437474	0.0148741
GO:0008150	biological process	122	59	PY17X_0208900,PY17X_0313000,PY17X_0315200,PY17X_0407900,PY17X_0408600,PY17X_0502300,PY17X_0521700,PY17X_0604500,PY17X_0612300,PY17X_0612700,PY17X_0614100,PY17X_0617900,PY17X_0714200,PY17X_0716800,PY17X_0805800,PY17X_0811000,PY17X_0819100,PY17X_0821300,PY17X_0827700,PY17X_0839000,PY17X_0919100,PY17X_0945600,PY17X_1012200,PY17X_1033500,PY17X_1109500,PY17X_1109800,PY17X_1116900,PY17X_1119700,PY17X_1…	48.4	1.59	2.18	2.11498e-05	0.000659269	0.0230744
GO:0009259	ribonucleotide metabolic process	51	30	PY17X_0103700,PY17X_0304900,PY17X_0314300,PY17X_0507800,PY17X_0508500,PY17X_0806200,PY17X_0819700,PY17X_0825000,PY17X_0826700,PY17X_0941000,PY17X_1010400,PY17X_1014700,PY17X_1034700,PY17X_1113500,PY17X_1124300,PY17X_1127000,PY17X_1128000,PY17X_1132500,PY17X_1136900,PY17X_1143700,PY17X_1214200,PY17X_1307600,PY17X_1312400,PY17X_1340800,PY17X_1363400,PY17X_1410300,PY17X_1411600,PY17X_1421500,PY17X_1…	58.8	1.93	3.3	2.35488e-05	0.000713658	0.0256917
GO:0006418	tRNA aminoacylation for protein translation	36	23	PY17X_0104100,PY17X_0205200,PY17X_0309200,PY17X_0519800,PY17X_0618100,PY17X_0829400,PY17X_0838200,PY17X_0924300,PY17X_0932500,PY17X_0945400,PY17X_1024700,PY17X_1028300,PY17X_1110300,PY17X_1123100,PY17X_1135000,PY17X_1144900,PY17X_1206400,PY17X_1226000,PY17X_1355800,PY17X_1367700,PY17X_1368600,PY17X_1431800,PY17X_1434000,	63.9	2.09	4.08	3.39928e-05	0.00100233	0.0370862
GO:0055114	oxidation-reduction process	66	36	PY17X_0103700,PY17X_0204800,PY17X_0407000,PY17X_0508100,PY17X_0519300,PY17X_0614100,PY17X_0620600,PY17X_0715100,PY17X_0719300,PY17X_0819300,PY17X_0823000,PY17X_0825000,PY17X_0827400,PY17X_0828000,PY17X_0926300,PY17X_0934900,PY17X_1011400,PY17X_1015500,PY17X_1028600,PY17X_1036000,PY17X_1039000,PY17X_1123500,PY17X_1123800,PY17X_1144700,PY17X_1213500,PY17X_1231500,PY17X_1231700,PY17X_1306600,PY17X_1…	54.5	1.79	2.78	3.67083e-05	0.00103642	0.0400487
GO:0019693	ribose phosphate metabolic process	52	30	PY17X_0103700,PY17X_0304900,PY17X_0314300,PY17X_0507800,PY17X_0508500,PY17X_0806200,PY17X_0819700,PY17X_0825000,PY17X_0826700,PY17X_0941000,PY17X_1010400,PY17X_1014700,PY17X_1034700,PY17X_1113500,PY17X_1124300,PY17X_1127000,PY17X_1128000,PY17X_1132500,PY17X_1136900,PY17X_1143700,PY17X_1214200,PY17X_1307600,PY17X_1312400,PY17X_1340800,PY17X_1363400,PY17X_1410300,PY17X_1411600,PY17X_1421500,PY17X_1…	57.7	1.89	3.15	3.95961e-05	0.00103642	0.0431993
GO:0006913	nucleocytoplasmic transport	16	13	PY17X_0403700,PY17X_0721700,PY17X_0814600,PY17X_0932300,PY17X_1022300,PY17X_1032700,PY17X_1127900,PY17X_1233900,PY17X_1242000,PY17X_1409200,PY17X_1416100,PY17X_1424400,PY17X_1427100,	81.3	2.66	9.96	3.96409e-05	0.00103642	0.0432482
GO:0051169	nuclear transport	16	13	PY17X_0403700,PY17X_0721700,PY17X_0814600,PY17X_0932300,PY17X_1022300,PY17X_1032700,PY17X_1127900,PY17X_1233900,PY17X_1242000,PY17X_1409200,PY17X_1416100,PY17X_1424400,PY17X_1427100,	81.3	2.66	9.96	3.96409e-05	0.00103642	0.0432482
GO:0019752	carboxylic acid metabolic process	106	52	PY17X_0104100,PY17X_0205200,PY17X_0210100,PY17X_0302900,PY17X_0306200,PY17X_0309200,PY17X_0410100,PY17X_0507800,PY17X_0519800,PY17X_0618100,PY17X_0718300,PY17X_0819700,PY17X_0826700,PY17X_0829400,PY17X_0831400,PY17X_0838200,PY17X_0917000,PY17X_0924300,PY17X_0932500,PY17X_0945400,PY17X_1005400,PY17X_1010400,PY17X_1015500,PY17X_1024700,PY17X_1028300,PY17X_1028600,PY17X_1034700,PY17X_1110300,PY17X_1…	49.1	1.61	2.24	3.98988e-05	0.00103642	0.0435296
GO:0018193	peptidyl-amino acid modification	41	25	PY17X_0603900,PY17X_0703200,PY17X_0704600,PY17X_0718600,PY17X_0827800,PY17X_0834700,PY17X_0931500,PY17X_0934200,PY17X_0934500,PY17X_1016700,PY17X_1019900,PY17X_1031300,PY17X_1128800,PY17X_1138500,PY17X_1210500,PY17X_1219700,PY17X_1229000,PY17X_1246700,PY17X_1314500,PY17X_1402700,PY17X_1414800,PY17X_1428100,PY17X_1433200,PY17X_1441900,PY17X_1454100,	61	2	3.61	4.90477e-05	0.00124444	0.053511
GO:1901135	carbohydrate derivative metabolic process	112	54	PY17X_0103700,PY17X_0210100,PY17X_0304900,PY17X_0314300,PY17X_0407000,PY17X_0412100,PY17X_0502700,PY17X_0507800,PY17X_0508500,PY17X_0614100,PY17X_0617800,PY17X_0719300,PY17X_0806200,PY17X_0819700,PY17X_0825000,PY17X_0826700,PY17X_0921600,PY17X_0928200,PY17X_0933400,PY17X_0934900,PY17X_0941000,PY17X_1010400,PY17X_1014700,PY17X_1024200,PY17X_1034700,PY17X_1039000,PY17X_1113500,PY17X_1114100,PY17X_1…	48.2	1.58	2.17	5.2375e-05	0.00129866	0.0571412
GO:0043436	oxoacid metabolic process	107	52	PY17X_0104100,PY17X_0205200,PY17X_0210100,PY17X_0302900,PY17X_0306200,PY17X_0309200,PY17X_0410100,PY17X_0507800,PY17X_0519800,PY17X_0618100,PY17X_0718300,PY17X_0819700,PY17X_0826700,PY17X_0829400,PY17X_0831400,PY17X_0838200,PY17X_0917000,PY17X_0924300,PY17X_0932500,PY17X_0945400,PY17X_1005400,PY17X_1010400,PY17X_1015500,PY17X_1024700,PY17X_1028300,PY17X_1028600,PY17X_1034700,PY17X_1110300,PY17X_1…	48.6	1.59	2.2	5.50318e-05	0.00130521	0.0600397
GO:0006082	organic acid metabolic process	107	52	PY17X_0104100,PY17X_0205200,PY17X_0210100,PY17X_0302900,PY17X_0306200,PY17X_0309200,PY17X_0410100,PY17X_0507800,PY17X_0519800,PY17X_0618100,PY17X_0718300,PY17X_0819700,PY17X_0826700,PY17X_0829400,PY17X_0831400,PY17X_0838200,PY17X_0917000,PY17X_0924300,PY17X_0932500,PY17X_0945400,PY17X_1005400,PY17X_1010400,PY17X_1015500,PY17X_1024700,PY17X_1028300,PY17X_1028600,PY17X_1034700,PY17X_1110300,PY17X_1…	48.6	1.59	2.2	5.50318e-05	0.00130521	0.0600397
GO:0006753	nucleoside phosphate metabolic process	72	38	PY17X_0103700,PY17X_0203700,PY17X_0304900,PY17X_0314300,PY17X_0507800,PY17X_0508500,PY17X_0514700,PY17X_0614100,PY17X_0621000,PY17X_0719300,PY17X_0806200,PY17X_0819700,PY17X_0825000,PY17X_0826700,PY17X_0906500,PY17X_0941000,PY17X_1010400,PY17X_1014700,PY17X_1034700,PY17X_1039000,PY17X_1113500,PY17X_1124300,PY17X_1127000,PY17X_1128000,PY17X_1132500,PY17X_1136900,PY17X_1143700,PY17X_1214200,PY17X_1…	52.8	1.73	2.59	5.94159e-05	0.00137921	0.0648228
GO:0006511	ubiquitin-dependent protein catabolic process	44	26	PY17X_0206800,PY17X_0212900,PY17X_0310300,PY17X_0414900,PY17X_0503200,PY17X_0811400,PY17X_0820800,PY17X_0836000,PY17X_0919400,PY17X_1027100,PY17X_1042100,PY17X_1108400,PY17X_1131800,PY17X_1131900,PY17X_1209800,PY17X_1213300,PY17X_1226100,PY17X_1226300,PY17X_1233800,PY17X_1245200,PY17X_1305000,PY17X_1327900,PY17X_1336500,PY17X_1406600,PY17X_1428600,PY17X_1464400,	59.1	1.94	3.33	7.42424e-05	0.00161997	0.0809984
GO:0043632	modification-dependent macromolecule catabolic process	44	26	PY17X_0206800,PY17X_0212900,PY17X_0310300,PY17X_0414900,PY17X_0503200,PY17X_0811400,PY17X_0820800,PY17X_0836000,PY17X_0919400,PY17X_1027100,PY17X_1042100,PY17X_1108400,PY17X_1131800,PY17X_1131900,PY17X_1209800,PY17X_1213300,PY17X_1226100,PY17X_1226300,PY17X_1233800,PY17X_1245200,PY17X_1305000,PY17X_1327900,PY17X_1336500,PY17X_1406600,PY17X_1428600,PY17X_1464400,	59.1	1.94	3.33	7.42424e-05	0.00161997	0.0809984
GO:0019941	modification-dependent protein catabolic process	44	26	PY17X_0206800,PY17X_0212900,PY17X_0310300,PY17X_0414900,PY17X_0503200,PY17X_0811400,PY17X_0820800,PY17X_0836000,PY17X_0919400,PY17X_1027100,PY17X_1042100,PY17X_1108400,PY17X_1131800,PY17X_1131900,PY17X_1209800,PY17X_1213300,PY17X_1226100,PY17X_1226300,PY17X_1233800,PY17X_1245200,PY17X_1305000,PY17X_1327900,PY17X_1336500,PY17X_1406600,PY17X_1428600,PY17X_1464400,	59.1	1.94	3.33	7.42424e-05	0.00161997	0.0809984
GO:0009161	ribonucleoside monophosphate metabolic process	13	11	PY17X_0103700,PY17X_0304900,PY17X_0508500,PY17X_0514700,PY17X_0825000,PY17X_1113500,PY17X_1132500,PY17X_1136900,PY17X_1214200,PY17X_1340800,PY17X_1363400,	84.6	2.77	12.62	8.42094e-05	0.00176678	0.0918724
GO:0009156	ribonucleoside monophosphate biosynthetic process	13	11	PY17X_0103700,PY17X_0304900,PY17X_0508500,PY17X_0514700,PY17X_0825000,PY17X_1113500,PY17X_1132500,PY17X_1136900,PY17X_1214200,PY17X_1340800,PY17X_1363400,	84.6	2.77	12.62	8.42094e-05	0.00176678	0.0918724
GO:0071826	ribonucleoprotein complex subunit organization	40	24	PY17X_0214900,PY17X_0315700,PY17X_0409200,PY17X_0409500,PY17X_0512000,PY17X_0513600,PY17X_0708600,PY17X_0720300,PY17X_0812300,PY17X_0814300,PY17X_0924800,PY17X_1002800,PY17X_1133600,PY17X_1144800,PY17X_1209300,PY17X_1212200,PY17X_1235900,PY17X_1368700,PY17X_1417200,PY17X_1426800,PY17X_1430800,PY17X_1435200,PY17X_1451900,PY17X_1467000,	60	1.97	3.46	0.000100232	0.00202506	0.109353
GO:0022618	ribonucleoprotein complex assembly	40	24	PY17X_0214900,PY17X_0315700,PY17X_0409200,PY17X_0409500,PY17X_0512000,PY17X_0513600,PY17X_0708600,PY17X_0720300,PY17X_0812300,PY17X_0814300,PY17X_0924800,PY17X_1002800,PY17X_1133600,PY17X_1144800,PY17X_1209300,PY17X_1212200,PY17X_1235900,PY17X_1368700,PY17X_1417200,PY17X_1426800,PY17X_1430800,PY17X_1435200,PY17X_1451900,PY17X_1467000,	60	1.97	3.46	0.000100232	0.00202506	0.109353
GO:0009124	nucleoside monophosphate biosynthetic process	15	12	PY17X_0103700,PY17X_0304900,PY17X_0508500,PY17X_0514700,PY17X_0719300,PY17X_0825000,PY17X_1113500,PY17X_1132500,PY17X_1136900,PY17X_1214200,PY17X_1340800,PY17X_1363400,	80	2.62	9.18	0.000106939	0.00208341	0.116671
GO:0009123	nucleoside monophosphate metabolic process	15	12	PY17X_0103700,PY17X_0304900,PY17X_0508500,PY17X_0514700,PY17X_0719300,PY17X_0825000,PY17X_1113500,PY17X_1132500,PY17X_1136900,PY17X_1214200,PY17X_1340800,PY17X_1363400,	80	2.62	9.18	0.000106939	0.00208341	0.116671
GO:0098660	inorganic ion transmembrane transport	27	18	PY17X_0208600,PY17X_0314300,PY17X_0603700,PY17X_0806200,PY17X_0838700,PY17X_0910300,PY17X_1005200,PY17X_1227000,PY17X_1237400,PY17X_1306700,PY17X_1332800,PY17X_1333600,PY17X_1406800,PY17X_1410300,PY17X_1411600,PY17X_1412200,PY17X_1423800,PY17X_1452800,	66.7	2.19	4.6	0.000110514	0.00211528	0.120571
GO:0051604	protein maturation	25	17	PY17X_0305200,PY17X_0419800,PY17X_0610300,PY17X_0803500,PY17X_0824300,PY17X_0827800,PY17X_0837800,PY17X_1012800,PY17X_1204800,PY17X_1207100,PY17X_1219200,PY17X_1240700,PY17X_1241100,PY17X_1351100,PY17X_1355900,PY17X_1402700,PY17X_1414800,	68	2.23	4.89	0.000118917	0.00223687	0.129739
GO:0032259	methylation	45	26	PY17X_0210100,PY17X_0303300,PY17X_0512400,PY17X_0624500,PY17X_0719300,PY17X_0813100,PY17X_0829300,PY17X_0907700,PY17X_1006100,PY17X_1008300,PY17X_1033200,PY17X_1037100,PY17X_1122800,PY17X_1128800,PY17X_1132300,PY17X_1142700,PY17X_1210500,PY17X_1307400,PY17X_1319700,PY17X_1322700,PY17X_1361900,PY17X_1403200,PY17X_1409900,PY17X_1452600,PY17X_1452700,PY17X_1453800,	57.8	1.89	3.16	0.000125333	0.00230795	0.136739
GO:0016192	vesicle-mediated transport	79	40	PY17X_0106900,PY17X_0212500,PY17X_0215700,PY17X_0308200,PY17X_0311500,PY17X_0313600,PY17X_0314500,PY17X_0403800,PY17X_0411200,PY17X_0414600,PY17X_0418300,PY17X_0420100,PY17X_0518900,PY17X_0611000,PY17X_0613500,PY17X_0708300,PY17X_0717600,PY17X_0718900,PY17X_0720600,PY17X_0721300,PY17X_0905300,PY17X_0930600,PY17X_0932000,PY17X_0938300,PY17X_0939100,PY17X_1014400,PY17X_1037900,PY17X_1117800,PY17X_1…	50.6	1.66	2.38	0.000128463	0.00230795	0.140153
GO:1902600	proton transmembrane transport	21	15	PY17X_0208600,PY17X_0314300,PY17X_0806200,PY17X_0838700,PY17X_0910300,PY17X_1005200,PY17X_1227000,PY17X_1237400,PY17X_1332800,PY17X_1406800,PY17X_1410300,PY17X_1411600,PY17X_1412200,PY17X_1423800,PY17X_1452800,	71.4	2.34	5.75	0.000129042	0.00230795	0.140785
GO:0009205	purine ribonucleoside triphosphate metabolic process	10	9	PY17X_0314300,PY17X_0806200,PY17X_1005200,PY17X_1143700,PY17X_1410300,PY17X_1411600,PY17X_1412200,PY17X_1423800,PY17X_1452800,	90	2.95	20.63	0.000163176	0.00278163	0.178025
GO:0006220	pyrimidine nucleotide metabolic process	10	9	PY17X_0103700,PY17X_0508500,PY17X_0719300,PY17X_1034700,PY17X_1113500,PY17X_1143700,PY17X_1340800,PY17X_1363400,PY17X_1466800,	90	2.95	20.63	0.000163176	0.00278163	0.178025
GO:0006221	pyrimidine nucleotide biosynthetic process	10	9	PY17X_0103700,PY17X_0508500,PY17X_0719300,PY17X_1034700,PY17X_1113500,PY17X_1143700,PY17X_1340800,PY17X_1363400,PY17X_1466800,	90	2.95	20.63	0.000163176	0.00278163	0.178025
GO:0009117	nucleotide metabolic process	70	36	PY17X_0103700,PY17X_0203700,PY17X_0304900,PY17X_0314300,PY17X_0507800,PY17X_0508500,PY17X_0614100,PY17X_0719300,PY17X_0806200,PY17X_0819700,PY17X_0825000,PY17X_0826700,PY17X_0906500,PY17X_0941000,PY17X_1010400,PY17X_1014700,PY17X_1034700,PY17X_1039000,PY17X_1113500,PY17X_1124300,PY17X_1127000,PY17X_1128000,PY17X_1132500,PY17X_1136900,PY17X_1143700,PY17X_1214200,PY17X_1307600,PY17X_1312400,PY17X_1…	51.4	1.69	2.45	0.000185092	0.00310669	0.201935
GO:0009260	ribonucleotide biosynthetic process	30	19	PY17X_0103700,PY17X_0304900,PY17X_0314300,PY17X_0508500,PY17X_0806200,PY17X_0825000,PY17X_1034700,PY17X_1113500,PY17X_1128000,PY17X_1132500,PY17X_1136900,PY17X_1143700,PY17X_1214200,PY17X_1340800,PY17X_1363400,PY17X_1410300,PY17X_1411600,PY17X_1423800,PY17X_1452800,	63.3	2.08	3.98	0.000197449	0.00326388	0.215416
GO:0016072	rRNA metabolic process	51	28	PY17X_0208300,PY17X_0305900,PY17X_0407800,PY17X_0513600,PY17X_0720800,PY17X_0808200,PY17X_0829300,PY17X_0920500,PY17X_0939900,PY17X_0941700,PY17X_1018300,PY17X_1029300,PY17X_1037100,PY17X_1037700,PY17X_1038800,PY17X_1122800,PY17X_1132300,PY17X_1135500,PY17X_1204700,PY17X_1214700,PY17X_1230600,PY17X_1244300,PY17X_1328700,PY17X_1338900,PY17X_1438100,PY17X_1457200,PY17X_1463400,PY17X_1465400,	54.9	1.8	2.81	0.000231325	0.00358378	0.252375
GO:0072527	pyrimidine-containing compound metabolic process	12	10	PY17X_0103700,PY17X_0508500,PY17X_0719300,PY17X_1034700,PY17X_1113500,PY17X_1143700,PY17X_1340800,PY17X_1356100,PY17X_1363400,PY17X_1466800,	83.3	2.73	11.47	0.000236213	0.00358378	0.257708
GO:0006325	chromatin organization	12	10	PY17X_0204400,PY17X_0605200,PY17X_0619500,PY17X_0718600,PY17X_0823200,PY17X_1013100,PY17X_1029200,PY17X_1102700,PY17X_1128800,PY17X_1441900,	83.3	2.73	11.47	0.000236213	0.00358378	0.257708
GO:0072528	pyrimidine-containing compound biosynthetic process	12	10	PY17X_0103700,PY17X_0508500,PY17X_0719300,PY17X_1034700,PY17X_1113500,PY17X_1143700,PY17X_1340800,PY17X_1356100,PY17X_1363400,PY17X_1466800,	83.3	2.73	11.47	0.000236213	0.00358378	0.257708
GO:0036211	protein modification process	230	95	PY17X_0102900,PY17X_0105600,PY17X_0109900,PY17X_0112500,PY17X_0310300,PY17X_0409200,PY17X_0409600,PY17X_0409800,PY17X_0410700,PY17X_0412100,PY17X_0412900,PY17X_0522800,PY17X_0603900,PY17X_0617900,PY17X_0619400,PY17X_0624200,PY17X_0624800,PY17X_0703200,PY17X_0704600,PY17X_0709900,PY17X_0717500,PY17X_0718600,PY17X_0808000,PY17X_0808700,PY17X_0827800,PY17X_0829800,PY17X_0830200,PY17X_0834700,PY17X_0…	41.3	1.35	1.65	0.000236985	0.00358378	0.258551
GO:0006464	cellular protein modification process	230	95	PY17X_0102900,PY17X_0105600,PY17X_0109900,PY17X_0112500,PY17X_0310300,PY17X_0409200,PY17X_0409600,PY17X_0409800,PY17X_0410700,PY17X_0412100,PY17X_0412900,PY17X_0522800,PY17X_0603900,PY17X_0617900,PY17X_0619400,PY17X_0624200,PY17X_0624800,PY17X_0703200,PY17X_0704600,PY17X_0709900,PY17X_0717500,PY17X_0718600,PY17X_0808000,PY17X_0808700,PY17X_0827800,PY17X_0829800,PY17X_0830200,PY17X_0834700,PY17X_0…	41.3	1.35	1.65	0.000236985	0.00358378	0.258551
GO:0009220	pyrimidine ribonucleotide biosynthetic process	7	7	PY17X_0103700,PY17X_0508500,PY17X_1034700,PY17X_1113500,PY17X_1143700,PY17X_1340800,PY17X_1363400,	100	3.28	inf	0.000243141	0.00358378	0.265267
GO:0009218	pyrimidine ribonucleotide metabolic process	7	7	PY17X_0103700,PY17X_0508500,PY17X_1034700,PY17X_1113500,PY17X_1143700,PY17X_1340800,PY17X_1363400,	100	3.28	inf	0.000243141	0.00358378	0.265267
GO:0098662	inorganic cation transmembrane transport	26	17	PY17X_0208600,PY17X_0314300,PY17X_0806200,PY17X_0838700,PY17X_0910300,PY17X_1005200,PY17X_1227000,PY17X_1237400,PY17X_1306700,PY17X_1332800,PY17X_1333600,PY17X_1406800,PY17X_1410300,PY17X_1411600,PY17X_1412200,PY17X_1423800,PY17X_1452800,	65.4	2.14	4.34	0.000246364	0.00358378	0.268784
GO:0042592	homeostatic process	35	21	PY17X_0107000,PY17X_0405300,PY17X_0406900,PY17X_0703100,PY17X_0713500,PY17X_0715100,PY17X_0828000,PY17X_0940800,PY17X_1012200,PY17X_1124300,PY17X_1139700,PY17X_1208000,PY17X_1222600,PY17X_1222900,PY17X_1231500,PY17X_1306600,PY17X_1306700,PY17X_1324700,PY17X_1371000,PY17X_1433000,PY17X_1449400,	60	1.97	3.45	0.000273485	0.00390432	0.298372
GO:0006364	rRNA processing	49	27	PY17X_0208300,PY17X_0305900,PY17X_0407800,PY17X_0513600,PY17X_0720800,PY17X_0808200,PY17X_0829300,PY17X_0920500,PY17X_0939900,PY17X_0941700,PY17X_1029300,PY17X_1037100,PY17X_1037700,PY17X_1038800,PY17X_1122800,PY17X_1132300,PY17X_1135500,PY17X_1204700,PY17X_1214700,PY17X_1230600,PY17X_1244300,PY17X_1328700,PY17X_1338900,PY17X_1438100,PY17X_1457200,PY17X_1463400,PY17X_1465400,	55.1	1.81	2.83	0.000275557	0.00390432	0.300632
GO:0046390	ribose phosphate biosynthetic process	31	19	PY17X_0103700,PY17X_0304900,PY17X_0314300,PY17X_0508500,PY17X_0806200,PY17X_0825000,PY17X_1034700,PY17X_1113500,PY17X_1128000,PY17X_1132500,PY17X_1136900,PY17X_1143700,PY17X_1214200,PY17X_1340800,PY17X_1363400,PY17X_1410300,PY17X_1411600,PY17X_1423800,PY17X_1452800,	61.3	2.01	3.64	0.000365292	0.0051094	0.398533
GO:0006796	phosphate-containing compound metabolic process	228	93	PY17X_0103700,PY17X_0105600,PY17X_0203700,PY17X_0210100,PY17X_0304900,PY17X_0306800,PY17X_0314300,PY17X_0407000,PY17X_0409600,PY17X_0409800,PY17X_0410700,PY17X_0412900,PY17X_0507800,PY17X_0508500,PY17X_0514700,PY17X_0518300,PY17X_0522800,PY17X_0614100,PY17X_0617900,PY17X_0619400,PY17X_0621000,PY17X_0624200,PY17X_0624800,PY17X_0709900,PY17X_0717500,PY17X_0719300,PY17X_0806200,PY17X_0808700,PY17X_0…	40.8	1.34	1.61	0.000461642	0.00637533	0.503651
GO:0098655	cation transmembrane transport	27	17	PY17X_0208600,PY17X_0314300,PY17X_0806200,PY17X_0838700,PY17X_0910300,PY17X_1005200,PY17X_1227000,PY17X_1237400,PY17X_1306700,PY17X_1332800,PY17X_1333600,PY17X_1406800,PY17X_1410300,PY17X_1411600,PY17X_1412200,PY17X_1423800,PY17X_1452800,	63	2.06	3.91	0.00047731	0.00638211	0.520745
GO:0009142	nucleoside triphosphate biosynthetic process	9	8	PY17X_0314300,PY17X_0806200,PY17X_1034700,PY17X_1143700,PY17X_1410300,PY17X_1411600,PY17X_1423800,PY17X_1452800,	88.9	2.91	18.33	0.000485531	0.00638211	0.529715
GO:0009201	ribonucleoside triphosphate biosynthetic process	9	8	PY17X_0314300,PY17X_0806200,PY17X_1034700,PY17X_1143700,PY17X_1410300,PY17X_1411600,PY17X_1423800,PY17X_1452800,	88.9	2.91	18.33	0.000485531	0.00638211	0.529715
GO:0009199	ribonucleoside triphosphate metabolic process	9	8	PY17X_0314300,PY17X_0806200,PY17X_1034700,PY17X_1143700,PY17X_1410300,PY17X_1411600,PY17X_1423800,PY17X_1452800,	88.9	2.91	18.33	0.000485531	0.00638211	0.529715
GO:0006793	phosphorus metabolic process	232	94	PY17X_0103700,PY17X_0105600,PY17X_0203700,PY17X_0210100,PY17X_0304900,PY17X_0306800,PY17X_0314300,PY17X_0407000,PY17X_0409600,PY17X_0409800,PY17X_0410700,PY17X_0412900,PY17X_0507800,PY17X_0508500,PY17X_0514700,PY17X_0518300,PY17X_0522800,PY17X_0614100,PY17X_0617900,PY17X_0619400,PY17X_0621000,PY17X_0624200,PY17X_0624800,PY17X_0709900,PY17X_0717500,PY17X_0719300,PY17X_0806200,PY17X_0808700,PY17X_0…	40.5	1.33	1.59	0.000564726	0.00733472	0.616116
GO:0009150	purine ribonucleotide metabolic process	46	25	PY17X_0304900,PY17X_0314300,PY17X_0507800,PY17X_0806200,PY17X_0819700,PY17X_0825000,PY17X_0826700,PY17X_0941000,PY17X_1005200,PY17X_1010400,PY17X_1014700,PY17X_1124300,PY17X_1127000,PY17X_1128000,PY17X_1132500,PY17X_1143700,PY17X_1214200,PY17X_1307600,PY17X_1312400,PY17X_1410300,PY17X_1411600,PY17X_1412200,PY17X_1421500,PY17X_1423800,PY17X_1452800,	54.3	1.78	2.74	0.000610511	0.00783609	0.666068
GO:0019725	cellular homeostasis	32	19	PY17X_0107000,PY17X_0405300,PY17X_0406900,PY17X_0703100,PY17X_0715100,PY17X_0828000,PY17X_0940800,PY17X_1124300,PY17X_1139700,PY17X_1208000,PY17X_1222600,PY17X_1222900,PY17X_1231500,PY17X_1306600,PY17X_1306700,PY17X_1324700,PY17X_1371000,PY17X_1433000,PY17X_1449400,	59.4	1.95	3.36	0.000644285	0.00800567	0.702915
GO:0017038	protein import	11	9	PY17X_0721700,PY17X_0925600,PY17X_1032700,PY17X_1117700,PY17X_1127900,PY17X_1134000,PY17X_1242000,PY17X_1424400,PY17X_1427100,	81.8	2.68	10.31	0.000653075	0.00800567	0.712505
GO:0009141	nucleoside triphosphate metabolic process	11	9	PY17X_0314300,PY17X_0621000,PY17X_0806200,PY17X_1034700,PY17X_1143700,PY17X_1410300,PY17X_1411600,PY17X_1423800,PY17X_1452800,	81.8	2.68	10.31	0.000653075	0.00800567	0.712505
GO:0009167	purine ribonucleoside monophosphate metabolic process	11	9	PY17X_0304900,PY17X_0314300,PY17X_0514700,PY17X_0825000,PY17X_1005200,PY17X_1132500,PY17X_1214200,PY17X_1412200,PY17X_1452800,	81.8	2.68	10.31	0.000653075	0.00800567	0.712505
GO:0006839	mitochondrial transport	13	10	PY17X_0609600,PY17X_0837800,PY17X_0925600,PY17X_1117700,PY17X_1127600,PY17X_1134000,PY17X_1207100,PY17X_1241100,PY17X_1242700,PY17X_1355900,	76.9	2.52	7.64	0.00074289	0.00871498	0.810493
GO:0072655	establishment of protein localization to mitochondrion	13	10	PY17X_0609600,PY17X_0837800,PY17X_0925600,PY17X_1117700,PY17X_1127600,PY17X_1134000,PY17X_1207100,PY17X_1241100,PY17X_1242700,PY17X_1355900,	76.9	2.52	7.64	0.00074289	0.00871498	0.810493
GO:0070585	protein localization to mitochondrion	13	10	PY17X_0609600,PY17X_0837800,PY17X_0925600,PY17X_1117700,PY17X_1127600,PY17X_1134000,PY17X_1207100,PY17X_1241100,PY17X_1242700,PY17X_1355900,	76.9	2.52	7.64	0.00074289	0.00871498	0.810493
GO:0006626	protein targeting to mitochondrion	13	10	PY17X_0609600,PY17X_0837800,PY17X_0925600,PY17X_1117700,PY17X_1127600,PY17X_1134000,PY17X_1207100,PY17X_1241100,PY17X_1242700,PY17X_1355900,	76.9	2.52	7.64	0.00074289	0.00871498	0.810493
GO:0046034	ATP metabolic process	30	18	PY17X_0314300,PY17X_0806200,PY17X_0819700,PY17X_0826700,PY17X_1005200,PY17X_1010400,PY17X_1124300,PY17X_1127000,PY17X_1213900,PY17X_1307100,PY17X_1307600,PY17X_1312400,PY17X_1333100,PY17X_1410300,PY17X_1411600,PY17X_1412200,PY17X_1423800,PY17X_1452800,	60	1.97	3.45	0.000751222	0.00871897	0.819583
GO:0051170	import into nucleus	6	6	PY17X_0721700,PY17X_1032700,PY17X_1127900,PY17X_1242000,PY17X_1424400,PY17X_1427100,	100	3.28	inf	0.00079949	0.0089922	0.872244
GO:0006606	protein import into nucleus	6	6	PY17X_0721700,PY17X_1032700,PY17X_1127900,PY17X_1242000,PY17X_1424400,PY17X_1427100,	100	3.28	inf	0.00079949	0.0089922	0.872244
GO:0034504	protein localization to nucleus	6	6	PY17X_0721700,PY17X_1032700,PY17X_1127900,PY17X_1242000,PY17X_1424400,PY17X_1427100,	100	3.28	inf	0.00079949	0.0089922	0.872244
GO:0009206	purine ribonucleoside triphosphate biosynthetic process	8	7	PY17X_0314300,PY17X_0806200,PY17X_1143700,PY17X_1410300,PY17X_1411600,PY17X_1423800,PY17X_1452800,	87.5	2.87	16.02	0.00142778	0.0155771	1
GO:0009144	purine nucleoside triphosphate metabolic process	8	7	PY17X_0314300,PY17X_0806200,PY17X_1143700,PY17X_1410300,PY17X_1411600,PY17X_1423800,PY17X_1452800,	87.5	2.87	16.02	0.00142778	0.0155771	1
GO:0009145	purine nucleoside triphosphate biosynthetic process	8	7	PY17X_0314300,PY17X_0806200,PY17X_1143700,PY17X_1410300,PY17X_1411600,PY17X_1423800,PY17X_1452800,	87.5	2.87	16.02	0.00142778	0.0155771	1
GO:0042273	ribosomal large subunit biogenesis	18	12	PY17X_0112800,PY17X_0214900,PY17X_0302100,PY17X_0407800,PY17X_0513600,PY17X_0625500,PY17X_0941700,PY17X_1037100,PY17X_1038800,PY17X_1144800,PY17X_1352600,PY17X_1467000,	66.7	2.19	4.59	0.00164682	0.0177272	1
GO:1901293	nucleoside phosphate biosynthetic process	46	24	PY17X_0103700,PY17X_0304900,PY17X_0314300,PY17X_0508500,PY17X_0514700,PY17X_0614100,PY17X_0719300,PY17X_0806200,PY17X_0825000,PY17X_1034700,PY17X_1039000,PY17X_1113500,PY17X_1128000,PY17X_1132500,PY17X_1136900,PY17X_1143700,PY17X_1214200,PY17X_1340800,PY17X_1363400,PY17X_1410300,PY17X_1411600,PY17X_1423800,PY17X_1452800,PY17X_1466800,	52.2	1.71	2.51	0.00167028	0.0177272	1
GO:0019637	organophosphate metabolic process	128	55	PY17X_0103700,PY17X_0203700,PY17X_0210100,PY17X_0304900,PY17X_0306800,PY17X_0314300,PY17X_0407000,PY17X_0507800,PY17X_0508500,PY17X_0514700,PY17X_0614100,PY17X_0621000,PY17X_0719300,PY17X_0806200,PY17X_0819700,PY17X_0825000,PY17X_0826700,PY17X_0832000,PY17X_0906500,PY17X_0921600,PY17X_0928200,PY17X_0934900,PY17X_0941000,PY17X_1010400,PY17X_1014700,PY17X_1034700,PY17X_1035000,PY17X_1039000,PY17X_1…	43	1.41	1.75	0.00167361	0.0177272	1
GO:0045454	cell redox homeostasis	27	16	PY17X_0107000,PY17X_0405300,PY17X_0406900,PY17X_0703100,PY17X_0715100,PY17X_0828000,PY17X_0940800,PY17X_1208000,PY17X_1222600,PY17X_1222900,PY17X_1231500,PY17X_1306600,PY17X_1324700,PY17X_1371000,PY17X_1433000,PY17X_1449400,	59.3	1.94	3.34	0.00177967	0.0186694	1
GO:0043161	proteasome-mediated ubiquitin-dependent protein catabolic process	12	9	PY17X_0206800,PY17X_0212900,PY17X_0414900,PY17X_0836000,PY17X_1027100,PY17X_1213300,PY17X_1233800,PY17X_1336500,PY17X_1464400,	75	2.46	6.87	0.00190366	0.0194102	1
GO:0010498	proteasomal protein catabolic process	12	9	PY17X_0206800,PY17X_0212900,PY17X_0414900,PY17X_0836000,PY17X_1027100,PY17X_1213300,PY17X_1233800,PY17X_1336500,PY17X_1464400,	75	2.46	6.87	0.00190366	0.0194102	1
GO:0032984	protein-containing complex disassembly	12	9	PY17X_0309700,PY17X_0403800,PY17X_0610000,PY17X_0805300,PY17X_0836600,PY17X_1017600,PY17X_1104200,PY17X_1138900,PY17X_1441900,	75	2.46	6.87	0.00190366	0.0194102	1
GO:0008033	tRNA processing	49	25	PY17X_0112500,PY17X_0304800,PY17X_0513200,PY17X_0515600,PY17X_0617800,PY17X_0623200,PY17X_0623900,PY17X_0808700,PY17X_0813100,PY17X_0823000,PY17X_0912000,PY17X_0943700,PY17X_1007900,PY17X_1012300,PY17X_1017200,PY17X_1036000,PY17X_1042300,PY17X_1121800,PY17X_1122500,PY17X_1128100,PY17X_1142600,PY17X_1333400,PY17X_1415900,PY17X_1419500,PY17X_1458100,	51	1.67	2.4	0.0020265	0.0204714	1
GO:0006605	protein targeting	25	15	PY17X_0604700,PY17X_0609600,PY17X_0837800,PY17X_0925600,PY17X_1117700,PY17X_1127600,PY17X_1134000,PY17X_1143800,PY17X_1207100,PY17X_1241100,PY17X_1242700,PY17X_1317600,PY17X_1355900,PY17X_1419000,PY17X_1434300,	60	1.97	3.44	0.0020838	0.0208572	1
GO:0071103	DNA conformation change	32	18	PY17X_0204400,PY17X_0521600,PY17X_0605200,PY17X_0612300,PY17X_0612700,PY17X_0718500,PY17X_0805800,PY17X_0821300,PY17X_0822800,PY17X_0823200,PY17X_1012900,PY17X_1027300,PY17X_1133000,PY17X_1326500,PY17X_1417300,PY17X_1418600,PY17X_1441900,PY17X_1456500,	56.3	1.84	2.95	0.00211012	0.0209285	1
GO:0072521	purine-containing compound metabolic process	47	24	PY17X_0304900,PY17X_0314300,PY17X_0507800,PY17X_0806200,PY17X_0819700,PY17X_0825000,PY17X_0826700,PY17X_0941000,PY17X_1010400,PY17X_1014700,PY17X_1114100,PY17X_1124300,PY17X_1127000,PY17X_1128000,PY17X_1132500,PY17X_1143700,PY17X_1214200,PY17X_1307600,PY17X_1312400,PY17X_1410300,PY17X_1411600,PY17X_1421500,PY17X_1423800,PY17X_1452800,	51.1	1.67	2.4	0.00244123	0.0239944	1
GO:0044205	'de novo' UMP biosynthetic process	5	5	PY17X_0103700,PY17X_0508500,PY17X_1113500,PY17X_1340800,PY17X_1363400,	100	3.28	inf	0.00262755	0.0242937	1
GO:0009174	pyrimidine ribonucleoside monophosphate biosynthetic process	5	5	PY17X_0103700,PY17X_0508500,PY17X_1113500,PY17X_1340800,PY17X_1363400,	100	3.28	inf	0.00262755	0.0242937	1
GO:0097354	prenylation	5	5	PY17X_0102900,PY17X_0903000,PY17X_1310200,PY17X_1432300,PY17X_1458500,	100	3.28	inf	0.00262755	0.0242937	1
GO:0009173	pyrimidine ribonucleoside monophosphate metabolic process	5	5	PY17X_0103700,PY17X_0508500,PY17X_1113500,PY17X_1340800,PY17X_1363400,	100	3.28	inf	0.00262755	0.0242937	1
GO:0006222	UMP biosynthetic process	5	5	PY17X_0103700,PY17X_0508500,PY17X_1113500,PY17X_1340800,PY17X_1363400,	100	3.28	inf	0.00262755	0.0242937	1
GO:0018342	protein prenylation	5	5	PY17X_0102900,PY17X_0903000,PY17X_1310200,PY17X_1432300,PY17X_1458500,	100	3.28	inf	0.00262755	0.0242937	1
GO:0046049	UMP metabolic process	5	5	PY17X_0103700,PY17X_0508500,PY17X_1113500,PY17X_1340800,PY17X_1363400,	100	3.28	inf	0.00262755	0.0242937	1
GO:1901137	carbohydrate derivative biosynthetic process	76	35	PY17X_0103700,PY17X_0304900,PY17X_0314300,PY17X_0412100,PY17X_0502700,PY17X_0508500,PY17X_0614100,PY17X_0617800,PY17X_0719300,PY17X_0806200,PY17X_0825000,PY17X_0921600,PY17X_0928200,PY17X_0933400,PY17X_1024200,PY17X_1034700,PY17X_1039000,PY17X_1113500,PY17X_1128000,PY17X_1132500,PY17X_1136900,PY17X_1143700,PY17X_1214200,PY17X_1227700,PY17X_1231900,PY17X_1340800,PY17X_1356100,PY17X_1362300,PY17X_1…	46.1	1.51	1.97	0.00288725	0.0264705	1
GO:0006163	purine nucleotide metabolic process	45	23	PY17X_0304900,PY17X_0314300,PY17X_0507800,PY17X_0806200,PY17X_0819700,PY17X_0825000,PY17X_0826700,PY17X_0941000,PY17X_1010400,PY17X_1014700,PY17X_1124300,PY17X_1127000,PY17X_1128000,PY17X_1132500,PY17X_1143700,PY17X_1214200,PY17X_1307600,PY17X_1312400,PY17X_1410300,PY17X_1411600,PY17X_1421500,PY17X_1423800,PY17X_1452800,	51.1	1.68	2.41	0.00294224	0.0265288	1
GO:0009165	nucleotide biosynthetic process	45	23	PY17X_0103700,PY17X_0304900,PY17X_0314300,PY17X_0508500,PY17X_0614100,PY17X_0719300,PY17X_0806200,PY17X_0825000,PY17X_1034700,PY17X_1039000,PY17X_1113500,PY17X_1128000,PY17X_1132500,PY17X_1136900,PY17X_1143700,PY17X_1214200,PY17X_1340800,PY17X_1363400,PY17X_1410300,PY17X_1411600,PY17X_1423800,PY17X_1452800,PY17X_1466800,	51.1	1.68	2.41	0.00294224	0.0265288	1
GO:0007005	mitochondrion organization	19	12	PY17X_0103600,PY17X_0609600,PY17X_0807700,PY17X_0837800,PY17X_0925600,PY17X_1117700,PY17X_1127600,PY17X_1134000,PY17X_1207100,PY17X_1241100,PY17X_1242700,PY17X_1355900,	63.2	2.07	3.93	0.00323697	0.028947	1
GO:0032392	DNA geometric change	15	10	PY17X_0521600,PY17X_0612300,PY17X_0612700,PY17X_0718500,PY17X_0805800,PY17X_0822800,PY17X_1027300,PY17X_1133000,PY17X_1326500,PY17X_1417300,	66.7	2.19	4.58	0.00412463	0.0344588	1
GO:0032508	DNA duplex unwinding	15	10	PY17X_0521600,PY17X_0612300,PY17X_0612700,PY17X_0718500,PY17X_0805800,PY17X_0822800,PY17X_1027300,PY17X_1133000,PY17X_1326500,PY17X_1417300,	66.7	2.19	4.58	0.00412463	0.0344588	1
GO:0006754	ATP biosynthetic process	7	6	PY17X_0314300,PY17X_0806200,PY17X_1410300,PY17X_1411600,PY17X_1423800,PY17X_1452800,	85.7	2.81	13.72	0.00413758	0.0344588	1
GO:0009130	pyrimidine nucleoside monophosphate biosynthetic process	7	6	PY17X_0103700,PY17X_0508500,PY17X_0719300,PY17X_1113500,PY17X_1340800,PY17X_1363400,	85.7	2.81	13.72	0.00413758	0.0344588	1
GO:0015986	ATP synthesis coupled proton transport	7	6	PY17X_0314300,PY17X_0806200,PY17X_1410300,PY17X_1411600,PY17X_1423800,PY17X_1452800,	85.7	2.81	13.72	0.00413758	0.0344588	1
GO:0015985	energy coupled proton transport, down electrochemical gradient	7	6	PY17X_0314300,PY17X_0806200,PY17X_1410300,PY17X_1411600,PY17X_1423800,PY17X_1452800,	85.7	2.81	13.72	0.00413758	0.0344588	1
GO:0070682	proteasome regulatory particle assembly	7	6	PY17X_0619200,PY17X_0810600,PY17X_0919400,PY17X_1209800,PY17X_1406600,PY17X_1464400,	85.7	2.81	13.72	0.00413758	0.0344588	1
GO:0097428	protein maturation by iron-sulfur cluster transfer	7	6	PY17X_0305200,PY17X_0610300,PY17X_0803500,PY17X_0824300,PY17X_1219200,PY17X_1240700,	85.7	2.81	13.72	0.00413758	0.0344588	1
GO:0009129	pyrimidine nucleoside monophosphate metabolic process	7	6	PY17X_0103700,PY17X_0508500,PY17X_0719300,PY17X_1113500,PY17X_1340800,PY17X_1363400,	85.7	2.81	13.72	0.00413758	0.0344588	1
GO:0006812	cation transport	41	21	PY17X_0109300,PY17X_0208600,PY17X_0314300,PY17X_0507600,PY17X_0806200,PY17X_0838700,PY17X_0910300,PY17X_1005200,PY17X_1222600,PY17X_1227000,PY17X_1237400,PY17X_1306700,PY17X_1332800,PY17X_1333600,PY17X_1404300,PY17X_1406800,PY17X_1410300,PY17X_1411600,PY17X_1412200,PY17X_1423800,PY17X_1452800,	51.2	1.68	2.41	0.0042808	0.0353815	1
GO:0031163	metallo-sulfur cluster assembly	13	9	PY17X_0212700,PY17X_0610300,PY17X_0706300,PY17X_0803500,PY17X_0815200,PY17X_0825600,PY17X_0835100,PY17X_1139000,PY17X_1322000,	69.2	2.27	5.15	0.0045154	0.0367634	1
GO:0016226	iron-sulfur cluster assembly	13	9	PY17X_0212700,PY17X_0610300,PY17X_0706300,PY17X_0803500,PY17X_0815200,PY17X_0825600,PY17X_0835100,PY17X_1139000,PY17X_1322000,	69.2	2.27	5.15	0.0045154	0.0367634	1
GO:0006270	DNA replication initiation	11	8	PY17X_0612300,PY17X_0612700,PY17X_0718500,PY17X_0805800,PY17X_1002800,PY17X_1027300,PY17X_1133000,PY17X_1417300,	72.7	2.38	6.1	0.00476663	0.0385215	1
GO:0006790	sulfur compound metabolic process	29	16	PY17X_0212700,PY17X_0507800,PY17X_0610300,PY17X_0706300,PY17X_0803500,PY17X_0815200,PY17X_0823100,PY17X_0825600,PY17X_0826400,PY17X_0835100,PY17X_0941000,PY17X_1014700,PY17X_1128000,PY17X_1139000,PY17X_1322000,PY17X_1356100,	55.2	1.81	2.82	0.00480451	0.0385421	1
GO:0009132	nucleoside diphosphate metabolic process	16	10	PY17X_0203700,PY17X_0819700,PY17X_0826700,PY17X_1010400,PY17X_1124300,PY17X_1127000,PY17X_1143700,PY17X_1307600,PY17X_1312400,PY17X_1466800,	62.5	2.05	3.82	0.00801469	0.0633625	1
GO:0002181	cytoplasmic translation	16	10	PY17X_0709300,PY17X_0720300,PY17X_0812300,PY17X_0813100,PY17X_1209300,PY17X_1212200,PY17X_1235900,PY17X_1357100,PY17X_1430800,PY17X_1460600,	62.5	2.05	3.82	0.00801469	0.0633625	1
GO:0043628	ncRNA 3'-end processing	4	4	PY17X_0304800,PY17X_0623900,PY17X_1333400,PY17X_1363100,	100	3.28	inf	0.00863123	0.0649426	1
GO:0006206	pyrimidine nucleobase metabolic process	4	4	PY17X_0103700,PY17X_0508500,PY17X_1340800,PY17X_1363400,	100	3.28	inf	0.00863123	0.0649426	1
GO:0006627	protein processing involved in protein targeting to mitochondrion	4	4	PY17X_0837800,PY17X_1207100,PY17X_1241100,PY17X_1355900,	100	3.28	inf	0.00863123	0.0649426	1
GO:0009112	nucleobase metabolic process	4	4	PY17X_0103700,PY17X_0508500,PY17X_1340800,PY17X_1363400,	100	3.28	inf	0.00863123	0.0649426	1
GO:0000470	maturation of LSU-rRNA	4	4	PY17X_0407800,PY17X_0513600,PY17X_0941700,PY17X_1038800,	100	3.28	inf	0.00863123	0.0649426	1
GO:0046112	nucleobase biosynthetic process	4	4	PY17X_0103700,PY17X_0508500,PY17X_1340800,PY17X_1363400,	100	3.28	inf	0.00863123	0.0649426	1
GO:0019856	pyrimidine nucleobase biosynthetic process	4	4	PY17X_0103700,PY17X_0508500,PY17X_1340800,PY17X_1363400,	100	3.28	inf	0.00863123	0.0649426	1
GO:0006400	tRNA modification	28	15	PY17X_0112500,PY17X_0513200,PY17X_0515600,PY17X_0617800,PY17X_0623200,PY17X_0813100,PY17X_0823000,PY17X_0912000,PY17X_1007900,PY17X_1012300,PY17X_1122500,PY17X_1142600,PY17X_1415900,PY17X_1419500,PY17X_1458100,	53.6	1.76	2.65	0.00896769	0.067012	1
GO:0001510	RNA methylation	21	12	PY17X_0215000,PY17X_0513200,PY17X_0804600,PY17X_0813100,PY17X_0920500,PY17X_0938600,PY17X_1037100,PY17X_1132300,PY17X_1409900,PY17X_1415900,PY17X_1419500,PY17X_1447800,	57.1	1.87	3.06	0.00993557	0.0737395	1
GO:0006414	translational elongation	12	8	PY17X_0817500,PY17X_0817700,PY17X_0946300,PY17X_1134800,PY17X_1134900,PY17X_1222100,PY17X_1350400,PY17X_1450200,	66.7	2.19	4.58	0.0104926	0.0773473	1
GO:0006099	tricarboxylic acid cycle	10	7	PY17X_0507800,PY17X_0519300,PY17X_0941000,PY17X_1014700,PY17X_1019400,PY17X_1117500,PY17X_1364300,	70	2.29	5.34	0.0116106	0.0833365	1
GO:0016485	protein processing	10	7	PY17X_0419800,PY17X_0837800,PY17X_1012800,PY17X_1207100,PY17X_1241100,PY17X_1351100,PY17X_1355900,	70	2.29	5.34	0.0116106	0.0833365	1
GO:0043624	cellular protein complex disassembly	10	7	PY17X_0309700,PY17X_0403800,PY17X_0805300,PY17X_0836600,PY17X_1017600,PY17X_1104200,PY17X_1138900,	70	2.29	5.34	0.0116106	0.0833365	1
GO:0051168	nuclear export	10	7	PY17X_0403700,PY17X_0721700,PY17X_0814600,PY17X_1022300,PY17X_1233900,PY17X_1409200,PY17X_1416100,	70	2.29	5.34	0.0116106	0.0833365	1
GO:0006333	chromatin assembly or disassembly	6	5	PY17X_0204400,PY17X_0605200,PY17X_0823200,PY17X_1013100,PY17X_1441900,	83.3	2.73	11.43	0.0117679	0.0839133	1
GO:0018205	peptidyl-lysine modification	19	11	PY17X_0703200,PY17X_0704600,PY17X_0718600,PY17X_0827800,PY17X_0931500,PY17X_0934500,PY17X_1128800,PY17X_1402700,PY17X_1414800,PY17X_1441900,PY17X_1454100,	57.9	1.9	3.15	0.0118905	0.0842374	1
GO:0016310	phosphorylation	93	39	PY17X_0105600,PY17X_0203700,PY17X_0409800,PY17X_0410700,PY17X_0412900,PY17X_0522800,PY17X_0617900,PY17X_0619400,PY17X_0624200,PY17X_0624800,PY17X_0709900,PY17X_0717500,PY17X_0808700,PY17X_0819700,PY17X_0826700,PY17X_0830200,PY17X_0839000,PY17X_0905200,PY17X_0913600,PY17X_0935000,PY17X_0935700,PY17X_0941100,PY17X_0944500,PY17X_1009800,PY17X_1010400,PY17X_1021700,PY17X_1124300,PY17X_1127000,PY17X_1…	41.9	1.37	1.66	0.0120188	0.0845967	1
GO:0006890	retrograde vesicle-mediated transport, Golgi to endoplasmic reticulum	8	6	PY17X_0106900,PY17X_0418300,PY17X_0717600,PY17X_0905300,PY17X_1225500,PY17X_1417000,	75	2.46	6.86	0.012267	0.0857904	1
GO:0006281	DNA repair	58	26	PY17X_0207000,PY17X_0301700,PY17X_0406300,PY17X_0409200,PY17X_0521600,PY17X_0625200,PY17X_0714200,PY17X_0807000,PY17X_0821400,PY17X_0838300,PY17X_0932200,PY17X_0942000,PY17X_1018600,PY17X_1030100,PY17X_1106200,PY17X_1128800,PY17X_1130600,PY17X_1135300,PY17X_1209600,PY17X_1213300,PY17X_1233000,PY17X_1309100,PY17X_1309800,PY17X_1404200,PY17X_1415100,PY17X_1460000,	44.8	1.47	1.87	0.0144237	0.100231	1
GO:0006165	nucleoside diphosphate phosphorylation	15	9	PY17X_0203700,PY17X_0819700,PY17X_0826700,PY17X_1010400,PY17X_1124300,PY17X_1127000,PY17X_1143700,PY17X_1307600,PY17X_1312400,	60	1.97	3.43	0.0169182	0.116087	1
GO:0046939	nucleotide phosphorylation	15	9	PY17X_0203700,PY17X_0819700,PY17X_0826700,PY17X_1010400,PY17X_1124300,PY17X_1127000,PY17X_1143700,PY17X_1307600,PY17X_1312400,	60	1.97	3.43	0.0169182	0.116087	1
GO:0015031	protein transport	40	19	PY17X_0212400,PY17X_0215700,PY17X_0313600,PY17X_0314500,PY17X_0403800,PY17X_0420100,PY17X_0717600,PY17X_0924200,PY17X_0932000,PY17X_0932300,PY17X_0939100,PY17X_1037900,PY17X_1131600,PY17X_1319300,PY17X_1341900,PY17X_1350200,PY17X_1364700,PY17X_1364800,PY17X_1458700,	47.5	1.56	2.08	0.0172895	0.117893	1
GO:0055085	transmembrane transport	43	20	PY17X_0109300,PY17X_0303100,PY17X_0307800,PY17X_0417200,PY17X_0507600,PY17X_0521300,PY17X_0610800,PY17X_0819000,PY17X_0820300,PY17X_0830500,PY17X_0936300,PY17X_0944600,PY17X_1006500,PY17X_1014300,PY17X_1117700,PY17X_1206200,PY17X_1241000,PY17X_1315500,PY17X_1404300,PY17X_1446300,	46.5	1.52	2	0.0192509	0.130452	1
GO:0140694	non-membrane-bounded organelle assembly	13	8	PY17X_0214900,PY17X_0512000,PY17X_0513600,PY17X_0617900,PY17X_1144800,PY17X_1352600,PY17X_1435200,PY17X_1467000,	61.5	2.02	3.66	0.0200561	0.135069	1
GO:0042255	ribosome assembly	11	7	PY17X_0214900,PY17X_0512000,PY17X_0513600,PY17X_1144800,PY17X_1352600,PY17X_1435200,PY17X_1467000,	63.6	2.09	4	0.0235875	0.155963	1
GO:0000413	protein peptidyl-prolyl isomerization	11	7	PY17X_0603900,PY17X_0834700,PY17X_0934200,PY17X_1219700,PY17X_1229000,PY17X_1246700,PY17X_1433200,	63.6	2.09	4	0.0235875	0.155963	1
GO:0018208	peptidyl-proline modification	11	7	PY17X_0603900,PY17X_0834700,PY17X_0934200,PY17X_1219700,PY17X_1229000,PY17X_1246700,PY17X_1433200,	63.6	2.09	4	0.0235875	0.155963	1
GO:0006164	purine nucleotide biosynthetic process	23	12	PY17X_0304900,PY17X_0314300,PY17X_0806200,PY17X_0825000,PY17X_1128000,PY17X_1132500,PY17X_1143700,PY17X_1214200,PY17X_1410300,PY17X_1411600,PY17X_1423800,PY17X_1452800,	52.2	1.71	2.5	0.0241664	0.157877	1
GO:0009152	purine ribonucleotide biosynthetic process	23	12	PY17X_0304900,PY17X_0314300,PY17X_0806200,PY17X_0825000,PY17X_1128000,PY17X_1132500,PY17X_1143700,PY17X_1214200,PY17X_1410300,PY17X_1411600,PY17X_1423800,PY17X_1452800,	52.2	1.71	2.5	0.0241664	0.157877	1
GO:0048193	Golgi vesicle transport	31	15	PY17X_0106900,PY17X_0311500,PY17X_0411200,PY17X_0418300,PY17X_0613500,PY17X_0708300,PY17X_0717600,PY17X_0720600,PY17X_0905300,PY17X_1119000,PY17X_1138600,PY17X_1225500,PY17X_1320000,PY17X_1352100,PY17X_1417000,	48.4	1.59	2.15	0.0272723	0.164454	1
GO:0000387	spliceosomal snRNP assembly	9	6	PY17X_0315700,PY17X_0708600,PY17X_0814300,PY17X_0924800,PY17X_1368700,PY17X_1426800,	66.7	2.19	4.57	0.0273497	0.164454	1
GO:0048878	chemical homeostasis	9	6	PY17X_0713500,PY17X_1012200,PY17X_1124300,PY17X_1139700,PY17X_1222600,PY17X_1306700,	66.7	2.19	4.57	0.0273497	0.164454	1
GO:0000245	spliceosomal complex assembly	9	6	PY17X_0409500,PY17X_1002800,PY17X_1133600,PY17X_1417200,PY17X_1426800,PY17X_1451900,	66.7	2.19	4.57	0.0273497	0.164454	1
GO:0007049	cell cycle	9	6	PY17X_0208900,PY17X_0407900,PY17X_0521700,PY17X_0805800,PY17X_0827700,PY17X_1364500,	66.7	2.19	4.57	0.0273497	0.164454	1
GO:0015698	inorganic anion transport	3	3	PY17X_0603700,PY17X_1339100,PY17X_1359700,	100	3.28	inf	0.0283386	0.164454	1
GO:0072507	divalent inorganic cation homeostasis	3	3	PY17X_0713500,PY17X_1012200,PY17X_1139700,	100	3.28	inf	0.0283386	0.164454	1
GO:0071897	DNA biosynthetic process	3	3	PY17X_0408600,PY17X_1330700,PY17X_1404200,	100	3.28	inf	0.0283386	0.164454	1
GO:0000463	maturation of LSU-rRNA from tricistronic rRNA transcript (SSU-rRNA, 5.8S rRNA, LSU-rRNA)	3	3	PY17X_0407800,PY17X_0941700,PY17X_1038800,	100	3.28	inf	0.0283386	0.164454	1
GO:0055074	calcium ion homeostasis	3	3	PY17X_0713500,PY17X_1012200,PY17X_1139700,	100	3.28	inf	0.0283386	0.164454	1
GO:0009298	GDP-mannose biosynthetic process	3	3	PY17X_0502700,PY17X_1024200,PY17X_1231900,	100	3.28	inf	0.0283386	0.164454	1
GO:0006334	nucleosome assembly	3	3	PY17X_0605200,PY17X_0823200,PY17X_1441900,	100	3.28	inf	0.0283386	0.164454	1
GO:0022616	DNA strand elongation	3	3	PY17X_0302300,PY17X_1330600,PY17X_1457600,	100	3.28	inf	0.0283386	0.164454	1
GO:0032784	regulation of DNA-templated transcription, elongation	3	3	PY17X_0110800,PY17X_0515100,PY17X_1038400,	100	3.28	inf	0.0283386	0.164454	1
GO:0006271	DNA strand elongation involved in DNA replication	3	3	PY17X_0302300,PY17X_1330600,PY17X_1457600,	100	3.28	inf	0.0283386	0.164454	1
GO:0018216	peptidyl-arginine methylation	3	3	PY17X_1019900,PY17X_1138500,PY17X_1428100,	100	3.28	inf	0.0283386	0.164454	1
GO:0042779	tRNA 3'-trailer cleavage	3	3	PY17X_0304800,PY17X_0623900,PY17X_1333400,	100	3.28	inf	0.0283386	0.164454	1
GO:0042780	tRNA 3'-end processing	3	3	PY17X_0304800,PY17X_0623900,PY17X_1333400,	100	3.28	inf	0.0283386	0.164454	1
GO:0018195	peptidyl-arginine modification	3	3	PY17X_1019900,PY17X_1138500,PY17X_1428100,	100	3.28	inf	0.0283386	0.164454	1
GO:0006207	'de novo' pyrimidine nucleobase biosynthetic process	3	3	PY17X_0103700,PY17X_0508500,PY17X_1363400,	100	3.28	inf	0.0283386	0.164454	1
GO:0018344	protein geranylgeranylation	3	3	PY17X_0102900,PY17X_1310200,PY17X_1432300,	100	3.28	inf	0.0283386	0.164454	1
GO:0009127	purine nucleoside monophosphate biosynthetic process	7	5	PY17X_0304900,PY17X_0514700,PY17X_0825000,PY17X_1132500,PY17X_1214200,	71.4	2.34	5.71	0.0308435	0.168251	1
GO:0098771	inorganic ion homeostasis	7	5	PY17X_0713500,PY17X_1012200,PY17X_1139700,PY17X_1222600,PY17X_1306700,	71.4	2.34	5.71	0.0308435	0.168251	1
GO:0006473	protein acetylation	7	5	PY17X_0718600,PY17X_0931500,PY17X_1128800,PY17X_1204800,PY17X_1441900,	71.4	2.34	5.71	0.0308435	0.168251	1
GO:0009126	purine nucleoside monophosphate metabolic process	7	5	PY17X_0304900,PY17X_0514700,PY17X_0825000,PY17X_1132500,PY17X_1214200,	71.4	2.34	5.71	0.0308435	0.168251	1
GO:0006259	DNA metabolic process	7	5	PY17X_0512800,PY17X_0714200,PY17X_0942000,PY17X_1012900,PY17X_1435100,	71.4	2.34	5.71	0.0308435	0.168251	1
GO:0050801	ion homeostasis	7	5	PY17X_0713500,PY17X_1012200,PY17X_1139700,PY17X_1222600,PY17X_1306700,	71.4	2.34	5.71	0.0308435	0.168251	1
GO:0046128	purine ribonucleoside metabolic process	7	5	PY17X_0314300,PY17X_1005200,PY17X_1114100,PY17X_1412200,PY17X_1452800,	71.4	2.34	5.71	0.0308435	0.168251	1
GO:0000154	rRNA modification	7	5	PY17X_1029300,PY17X_1037100,PY17X_1132300,PY17X_1438100,PY17X_1465400,	71.4	2.34	5.71	0.0308435	0.168251	1
GO:0009168	purine ribonucleoside monophosphate biosynthetic process	7	5	PY17X_0304900,PY17X_0514700,PY17X_0825000,PY17X_1132500,PY17X_1214200,	71.4	2.34	5.71	0.0308435	0.168251	1
GO:0055080	cation homeostasis	7	5	PY17X_0713500,PY17X_1012200,PY17X_1139700,PY17X_1222600,PY17X_1306700,	71.4	2.34	5.71	0.0308435	0.168251	1
GO:0045292	mRNA cis splicing, via spliceosome	7	5	PY17X_0717700,PY17X_1002800,PY17X_1416700,PY17X_1426800,PY17X_1463700,	71.4	2.34	5.71	0.0308435	0.168251	1
GO:0055065	metal ion homeostasis	7	5	PY17X_0713500,PY17X_1012200,PY17X_1139700,PY17X_1222600,PY17X_1306700,	71.4	2.34	5.71	0.0308435	0.168251	1
GO:0031497	chromatin assembly	5	4	PY17X_0204400,PY17X_0605200,PY17X_0823200,PY17X_1441900,	80	2.62	9.14	0.032646	0.169604	1
GO:0006405	RNA export from nucleus	5	4	PY17X_0721700,PY17X_1233900,PY17X_1409200,PY17X_1416100,	80	2.62	9.14	0.032646	0.169604	1
GO:0006475	internal protein amino acid acetylation	5	4	PY17X_0718600,PY17X_0931500,PY17X_1128800,PY17X_1441900,	80	2.62	9.14	0.032646	0.169604	1
GO:0018394	peptidyl-lysine acetylation	5	4	PY17X_0718600,PY17X_0931500,PY17X_1128800,PY17X_1441900,	80	2.62	9.14	0.032646	0.169604	1
GO:0008643	carbohydrate transport	5	4	PY17X_0303100,PY17X_0313800,PY17X_0820300,PY17X_1248100,	80	2.62	9.14	0.032646	0.169604	1
GO:0034728	nucleosome organization	5	4	PY17X_0605200,PY17X_0823200,PY17X_1029200,PY17X_1441900,	80	2.62	9.14	0.032646	0.169604	1
GO:0018393	internal peptidyl-lysine acetylation	5	4	PY17X_0718600,PY17X_0931500,PY17X_1128800,PY17X_1441900,	80	2.62	9.14	0.032646	0.169604	1
GO:0042147	retrograde transport, endosome to Golgi	5	4	PY17X_0212500,PY17X_0939100,PY17X_1037900,PY17X_1465800,	80	2.62	9.14	0.032646	0.169604	1
GO:0034982	mitochondrial protein processing	5	4	PY17X_0837800,PY17X_1207100,PY17X_1241100,PY17X_1355900,	80	2.62	9.14	0.032646	0.169604	1
GO:0016573	histone acetylation	5	4	PY17X_0718600,PY17X_0931500,PY17X_1128800,PY17X_1441900,	80	2.62	9.14	0.032646	0.169604	1
GO:0006139	nucleobase-containing compound metabolic process	14	8	PY17X_0203700,PY17X_0208800,PY17X_0717800,PY17X_0813900,PY17X_0838300,PY17X_1033500,PY17X_1036500,PY17X_1210400,	57.1	1.87	3.05	0.0344747	0.178256	1
GO:0072522	purine-containing compound biosynthetic process	24	12	PY17X_0304900,PY17X_0314300,PY17X_0806200,PY17X_0825000,PY17X_1128000,PY17X_1132500,PY17X_1143700,PY17X_1214200,PY17X_1410300,PY17X_1411600,PY17X_1423800,PY17X_1452800,	50	1.64	2.29	0.0352157	0.181228	1
GO:0001522	pseudouridine synthesis	19	10	PY17X_0316600,PY17X_0503300,PY17X_0818300,PY17X_1027600,PY17X_1042300,PY17X_1112200,PY17X_1239500,PY17X_1438100,PY17X_1445100,PY17X_1445700,	52.6	1.73	2.54	0.0361003	0.184908	1
GO:0006413	translational initiation	27	13	PY17X_0415700,PY17X_0607800,PY17X_0613300,PY17X_0720300,PY17X_0812300,PY17X_0822600,PY17X_1034300,PY17X_1209300,PY17X_1212200,PY17X_1235900,PY17X_1346300,PY17X_1430800,PY17X_1459400,	48.1	1.58	2.13	0.0404555	0.206247	1
GO:0070972	protein localization to endoplasmic reticulum	12	7	PY17X_0604700,PY17X_1131600,PY17X_1143800,PY17X_1317600,PY17X_1350200,PY17X_1419000,PY17X_1434300,	58.3	1.91	3.2	0.0419204	0.212722	1
GO:0070925	organelle assembly	22	11	PY17X_0204100,PY17X_0214900,PY17X_0512000,PY17X_0513600,PY17X_0617900,PY17X_1109900,PY17X_1144800,PY17X_1352600,PY17X_1366300,PY17X_1435200,PY17X_1467000,	50	1.64	2.29	0.0431199	0.217795	1

## Sheet: Cellular Component
ID	Name	Bgd count	Result count	Result gene list	Pct of bgd	Fold enrichment	Odds ratio	P-value	Benjamini	Bonferroni
GO:0005737	cytoplasm	884	419	PY17X_0102900,PY17X_0103700,PY17X_0104100,PY17X_0106900,PY17X_0107600,PY17X_0109900,PY17X_0111200,PY17X_0111300,PY17X_0112500,PY17X_0113200,PY17X_0113800,PY17X_0204100,PY17X_0205200,PY17X_0205600,PY17X_0205900,PY17X_0206800,PY17X_0207400,PY17X_0209500,PY17X_0210100,PY17X_0212500,PY17X_0212700,PY17X_0212900,PY17X_0215000,PY17X_0215400,PY17X_0215700,PY17X_0302900,PY17X_0305200,PY17X_0306200,PY17X_0…	47.4	1.55	2.5	2.69532e-32	1.11856e-29	1.11856e-29
GO:0043232	intracellular non-membrane-bounded organelle	317	168	PY17X_0062300,PY17X_0105300,PY17X_0110100,PY17X_0110800,PY17X_0112800,PY17X_0113300,PY17X_0113800,PY17X_0204100,PY17X_0205600,PY17X_0205900,PY17X_0215400,PY17X_0302100,PY17X_0304800,PY17X_0305900,PY17X_0307600,PY17X_0309600,PY17X_0404300,PY17X_0405200,PY17X_0407500,PY17X_0407700,PY17X_0407800,PY17X_0407900,PY17X_0413300,PY17X_0415700,PY17X_0416100,PY17X_0417100,PY17X_0417400,PY17X_0418900,PY17X_0…	53	1.74	2.78	4.31571e-18	6.89804e-16	1.79102e-15
GO:0043228	non-membrane-bounded organelle	318	168	PY17X_0062300,PY17X_0105300,PY17X_0110100,PY17X_0110800,PY17X_0112800,PY17X_0113300,PY17X_0113800,PY17X_0204100,PY17X_0205600,PY17X_0205900,PY17X_0215400,PY17X_0302100,PY17X_0304800,PY17X_0305900,PY17X_0307600,PY17X_0309600,PY17X_0404300,PY17X_0405200,PY17X_0407500,PY17X_0407700,PY17X_0407800,PY17X_0407900,PY17X_0413300,PY17X_0415700,PY17X_0416100,PY17X_0417100,PY17X_0417400,PY17X_0418900,PY17X_0…	52.8	1.73	2.76	6.53615e-18	6.89804e-16	2.7125e-15
GO:0044444	obsolete cytoplasmic part	323	170	PY17X_0107600,PY17X_0111200,PY17X_0113800,PY17X_0207400,PY17X_0209500,PY17X_0212500,PY17X_0212700,PY17X_0302900,PY17X_0305200,PY17X_0306800,PY17X_0309600,PY17X_0310600,PY17X_0310700,PY17X_0311400,PY17X_0311500,PY17X_0314300,PY17X_0403500,PY17X_0406300,PY17X_0406600,PY17X_0407400,PY17X_0408800,PY17X_0411200,PY17X_0412100,PY17X_0412300,PY17X_0502600,PY17X_0505200,PY17X_0507800,PY17X_0512400,PY17X_0…	52.6	1.73	2.74	6.64871e-18	6.89804e-16	2.75921e-15
GO:0005840	ribosome	168	102	PY17X_0105300,PY17X_0110100,PY17X_0110800,PY17X_0113300,PY17X_0307600,PY17X_0309600,PY17X_0405200,PY17X_0407500,PY17X_0407700,PY17X_0407800,PY17X_0413300,PY17X_0416100,PY17X_0417400,PY17X_0420300,PY17X_0512000,PY17X_0512400,PY17X_0519100,PY17X_0610900,PY17X_0612500,PY17X_0618700,PY17X_0619800,PY17X_0619900,PY17X_0621800,PY17X_0703500,PY17X_0709000,PY17X_0709300,PY17X_0718000,PY17X_0806700,PY17X_0…	60.7	1.99	3.72	1.59037e-16	1.32001e-14	6.60003e-14
GO:1990904	ribonucleoprotein complex	153	95	PY17X_0110200,PY17X_0112800,PY17X_0214900,PY17X_0302100,PY17X_0305900,PY17X_0315700,PY17X_0407500,PY17X_0407700,PY17X_0407800,PY17X_0409200,PY17X_0409500,PY17X_0413300,PY17X_0512000,PY17X_0524500,PY17X_0604700,PY17X_0610100,PY17X_0619900,PY17X_0621800,PY17X_0708100,PY17X_0708600,PY17X_0709300,PY17X_0720300,PY17X_0810800,PY17X_0814300,PY17X_0828900,PY17X_0917200,PY17X_0917300,PY17X_0924800,PY17X_0…	62.1	2.04	3.93	2.27773e-16	1.57543e-14	9.4526e-14
GO:0005634	nucleus	334	164	PY17X_0110400,PY17X_0110800,PY17X_0111300,PY17X_0204200,PY17X_0204400,PY17X_0206800,PY17X_0207000,PY17X_0212900,PY17X_0215000,PY17X_0301700,PY17X_0302100,PY17X_0303800,PY17X_0303900,PY17X_0305900,PY17X_0307400,PY17X_0313000,PY17X_0403700,PY17X_0406300,PY17X_0409200,PY17X_0409600,PY17X_0502300,PY17X_0515100,PY17X_0515200,PY17X_0515600,PY17X_0518600,PY17X_0604200,PY17X_0604400,PY17X_0604500,PY17X_0…	49.1	1.61	2.36	1.11552e-13	6.61346e-12	4.62942e-11
GO:0005739	mitochondrion	156	91	PY17X_0107600,PY17X_0111200,PY17X_0207400,PY17X_0209500,PY17X_0212700,PY17X_0302900,PY17X_0305200,PY17X_0309600,PY17X_0310600,PY17X_0310700,PY17X_0314300,PY17X_0403500,PY17X_0406300,PY17X_0406600,PY17X_0412300,PY17X_0507800,PY17X_0512400,PY17X_0514900,PY17X_0517900,PY17X_0521300,PY17X_0523200,PY17X_0605100,PY17X_0625200,PY17X_0709100,PY17X_0717800,PY17X_0718800,PY17X_0719400,PY17X_0807700,PY17X_0…	58.3	1.91	3.34	2.25466e-13	1.1696e-11	9.35682e-11
GO:0043233	organelle lumen	125	75	PY17X_0062300,PY17X_0102500,PY17X_0104100,PY17X_0112800,PY17X_0302100,PY17X_0303300,PY17X_0304800,PY17X_0305900,PY17X_0407900,PY17X_0408600,PY17X_0409200,PY17X_0416100,PY17X_0502300,PY17X_0513500,PY17X_0513600,PY17X_0609600,PY17X_0617700,PY17X_0621500,PY17X_0625500,PY17X_0703100,PY17X_0704600,PY17X_0706300,PY17X_0808200,PY17X_0818900,PY17X_0829300,PY17X_0837800,PY17X_0904400,PY17X_0907100,PY17X_0…	60	1.97	3.55	4.53172e-12	1.70969e-10	1.88066e-09
GO:0031974	membrane-enclosed lumen	125	75	PY17X_0062300,PY17X_0102500,PY17X_0104100,PY17X_0112800,PY17X_0302100,PY17X_0303300,PY17X_0304800,PY17X_0305900,PY17X_0407900,PY17X_0408600,PY17X_0409200,PY17X_0416100,PY17X_0502300,PY17X_0513500,PY17X_0513600,PY17X_0609600,PY17X_0617700,PY17X_0621500,PY17X_0625500,PY17X_0703100,PY17X_0704600,PY17X_0706300,PY17X_0808200,PY17X_0818900,PY17X_0829300,PY17X_0837800,PY17X_0904400,PY17X_0907100,PY17X_0…	60	1.97	3.55	4.53172e-12	1.70969e-10	1.88066e-09
GO:0070013	intracellular organelle lumen	125	75	PY17X_0062300,PY17X_0102500,PY17X_0104100,PY17X_0112800,PY17X_0302100,PY17X_0303300,PY17X_0304800,PY17X_0305900,PY17X_0407900,PY17X_0408600,PY17X_0409200,PY17X_0416100,PY17X_0502300,PY17X_0513500,PY17X_0513600,PY17X_0609600,PY17X_0617700,PY17X_0621500,PY17X_0625500,PY17X_0703100,PY17X_0704600,PY17X_0706300,PY17X_0808200,PY17X_0818900,PY17X_0829300,PY17X_0837800,PY17X_0904400,PY17X_0907100,PY17X_0…	60	1.97	3.55	4.53172e-12	1.70969e-10	1.88066e-09
GO:0044424	obsolete intracellular part	281	139	PY17X_0103700,PY17X_0104100,PY17X_0109900,PY17X_0111300,PY17X_0112500,PY17X_0204100,PY17X_0205200,PY17X_0205600,PY17X_0206800,PY17X_0212700,PY17X_0212900,PY17X_0215000,PY17X_0215400,PY17X_0215700,PY17X_0302900,PY17X_0307400,PY17X_0309700,PY17X_0310300,PY17X_0311400,PY17X_0313600,PY17X_0403800,PY17X_0404300,PY17X_0407900,PY17X_0408800,PY17X_0409600,PY17X_0410400,PY17X_0418900,PY17X_0502700,PY17X_0…	49.5	1.62	2.37	5.1814e-12	1.7919e-10	2.15028e-09
GO:0140535	intracellular protein-containing complex	101	63	PY17X_0206800,PY17X_0212900,PY17X_0303800,PY17X_0304800,PY17X_0411200,PY17X_0503200,PY17X_0515500,PY17X_0607700,PY17X_0613500,PY17X_0617700,PY17X_0717700,PY17X_0718300,PY17X_0720300,PY17X_0720600,PY17X_0810600,PY17X_0811400,PY17X_0812400,PY17X_0817200,PY17X_0836000,PY17X_0907100,PY17X_0919400,PY17X_0920700,PY17X_0921700,PY17X_0931500,PY17X_0943400,PY17X_0943700,PY17X_0944700,PY17X_0945600,PY17X_0…	62.4	2.04	3.91	2.29723e-11	7.33345e-10	9.53348e-09
GO:0140513	nuclear protein-containing complex	142	75	PY17X_0110200,PY17X_0304800,PY17X_0315700,PY17X_0408600,PY17X_0409200,PY17X_0409500,PY17X_0502300,PY17X_0524500,PY17X_0607700,PY17X_0610100,PY17X_0617700,PY17X_0625400,PY17X_0704600,PY17X_0708100,PY17X_0708600,PY17X_0708900,PY17X_0807900,PY17X_0814300,PY17X_0818900,PY17X_0828900,PY17X_0907100,PY17X_0917300,PY17X_0919100,PY17X_0924800,PY17X_0930800,PY17X_0931500,PY17X_0942400,PY17X_0943400,PY17X_0…	52.8	1.73	2.64	1.54284e-08	4.5734e-07	6.40277e-06
GO:0031090	organelle membrane	157	80	PY17X_0103600,PY17X_0103700,PY17X_0106900,PY17X_0107600,PY17X_0113200,PY17X_0212400,PY17X_0212500,PY17X_0303300,PY17X_0308100,PY17X_0311500,PY17X_0314500,PY17X_0406600,PY17X_0407100,PY17X_0412100,PY17X_0414900,PY17X_0418300,PY17X_0419800,PY17X_0517400,PY17X_0519300,PY17X_0521300,PY17X_0605100,PY17X_0612500,PY17X_0701800,PY17X_0708300,PY17X_0709200,PY17X_0717600,PY17X_0721300,PY17X_0820000,PY17X_0…	51	1.67	2.45	4.18771e-08	1.1586e-06	1.7379e-05
GO:1905368	peptidase complex	48	33	PY17X_0206800,PY17X_0212900,PY17X_0419800,PY17X_0503200,PY17X_0515500,PY17X_0720300,PY17X_0810600,PY17X_0811400,PY17X_0812400,PY17X_0817200,PY17X_0836000,PY17X_0919400,PY17X_0920700,PY17X_0921600,PY17X_0928200,PY17X_1012800,PY17X_1042100,PY17X_1131800,PY17X_1131900,PY17X_1209800,PY17X_1213000,PY17X_1226100,PY17X_1226300,PY17X_1230000,PY17X_1236500,PY17X_1305000,PY17X_1334400,PY17X_1338800,PY17X_1…	68.8	2.25	5.11	4.66248e-08	1.17989e-06	1.93493e-05
GO:0044391	ribosomal subunit	40	29	PY17X_0407500,PY17X_0407700,PY17X_0407800,PY17X_0413300,PY17X_0512000,PY17X_0619900,PY17X_0621800,PY17X_0709300,PY17X_0810800,PY17X_0917200,PY17X_0944000,PY17X_1014600,PY17X_1016500,PY17X_1017100,PY17X_1020900,PY17X_1040100,PY17X_1118600,PY17X_1142300,PY17X_1205000,PY17X_1205500,PY17X_1212400,PY17X_1224700,PY17X_1238200,PY17X_1308900,PY17X_1314600,PY17X_1357100,PY17X_1369900,PY17X_1409300,PY17X_1…	72.5	2.38	6.11	4.83327e-08	1.17989e-06	2.00581e-05
GO:0031981	nuclear lumen	94	53	PY17X_0062300,PY17X_0102500,PY17X_0112800,PY17X_0302100,PY17X_0304800,PY17X_0305900,PY17X_0407900,PY17X_0408600,PY17X_0409200,PY17X_0502300,PY17X_0513500,PY17X_0513600,PY17X_0617700,PY17X_0621500,PY17X_0625500,PY17X_0704600,PY17X_0808200,PY17X_0818900,PY17X_0829300,PY17X_0904400,PY17X_0907100,PY17X_0919100,PY17X_0926400,PY17X_0931500,PY17X_0939900,PY17X_0941700,PY17X_0943400,PY17X_1022300,PY17X_1…	56.4	1.85	3.02	1.28748e-07	2.96836e-06	5.34305e-05
GO:1905369	endopeptidase complex	44	30	PY17X_0206800,PY17X_0212900,PY17X_0503200,PY17X_0515500,PY17X_0720300,PY17X_0810600,PY17X_0811400,PY17X_0812400,PY17X_0817200,PY17X_0836000,PY17X_0919400,PY17X_0920700,PY17X_0921600,PY17X_0928200,PY17X_1042100,PY17X_1131800,PY17X_1131900,PY17X_1209800,PY17X_1213000,PY17X_1226100,PY17X_1226300,PY17X_1230000,PY17X_1236500,PY17X_1305000,PY17X_1334400,PY17X_1338800,PY17X_1357000,PY17X_1406600,PY17X_1…	68.2	2.24	4.97	2.57943e-07	5.63401e-06	0.000107046
GO:0000502	proteasome complex	40	28	PY17X_0206800,PY17X_0212900,PY17X_0503200,PY17X_0515500,PY17X_0720300,PY17X_0810600,PY17X_0811400,PY17X_0812400,PY17X_0817200,PY17X_0836000,PY17X_0919400,PY17X_0920700,PY17X_1042100,PY17X_1131800,PY17X_1131900,PY17X_1209800,PY17X_1213000,PY17X_1226100,PY17X_1226300,PY17X_1230000,PY17X_1236500,PY17X_1305000,PY17X_1334400,PY17X_1338800,PY17X_1357000,PY17X_1406600,PY17X_1411800,PY17X_1464400,	70	2.29	5.4	2.77081e-07	5.74942e-06	0.000114988
GO:0005759	mitochondrial matrix	20	17	PY17X_0104100,PY17X_0303300,PY17X_0416100,PY17X_0837800,PY17X_0925600,PY17X_1011600,PY17X_1016500,PY17X_1024800,PY17X_1040100,PY17X_1142300,PY17X_1207100,PY17X_1224700,PY17X_1241100,PY17X_1322000,PY17X_1355900,PY17X_1412900,PY17X_1449400,	85	2.79	13.06	6.66122e-07	1.31638e-05	0.000276441
GO:0005575	cellular component	136	68	PY17X_0103700,PY17X_0109300,PY17X_0303100,PY17X_0308200,PY17X_0414600,PY17X_0417200,PY17X_0502600,PY17X_0505200,PY17X_0507600,PY17X_0512800,PY17X_0518300,PY17X_0520900,PY17X_0611000,PY17X_0617300,PY17X_0619700,PY17X_0701800,PY17X_0810300,PY17X_0812700,PY17X_0836000,PY17X_0911600,PY17X_0912800,PY17X_0916500,PY17X_0916600,PY17X_0917700,PY17X_0919100,PY17X_0919700,PY17X_0930500,PY17X_0932000,PY17X_0…	50	1.64	2.34	1.09852e-06	2.0722e-05	0.000455884
GO:0005740	mitochondrial envelope	71	41	PY17X_0103600,PY17X_0103700,PY17X_0107600,PY17X_0212400,PY17X_0303300,PY17X_0406600,PY17X_0407100,PY17X_0519300,PY17X_0521300,PY17X_0605100,PY17X_0609600,PY17X_0612500,PY17X_0701800,PY17X_0706300,PY17X_0820000,PY17X_0831900,PY17X_0924900,PY17X_1011400,PY17X_1014300,PY17X_1015300,PY17X_1037700,PY17X_1040400,PY17X_1042200,PY17X_1117700,PY17X_1127600,PY17X_1134000,PY17X_1139100,PY17X_1139400,PY17X_1…	57.7	1.89	3.18	1.49148e-06	2.69115e-05	0.000618965
GO:0005829	cytosol	112	58	PY17X_0113800,PY17X_0212500,PY17X_0306800,PY17X_0311400,PY17X_0407400,PY17X_0407500,PY17X_0407700,PY17X_0407800,PY17X_0408800,PY17X_0512000,PY17X_0523200,PY17X_0610300,PY17X_0613400,PY17X_0614100,PY17X_0619900,PY17X_0621800,PY17X_0706600,PY17X_0709300,PY17X_0803500,PY17X_0810800,PY17X_0836400,PY17X_0905500,PY17X_0912000,PY17X_0913600,PY17X_0917700,PY17X_0921500,PY17X_0939100,PY17X_0944000,PY17X_0…	51.8	1.7	2.51	1.6073e-06	2.77929e-05	0.00066703
GO:0031967	organelle envelope	81	45	PY17X_0103600,PY17X_0103700,PY17X_0107600,PY17X_0212400,PY17X_0303300,PY17X_0406600,PY17X_0407100,PY17X_0519300,PY17X_0521300,PY17X_0605100,PY17X_0609600,PY17X_0612500,PY17X_0701800,PY17X_0706300,PY17X_0820000,PY17X_0831900,PY17X_0924900,PY17X_1011400,PY17X_1014300,PY17X_1015300,PY17X_1037700,PY17X_1040400,PY17X_1042200,PY17X_1109000,PY17X_1117700,PY17X_1127600,PY17X_1134000,PY17X_1139100,PY17X_1…	55.6	1.82	2.91	2.02243e-06	3.22811e-05	0.00083931
GO:0031975	envelope	81	45	PY17X_0103600,PY17X_0103700,PY17X_0107600,PY17X_0212400,PY17X_0303300,PY17X_0406600,PY17X_0407100,PY17X_0519300,PY17X_0521300,PY17X_0605100,PY17X_0609600,PY17X_0612500,PY17X_0701800,PY17X_0706300,PY17X_0820000,PY17X_0831900,PY17X_0924900,PY17X_1011400,PY17X_1014300,PY17X_1015300,PY17X_1037700,PY17X_1040400,PY17X_1042200,PY17X_1109000,PY17X_1117700,PY17X_1127600,PY17X_1134000,PY17X_1139100,PY17X_1…	55.6	1.82	2.91	2.02243e-06	3.22811e-05	0.00083931
GO:0005681	spliceosomal complex	50	31	PY17X_0110200,PY17X_0315700,PY17X_0409200,PY17X_0409500,PY17X_0524500,PY17X_0610100,PY17X_0708100,PY17X_0708600,PY17X_0814300,PY17X_0828900,PY17X_0917300,PY17X_0942400,PY17X_1002800,PY17X_1004500,PY17X_1037300,PY17X_1120200,PY17X_1144300,PY17X_1147000,PY17X_1311500,PY17X_1329100,PY17X_1336700,PY17X_1366700,PY17X_1368700,PY17X_1371100,PY17X_1407100,PY17X_1417200,PY17X_1426800,PY17X_1437700,PY17X_1…	62	2.03	3.78	3.69284e-06	5.67603e-05	0.00153253
GO:0031966	mitochondrial membrane	62	36	PY17X_0103600,PY17X_0103700,PY17X_0107600,PY17X_0212400,PY17X_0303300,PY17X_0406600,PY17X_0407100,PY17X_0519300,PY17X_0521300,PY17X_0605100,PY17X_0612500,PY17X_0701800,PY17X_0820000,PY17X_0924900,PY17X_1011400,PY17X_1014300,PY17X_1015300,PY17X_1037700,PY17X_1042200,PY17X_1117700,PY17X_1127600,PY17X_1134000,PY17X_1139100,PY17X_1139400,PY17X_1206200,PY17X_1213900,PY17X_1222600,PY17X_1241300,PY17X_1…	58.1	1.9	3.21	5.4871e-06	8.13266e-05	0.00227714
GO:0015934	large ribosomal subunit	20	16	PY17X_0407800,PY17X_0413300,PY17X_0709300,PY17X_0917200,PY17X_1016500,PY17X_1017100,PY17X_1020900,PY17X_1040100,PY17X_1118600,PY17X_1205500,PY17X_1212400,PY17X_1224700,PY17X_1308900,PY17X_1357100,PY17X_1369900,PY17X_1409300,	80	2.62	9.21	6.72601e-06	9.62515e-05	0.00279129
GO:0098798	mitochondrial protein-containing complex	36	24	PY17X_0212400,PY17X_0406600,PY17X_0407100,PY17X_0609600,PY17X_0820000,PY17X_0837800,PY17X_1015300,PY17X_1016500,PY17X_1040100,PY17X_1042200,PY17X_1117700,PY17X_1127600,PY17X_1134000,PY17X_1139100,PY17X_1139400,PY17X_1142300,PY17X_1213900,PY17X_1224700,PY17X_1241100,PY17X_1241300,PY17X_1242700,PY17X_1307100,PY17X_1345800,PY17X_1423800,	66.7	2.19	4.62	7.72464e-06	0.000106858	0.00320573
GO:0098588	bounding membrane of organelle	45	28	PY17X_0106900,PY17X_0212500,PY17X_0311500,PY17X_0314500,PY17X_0418300,PY17X_0708300,PY17X_0709200,PY17X_0717600,PY17X_0721300,PY17X_0905300,PY17X_0932000,PY17X_1014300,PY17X_1037700,PY17X_1109000,PY17X_1117700,PY17X_1138600,PY17X_1143800,PY17X_1222700,PY17X_1225500,PY17X_1227000,PY17X_1237400,PY17X_1242700,PY17X_1323000,PY17X_1341900,PY17X_1406800,PY17X_1419000,PY17X_1437100,PY17X_1445000,	62.2	2.04	3.81	9.94968e-06	0.000133197	0.00412912
GO:0005730	nucleolus	47	28	PY17X_0062300,PY17X_0112800,PY17X_0302100,PY17X_0304800,PY17X_0305900,PY17X_0513500,PY17X_0513600,PY17X_0621500,PY17X_0625500,PY17X_0808200,PY17X_0829300,PY17X_0904400,PY17X_0907100,PY17X_0926400,PY17X_0939900,PY17X_0941700,PY17X_1022300,PY17X_1038800,PY17X_1121600,PY17X_1206500,PY17X_1210200,PY17X_1231400,PY17X_1244300,PY17X_1328700,PY17X_1338900,PY17X_1352600,PY17X_1431700,PY17X_1463400,	59.6	1.95	3.41	3.18569e-05	0.000413145	0.0132206
GO:0022626	cytosolic ribosome	18	14	PY17X_0407500,PY17X_0407700,PY17X_0407800,PY17X_0512000,PY17X_0619900,PY17X_0621800,PY17X_0709300,PY17X_0810800,PY17X_0944000,PY17X_1014600,PY17X_1020900,PY17X_1357100,PY17X_1369900,PY17X_1409300,	77.8	2.55	8.04	4.69082e-05	0.000565411	0.0194669
GO:0016469	proton-transporting two-sector ATPase complex	18	14	PY17X_0208600,PY17X_0314300,PY17X_0806200,PY17X_0838700,PY17X_0910300,PY17X_1005200,PY17X_1227000,PY17X_1237400,PY17X_1332800,PY17X_1406800,PY17X_1411600,PY17X_1412200,PY17X_1423800,PY17X_1452800,	77.8	2.55	8.04	4.69082e-05	0.000565411	0.0194669
GO:0016020	membrane	104	51	PY17X_0103700,PY17X_0109300,PY17X_0303100,PY17X_0308200,PY17X_0414600,PY17X_0417200,PY17X_0502600,PY17X_0505200,PY17X_0507600,PY17X_0520900,PY17X_0611000,PY17X_0617300,PY17X_0619700,PY17X_0701800,PY17X_0810300,PY17X_0911600,PY17X_0912800,PY17X_0916500,PY17X_0916600,PY17X_0930500,PY17X_0932000,PY17X_0933400,PY17X_0940800,PY17X_1011400,PY17X_1014400,PY17X_1015300,PY17X_1035000,PY17X_1037600,PY17X_1…	49	1.61	2.24	4.78671e-05	0.000565411	0.0198649
GO:0044428	obsolete nuclear part	41	25	PY17X_0062300,PY17X_0112800,PY17X_0302100,PY17X_0304800,PY17X_0305900,PY17X_0513500,PY17X_0513600,PY17X_0621500,PY17X_0625500,PY17X_0808200,PY17X_0829300,PY17X_0904400,PY17X_0926400,PY17X_0939900,PY17X_0941700,PY17X_1022300,PY17X_1038800,PY17X_1121600,PY17X_1206500,PY17X_1210200,PY17X_1231400,PY17X_1244300,PY17X_1338900,PY17X_1352600,PY17X_1463400,	61	2	3.61	4.90477e-05	0.000565411	0.0203548
GO:0033178	proton-transporting two-sector ATPase complex, catalytic domain	11	10	PY17X_0208600,PY17X_0314300,PY17X_0838700,PY17X_0910300,PY17X_1005200,PY17X_1406800,PY17X_1411600,PY17X_1412200,PY17X_1423800,PY17X_1452800,	90.9	2.98	22.94	5.43091e-05	0.000599747	0.0225383
GO:0019866	organelle inner membrane	55	31	PY17X_0103600,PY17X_0103700,PY17X_0212400,PY17X_0303300,PY17X_0406600,PY17X_0407100,PY17X_0519300,PY17X_0521300,PY17X_0605100,PY17X_0612500,PY17X_0701800,PY17X_0820000,PY17X_0924900,PY17X_1011400,PY17X_1015300,PY17X_1042200,PY17X_1127600,PY17X_1134000,PY17X_1139100,PY17X_1139400,PY17X_1206200,PY17X_1213900,PY17X_1222600,PY17X_1241300,PY17X_1248100,PY17X_1307100,PY17X_1345800,PY17X_1359600,PY17X_1…	56.4	1.85	2.99	5.49166e-05	0.000599747	0.0227904
GO:0030684	preribosome	31	20	PY17X_0112800,PY17X_0214900,PY17X_0302100,PY17X_0305900,PY17X_0939900,PY17X_0941700,PY17X_1022300,PY17X_1038800,PY17X_1135500,PY17X_1144800,PY17X_1206500,PY17X_1214700,PY17X_1230600,PY17X_1238200,PY17X_1328700,PY17X_1338900,PY17X_1402800,PY17X_1435200,PY17X_1463400,PY17X_1467000,	64.5	2.12	4.19	9.14422e-05	0.000973039	0.0379485
GO:0005743	mitochondrial inner membrane	54	30	PY17X_0103600,PY17X_0103700,PY17X_0212400,PY17X_0303300,PY17X_0406600,PY17X_0407100,PY17X_0519300,PY17X_0521300,PY17X_0605100,PY17X_0612500,PY17X_0701800,PY17X_0820000,PY17X_0924900,PY17X_1011400,PY17X_1015300,PY17X_1042200,PY17X_1127600,PY17X_1134000,PY17X_1139100,PY17X_1139400,PY17X_1206200,PY17X_1213900,PY17X_1222600,PY17X_1241300,PY17X_1307100,PY17X_1345800,PY17X_1359600,PY17X_1404300,PY17X_1…	55.6	1.82	2.89	0.000103964	0.00107862	0.043145
GO:0005839	proteasome core complex	15	12	PY17X_0206800,PY17X_0212900,PY17X_0811400,PY17X_0836000,PY17X_1131800,PY17X_1131900,PY17X_1213000,PY17X_1226300,PY17X_1230000,PY17X_1236500,PY17X_1305000,PY17X_1338800,	80	2.62	9.18	0.000106939	0.00108243	0.0443798
GO:0022624	proteasome accessory complex	14	11	PY17X_0503200,PY17X_0810600,PY17X_0812400,PY17X_0817200,PY17X_0919400,PY17X_1042100,PY17X_1209800,PY17X_1226100,PY17X_1334400,PY17X_1406600,PY17X_1464400,	78.6	2.58	8.41	0.000284258	0.00280874	0.117967
GO:0005654	nucleoplasm	31	19	PY17X_0407900,PY17X_0409200,PY17X_0617700,PY17X_0704600,PY17X_0818900,PY17X_0931500,PY17X_0941700,PY17X_0943400,PY17X_1038800,PY17X_1106900,PY17X_1128800,PY17X_1139600,PY17X_1213300,PY17X_1216000,PY17X_1405100,PY17X_1415100,PY17X_1417100,PY17X_1431700,PY17X_1459600,	61.3	2.01	3.64	0.000365292	0.00352549	0.151596
GO:0012505	endomembrane system	163	70	PY17X_0106900,PY17X_0113200,PY17X_0212500,PY17X_0311500,PY17X_0314500,PY17X_0411200,PY17X_0412100,PY17X_0414900,PY17X_0418300,PY17X_0419800,PY17X_0421000,PY17X_0502600,PY17X_0517400,PY17X_0520900,PY17X_0613500,PY17X_0703100,PY17X_0708300,PY17X_0709200,PY17X_0713500,PY17X_0717600,PY17X_0718900,PY17X_0720600,PY17X_0721300,PY17X_0818500,PY17X_0822200,PY17X_0905300,PY17X_0905500,PY17X_0921600,PY17X_0…	42.9	1.41	1.75	0.000421578	0.00397625	0.174955
GO:0022627	cytosolic small ribosomal subunit	9	8	PY17X_0407500,PY17X_0407700,PY17X_0512000,PY17X_0619900,PY17X_0621800,PY17X_0810800,PY17X_0944000,PY17X_1014600,	88.9	2.91	18.33	0.000485531	0.00447768	0.201496
GO:0012506	vesicle membrane	19	13	PY17X_0106900,PY17X_0212500,PY17X_0311500,PY17X_0314500,PY17X_0418300,PY17X_0708300,PY17X_0717600,PY17X_0905300,PY17X_0932000,PY17X_1138600,PY17X_1225500,PY17X_1323000,PY17X_1437100,	68.4	2.24	4.97	0.00071924	0.00629833	0.298485
GO:0030659	cytoplasmic vesicle membrane	19	13	PY17X_0106900,PY17X_0212500,PY17X_0311500,PY17X_0314500,PY17X_0418300,PY17X_0708300,PY17X_0717600,PY17X_0905300,PY17X_0932000,PY17X_1138600,PY17X_1225500,PY17X_1323000,PY17X_1437100,	68.4	2.24	4.97	0.00071924	0.00629833	0.298485
GO:0005838	proteasome regulatory particle	13	10	PY17X_0503200,PY17X_0810600,PY17X_0817200,PY17X_0919400,PY17X_1042100,PY17X_1209800,PY17X_1226100,PY17X_1334400,PY17X_1406600,PY17X_1464400,	76.9	2.52	7.64	0.00074289	0.00629833	0.308299
GO:0030120	vesicle coat	17	12	PY17X_0106900,PY17X_0311500,PY17X_0314500,PY17X_0418300,PY17X_0708300,PY17X_0717600,PY17X_0905300,PY17X_0932000,PY17X_1138600,PY17X_1225500,PY17X_1323000,PY17X_1437100,	70.6	2.31	5.51	0.000758835	0.00629833	0.314917
GO:0030662	coated vesicle membrane	17	12	PY17X_0106900,PY17X_0311500,PY17X_0314500,PY17X_0418300,PY17X_0708300,PY17X_0717600,PY17X_0905300,PY17X_0932000,PY17X_1138600,PY17X_1225500,PY17X_1323000,PY17X_1437100,	70.6	2.31	5.51	0.000758835	0.00629833	0.314917
GO:0098800	inner mitochondrial membrane protein complex	24	15	PY17X_0212400,PY17X_0406600,PY17X_0407100,PY17X_0820000,PY17X_1015300,PY17X_1042200,PY17X_1127600,PY17X_1134000,PY17X_1139100,PY17X_1139400,PY17X_1213900,PY17X_1241300,PY17X_1307100,PY17X_1345800,PY17X_1423800,	62.5	2.05	3.83	0.00115708	0.00941545	0.480188
GO:0101031	chaperone complex	8	7	PY17X_0311400,PY17X_0407400,PY17X_0408800,PY17X_0917700,PY17X_1135600,PY17X_1221400,PY17X_1446600,	87.5	2.87	16.02	0.00142778	0.0107732	0.592528
GO:0005832	chaperonin-containing T-complex	8	7	PY17X_0311400,PY17X_0407400,PY17X_0408800,PY17X_0917700,PY17X_1135600,PY17X_1221400,PY17X_1446600,	87.5	2.87	16.02	0.00142778	0.0107732	0.592528
GO:0005666	RNA polymerase III complex	8	7	PY17X_0304800,PY17X_0607700,PY17X_0907100,PY17X_0944700,PY17X_1023800,PY17X_1348800,PY17X_1431700,	87.5	2.87	16.02	0.00142778	0.0107732	0.592528
GO:0042555	MCM complex	8	7	PY17X_0612700,PY17X_0617900,PY17X_0805800,PY17X_1027300,PY17X_1032900,PY17X_1133000,PY17X_1417300,	87.5	2.87	16.02	0.00142778	0.0107732	0.592528
GO:0015935	small ribosomal subunit	20	13	PY17X_0407500,PY17X_0407700,PY17X_0512000,PY17X_0619900,PY17X_0621800,PY17X_0810800,PY17X_0944000,PY17X_1014600,PY17X_1142300,PY17X_1205000,PY17X_1238200,PY17X_1314600,PY17X_1418000,	65	2.13	4.26	0.00148381	0.0108377	0.615779
GO:0030117	membrane coat	29	17	PY17X_0106900,PY17X_0215700,PY17X_0311500,PY17X_0314500,PY17X_0418300,PY17X_0420100,PY17X_0708300,PY17X_0717600,PY17X_0905300,PY17X_0930600,PY17X_0932000,PY17X_1117800,PY17X_1138600,PY17X_1225500,PY17X_1323000,PY17X_1411700,PY17X_1437100,	58.6	1.92	3.26	0.00151466	0.0108377	0.628584
GO:0048475	coated membrane	29	17	PY17X_0106900,PY17X_0215700,PY17X_0311500,PY17X_0314500,PY17X_0418300,PY17X_0420100,PY17X_0708300,PY17X_0717600,PY17X_0905300,PY17X_0930600,PY17X_0932000,PY17X_1117800,PY17X_1138600,PY17X_1225500,PY17X_1323000,PY17X_1411700,PY17X_1437100,	58.6	1.92	3.26	0.00151466	0.0108377	0.628584
GO:0030135	coated vesicle	18	12	PY17X_0106900,PY17X_0311500,PY17X_0314500,PY17X_0418300,PY17X_0708300,PY17X_0717600,PY17X_0905300,PY17X_0932000,PY17X_1138600,PY17X_1225500,PY17X_1323000,PY17X_1437100,	66.7	2.19	4.59	0.00164682	0.0115836	0.683432
GO:0033180	proton-transporting V-type ATPase, V1 domain	5	5	PY17X_0208600,PY17X_0910300,PY17X_1005200,PY17X_1406800,PY17X_1412200,	100	3.28	inf	0.00262755	0.017876	1
GO:0071013	catalytic step 2 spliceosome	5	5	PY17X_0315700,PY17X_0524500,PY17X_0708100,PY17X_1371100,PY17X_1437700,	100	3.28	inf	0.00262755	0.017876	1
GO:0019773	proteasome core complex, alpha-subunit complex	7	6	PY17X_0212900,PY17X_0811400,PY17X_1131800,PY17X_1131900,PY17X_1226300,PY17X_1305000,	85.7	2.81	13.72	0.00413758	0.0268806	1
GO:0008540	proteasome regulatory particle, base subcomplex	7	6	PY17X_0919400,PY17X_1209800,PY17X_1226100,PY17X_1334400,PY17X_1406600,PY17X_1464400,	85.7	2.81	13.72	0.00413758	0.0268806	1
GO:0030880	RNA polymerase complex	24	14	PY17X_0303800,PY17X_0304800,PY17X_0607700,PY17X_0617700,PY17X_0907100,PY17X_0944700,PY17X_1023800,PY17X_1106900,PY17X_1216000,PY17X_1330700,PY17X_1348800,PY17X_1405100,PY17X_1415100,PY17X_1431700,	58.3	1.91	3.21	0.00420986	0.0268806	1
GO:0009536	plastid	141	58	PY17X_0210100,PY17X_0306200,PY17X_0306300,PY17X_0312900,PY17X_0408000,PY17X_0412600,PY17X_0414900,PY17X_0505200,PY17X_0508100,PY17X_0519100,PY17X_0607700,PY17X_0617300,PY17X_0715100,PY17X_0718300,PY17X_0805300,PY17X_0825600,PY17X_0829400,PY17X_0838200,PY17X_0915300,PY17X_0933500,PY17X_0934900,PY17X_1024700,PY17X_1028300,PY17X_1037700,PY17X_1103900,PY17X_1104700,PY17X_1109000,PY17X_1109500,PY17X_1…	41.1	1.35	1.62	0.00421021	0.0268806	1
GO:0030687	preribosome, large subunit precursor	11	8	PY17X_0112800,PY17X_0214900,PY17X_0302100,PY17X_0941700,PY17X_1022300,PY17X_1038800,PY17X_1144800,PY17X_1467000,	72.7	2.38	6.1	0.00476663	0.0286689	1
GO:0033176	proton-transporting V-type ATPase complex	11	8	PY17X_0208600,PY17X_0910300,PY17X_1005200,PY17X_1227000,PY17X_1237400,PY17X_1332800,PY17X_1406800,PY17X_1412200,	72.7	2.38	6.1	0.00476663	0.0286689	1
GO:0030660	Golgi-associated vesicle membrane	11	8	PY17X_0106900,PY17X_0418300,PY17X_0717600,PY17X_0905300,PY17X_0932000,PY17X_1225500,PY17X_1323000,PY17X_1437100,	72.7	2.38	6.1	0.00476663	0.0286689	1
GO:0005798	Golgi-associated vesicle	11	8	PY17X_0106900,PY17X_0418300,PY17X_0717600,PY17X_0905300,PY17X_0932000,PY17X_1225500,PY17X_1323000,PY17X_1437100,	72.7	2.38	6.1	0.00476663	0.0286689	1
GO:0055029	nuclear DNA-directed RNA polymerase complex	22	13	PY17X_0304800,PY17X_0607700,PY17X_0617700,PY17X_0907100,PY17X_0944700,PY17X_1023800,PY17X_1106900,PY17X_1216000,PY17X_1330700,PY17X_1348800,PY17X_1405100,PY17X_1415100,PY17X_1431700,	59.1	1.94	3.31	0.00497831	0.0290986	1
GO:0000428	DNA-directed RNA polymerase complex	22	13	PY17X_0304800,PY17X_0607700,PY17X_0617700,PY17X_0907100,PY17X_0944700,PY17X_1023800,PY17X_1106900,PY17X_1216000,PY17X_1330700,PY17X_1348800,PY17X_1405100,PY17X_1415100,PY17X_1431700,	59.1	1.94	3.31	0.00497831	0.0290986	1
GO:0030015	CCR4-NOT core complex	4	4	PY17X_0921700,PY17X_0945600,PY17X_1027900,PY17X_1207500,	100	3.28	inf	0.00863123	0.0497495	1
GO:0032993	protein-DNA complex	14	9	PY17X_0110400,PY17X_0408600,PY17X_0502300,PY17X_0944300,PY17X_1118100,PY17X_1118200,PY17X_1220800,PY17X_1330700,PY17X_1422300,	64.3	2.11	4.12	0.00924207	0.0525405	1
GO:0000228	nuclear chromosome	12	8	PY17X_0408600,PY17X_0502300,PY17X_0919100,PY17X_0943400,PY17X_1130600,PY17X_1139600,PY17X_1330700,PY17X_1451400,	66.7	2.19	4.58	0.0104926	0.0559429	1
GO:0061695	transferase complex, transferring phosphorus-containing groups	26	14	PY17X_0303800,PY17X_0304800,PY17X_0607700,PY17X_0617700,PY17X_0907100,PY17X_0944700,PY17X_1023800,PY17X_1106900,PY17X_1216000,PY17X_1330700,PY17X_1348800,PY17X_1405100,PY17X_1415100,PY17X_1431700,	53.8	1.77	2.67	0.0108414	0.0559429	1
GO:0030118	clathrin coat	10	7	PY17X_0215700,PY17X_0314500,PY17X_0930600,PY17X_0932000,PY17X_1323000,PY17X_1411700,PY17X_1437100,	70	2.29	5.34	0.0116106	0.0559429	1
GO:0005751	mitochondrial respiratory chain complex IV	10	7	PY17X_0407100,PY17X_0820000,PY17X_1015300,PY17X_1042200,PY17X_1139100,PY17X_1139400,PY17X_1241300,	70	2.29	5.34	0.0116106	0.0559429	1
GO:0035267	NuA4 histone acetyltransferase complex	6	5	PY17X_0931500,PY17X_0943400,PY17X_1128800,PY17X_1139600,PY17X_1417100,	83.3	2.73	11.43	0.0117679	0.0559429	1
GO:0043189	H4/H2A histone acetyltransferase complex	6	5	PY17X_0931500,PY17X_0943400,PY17X_1128800,PY17X_1139600,PY17X_1417100,	83.3	2.73	11.43	0.0117679	0.0559429	1
GO:0045259	proton-transporting ATP synthase complex	6	5	PY17X_0314300,PY17X_0806200,PY17X_1411600,PY17X_1423800,PY17X_1452800,	83.3	2.73	11.43	0.0117679	0.0559429	1
GO:0005761	mitochondrial ribosome	6	5	PY17X_0416100,PY17X_1016500,PY17X_1040100,PY17X_1142300,PY17X_1224700,	83.3	2.73	11.43	0.0117679	0.0559429	1
GO:1902562	H4 histone acetyltransferase complex	6	5	PY17X_0931500,PY17X_0943400,PY17X_1128800,PY17X_1139600,PY17X_1417100,	83.3	2.73	11.43	0.0117679	0.0559429	1
GO:0000313	organellar ribosome	6	5	PY17X_0416100,PY17X_1016500,PY17X_1040100,PY17X_1142300,PY17X_1224700,	83.3	2.73	11.43	0.0117679	0.0559429	1
GO:0005746	mitochondrial respirasome	19	11	PY17X_0406600,PY17X_0407100,PY17X_0820000,PY17X_1015300,PY17X_1042200,PY17X_1139100,PY17X_1139400,PY17X_1213900,PY17X_1241300,PY17X_1307100,PY17X_1345800,	57.9	1.9	3.15	0.0118905	0.0559429	1
GO:0031968	organelle outer membrane	8	6	PY17X_1014300,PY17X_1037700,PY17X_1109000,PY17X_1117700,PY17X_1242700,PY17X_1445000,	75	2.46	6.86	0.012267	0.0559429	1
GO:0030131	clathrin adaptor complex	8	6	PY17X_0215700,PY17X_0314500,PY17X_0930600,PY17X_0932000,PY17X_1323000,PY17X_1411700,	75	2.46	6.86	0.012267	0.0559429	1
GO:0019867	outer membrane	8	6	PY17X_1014300,PY17X_1037700,PY17X_1109000,PY17X_1117700,PY17X_1242700,PY17X_1445000,	75	2.46	6.86	0.012267	0.0559429	1
GO:0033647	host intracellular organelle	8	6	PY17X_0921700,PY17X_1142000,PY17X_1207500,PY17X_1213300,PY17X_1404800,PY17X_1427100,	75	2.46	6.86	0.012267	0.0559429	1
GO:0033648	host intracellular membrane-bounded organelle	8	6	PY17X_0921700,PY17X_1142000,PY17X_1207500,PY17X_1213300,PY17X_1404800,PY17X_1427100,	75	2.46	6.86	0.012267	0.0559429	1
GO:0042025	host cell nucleus	8	6	PY17X_0921700,PY17X_1142000,PY17X_1207500,PY17X_1213300,PY17X_1404800,PY17X_1427100,	75	2.46	6.86	0.012267	0.0559429	1
GO:0005694	chromosome	8	6	PY17X_0512800,PY17X_0919100,PY17X_1109800,PY17X_1309100,PY17X_1418600,PY17X_1435100,	75	2.46	6.86	0.012267	0.0559429	1
GO:0005783	endoplasmic reticulum	113	46	PY17X_0113200,PY17X_0311500,PY17X_0411200,PY17X_0412100,PY17X_0414900,PY17X_0419800,PY17X_0517400,PY17X_0520900,PY17X_0613500,PY17X_0703100,PY17X_0708300,PY17X_0709200,PY17X_0713500,PY17X_0718900,PY17X_0720600,PY17X_0818500,PY17X_0822200,PY17X_0921600,PY17X_0926300,PY17X_0928200,PY17X_0933200,PY17X_0936300,PY17X_0940900,PY17X_1012800,PY17X_1029000,PY17X_1034900,PY17X_1117900,PY17X_1128500,PY17X_1…	40.7	1.33	1.58	0.0126016	0.0568443	1
GO:0120114	Sm-like protein family complex	24	13	PY17X_0315700,PY17X_0409500,PY17X_0708600,PY17X_0924800,PY17X_1133600,PY17X_1137800,PY17X_1144300,PY17X_1205300,PY17X_1368700,PY17X_1409600,PY17X_1426800,PY17X_1448700,PY17X_1451900,	54.2	1.78	2.71	0.0131171	0.0579105	1
GO:0030532	small nuclear ribonucleoprotein complex	24	13	PY17X_0315700,PY17X_0409500,PY17X_0708600,PY17X_0924800,PY17X_1133600,PY17X_1137800,PY17X_1144300,PY17X_1205300,PY17X_1368700,PY17X_1409600,PY17X_1426800,PY17X_1448700,PY17X_1451900,	54.2	1.78	2.71	0.0131171	0.0579105	1
GO:1990204	oxidoreductase complex	17	10	PY17X_0406600,PY17X_0407000,PY17X_0614100,PY17X_0917000,PY17X_0934900,PY17X_1039000,PY17X_1213900,PY17X_1307100,PY17X_1345800,PY17X_1434200,	58.8	1.93	3.27	0.014204	0.0620491	1
GO:0032040	small-subunit processome	13	8	PY17X_1135500,PY17X_1206500,PY17X_1214700,PY17X_1230600,PY17X_1238200,PY17X_1328700,PY17X_1402800,PY17X_1463400,	61.5	2.02	3.66	0.0200561	0.0867007	1
GO:0098803	respiratory chain complex	28	14	PY17X_0406600,PY17X_0407100,PY17X_0511100,PY17X_0820000,PY17X_1015300,PY17X_1042200,PY17X_1139100,PY17X_1139400,PY17X_1213900,PY17X_1241300,PY17X_1307100,PY17X_1342700,PY17X_1345800,PY17X_1365200,	50	1.64	2.29	0.0236486	0.101177	1
GO:0005794	Golgi apparatus	44	20	PY17X_0106900,PY17X_0212500,PY17X_0411200,PY17X_0418300,PY17X_0502600,PY17X_0613500,PY17X_0717600,PY17X_0718900,PY17X_0720600,PY17X_0721300,PY17X_0905300,PY17X_0905500,PY17X_0932000,PY17X_0938300,PY17X_1225500,PY17X_1319300,PY17X_1320000,PY17X_1323000,PY17X_1341900,PY17X_1437100,	45.5	1.49	1.91	0.025421	0.104075	1
GO:0070469	respirasome	31	15	PY17X_0406600,PY17X_0407100,PY17X_0511100,PY17X_0820000,PY17X_1015300,PY17X_1040400,PY17X_1042200,PY17X_1139100,PY17X_1139400,PY17X_1213900,PY17X_1241300,PY17X_1307100,PY17X_1342700,PY17X_1345800,PY17X_1365200,	48.4	1.59	2.15	0.0272723	0.104075	1
GO:0005657	replication fork	9	6	PY17X_0315200,PY17X_0408600,PY17X_0502300,PY17X_1330600,PY17X_1330700,PY17X_1457600,	66.7	2.19	4.57	0.0273497	0.104075	1
GO:0022625	cytosolic large ribosomal subunit	9	6	PY17X_0407800,PY17X_0709300,PY17X_1020900,PY17X_1357100,PY17X_1369900,PY17X_1409300,	66.7	2.19	4.57	0.0273497	0.104075	1
GO:0000786	nucleosome	9	6	PY17X_0110400,PY17X_0944300,PY17X_1118100,PY17X_1118200,PY17X_1220800,PY17X_1422300,	66.7	2.19	4.57	0.0273497	0.104075	1
GO:0031248	protein acetyltransferase complex	9	6	PY17X_0931500,PY17X_0943400,PY17X_1128800,PY17X_1139600,PY17X_1204800,PY17X_1417100,	66.7	2.19	4.57	0.0273497	0.104075	1
GO:1902493	acetyltransferase complex	9	6	PY17X_0931500,PY17X_0943400,PY17X_1128800,PY17X_1139600,PY17X_1204800,PY17X_1417100,	66.7	2.19	4.57	0.0273497	0.104075	1
GO:0030658	transport vesicle membrane	9	6	PY17X_0311500,PY17X_0708300,PY17X_0932000,PY17X_1138600,PY17X_1323000,PY17X_1437100,	66.7	2.19	4.57	0.0273497	0.104075	1
GO:0000315	organellar large ribosomal subunit	3	3	PY17X_1016500,PY17X_1040100,PY17X_1224700,	100	3.28	inf	0.0283386	0.104075	1
GO:0005762	mitochondrial large ribosomal subunit	3	3	PY17X_1016500,PY17X_1040100,PY17X_1224700,	100	3.28	inf	0.0283386	0.104075	1
GO:0044538	host cell periphery	3	3	PY17X_0913600,PY17X_0931500,PY17X_1139600,	100	3.28	inf	0.0283386	0.104075	1
GO:0044311	exoneme	3	3	PY17X_0912900,PY17X_1108200,PY17X_1225700,	100	3.28	inf	0.0283386	0.104075	1
GO:0005929	cilium	3	3	PY17X_0838000,PY17X_1109900,PY17X_1366300,	100	3.28	inf	0.0283386	0.104075	1
GO:0005968	Rab-protein geranylgeranyltransferase complex	3	3	PY17X_0102900,PY17X_1310200,PY17X_1432300,	100	3.28	inf	0.0283386	0.104075	1
GO:0009331	glycerol-3-phosphate dehydrogenase complex	3	3	PY17X_0407000,PY17X_0934900,PY17X_1434200,	100	3.28	inf	0.0283386	0.104075	1
GO:0030904	retromer complex	3	3	PY17X_0939100,PY17X_1037900,PY17X_1465800,	100	3.28	inf	0.0283386	0.104075	1
GO:0020011	apicoplast	133	51	PY17X_0210100,PY17X_0306200,PY17X_0306300,PY17X_0312900,PY17X_0408000,PY17X_0412600,PY17X_0414900,PY17X_0505200,PY17X_0508100,PY17X_0519100,PY17X_0607700,PY17X_0617300,PY17X_0715100,PY17X_0718300,PY17X_0805300,PY17X_0825600,PY17X_0829400,PY17X_0838200,PY17X_0915300,PY17X_0933500,PY17X_0934900,PY17X_1024700,PY17X_1028300,PY17X_1103900,PY17X_1104700,PY17X_1109000,PY17X_1109500,PY17X_1110300,PY17X_1…	38.3	1.26	1.43	0.0305975	0.107564	1
GO:0000123	histone acetyltransferase complex	7	5	PY17X_0931500,PY17X_0943400,PY17X_1128800,PY17X_1139600,PY17X_1417100,	71.4	2.34	5.71	0.0308435	0.107564	1
GO:0030663	COPI-coated vesicle membrane	7	5	PY17X_0106900,PY17X_0418300,PY17X_0717600,PY17X_0905300,PY17X_1225500,	71.4	2.34	5.71	0.0308435	0.107564	1
GO:0005741	mitochondrial outer membrane	7	5	PY17X_1014300,PY17X_1037700,PY17X_1117700,PY17X_1242700,PY17X_1445000,	71.4	2.34	5.71	0.0308435	0.107564	1
GO:0030137	COPI-coated vesicle	7	5	PY17X_0106900,PY17X_0418300,PY17X_0717600,PY17X_0905300,PY17X_1225500,	71.4	2.34	5.71	0.0308435	0.107564	1
GO:0030126	COPI vesicle coat	7	5	PY17X_0106900,PY17X_0418300,PY17X_0717600,PY17X_0905300,PY17X_1225500,	71.4	2.34	5.71	0.0308435	0.107564	1
GO:0030665	clathrin-coated vesicle membrane	5	4	PY17X_0314500,PY17X_0932000,PY17X_1323000,PY17X_1437100,	80	2.62	9.14	0.032646	0.110147	1
GO:0030136	clathrin-coated vesicle	5	4	PY17X_0314500,PY17X_0932000,PY17X_1323000,PY17X_1437100,	80	2.62	9.14	0.032646	0.110147	1
GO:0045261	proton-transporting ATP synthase complex, catalytic core F(1)	5	4	PY17X_0314300,PY17X_1411600,PY17X_1423800,PY17X_1452800,	80	2.62	9.14	0.032646	0.110147	1
GO:0030125	clathrin vesicle coat	5	4	PY17X_0314500,PY17X_0932000,PY17X_1323000,PY17X_1437100,	80	2.62	9.14	0.032646	0.110147	1
GO:0099080	supramolecular complex	45	20	PY17X_0204100,PY17X_0205600,PY17X_0215400,PY17X_0404300,PY17X_0407900,PY17X_0415700,PY17X_0417100,PY17X_0418900,PY17X_0420500,PY17X_0508400,PY17X_0524100,PY17X_0618400,PY17X_0838000,PY17X_0927400,PY17X_1116900,PY17X_1230100,PY17X_1230500,PY17X_1311300,PY17X_1364500,PY17X_1441700,	44.4	1.46	1.83	0.0329836	0.110389	1
GO:0140534	endoplasmic reticulum protein-containing complex	24	12	PY17X_0412100,PY17X_0419800,PY17X_0709200,PY17X_0921600,PY17X_0928200,PY17X_1012800,PY17X_1034900,PY17X_1137900,PY17X_1143800,PY17X_1351100,PY17X_1419000,PY17X_1428400,	50	1.64	2.29	0.0352157	0.115988	1
GO:0070069	cytochrome complex	24	12	PY17X_0406600,PY17X_0407100,PY17X_0511100,PY17X_0820000,PY17X_1015300,PY17X_1042200,PY17X_1139100,PY17X_1139400,PY17X_1213900,PY17X_1241300,PY17X_1307100,PY17X_1345800,	50	1.64	2.29	0.0352157	0.115988	1
GO:0097525	spliceosomal snRNP complex	22	11	PY17X_0409500,PY17X_0708600,PY17X_1133600,PY17X_1137800,PY17X_1144300,PY17X_1205300,PY17X_1368700,PY17X_1409600,PY17X_1426800,PY17X_1448700,PY17X_1451900,	50	1.64	2.29	0.0431199	0.140904	1
GO:0044815	DNA packaging complex	17	9	PY17X_0110400,PY17X_0821300,PY17X_0944300,PY17X_1109800,PY17X_1118100,PY17X_1118200,PY17X_1220800,PY17X_1418600,PY17X_1422300,	52.9	1.74	2.57	0.0442974	0.14185	1
GO:0031410	cytoplasmic vesicle	49	21	PY17X_0106900,PY17X_0212500,PY17X_0311500,PY17X_0314500,PY17X_0418300,PY17X_0421000,PY17X_0505200,PY17X_0708300,PY17X_0717600,PY17X_0905300,PY17X_0932000,PY17X_0933200,PY17X_1138600,PY17X_1144700,PY17X_1225500,PY17X_1227600,PY17X_1321900,PY17X_1323000,PY17X_1437100,PY17X_1443700,PY17X_1463300,	42.9	1.41	1.72	0.044435	0.14185	1
GO:0097708	intracellular vesicle	49	21	PY17X_0106900,PY17X_0212500,PY17X_0311500,PY17X_0314500,PY17X_0418300,PY17X_0421000,PY17X_0505200,PY17X_0708300,PY17X_0717600,PY17X_0905300,PY17X_0932000,PY17X_0933200,PY17X_1138600,PY17X_1144700,PY17X_1225500,PY17X_1227600,PY17X_1321900,PY17X_1323000,PY17X_1437100,PY17X_1443700,PY17X_1463300,	42.9	1.41	1.72	0.044435	0.14185	1
GO:0005622	intracellular	25	12	PY17X_0518300,PY17X_0812700,PY17X_0836000,PY17X_0917700,PY17X_0919700,PY17X_0945400,PY17X_1039000,PY17X_1239000,PY17X_1308900,PY17X_1322200,PY17X_1325000,PY17X_1461900,	48	1.57	2.11	0.0494131	0.152291	1
GO:0099512	supramolecular fiber	33	15	PY17X_0204100,PY17X_0205600,PY17X_0215400,PY17X_0404300,PY17X_0407900,PY17X_0418900,PY17X_0420500,PY17X_0508400,PY17X_0524100,PY17X_0618400,PY17X_0838000,PY17X_0927400,PY17X_1230100,PY17X_1230500,PY17X_1311300,	45.5	1.49	1.91	0.0495403	0.152291	1
GO:0099081	supramolecular polymer	33	15	PY17X_0204100,PY17X_0205600,PY17X_0215400,PY17X_0404300,PY17X_0407900,PY17X_0418900,PY17X_0420500,PY17X_0508400,PY17X_0524100,PY17X_0618400,PY17X_0838000,PY17X_0927400,PY17X_1230100,PY17X_1230500,PY17X_1311300,	45.5	1.49	1.91	0.0495403	0.152291	1
GO:0005874	microtubule	33	15	PY17X_0204100,PY17X_0205600,PY17X_0215400,PY17X_0404300,PY17X_0407900,PY17X_0418900,PY17X_0420500,PY17X_0508400,PY17X_0524100,PY17X_0618400,PY17X_0838000,PY17X_0927400,PY17X_1230100,PY17X_1230500,PY17X_1311300,	45.5	1.49	1.91	0.0495403	0.152291	1
GO:0099513	polymeric cytoskeletal fiber	33	15	PY17X_0204100,PY17X_0205600,PY17X_0215400,PY17X_0404300,PY17X_0407900,PY17X_0418900,PY17X_0420500,PY17X_0508400,PY17X_0524100,PY17X_0618400,PY17X_0838000,PY17X_0927400,PY17X_1230100,PY17X_1230500,PY17X_1311300,	45.5	1.49	1.91	0.0495403	0.152291	1

## Sheet: Molecular Function
ID	Name	Bgd count	Result count	Result gene list	Pct of bgd	Fold enrichment	Odds ratio	P-value	Benjamini	Bonferroni
GO:0043167	ion binding	750	402	PY17X_0102400,PY17X_0102500,PY17X_0102900,PY17X_0103600,PY17X_0104100,PY17X_0105600,PY17X_0107000,PY17X_0107300,PY17X_0112800,PY17X_0113800,PY17X_0203700,PY17X_0203900,PY17X_0204100,PY17X_0204200,PY17X_0205200,PY17X_0207000,PY17X_0207700,PY17X_0208400,PY17X_0210100,PY17X_0212700,PY17X_0215400,PY17X_0302900,PY17X_0304800,PY17X_0307400,PY17X_0309200,PY17X_0311400,PY17X_0312900,PY17X_0313200,PY17X_0…	53.6	1.76	3.29	1.18908e-47	9.65531e-45	9.65531e-45
GO:0003674	molecular function	558	308	PY17X_0102500,PY17X_0102900,PY17X_0103600,PY17X_0103700,PY17X_0105300,PY17X_0106900,PY17X_0109600,PY17X_0110100,PY17X_0110800,PY17X_0113300,PY17X_0113800,PY17X_0203900,PY17X_0204100,PY17X_0204200,PY17X_0208900,PY17X_0212700,PY17X_0215400,PY17X_0302300,PY17X_0302900,PY17X_0303800,PY17X_0304900,PY17X_0305200,PY17X_0307400,PY17X_0307600,PY17X_0309600,PY17X_0312300,PY17X_0313200,PY17X_0314500,PY17X_0…	55.2	1.81	3.32	1.3544e-38	3.93268e-36	1.09978e-35
GO:1901265	nucleoside phosphate binding	522	293	PY17X_0102500,PY17X_0103600,PY17X_0104100,PY17X_0105600,PY17X_0112800,PY17X_0113800,PY17X_0203700,PY17X_0203900,PY17X_0204100,PY17X_0204200,PY17X_0205200,PY17X_0208400,PY17X_0215400,PY17X_0303800,PY17X_0307400,PY17X_0309200,PY17X_0311400,PY17X_0313200,PY17X_0314300,PY17X_0315200,PY17X_0315600,PY17X_0403800,PY17X_0407400,PY17X_0408800,PY17X_0409800,PY17X_0410100,PY17X_0410700,PY17X_0412900,PY17X_0…	56.1	1.84	3.42	1.93728e-38	3.93268e-36	1.57307e-35
GO:0000166	nucleotide binding	522	293	PY17X_0102500,PY17X_0103600,PY17X_0104100,PY17X_0105600,PY17X_0112800,PY17X_0113800,PY17X_0203700,PY17X_0203900,PY17X_0204100,PY17X_0204200,PY17X_0205200,PY17X_0208400,PY17X_0215400,PY17X_0303800,PY17X_0307400,PY17X_0309200,PY17X_0311400,PY17X_0313200,PY17X_0314300,PY17X_0315200,PY17X_0315600,PY17X_0403800,PY17X_0407400,PY17X_0408800,PY17X_0409800,PY17X_0410100,PY17X_0410700,PY17X_0412900,PY17X_0…	56.1	1.84	3.42	1.93728e-38	3.93268e-36	1.57307e-35
GO:0035639	purine ribonucleoside triphosphate binding	472	267	PY17X_0102500,PY17X_0103600,PY17X_0104100,PY17X_0105600,PY17X_0112800,PY17X_0113800,PY17X_0203700,PY17X_0203900,PY17X_0204100,PY17X_0204200,PY17X_0205200,PY17X_0208400,PY17X_0215400,PY17X_0307400,PY17X_0309200,PY17X_0311400,PY17X_0313200,PY17X_0314300,PY17X_0315200,PY17X_0315600,PY17X_0403800,PY17X_0407400,PY17X_0408800,PY17X_0409800,PY17X_0410100,PY17X_0410700,PY17X_0412900,PY17X_0418900,PY17X_0…	56.6	1.85	3.43	1.4211e-35	2.30787e-33	1.15393e-32
GO:0017076	purine nucleotide binding	478	269	PY17X_0102500,PY17X_0103600,PY17X_0104100,PY17X_0105600,PY17X_0112800,PY17X_0113800,PY17X_0203700,PY17X_0203900,PY17X_0204100,PY17X_0204200,PY17X_0205200,PY17X_0208400,PY17X_0215400,PY17X_0307400,PY17X_0309200,PY17X_0311400,PY17X_0313200,PY17X_0314300,PY17X_0315200,PY17X_0315600,PY17X_0403800,PY17X_0407400,PY17X_0408800,PY17X_0409800,PY17X_0410100,PY17X_0410700,PY17X_0412900,PY17X_0418900,PY17X_0…	56.3	1.84	3.39	2.58281e-35	3.4954e-33	2.09724e-32
GO:0032555	purine ribonucleotide binding	477	268	PY17X_0102500,PY17X_0103600,PY17X_0104100,PY17X_0105600,PY17X_0112800,PY17X_0113800,PY17X_0203700,PY17X_0203900,PY17X_0204100,PY17X_0204200,PY17X_0205200,PY17X_0208400,PY17X_0215400,PY17X_0307400,PY17X_0309200,PY17X_0311400,PY17X_0313200,PY17X_0314300,PY17X_0315200,PY17X_0315600,PY17X_0403800,PY17X_0407400,PY17X_0408800,PY17X_0409800,PY17X_0410100,PY17X_0410700,PY17X_0412900,PY17X_0418900,PY17X_0…	56.2	1.84	3.38	5.29035e-35	6.1368e-33	4.29576e-32
GO:0032553	ribonucleotide binding	480	269	PY17X_0102500,PY17X_0103600,PY17X_0104100,PY17X_0105600,PY17X_0112800,PY17X_0113800,PY17X_0203700,PY17X_0203900,PY17X_0204100,PY17X_0204200,PY17X_0205200,PY17X_0208400,PY17X_0215400,PY17X_0307400,PY17X_0309200,PY17X_0311400,PY17X_0313200,PY17X_0314300,PY17X_0315200,PY17X_0315600,PY17X_0403800,PY17X_0407400,PY17X_0408800,PY17X_0409800,PY17X_0410100,PY17X_0410700,PY17X_0412900,PY17X_0418900,PY17X_0…	56	1.84	3.36	7.07181e-35	7.17789e-33	5.74231e-32
GO:0043168	anion binding	503	278	PY17X_0102500,PY17X_0103600,PY17X_0104100,PY17X_0105600,PY17X_0112800,PY17X_0113800,PY17X_0203700,PY17X_0203900,PY17X_0204100,PY17X_0204200,PY17X_0205200,PY17X_0208400,PY17X_0212700,PY17X_0215400,PY17X_0302900,PY17X_0307400,PY17X_0309200,PY17X_0311400,PY17X_0313200,PY17X_0314300,PY17X_0315200,PY17X_0315600,PY17X_0403800,PY17X_0407400,PY17X_0408800,PY17X_0409800,PY17X_0410100,PY17X_0410700,PY17X_0…	55.3	1.81	3.26	1.19637e-34	1.07939e-32	9.71455e-32
GO:0005524	ATP binding	389	215	PY17X_0102500,PY17X_0103600,PY17X_0104100,PY17X_0105600,PY17X_0113800,PY17X_0203700,PY17X_0203900,PY17X_0204100,PY17X_0204200,PY17X_0205200,PY17X_0208400,PY17X_0215400,PY17X_0307400,PY17X_0309200,PY17X_0311400,PY17X_0313200,PY17X_0314300,PY17X_0315200,PY17X_0315600,PY17X_0403800,PY17X_0407400,PY17X_0408800,PY17X_0409800,PY17X_0410100,PY17X_0410700,PY17X_0412900,PY17X_0418900,PY17X_0420800,PY17X_0…	55.3	1.81	3.14	2.01133e-26	1.5897e-24	1.6332e-23
GO:0030554	adenyl nucleotide binding	394	217	PY17X_0102500,PY17X_0103600,PY17X_0104100,PY17X_0105600,PY17X_0113800,PY17X_0203700,PY17X_0203900,PY17X_0204100,PY17X_0204200,PY17X_0205200,PY17X_0208400,PY17X_0215400,PY17X_0307400,PY17X_0309200,PY17X_0311400,PY17X_0313200,PY17X_0314300,PY17X_0315200,PY17X_0315600,PY17X_0403800,PY17X_0407400,PY17X_0408800,PY17X_0409800,PY17X_0410100,PY17X_0410700,PY17X_0412900,PY17X_0418900,PY17X_0420800,PY17X_0…	55.1	1.81	3.12	2.15354e-26	1.5897e-24	1.74867e-23
GO:0032559	adenyl ribonucleotide binding	393	216	PY17X_0102500,PY17X_0103600,PY17X_0104100,PY17X_0105600,PY17X_0113800,PY17X_0203700,PY17X_0203900,PY17X_0204100,PY17X_0204200,PY17X_0205200,PY17X_0208400,PY17X_0215400,PY17X_0307400,PY17X_0309200,PY17X_0311400,PY17X_0313200,PY17X_0314300,PY17X_0315200,PY17X_0315600,PY17X_0403800,PY17X_0407400,PY17X_0408800,PY17X_0409800,PY17X_0410100,PY17X_0410700,PY17X_0412900,PY17X_0418900,PY17X_0420800,PY17X_0…	55	1.8	3.1	4.21443e-26	2.85176e-24	3.42212e-23
GO:0140640	catalytic activity, acting on a nucleic acid	217	131	PY17X_0102500,PY17X_0104100,PY17X_0110200,PY17X_0205200,PY17X_0215000,PY17X_0303800,PY17X_0304800,PY17X_0307400,PY17X_0309200,PY17X_0312900,PY17X_0313200,PY17X_0315600,PY17X_0418100,PY17X_0420800,PY17X_0512600,PY17X_0513200,PY17X_0515200,PY17X_0519800,PY17X_0521600,PY17X_0524300,PY17X_0524500,PY17X_0607700,PY17X_0612300,PY17X_0612700,PY17X_0617800,PY17X_0618100,PY17X_0621500,PY17X_0623900,PY17X_0…	60.4	1.98	3.73	1.09811e-20	6.52783e-19	8.91664e-18
GO:0003723	RNA binding	340	183	PY17X_0102500,PY17X_0104100,PY17X_0105300,PY17X_0106700,PY17X_0110200,PY17X_0110800,PY17X_0112500,PY17X_0205200,PY17X_0209500,PY17X_0214400,PY17X_0305900,PY17X_0307400,PY17X_0309700,PY17X_0315700,PY17X_0316600,PY17X_0409500,PY17X_0410400,PY17X_0413300,PY17X_0415700,PY17X_0418100,PY17X_0503300,PY17X_0505300,PY17X_0507300,PY17X_0507700,PY17X_0513600,PY17X_0515100,PY17X_0517900,PY17X_0524500,PY17X_0…	53.8	1.76	2.9	1.12549e-20	6.52783e-19	9.13897e-18
GO:0005198	structural molecule activity	164	103	PY17X_0105300,PY17X_0106900,PY17X_0110100,PY17X_0110800,PY17X_0113300,PY17X_0305200,PY17X_0307600,PY17X_0309600,PY17X_0405200,PY17X_0407500,PY17X_0407700,PY17X_0407800,PY17X_0413300,PY17X_0416100,PY17X_0417400,PY17X_0418300,PY17X_0420300,PY17X_0420500,PY17X_0512000,PY17X_0519100,PY17X_0524100,PY17X_0612500,PY17X_0618700,PY17X_0619800,PY17X_0621800,PY17X_0703500,PY17X_0709000,PY17X_0709300,PY17X_0…	62.8	2.06	4.07	3.4787e-18	1.88314e-16	2.8247e-15
GO:0140657	ATP-dependent activity	178	108	PY17X_0102500,PY17X_0103600,PY17X_0203900,PY17X_0204100,PY17X_0204200,PY17X_0215400,PY17X_0307400,PY17X_0313200,PY17X_0315600,PY17X_0403800,PY17X_0408000,PY17X_0418900,PY17X_0420800,PY17X_0508400,PY17X_0515200,PY17X_0521600,PY17X_0524300,PY17X_0524500,PY17X_0603100,PY17X_0603800,PY17X_0604500,PY17X_0610800,PY17X_0612300,PY17X_0612700,PY17X_0613400,PY17X_0618400,PY17X_0621500,PY17X_0622600,PY17X_0…	60.7	1.99	3.73	2.05653e-17	1.04369e-15	1.6699e-14
GO:0003735	structural constituent of ribosome	145	91	PY17X_0105300,PY17X_0110100,PY17X_0110800,PY17X_0113300,PY17X_0307600,PY17X_0309600,PY17X_0405200,PY17X_0407500,PY17X_0407700,PY17X_0407800,PY17X_0413300,PY17X_0416100,PY17X_0417400,PY17X_0420300,PY17X_0512000,PY17X_0519100,PY17X_0612500,PY17X_0618700,PY17X_0619800,PY17X_0621800,PY17X_0703500,PY17X_0709000,PY17X_0709300,PY17X_0718000,PY17X_0806700,PY17X_0810800,PY17X_0822500,PY17X_0836800,PY17X_0…	62.8	2.06	4.04	3.78089e-16	1.80593e-14	3.07008e-13
GO:0140098	catalytic activity, acting on RNA	164	98	PY17X_0102500,PY17X_0104100,PY17X_0110200,PY17X_0205200,PY17X_0215000,PY17X_0303800,PY17X_0304800,PY17X_0307400,PY17X_0309200,PY17X_0312900,PY17X_0418100,PY17X_0420800,PY17X_0512600,PY17X_0513200,PY17X_0519800,PY17X_0524300,PY17X_0524500,PY17X_0607700,PY17X_0617800,PY17X_0618100,PY17X_0621500,PY17X_0623900,PY17X_0718300,PY17X_0720800,PY17X_0806000,PY17X_0810200,PY17X_0813100,PY17X_0813900,PY17X_0…	59.8	1.96	3.56	2.87094e-15	1.29511e-13	2.33121e-12
GO:0140096	catalytic activity, acting on a protein	355	174	PY17X_0102900,PY17X_0105600,PY17X_0107000,PY17X_0109900,PY17X_0204800,PY17X_0206800,PY17X_0207000,PY17X_0212900,PY17X_0310300,PY17X_0404200,PY17X_0405300,PY17X_0406900,PY17X_0408000,PY17X_0409200,PY17X_0409600,PY17X_0409800,PY17X_0410700,PY17X_0412200,PY17X_0412600,PY17X_0412900,PY17X_0419800,PY17X_0515600,PY17X_0518700,PY17X_0522800,PY17X_0603900,PY17X_0605100,PY17X_0617900,PY17X_0619400,PY17X_0…	49	1.61	2.36	2.18003e-14	9.31675e-13	1.77018e-11
GO:0046872	metal ion binding	296	149	PY17X_0102400,PY17X_0102900,PY17X_0107000,PY17X_0107300,PY17X_0207000,PY17X_0207700,PY17X_0210100,PY17X_0212700,PY17X_0304800,PY17X_0312900,PY17X_0403500,PY17X_0403800,PY17X_0405300,PY17X_0406300,PY17X_0409600,PY17X_0410700,PY17X_0502300,PY17X_0508100,PY17X_0512800,PY17X_0515100,PY17X_0515600,PY17X_0515800,PY17X_0605100,PY17X_0607700,PY17X_0613400,PY17X_0617900,PY17X_0620600,PY17X_0623200,PY17X_0…	50.3	1.65	2.47	1.30729e-13	5.30762e-12	1.06152e-10
GO:0043169	cation binding	300	150	PY17X_0102400,PY17X_0102900,PY17X_0107000,PY17X_0107300,PY17X_0207000,PY17X_0207700,PY17X_0210100,PY17X_0212700,PY17X_0304800,PY17X_0312900,PY17X_0403500,PY17X_0403800,PY17X_0405300,PY17X_0406300,PY17X_0409600,PY17X_0410700,PY17X_0502300,PY17X_0508100,PY17X_0512800,PY17X_0515100,PY17X_0515600,PY17X_0515800,PY17X_0605100,PY17X_0607700,PY17X_0613400,PY17X_0617900,PY17X_0620600,PY17X_0623200,PY17X_0…	50	1.64	2.43	2.18964e-13	8.4666e-12	1.77799e-10
GO:0016818	hydrolase activity, acting on acid anhydrides, in phosphorus-containing anhydrides	146	86	PY17X_0103600,PY17X_0203900,PY17X_0204200,PY17X_0403800,PY17X_0420500,PY17X_0421000,PY17X_0508400,PY17X_0521500,PY17X_0521600,PY17X_0524100,PY17X_0603100,PY17X_0604500,PY17X_0613400,PY17X_0621000,PY17X_0622600,PY17X_0703900,PY17X_0714400,PY17X_0807700,PY17X_0822800,PY17X_0838000,PY17X_0838300,PY17X_0905000,PY17X_0905500,PY17X_0919400,PY17X_0926900,PY17X_0927400,PY17X_0930500,PY17X_0932200,PY17X_0…	58.9	1.93	3.41	4.96414e-13	1.83222e-11	4.03088e-10
GO:0017111	nucleoside-triphosphatase activity	128	78	PY17X_0103600,PY17X_0203900,PY17X_0204200,PY17X_0403800,PY17X_0420500,PY17X_0421000,PY17X_0508400,PY17X_0521500,PY17X_0521600,PY17X_0524100,PY17X_0603100,PY17X_0604500,PY17X_0613400,PY17X_0622600,PY17X_0703900,PY17X_0714400,PY17X_0807700,PY17X_0822800,PY17X_0838000,PY17X_0905000,PY17X_0905500,PY17X_0919400,PY17X_0926900,PY17X_0927400,PY17X_0930500,PY17X_0932200,PY17X_0932300,PY17X_0933200,PY17X_1…	60.9	2	3.7	5.22925e-13	1.84615e-11	4.24615e-10
GO:0016462	pyrophosphatase activity	142	84	PY17X_0103600,PY17X_0203900,PY17X_0204200,PY17X_0403800,PY17X_0420500,PY17X_0421000,PY17X_0508400,PY17X_0521500,PY17X_0521600,PY17X_0524100,PY17X_0603100,PY17X_0604500,PY17X_0613400,PY17X_0621000,PY17X_0622600,PY17X_0703900,PY17X_0714400,PY17X_0807700,PY17X_0822800,PY17X_0838000,PY17X_0905000,PY17X_0905500,PY17X_0919400,PY17X_0926900,PY17X_0927400,PY17X_0930500,PY17X_0932200,PY17X_0932300,PY17X_0…	59.2	1.94	3.45	6.7604e-13	2.28727e-11	5.48945e-10
GO:0016817	hydrolase activity, acting on acid anhydrides	147	86	PY17X_0103600,PY17X_0203900,PY17X_0204200,PY17X_0403800,PY17X_0420500,PY17X_0421000,PY17X_0508400,PY17X_0521500,PY17X_0521600,PY17X_0524100,PY17X_0603100,PY17X_0604500,PY17X_0613400,PY17X_0621000,PY17X_0622600,PY17X_0703900,PY17X_0714400,PY17X_0807700,PY17X_0822800,PY17X_0838000,PY17X_0838300,PY17X_0905000,PY17X_0905500,PY17X_0919400,PY17X_0926900,PY17X_0927400,PY17X_0930500,PY17X_0932200,PY17X_0…	58.5	1.92	3.36	8.48256e-13	2.75513e-11	6.88784e-10
GO:0003676	nucleic acid binding	206	109	PY17X_0102500,PY17X_0106700,PY17X_0208800,PY17X_0210100,PY17X_0214400,PY17X_0304800,PY17X_0307400,PY17X_0309200,PY17X_0315600,PY17X_0403600,PY17X_0409600,PY17X_0420800,PY17X_0502300,PY17X_0505300,PY17X_0507300,PY17X_0507700,PY17X_0512600,PY17X_0515200,PY17X_0524300,PY17X_0524500,PY17X_0608500,PY17X_0621500,PY17X_0704000,PY17X_0707700,PY17X_0716700,PY17X_0717700,PY17X_0809000,PY17X_0812700,PY17X_0…	52.9	1.73	2.69	6.01682e-12	1.8791e-10	4.88566e-09
GO:0032561	guanyl ribonucleotide binding	88	56	PY17X_0112800,PY17X_0420500,PY17X_0421000,PY17X_0521500,PY17X_0524100,PY17X_0607800,PY17X_0622600,PY17X_0623200,PY17X_0703900,PY17X_0706600,PY17X_0716900,PY17X_0717800,PY17X_0718900,PY17X_0822000,PY17X_0824700,PY17X_0838000,PY17X_0905000,PY17X_0905500,PY17X_0926900,PY17X_0932300,PY17X_0943700,PY17X_1009700,PY17X_1009800,PY17X_1009900,PY17X_1010600,PY17X_1022300,PY17X_1029000,PY17X_1034300,PY17X_1…	63.6	2.09	4.11	9.80921e-11	2.84467e-09	7.96508e-08
GO:0019001	guanyl nucleotide binding	88	56	PY17X_0112800,PY17X_0420500,PY17X_0421000,PY17X_0521500,PY17X_0524100,PY17X_0607800,PY17X_0622600,PY17X_0623200,PY17X_0703900,PY17X_0706600,PY17X_0716900,PY17X_0717800,PY17X_0718900,PY17X_0822000,PY17X_0824700,PY17X_0838000,PY17X_0905000,PY17X_0905500,PY17X_0926900,PY17X_0932300,PY17X_0943700,PY17X_1009700,PY17X_1009800,PY17X_1009900,PY17X_1010600,PY17X_1022300,PY17X_1029000,PY17X_1034300,PY17X_1…	63.6	2.09	4.11	9.80921e-11	2.84467e-09	7.96508e-08
GO:0005525	GTP binding	86	55	PY17X_0112800,PY17X_0420500,PY17X_0421000,PY17X_0521500,PY17X_0524100,PY17X_0607800,PY17X_0622600,PY17X_0623200,PY17X_0703900,PY17X_0706600,PY17X_0716900,PY17X_0717800,PY17X_0718900,PY17X_0822000,PY17X_0824700,PY17X_0838000,PY17X_0905000,PY17X_0905500,PY17X_0926900,PY17X_0932300,PY17X_0943700,PY17X_1009700,PY17X_1009900,PY17X_1010600,PY17X_1022300,PY17X_1029000,PY17X_1034300,PY17X_1113400,PY17X_1…	64	2.1	4.17	1.09134e-10	3.05574e-09	8.86165e-08
GO:0004386	helicase activity	80	52	PY17X_0102500,PY17X_0307400,PY17X_0313200,PY17X_0315600,PY17X_0420800,PY17X_0515200,PY17X_0521600,PY17X_0524300,PY17X_0524500,PY17X_0612300,PY17X_0612700,PY17X_0621500,PY17X_0704000,PY17X_0712300,PY17X_0718500,PY17X_0803900,PY17X_0805800,PY17X_0806000,PY17X_0814400,PY17X_0821900,PY17X_0822800,PY17X_0838300,PY17X_0943400,PY17X_1004100,PY17X_1026200,PY17X_1027300,PY17X_1033500,PY17X_1036500,PY17X_1…	65	2.13	4.36	1.46703e-10	3.97077e-09	1.19123e-07
GO:0051540	metal cluster binding	33	27	PY17X_0107000,PY17X_0210100,PY17X_0212700,PY17X_0305200,PY17X_0403500,PY17X_0405300,PY17X_0502300,PY17X_0508100,PY17X_0620600,PY17X_0706300,PY17X_0815300,PY17X_0825600,PY17X_0831400,PY17X_0835100,PY17X_1037700,PY17X_1122500,PY17X_1130600,PY17X_1219200,PY17X_1222900,PY17X_1233000,PY17X_1240700,PY17X_1307100,PY17X_1322000,PY17X_1360900,PY17X_1418300,PY17X_1432600,PY17X_1445000,	81.8	2.68	10.43	1.42283e-09	3.61044e-08	1.15534e-06
GO:0051536	iron-sulfur cluster binding	33	27	PY17X_0107000,PY17X_0210100,PY17X_0212700,PY17X_0305200,PY17X_0403500,PY17X_0405300,PY17X_0502300,PY17X_0508100,PY17X_0620600,PY17X_0706300,PY17X_0815300,PY17X_0825600,PY17X_0831400,PY17X_0835100,PY17X_1037700,PY17X_1122500,PY17X_1130600,PY17X_1219200,PY17X_1222900,PY17X_1233000,PY17X_1240700,PY17X_1307100,PY17X_1322000,PY17X_1360900,PY17X_1418300,PY17X_1432600,PY17X_1445000,	81.8	2.68	10.43	1.42283e-09	3.61044e-08	1.15534e-06
GO:0016874	ligase activity	100	59	PY17X_0104100,PY17X_0106500,PY17X_0205200,PY17X_0309200,PY17X_0314300,PY17X_0410100,PY17X_0412600,PY17X_0413600,PY17X_0519800,PY17X_0618100,PY17X_0718300,PY17X_0809200,PY17X_0823100,PY17X_0827800,PY17X_0829400,PY17X_0838200,PY17X_0924200,PY17X_0924300,PY17X_0930700,PY17X_0932500,PY17X_0941000,PY17X_0943700,PY17X_0945400,PY17X_1014700,PY17X_1022800,PY17X_1024700,PY17X_1028300,PY17X_1034700,PY17X_1…	59	1.93	3.38	2.33503e-09	5.7456e-08	1.89605e-06
GO:0004175	endopeptidase activity	57	38	PY17X_0206800,PY17X_0212900,PY17X_0408000,PY17X_0412200,PY17X_0419800,PY17X_0518700,PY17X_0703000,PY17X_0811400,PY17X_0836000,PY17X_0837800,PY17X_0921600,PY17X_0928200,PY17X_0930500,PY17X_0931800,PY17X_0935500,PY17X_1016000,PY17X_1030200,PY17X_1035600,PY17X_1036800,PY17X_1107600,PY17X_1108200,PY17X_1131800,PY17X_1131900,PY17X_1207100,PY17X_1213000,PY17X_1225700,PY17X_1226300,PY17X_1230000,PY17X_1…	66.7	2.19	4.66	1.63883e-08	3.91391e-07	1.33073e-05
GO:0016491	oxidoreductase activity	102	58	PY17X_0103700,PY17X_0107000,PY17X_0204800,PY17X_0210100,PY17X_0405300,PY17X_0406600,PY17X_0406900,PY17X_0407000,PY17X_0508100,PY17X_0519300,PY17X_0614100,PY17X_0620600,PY17X_0706300,PY17X_0715100,PY17X_0719300,PY17X_0819300,PY17X_0823000,PY17X_0825000,PY17X_0827400,PY17X_0828000,PY17X_0831900,PY17X_0926300,PY17X_0934900,PY17X_1011400,PY17X_1015300,PY17X_1015500,PY17X_1028600,PY17X_1036000,PY17X_1…	56.9	1.86	3.09	2.13811e-08	4.96042e-07	1.73615e-05
GO:0016779	nucleotidyltransferase activity	52	35	PY17X_0112500,PY17X_0303800,PY17X_0304800,PY17X_0312900,PY17X_0512600,PY17X_0607700,PY17X_0623200,PY17X_0810200,PY17X_0815300,PY17X_0827200,PY17X_0907100,PY17X_0915300,PY17X_0925000,PY17X_0929800,PY17X_0944700,PY17X_1023800,PY17X_1024200,PY17X_1029900,PY17X_1030500,PY17X_1035000,PY17X_1125900,PY17X_1142000,PY17X_1142600,PY17X_1306400,PY17X_1340600,PY17X_1348800,PY17X_1352200,PY17X_1362300,PY17X_1…	67.3	2.21	4.79	4.21134e-08	9.46835e-07	3.41961e-05
GO:0008233	peptidase activity	125	67	PY17X_0206800,PY17X_0212900,PY17X_0408000,PY17X_0412200,PY17X_0419800,PY17X_0515600,PY17X_0518700,PY17X_0703000,PY17X_0811400,PY17X_0812400,PY17X_0817200,PY17X_0822600,PY17X_0836000,PY17X_0836500,PY17X_0837800,PY17X_0919400,PY17X_0921600,PY17X_0928200,PY17X_0930500,PY17X_0931800,PY17X_0933300,PY17X_0934400,PY17X_0935500,PY17X_1011800,PY17X_1012800,PY17X_1016000,PY17X_1028900,PY17X_1030200,PY17X_1…	53.6	1.76	2.71	4.3144e-08	9.46835e-07	3.50329e-05
GO:0016787	hydrolase activity	70	43	PY17X_0207000,PY17X_0208400,PY17X_0214200,PY17X_0306800,PY17X_0503200,PY17X_0518300,PY17X_0521600,PY17X_0704700,PY17X_0718300,PY17X_0808700,PY17X_0822000,PY17X_0823400,PY17X_0829500,PY17X_0831800,PY17X_0838300,PY17X_0919400,PY17X_1002900,PY17X_1005200,PY17X_1010600,PY17X_1022000,PY17X_1030700,PY17X_1119700,PY17X_1133400,PY17X_1208300,PY17X_1209800,PY17X_1228800,PY17X_1230900,PY17X_1238700,PY17X_1…	61.4	2.01	3.71	7.05466e-08	1.50747e-06	5.72839e-05
GO:0003924	GTPase activity	58	37	PY17X_0420500,PY17X_0421000,PY17X_0521500,PY17X_0524100,PY17X_0603100,PY17X_0703900,PY17X_0838000,PY17X_0905000,PY17X_0905500,PY17X_0926900,PY17X_0932300,PY17X_1022300,PY17X_1029000,PY17X_1034300,PY17X_1113400,PY17X_1114200,PY17X_1114600,PY17X_1134800,PY17X_1134900,PY17X_1143800,PY17X_1205300,PY17X_1230100,PY17X_1234800,PY17X_1309900,PY17X_1317600,PY17X_1318600,PY17X_1350400,PY17X_1366600,PY17X_1…	63.8	2.09	4.1	1.44895e-07	3.01679e-06	0.000117655
GO:0003677	DNA binding	152	76	PY17X_0110400,PY17X_0302300,PY17X_0312900,PY17X_0315200,PY17X_0408600,PY17X_0502300,PY17X_0512800,PY17X_0521600,PY17X_0604400,PY17X_0604500,PY17X_0607700,PY17X_0611400,PY17X_0612300,PY17X_0612700,PY17X_0712500,PY17X_0714200,PY17X_0718500,PY17X_0805800,PY17X_0807000,PY17X_0810200,PY17X_0815300,PY17X_0822800,PY17X_0827200,PY17X_0834500,PY17X_0838300,PY17X_0838600,PY17X_0915300,PY17X_0922100,PY17X_0…	50	1.64	2.35	2.53243e-07	5.14083e-06	0.000205633
GO:0051082	unfolded protein binding	23	19	PY17X_0204400,PY17X_0216500,PY17X_0310500,PY17X_0311400,PY17X_0407400,PY17X_0408800,PY17X_0419700,PY17X_0613400,PY17X_0808800,PY17X_0915900,PY17X_0917700,PY17X_0931900,PY17X_1028200,PY17X_1129300,PY17X_1135600,PY17X_1221400,PY17X_1311600,PY17X_1439800,PY17X_1446600,	82.6	2.71	10.96	3.3556e-07	6.64572e-06	0.000272474
GO:0016887	ATP hydrolysis activity	71	42	PY17X_0103600,PY17X_0203900,PY17X_0204200,PY17X_0403800,PY17X_0508400,PY17X_0521600,PY17X_0603100,PY17X_0604500,PY17X_0613400,PY17X_0622600,PY17X_0714400,PY17X_0807700,PY17X_0822800,PY17X_0919400,PY17X_0927400,PY17X_0930500,PY17X_0932200,PY17X_0933200,PY17X_1030200,PY17X_1032300,PY17X_1119700,PY17X_1126900,PY17X_1139600,PY17X_1209800,PY17X_1219600,PY17X_1224800,PY17X_1241000,PY17X_1313500,PY17X_1…	59.2	1.94	3.37	4.47447e-07	8.65064e-06	0.000363327
GO:0003899	DNA-directed 5'-3' RNA polymerase activity	32	23	PY17X_0303800,PY17X_0304800,PY17X_0312900,PY17X_0512600,PY17X_0607700,PY17X_0810200,PY17X_0815300,PY17X_0827200,PY17X_0907100,PY17X_0915300,PY17X_0925000,PY17X_0944700,PY17X_1023800,PY17X_1029900,PY17X_1142000,PY17X_1306400,PY17X_1340600,PY17X_1348800,PY17X_1405100,PY17X_1407800,PY17X_1431700,PY17X_API00400,PY17X_API00500,	71.9	2.36	5.9	1.59738e-06	2.88237e-05	0.00129707
GO:0034062	5'-3' RNA polymerase activity	32	23	PY17X_0303800,PY17X_0304800,PY17X_0312900,PY17X_0512600,PY17X_0607700,PY17X_0810200,PY17X_0815300,PY17X_0827200,PY17X_0907100,PY17X_0915300,PY17X_0925000,PY17X_0944700,PY17X_1023800,PY17X_1029900,PY17X_1142000,PY17X_1306400,PY17X_1340600,PY17X_1348800,PY17X_1405100,PY17X_1407800,PY17X_1431700,PY17X_API00400,PY17X_API00500,	71.9	2.36	5.9	1.59738e-06	2.88237e-05	0.00129707
GO:0097747	RNA polymerase activity	32	23	PY17X_0303800,PY17X_0304800,PY17X_0312900,PY17X_0512600,PY17X_0607700,PY17X_0810200,PY17X_0815300,PY17X_0827200,PY17X_0907100,PY17X_0915300,PY17X_0925000,PY17X_0944700,PY17X_1023800,PY17X_1029900,PY17X_1142000,PY17X_1306400,PY17X_1340600,PY17X_1348800,PY17X_1405100,PY17X_1407800,PY17X_1431700,PY17X_API00400,PY17X_API00500,	71.9	2.36	5.9	1.59738e-06	2.88237e-05	0.00129707
GO:0090079	translation regulator activity, nucleic acid binding	81	45	PY17X_0110800,PY17X_0309700,PY17X_0415700,PY17X_0515100,PY17X_0524500,PY17X_0605700,PY17X_0607800,PY17X_0613300,PY17X_0617700,PY17X_0703900,PY17X_0720300,PY17X_0805300,PY17X_0812300,PY17X_0817500,PY17X_0817700,PY17X_0818900,PY17X_0822600,PY17X_0836600,PY17X_0905800,PY17X_0926900,PY17X_1017600,PY17X_1025400,PY17X_1034300,PY17X_1038400,PY17X_1106900,PY17X_1134800,PY17X_1134900,PY17X_1209300,PY17X_1…	55.6	1.82	2.91	2.02243e-06	3.57003e-05	0.00164222
GO:0046914	transition metal ion binding	75	42	PY17X_0107300,PY17X_0207000,PY17X_0304800,PY17X_0409600,PY17X_0508100,PY17X_0515100,PY17X_0703200,PY17X_0708300,PY17X_0712500,PY17X_0814200,PY17X_0825600,PY17X_0828900,PY17X_0834500,PY17X_0835100,PY17X_0836500,PY17X_0930500,PY17X_1006300,PY17X_1015300,PY17X_1024800,PY17X_1120200,PY17X_1130600,PY17X_1135000,PY17X_1136300,PY17X_1138600,PY17X_1139100,PY17X_1144900,PY17X_1216200,PY17X_1222600,PY17X_1…	56	1.84	2.96	3.36121e-06	5.78922e-05	0.0027293
GO:0003746	translation elongation factor activity	25	19	PY17X_0110800,PY17X_0515100,PY17X_0605700,PY17X_0817500,PY17X_0817700,PY17X_0818900,PY17X_0926900,PY17X_1038400,PY17X_1134800,PY17X_1134900,PY17X_1222100,PY17X_1318600,PY17X_1350400,PY17X_1366800,PY17X_1422100,PY17X_1422800,PY17X_1423900,PY17X_1450200,PY17X_API01400,	76	2.49	7.3	3.4222e-06	5.78922e-05	0.00277882
GO:0008094	ATP-dependent activity, acting on DNA	33	23	PY17X_0521600,PY17X_0612300,PY17X_0612700,PY17X_0621500,PY17X_0714200,PY17X_0718500,PY17X_0805800,PY17X_0822800,PY17X_0838300,PY17X_0942000,PY17X_0943400,PY17X_1012900,PY17X_1027300,PY17X_1033500,PY17X_1036500,PY17X_1133000,PY17X_1139600,PY17X_1326500,PY17X_1402800,PY17X_1417300,PY17X_1444400,PY17X_1456500,PY17X_1457600,	69.7	2.28	5.31	3.75626e-06	6.13443e-05	0.00305008
GO:0008135	translation factor activity, RNA binding	80	44	PY17X_0110800,PY17X_0309700,PY17X_0415700,PY17X_0515100,PY17X_0524500,PY17X_0605700,PY17X_0607800,PY17X_0613300,PY17X_0617700,PY17X_0703900,PY17X_0720300,PY17X_0805300,PY17X_0812300,PY17X_0817500,PY17X_0817700,PY17X_0818900,PY17X_0822600,PY17X_0836600,PY17X_0905800,PY17X_0926900,PY17X_1017600,PY17X_1025400,PY17X_1034300,PY17X_1038400,PY17X_1106900,PY17X_1134800,PY17X_1134900,PY17X_1209300,PY17X_1…	55	1.8	2.84	3.77736e-06	6.13443e-05	0.00306721
GO:0009055	electron transfer activity	28	20	PY17X_0107000,PY17X_0405300,PY17X_0406600,PY17X_0406900,PY17X_0706300,PY17X_0819300,PY17X_0828000,PY17X_0831900,PY17X_1011400,PY17X_1015300,PY17X_1040400,PY17X_1139100,PY17X_1213900,PY17X_1222400,PY17X_1222900,PY17X_1307100,PY17X_1412000,PY17X_1418300,PY17X_1432600,PY17X_1449400,	71.4	2.34	5.76	9.19843e-06	0.000146453	0.00746913
GO:0140101	catalytic activity, acting on a tRNA	73	40	PY17X_0104100,PY17X_0205200,PY17X_0309200,PY17X_0513200,PY17X_0519800,PY17X_0617800,PY17X_0618100,PY17X_0718300,PY17X_0813100,PY17X_0823000,PY17X_0829400,PY17X_0838200,PY17X_0924300,PY17X_0932500,PY17X_0938600,PY17X_0945400,PY17X_1024700,PY17X_1028300,PY17X_1036000,PY17X_1042300,PY17X_1110300,PY17X_1121800,PY17X_1122500,PY17X_1123100,PY17X_1129000,PY17X_1135000,PY17X_1144900,PY17X_1206400,PY17X_1…	54.8	1.8	2.81	1.17775e-05	0.000183095	0.00956331
GO:0005515	protein binding	330	136	PY17X_0062300,PY17X_0106900,PY17X_0111300,PY17X_0204400,PY17X_0302200,PY17X_0311500,PY17X_0404200,PY17X_0407900,PY17X_0409200,PY17X_0413600,PY17X_0418300,PY17X_0502600,PY17X_0505600,PY17X_0507900,PY17X_0517700,PY17X_0518600,PY17X_0606700,PY17X_0606800,PY17X_0607800,PY17X_0610300,PY17X_0619700,PY17X_0625500,PY17X_0703200,PY17X_0704200,PY17X_0704600,PY17X_0707700,PY17X_0707800,PY17X_0708100,PY17X_0…	41.2	1.35	1.66	1.19508e-05	0.000183095	0.00970406
GO:0016875	ligase activity, forming carbon-oxygen bonds	37	24	PY17X_0104100,PY17X_0205200,PY17X_0309200,PY17X_0519800,PY17X_0618100,PY17X_0829400,PY17X_0838200,PY17X_0924300,PY17X_0932500,PY17X_0945400,PY17X_1024700,PY17X_1028300,PY17X_1110300,PY17X_1123100,PY17X_1135000,PY17X_1144900,PY17X_1206400,PY17X_1226000,PY17X_1312700,PY17X_1355800,PY17X_1367700,PY17X_1368600,PY17X_1431800,PY17X_1434000,	64.9	2.13	4.26	1.56679e-05	0.000231316	0.0127224
GO:0004812	aminoacyl-tRNA ligase activity	37	24	PY17X_0104100,PY17X_0205200,PY17X_0309200,PY17X_0519800,PY17X_0618100,PY17X_0829400,PY17X_0838200,PY17X_0924300,PY17X_0932500,PY17X_0945400,PY17X_1024700,PY17X_1028300,PY17X_1110300,PY17X_1123100,PY17X_1135000,PY17X_1144900,PY17X_1206400,PY17X_1226000,PY17X_1312700,PY17X_1355800,PY17X_1367700,PY17X_1368600,PY17X_1431800,PY17X_1434000,	64.9	2.13	4.26	1.56679e-05	0.000231316	0.0127224
GO:0015078	proton transmembrane transporter activity	33	22	PY17X_0208600,PY17X_0314300,PY17X_0406600,PY17X_0806200,PY17X_0831900,PY17X_0838700,PY17X_0910300,PY17X_1011400,PY17X_1015300,PY17X_1139100,PY17X_1213900,PY17X_1222400,PY17X_1227000,PY17X_1237400,PY17X_1307100,PY17X_1332800,PY17X_1406800,PY17X_1410300,PY17X_1411600,PY17X_1412200,PY17X_1423800,PY17X_1452800,	66.7	2.19	4.61	1.8701e-05	0.000271164	0.0151852
GO:0046983	protein dimerization activity	25	18	PY17X_0110400,PY17X_0827200,PY17X_0907100,PY17X_0925600,PY17X_0934900,PY17X_0944300,PY17X_1029900,PY17X_1037100,PY17X_1118100,PY17X_1118200,PY17X_1220800,PY17X_1321900,PY17X_1340600,PY17X_1405100,PY17X_1407800,PY17X_1408300,PY17X_1422300,PY17X_1434200,	72	2.36	5.92	2.2117e-05	0.00031507	0.017959
GO:0022890	inorganic cation transmembrane transporter activity	51	30	PY17X_0109300,PY17X_0208600,PY17X_0307300,PY17X_0314300,PY17X_0406600,PY17X_0507600,PY17X_0806200,PY17X_0831900,PY17X_0838700,PY17X_0910300,PY17X_1011400,PY17X_1015300,PY17X_1139100,PY17X_1139700,PY17X_1213900,PY17X_1222400,PY17X_1222700,PY17X_1227000,PY17X_1237400,PY17X_1306700,PY17X_1307100,PY17X_1332800,PY17X_1333600,PY17X_1404300,PY17X_1406800,PY17X_1410300,PY17X_1411600,PY17X_1412200,PY17X_1…	58.8	1.93	3.3	2.35488e-05	0.000329683	0.0191216
GO:0003824	catalytic activity	105	52	PY17X_0102900,PY17X_0103700,PY17X_0109600,PY17X_0212700,PY17X_0302300,PY17X_0302900,PY17X_0303800,PY17X_0304900,PY17X_0312300,PY17X_0508500,PY17X_0512800,PY17X_0606000,PY17X_0713500,PY17X_0714900,PY17X_0821400,PY17X_0823000,PY17X_0823100,PY17X_0825000,PY17X_0837800,PY17X_0903000,PY17X_0911600,PY17X_0931800,PY17X_0941000,PY17X_1014700,PY17X_1019400,PY17X_1036000,PY17X_1037700,PY17X_1114100,PY17X_1…	49.5	1.62	2.28	2.86712e-05	0.000394594	0.023281
GO:0008324	cation transmembrane transporter activity	52	30	PY17X_0109300,PY17X_0208600,PY17X_0307300,PY17X_0314300,PY17X_0406600,PY17X_0507600,PY17X_0806200,PY17X_0831900,PY17X_0838700,PY17X_0910300,PY17X_1011400,PY17X_1015300,PY17X_1139100,PY17X_1139700,PY17X_1213900,PY17X_1222400,PY17X_1222700,PY17X_1227000,PY17X_1237400,PY17X_1306700,PY17X_1307100,PY17X_1332800,PY17X_1333600,PY17X_1404300,PY17X_1406800,PY17X_1410300,PY17X_1411600,PY17X_1412200,PY17X_1…	57.7	1.89	3.15	3.95961e-05	0.000535867	0.032152
GO:0008186	ATP-dependent activity, acting on RNA	30	20	PY17X_0102500,PY17X_0307400,PY17X_0420800,PY17X_0524300,PY17X_0524500,PY17X_0621500,PY17X_0806000,PY17X_0814400,PY17X_1004100,PY17X_1026200,PY17X_1141600,PY17X_1220100,PY17X_1236700,PY17X_1313500,PY17X_1326500,PY17X_1352500,PY17X_1402800,PY17X_1444400,PY17X_1448800,PY17X_1467000,	66.7	2.19	4.61	4.53873e-05	0.000604172	0.0368545
GO:0003724	RNA helicase activity	26	18	PY17X_0102500,PY17X_0307400,PY17X_0420800,PY17X_0524300,PY17X_0524500,PY17X_0621500,PY17X_0806000,PY17X_0814400,PY17X_1004100,PY17X_1026200,PY17X_1141600,PY17X_1220100,PY17X_1236700,PY17X_1313500,PY17X_1326500,PY17X_1352500,PY17X_1402800,PY17X_1467000,	69.2	2.27	5.18	5.14453e-05	0.000673767	0.0417736
GO:0098772	molecular function regulator	42	25	PY17X_0208900,PY17X_0406800,PY17X_0812400,PY17X_0817500,PY17X_0824300,PY17X_0827700,PY17X_0920700,PY17X_0925600,PY17X_0945700,PY17X_1016100,PY17X_1103600,PY17X_1139300,PY17X_1208600,PY17X_1221700,PY17X_1228900,PY17X_1244200,PY17X_1334400,PY17X_1353900,PY17X_1357000,PY17X_1361200,PY17X_1404800,PY17X_1443900,PY17X_1458700,PY17X_1460000,PY17X_1460400,	59.5	1.95	3.39	8.63904e-05	0.00111348	0.070149
GO:0070003	threonine-type peptidase activity	15	12	PY17X_0206800,PY17X_0212900,PY17X_0811400,PY17X_0836000,PY17X_1131800,PY17X_1131900,PY17X_1213000,PY17X_1226300,PY17X_1230000,PY17X_1236500,PY17X_1305000,PY17X_1338800,	80	2.62	9.18	0.000106939	0.00131568	0.0868347
GO:0051539	4 iron, 4 sulfur cluster binding	15	12	PY17X_0210100,PY17X_0502300,PY17X_0508100,PY17X_0706300,PY17X_0815300,PY17X_0831400,PY17X_1037700,PY17X_1122500,PY17X_1130600,PY17X_1233000,PY17X_1360900,PY17X_1445000,	80	2.62	9.18	0.000106939	0.00131568	0.0868347
GO:0004298	threonine-type endopeptidase activity	15	12	PY17X_0206800,PY17X_0212900,PY17X_0811400,PY17X_0836000,PY17X_1131800,PY17X_1131900,PY17X_1213000,PY17X_1226300,PY17X_1230000,PY17X_1236500,PY17X_1305000,PY17X_1338800,	80	2.62	9.18	0.000106939	0.00131568	0.0868347
GO:0016741	transferase activity, transferring one-carbon groups	92	45	PY17X_0210100,PY17X_0215000,PY17X_0303300,PY17X_0512400,PY17X_0513200,PY17X_0624500,PY17X_0703200,PY17X_0719300,PY17X_0804600,PY17X_0813100,PY17X_0829300,PY17X_0907700,PY17X_0920500,PY17X_0934500,PY17X_0938600,PY17X_1006100,PY17X_1008300,PY17X_1019900,PY17X_1029300,PY17X_1033200,PY17X_1037100,PY17X_1037700,PY17X_1122800,PY17X_1128800,PY17X_1132300,PY17X_1133200,PY17X_1138500,PY17X_1142700,PY17X_1…	48.9	1.6	2.22	0.000142757	0.00173013	0.115919
GO:0004659	prenyltransferase activity	10	9	PY17X_0102900,PY17X_0107600,PY17X_0704500,PY17X_0903000,PY17X_0921900,PY17X_1237500,PY17X_1310200,PY17X_1432300,PY17X_1458500,	90	2.95	20.63	0.000163176	0.00194851	0.132499
GO:0008168	methyltransferase activity	90	44	PY17X_0210100,PY17X_0215000,PY17X_0303300,PY17X_0512400,PY17X_0513200,PY17X_0624500,PY17X_0703200,PY17X_0719300,PY17X_0804600,PY17X_0813100,PY17X_0829300,PY17X_0907700,PY17X_0920500,PY17X_0934500,PY17X_0938600,PY17X_1006100,PY17X_1008300,PY17X_1019900,PY17X_1029300,PY17X_1033200,PY17X_1037100,PY17X_1037700,PY17X_1122800,PY17X_1128800,PY17X_1132300,PY17X_1133200,PY17X_1138500,PY17X_1142700,PY17X_1…	48.9	1.6	2.22	0.000171292	0.00201578	0.139089
GO:0008569	minus-end-directed microtubule motor activity	7	7	PY17X_0215400,PY17X_0418900,PY17X_0508400,PY17X_0603800,PY17X_0618400,PY17X_0927400,PY17X_1333900,	100	3.28	inf	0.000243141	0.00278078	0.197431
GO:0022804	active transmembrane transporter activity	44	25	PY17X_0307300,PY17X_0406600,PY17X_0521300,PY17X_0603700,PY17X_0610800,PY17X_0819300,PY17X_0831900,PY17X_0838700,PY17X_0910300,PY17X_1011400,PY17X_1015300,PY17X_1139100,PY17X_1206200,PY17X_1213900,PY17X_1222400,PY17X_1241000,PY17X_1248100,PY17X_1307100,PY17X_1315500,PY17X_1359700,PY17X_1360700,PY17X_1406800,PY17X_1412200,PY17X_1446300,PY17X_1452800,	56.8	1.86	3.03	0.000243147	0.00278078	0.197436
GO:0003678	DNA helicase activity	24	16	PY17X_0521600,PY17X_0612300,PY17X_0612700,PY17X_0621500,PY17X_0718500,PY17X_0805800,PY17X_0822800,PY17X_0838300,PY17X_0943400,PY17X_1027300,PY17X_1033500,PY17X_1036500,PY17X_1133000,PY17X_1139600,PY17X_1402800,PY17X_1417300,	66.7	2.19	4.6	0.000270242	0.00304772	0.219436
GO:0008270	zinc ion binding	62	32	PY17X_0107300,PY17X_0304800,PY17X_0409600,PY17X_0515100,PY17X_0703200,PY17X_0708300,PY17X_0712500,PY17X_0814200,PY17X_0828900,PY17X_0834500,PY17X_0836500,PY17X_0930500,PY17X_1006300,PY17X_1024800,PY17X_1120200,PY17X_1130600,PY17X_1135000,PY17X_1136300,PY17X_1138600,PY17X_1144900,PY17X_1216200,PY17X_1231900,PY17X_1236100,PY17X_1308100,PY17X_1356300,PY17X_1363000,PY17X_1412100,PY17X_1415100,PY17X_1…	51.6	1.69	2.46	0.000384241	0.00427402	0.312004
GO:0003887	DNA-directed DNA polymerase activity	9	8	PY17X_0408600,PY17X_0502300,PY17X_1033500,PY17X_1125600,PY17X_1130600,PY17X_1330700,PY17X_1352200,PY17X_1451400,	88.9	2.91	18.33	0.000485531	0.00532772	0.394252
GO:0008237	metallopeptidase activity	25	16	PY17X_0817200,PY17X_0822600,PY17X_0836500,PY17X_0837800,PY17X_0930500,PY17X_0931800,PY17X_1011800,PY17X_1207100,PY17X_1229400,PY17X_1241100,PY17X_1313800,PY17X_1321900,PY17X_1333000,PY17X_1355900,PY17X_1412100,PY17X_1456600,	64	2.1	4.09	0.000539263	0.00583842	0.437881
GO:0015399	primary active transmembrane transporter activity	32	19	PY17X_0406600,PY17X_0610800,PY17X_0819300,PY17X_0831900,PY17X_0838700,PY17X_0910300,PY17X_1011400,PY17X_1015300,PY17X_1139100,PY17X_1213900,PY17X_1222400,PY17X_1241000,PY17X_1307100,PY17X_1315500,PY17X_1360700,PY17X_1406800,PY17X_1412200,PY17X_1446300,PY17X_1452800,	59.4	1.95	3.36	0.000644285	0.00688368	0.52316
GO:0019843	rRNA binding	21	14	PY17X_0513600,PY17X_0703500,PY17X_0806700,PY17X_0836800,PY17X_0944000,PY17X_1005800,PY17X_1021000,PY17X_1040100,PY17X_1206500,PY17X_1238200,PY17X_1328700,PY17X_1331600,PY17X_1343300,PY17X_API02500,	66.7	2.19	4.59	0.000664568	0.00691833	0.539629
GO:0043021	ribonucleoprotein complex binding	21	14	PY17X_0214800,PY17X_0605700,PY17X_0622600,PY17X_0719400,PY17X_0805300,PY17X_0941700,PY17X_1017600,PY17X_1038800,PY17X_1114200,PY17X_1143800,PY17X_1309900,PY17X_1352600,PY17X_1427400,PY17X_1435300,	66.7	2.19	4.59	0.000664568	0.00691833	0.539629
GO:0022853	active ion transmembrane transporter activity	28	17	PY17X_0307300,PY17X_0406600,PY17X_0521300,PY17X_0831900,PY17X_0838700,PY17X_0910300,PY17X_1011400,PY17X_1015300,PY17X_1139100,PY17X_1206200,PY17X_1213900,PY17X_1222400,PY17X_1248100,PY17X_1307100,PY17X_1406800,PY17X_1412200,PY17X_1452800,	60.7	1.99	3.55	0.000872353	0.00896646	0.70835
GO:0016853	isomerase activity	60	30	PY17X_0316600,PY17X_0502700,PY17X_0503300,PY17X_0512800,PY17X_0603900,PY17X_0703100,PY17X_0818300,PY17X_0834700,PY17X_0926300,PY17X_0934200,PY17X_1010400,PY17X_1012900,PY17X_1016100,PY17X_1027600,PY17X_1042300,PY17X_1112200,PY17X_1115400,PY17X_1219700,PY17X_1229000,PY17X_1231900,PY17X_1239500,PY17X_1246700,PY17X_1307600,PY17X_1327100,PY17X_1427000,PY17X_1433200,PY17X_1435100,PY17X_1445100,PY17X_1…	50	1.64	2.31	0.00114532	0.011625	0.930001
GO:0044877	protein-containing complex binding	36	20	PY17X_0205900,PY17X_0214800,PY17X_0421000,PY17X_0605700,PY17X_0622600,PY17X_0719400,PY17X_0805300,PY17X_0941700,PY17X_1017600,PY17X_1037600,PY17X_1038800,PY17X_1114200,PY17X_1143800,PY17X_1309900,PY17X_1319100,PY17X_1352600,PY17X_1366000,PY17X_1427400,PY17X_1435300,PY17X_1466700,	55.6	1.82	2.87	0.00148407	0.0148774	1
GO:0005261	cation channel activity	10	8	PY17X_0314300,PY17X_1139700,PY17X_1333600,PY17X_1410300,PY17X_1411600,PY17X_1412200,PY17X_1423800,PY17X_1452800,	80	2.62	9.16	0.00177495	0.0175764	1
GO:0016667	oxidoreductase activity, acting on a sulfur group of donors	14	10	PY17X_0107000,PY17X_0204800,PY17X_0405300,PY17X_0406900,PY17X_0715100,PY17X_0828000,PY17X_0926300,PY17X_1222900,PY17X_1324700,PY17X_1449400,	71.4	2.34	5.73	0.00188947	0.0184849	1
GO:0042625	ATPase-coupled ion transmembrane transporter activity	5	5	PY17X_0838700,PY17X_0910300,PY17X_1406800,PY17X_1412200,PY17X_1452800,	100	3.28	inf	0.00262755	0.0237063	1
GO:0044769	ATPase activity, coupled to transmembrane movement of ions, rotational mechanism	5	5	PY17X_0838700,PY17X_0910300,PY17X_1406800,PY17X_1412200,PY17X_1452800,	100	3.28	inf	0.00262755	0.0237063	1
GO:0008318	protein prenyltransferase activity	5	5	PY17X_0102900,PY17X_0903000,PY17X_1310200,PY17X_1432300,PY17X_1458500,	100	3.28	inf	0.00262755	0.0237063	1
GO:0046961	proton-transporting ATPase activity, rotational mechanism	5	5	PY17X_0838700,PY17X_0910300,PY17X_1406800,PY17X_1412200,PY17X_1452800,	100	3.28	inf	0.00262755	0.0237063	1
GO:0019829	ATPase-coupled cation transmembrane transporter activity	5	5	PY17X_0838700,PY17X_0910300,PY17X_1406800,PY17X_1412200,PY17X_1452800,	100	3.28	inf	0.00262755	0.0237063	1
GO:0051087	chaperone binding	5	5	PY17X_0406800,PY17X_0824300,PY17X_0925600,PY17X_1024800,PY17X_1353900,	100	3.28	inf	0.00262755	0.0237063	1
GO:0016891	endoribonuclease activity, producing 5'-phosphomonoesters	5	5	PY17X_0623900,PY17X_1121800,PY17X_1124200,PY17X_1333400,PY17X_1347100,	100	3.28	inf	0.00262755	0.0237063	1
GO:0030234	enzyme regulator activity	35	19	PY17X_0208900,PY17X_0812400,PY17X_0817500,PY17X_0827700,PY17X_0920700,PY17X_0945700,PY17X_1016100,PY17X_1139300,PY17X_1208600,PY17X_1221700,PY17X_1228900,PY17X_1244200,PY17X_1334400,PY17X_1357000,PY17X_1361200,PY17X_1404800,PY17X_1443900,PY17X_1458700,PY17X_1460400,	54.3	1.78	2.73	0.00277942	0.024801	1
GO:0046933	proton-transporting ATP synthase activity, rotational mechanism	7	6	PY17X_0314300,PY17X_1410300,PY17X_1411600,PY17X_1412200,PY17X_1423800,PY17X_1452800,	85.7	2.81	13.72	0.00413758	0.036126	1
GO:0015252	proton channel activity	7	6	PY17X_0314300,PY17X_1410300,PY17X_1411600,PY17X_1412200,PY17X_1423800,PY17X_1452800,	85.7	2.81	13.72	0.00413758	0.036126	1
GO:0015453	oxidoreduction-driven active transmembrane transporter activity	13	9	PY17X_0406600,PY17X_0819300,PY17X_0831900,PY17X_1011400,PY17X_1015300,PY17X_1139100,PY17X_1213900,PY17X_1222400,PY17X_1307100,	69.2	2.27	5.15	0.0045154	0.0390054	1
GO:0051537	2 iron, 2 sulfur cluster binding	9	7	PY17X_0403500,PY17X_0620600,PY17X_0706300,PY17X_1307100,PY17X_1322000,PY17X_1418300,PY17X_1432600,	77.8	2.55	8.01	0.00472564	0.039495	1
GO:0004190	aspartic-type endopeptidase activity	9	7	PY17X_0412200,PY17X_0518700,PY17X_1016000,PY17X_1035600,PY17X_1036800,PY17X_1225700,PY17X_1343400,	77.8	2.55	8.01	0.00472564	0.039495	1
GO:0070001	aspartic-type peptidase activity	9	7	PY17X_0412200,PY17X_0518700,PY17X_1016000,PY17X_1035600,PY17X_1036800,PY17X_1225700,PY17X_1343400,	77.8	2.55	8.01	0.00472564	0.039495	1
GO:0004222	metalloendopeptidase activity	11	8	PY17X_0837800,PY17X_0930500,PY17X_0931800,PY17X_1207100,PY17X_1241100,PY17X_1333000,PY17X_1355900,PY17X_1456600,	72.7	2.38	6.1	0.00476663	0.039495	1
GO:0004842	ubiquitin-protein transferase activity	22	13	PY17X_0409200,PY17X_0412600,PY17X_0704800,PY17X_0805000,PY17X_0808000,PY17X_0930700,PY17X_1128300,PY17X_1134100,PY17X_1233800,PY17X_1245100,PY17X_1304400,PY17X_1350300,PY17X_1452400,	59.1	1.94	3.31	0.00497831	0.0408322	1
GO:0043022	ribosome binding	16	10	PY17X_0605700,PY17X_0622600,PY17X_0719400,PY17X_0805300,PY17X_1017600,PY17X_1114200,PY17X_1309900,PY17X_1352600,PY17X_1427400,PY17X_1435300,	62.5	2.05	3.82	0.00801469	0.0638032	1
GO:0008170	N-methyltransferase activity	16	10	PY17X_0703200,PY17X_0934500,PY17X_1019900,PY17X_1029300,PY17X_1133200,PY17X_1138500,PY17X_1243600,PY17X_1419500,PY17X_1428100,PY17X_1465400,	62.5	2.05	3.82	0.00801469	0.0638032	1
GO:0004540	ribonuclease activity	16	10	PY17X_0418100,PY17X_0623900,PY17X_0720800,PY17X_0813900,PY17X_1121800,PY17X_1124200,PY17X_1128100,PY17X_1311200,PY17X_1333400,PY17X_1347100,	62.5	2.05	3.82	0.00801469	0.0638032	1
GO:0032549	ribonucleoside binding	4	4	PY17X_0312900,PY17X_0607700,PY17X_0915300,PY17X_API00400,	100	3.28	inf	0.00863123	0.0680443	1
GO:0004177	aminopeptidase activity	12	8	PY17X_0836500,PY17X_0933300,PY17X_1011800,PY17X_1229400,PY17X_1313800,PY17X_1321900,PY17X_1412100,PY17X_1463300,	66.7	2.19	4.58	0.0104926	0.0819228	1
GO:0015036	disulfide oxidoreductase activity	10	7	PY17X_0107000,PY17X_0204800,PY17X_0405300,PY17X_0406900,PY17X_0828000,PY17X_1222900,PY17X_1324700,	70	2.29	5.34	0.0116106	0.0860856	1
GO:0015035	protein-disulfide reductase activity	10	7	PY17X_0107000,PY17X_0204800,PY17X_0405300,PY17X_0406900,PY17X_0828000,PY17X_1222900,PY17X_1324700,	70	2.29	5.34	0.0116106	0.0860856	1
GO:0016884	carbon-nitrogen ligase activity, with glutamine as amido-N-donor	6	5	PY17X_0410100,PY17X_0718300,PY17X_1129000,PY17X_1214200,PY17X_1408400,	83.3	2.73	11.43	0.0117679	0.0860856	1
GO:0017069	snRNA binding	6	5	PY17X_0926400,PY17X_1004500,PY17X_1144300,PY17X_1426800,PY17X_1463700,	83.3	2.73	11.43	0.0117679	0.0860856	1
GO:0004176	ATP-dependent peptidase activity	6	5	PY17X_0408000,PY17X_0930500,PY17X_1030200,PY17X_1333000,PY17X_1456600,	83.3	2.73	11.43	0.0117679	0.0860856	1
GO:0001671	ATPase activator activity	6	5	PY17X_0406800,PY17X_0824300,PY17X_1103600,PY17X_1353900,PY17X_1460000,	83.3	2.73	11.43	0.0117679	0.0860856	1
GO:0140677	molecular function activator activity	6	5	PY17X_0406800,PY17X_0824300,PY17X_1103600,PY17X_1353900,PY17X_1460000,	83.3	2.73	11.43	0.0117679	0.0860856	1
GO:0004521	endoribonuclease activity	8	6	PY17X_0623900,PY17X_0720800,PY17X_1121800,PY17X_1124200,PY17X_1333400,PY17X_1347100,	75	2.46	6.86	0.012267	0.0881487	1
GO:0016893	endonuclease activity, active with either ribo- or deoxyribonucleic acids and producing 5'-phosphomonoesters	8	6	PY17X_0302300,PY17X_0623900,PY17X_1121800,PY17X_1124200,PY17X_1333400,PY17X_1347100,	75	2.46	6.86	0.012267	0.0881487	1
GO:0003729	mRNA binding	29	15	PY17X_0209500,PY17X_0409500,PY17X_0707700,PY17X_0716700,PY17X_0803900,PY17X_0942300,PY17X_0943600,PY17X_1038600,PY17X_1209300,PY17X_1212200,PY17X_1229400,PY17X_1237200,PY17X_1425300,PY17X_1426800,PY17X_1429000,	51.7	1.7	2.46	0.0134282	0.0956468	1
GO:0042626	ATPase-coupled transmembrane transporter activity	17	10	PY17X_0610800,PY17X_0838700,PY17X_0910300,PY17X_1241000,PY17X_1315500,PY17X_1360700,PY17X_1406800,PY17X_1412200,PY17X_1446300,PY17X_1452800,	58.8	1.93	3.27	0.014204	0.100293	1
GO:0008757	S-adenosylmethionine-dependent methyltransferase activity	37	18	PY17X_0215000,PY17X_0303300,PY17X_0703200,PY17X_0920500,PY17X_0934500,PY17X_0938600,PY17X_1019900,PY17X_1029300,PY17X_1132300,PY17X_1133200,PY17X_1138500,PY17X_1210500,PY17X_1243600,PY17X_1361900,PY17X_1415900,PY17X_1419500,PY17X_1428100,PY17X_1465400,	48.6	1.59	2.17	0.0152606	0.106824	1
GO:0016859	cis-trans isomerase activity	15	9	PY17X_0603900,PY17X_0834700,PY17X_0934200,PY17X_1016100,PY17X_1219700,PY17X_1229000,PY17X_1246700,PY17X_1427000,PY17X_1433200,	60	1.97	3.43	0.0169182	0.115442	1
GO:0009982	pseudouridine synthase activity	15	9	PY17X_0316600,PY17X_0503300,PY17X_0818300,PY17X_1027600,PY17X_1042300,PY17X_1112200,PY17X_1239500,PY17X_1445100,PY17X_1445700,	60	1.97	3.43	0.0169182	0.115442	1
GO:0003755	peptidyl-prolyl cis-trans isomerase activity	15	9	PY17X_0603900,PY17X_0834700,PY17X_0934200,PY17X_1016100,PY17X_1219700,PY17X_1229000,PY17X_1246700,PY17X_1427000,PY17X_1433200,	60	1.97	3.43	0.0169182	0.115442	1
GO:0016740	transferase activity	35	17	PY17X_0109600,PY17X_0518800,PY17X_0606700,PY17X_0718300,PY17X_0809200,PY17X_0825200,PY17X_0917200,PY17X_1007900,PY17X_1031300,PY17X_1122500,PY17X_1129000,PY17X_1217100,PY17X_1245100,PY17X_1426900,PY17X_1438100,PY17X_1450100,PY17X_1459900,	48.6	1.59	2.17	0.0184966	0.125161	1
GO:0019787	ubiquitin-like protein transferase activity	25	13	PY17X_0409200,PY17X_0412600,PY17X_0704800,PY17X_0805000,PY17X_0808000,PY17X_0930700,PY17X_1128300,PY17X_1134100,PY17X_1233800,PY17X_1245100,PY17X_1304400,PY17X_1350300,PY17X_1452400,	52	1.7	2.48	0.0198352	0.130284	1
GO:0016877	ligase activity, forming carbon-sulfur bonds	13	8	PY17X_0924200,PY17X_0941000,PY17X_1014700,PY17X_1128000,PY17X_1142600,PY17X_1243100,PY17X_1443200,PY17X_1454100,	61.5	2.02	3.66	0.0200561	0.130284	1
GO:0046982	protein heterodimerization activity	13	8	PY17X_0110400,PY17X_0944300,PY17X_1037100,PY17X_1118100,PY17X_1118200,PY17X_1220800,PY17X_1408300,PY17X_1422300,	61.5	2.02	3.66	0.0200561	0.130284	1
GO:0008509	anion transmembrane transporter activity	13	8	PY17X_0520900,PY17X_0521300,PY17X_1006500,PY17X_1014300,PY17X_1206200,PY17X_1248100,PY17X_1339100,PY17X_1359600,	61.5	2.02	3.66	0.0200561	0.130284	1
GO:0008238	exopeptidase activity	13	8	PY17X_0836500,PY17X_0933300,PY17X_1011800,PY17X_1229400,PY17X_1313800,PY17X_1321900,PY17X_1412100,PY17X_1463300,	61.5	2.02	3.66	0.0200561	0.130284	1
GO:0004674	protein serine/threonine kinase activity	49	22	PY17X_0105600,PY17X_0409800,PY17X_0410700,PY17X_0412900,PY17X_0522800,PY17X_0619400,PY17X_0808700,PY17X_0839000,PY17X_0905200,PY17X_0913600,PY17X_0935000,PY17X_0935700,PY17X_0941100,PY17X_0944500,PY17X_1009800,PY17X_1021700,PY17X_1134600,PY17X_1134700,PY17X_1216000,PY17X_1243900,PY17X_1356700,PY17X_1416200,	44.9	1.47	1.87	0.0229343	0.147799	1
GO:0003690	double-stranded DNA binding	18	10	PY17X_0213000,PY17X_0515100,PY17X_0807000,PY17X_0919100,PY17X_0932200,PY17X_0942000,PY17X_1018600,PY17X_1106200,PY17X_1306600,PY17X_1329000,	55.6	1.82	2.86	0.0233583	0.149346	1
GO:0050660	flavin adenine dinucleotide binding	11	7	PY17X_0519300,PY17X_0620600,PY17X_0715100,PY17X_0823000,PY17X_0828000,PY17X_1036000,PY17X_1449400,	63.6	2.09	4	0.0235875	0.149633	1
GO:0016860	intramolecular oxidoreductase activity	9	6	PY17X_0703100,PY17X_0926300,PY17X_1010400,PY17X_1115400,PY17X_1231900,PY17X_1307600,	66.7	2.19	4.57	0.0273497	0.165546	1
GO:0016273	arginine N-methyltransferase activity	3	3	PY17X_1019900,PY17X_1138500,PY17X_1428100,	100	3.28	inf	0.0283386	0.165546	1
GO:0004661	protein geranylgeranyltransferase activity	3	3	PY17X_0102900,PY17X_1310200,PY17X_1432300,	100	3.28	inf	0.0283386	0.165546	1
GO:0015103	inorganic anion transmembrane transporter activity	3	3	PY17X_1014300,PY17X_1248100,PY17X_1339100,	100	3.28	inf	0.0283386	0.165546	1
GO:0004353	glutamate dehydrogenase [NAD(P)+] activity	3	3	PY17X_1015500,PY17X_1028600,PY17X_1231700,	100	3.28	inf	0.0283386	0.165546	1
GO:0070568	guanylyltransferase activity	3	3	PY17X_0623200,PY17X_1024200,PY17X_1030500,	100	3.28	inf	0.0283386	0.165546	1
GO:0004730	pseudouridylate synthase activity	3	3	PY17X_0316600,PY17X_0818300,PY17X_1445100,	100	3.28	inf	0.0283386	0.165546	1
GO:0016274	protein-arginine N-methyltransferase activity	3	3	PY17X_1019900,PY17X_1138500,PY17X_1428100,	100	3.28	inf	0.0283386	0.165546	1
GO:0043023	ribosomal large subunit binding	3	3	PY17X_0214800,PY17X_0622600,PY17X_1352600,	100	3.28	inf	0.0283386	0.165546	1
GO:0140323	solute:anion antiporter activity	3	3	PY17X_0521300,PY17X_1206200,PY17X_1248100,	100	3.28	inf	0.0283386	0.165546	1
GO:0004663	Rab geranylgeranyltransferase activity	3	3	PY17X_0102900,PY17X_1310200,PY17X_1432300,	100	3.28	inf	0.0283386	0.165546	1
GO:0003743	translation initiation factor activity	50	22	PY17X_0415700,PY17X_0524500,PY17X_0605700,PY17X_0607800,PY17X_0613300,PY17X_0617700,PY17X_0703900,PY17X_0720300,PY17X_0812300,PY17X_0822600,PY17X_0905800,PY17X_1025400,PY17X_1034300,PY17X_1106900,PY17X_1209300,PY17X_1212200,PY17X_1234800,PY17X_1235900,PY17X_1346300,PY17X_1352600,PY17X_1430800,PY17X_1459400,	44	1.44	1.8	0.029464	0.170891	1
GO:0003747	translation release factor activity	7	5	PY17X_0309700,PY17X_0805300,PY17X_0836600,PY17X_0926900,PY17X_1017600,	71.4	2.34	5.71	0.0308435	0.171023	1
GO:0016763	pentosyltransferase activity	7	5	PY17X_0617800,PY17X_1012300,PY17X_1113500,PY17X_1114100,PY17X_1458100,	71.4	2.34	5.71	0.0308435	0.171023	1
GO:0009678	pyrophosphate hydrolysis-driven proton transmembrane transporter activity	7	5	PY17X_0838700,PY17X_0910300,PY17X_1406800,PY17X_1412200,PY17X_1452800,	71.4	2.34	5.71	0.0308435	0.171023	1
GO:0008565	obsolete protein transporter activity	7	5	PY17X_0403700,PY17X_0609600,PY17X_1037900,PY17X_1419000,PY17X_1465800,	71.4	2.34	5.71	0.0308435	0.171023	1
GO:0008079	translation termination factor activity	7	5	PY17X_0309700,PY17X_0805300,PY17X_0836600,PY17X_0926900,PY17X_1017600,	71.4	2.34	5.71	0.0308435	0.171023	1
GO:0034212	peptide N-acetyltransferase activity	7	5	PY17X_0718600,PY17X_0931500,PY17X_1204800,PY17X_1343200,PY17X_1445000,	71.4	2.34	5.71	0.0308435	0.171023	1
GO:0005506	iron ion binding	5	4	PY17X_0508100,PY17X_0825600,PY17X_0835100,PY17X_1322000,	80	2.62	9.14	0.032646	0.171023	1
GO:0016861	intramolecular oxidoreductase activity, interconverting aldoses and ketoses	5	4	PY17X_1010400,PY17X_1115400,PY17X_1231900,PY17X_1307600,	80	2.62	9.14	0.032646	0.171023	1
GO:0005048	signal sequence binding	5	4	PY17X_0604700,PY17X_1131600,PY17X_1134000,PY17X_1350200,	80	2.62	9.14	0.032646	0.171023	1
GO:0005096	GTPase activator activity	5	4	PY17X_1208600,PY17X_1228900,PY17X_1244200,PY17X_1460400,	80	2.62	9.14	0.032646	0.171023	1
GO:0042803	protein homodimerization activity	5	4	PY17X_0925600,PY17X_0934900,PY17X_1321900,PY17X_1434200,	80	2.62	9.14	0.032646	0.171023	1
GO:0042802	identical protein binding	5	4	PY17X_0925600,PY17X_0934900,PY17X_1321900,PY17X_1434200,	80	2.62	9.14	0.032646	0.171023	1
GO:0003682	chromatin binding	5	4	PY17X_0518600,PY17X_1002800,PY17X_1222200,PY17X_1225300,	80	2.62	9.14	0.032646	0.171023	1
GO:0016725	oxidoreductase activity, acting on CH or CH2 groups	5	4	PY17X_0210100,PY17X_0508100,PY17X_0614100,PY17X_1039000,	80	2.62	9.14	0.032646	0.171023	1
GO:0016878	acid-thiol ligase activity	5	4	PY17X_0941000,PY17X_1014700,PY17X_1128000,PY17X_1243100,	80	2.62	9.14	0.032646	0.171023	1
GO:0008047	enzyme activator activity	14	8	PY17X_0812400,PY17X_1016100,PY17X_1139300,PY17X_1208600,PY17X_1228900,PY17X_1244200,PY17X_1443900,PY17X_1460400,	57.1	1.87	3.05	0.0344747	0.179445	1
GO:0016407	acetyltransferase activity	12	7	PY17X_0205500,PY17X_0718600,PY17X_0931500,PY17X_1204800,PY17X_1318400,PY17X_1343200,PY17X_1445000,	58.3	1.91	3.2	0.0419204	0.216811	1
GO:0000049	tRNA binding	17	9	PY17X_0104100,PY17X_0112500,PY17X_0205200,PY17X_1135000,PY17X_1144900,PY17X_1310000,PY17X_1416100,PY17X_1419500,PY17X_1445000,	52.9	1.74	2.57	0.0442974	0.227655	1

## Sheet: KEGG
ID	Name	Bgd count	Result count	Result gene list	Pct of bgd	Fold enrichment	Odds ratio	P-value	Benjamini	Bonferroni
PWY-5757__PK__MetaCyc	fosfomycin biosynthesis	43	35	PY17X_0102500,PY17X_0110400,PY17X_0112500,PY17X_0208600,PY17X_0307400,PY17X_0313200,PY17X_0315600,PY17X_0420800,PY17X_0521600,PY17X_0524300,PY17X_0711000,PY17X_0713500,PY17X_0814400,PY17X_0822800,PY17X_0838300,PY17X_0943400,PY17X_0945200,PY17X_1004100,PY17X_1024200,PY17X_1024700,PY17X_1032300,PY17X_1036500,PY17X_1118200,PY17X_1118600,PY17X_1139600,PY17X_1142600,PY17X_1211800,PY17X_1306400,PY17X_1…	81.4	1.53	4.06	8.32163e-05	0.129401	0.129401
PWY-6383__PK__MetaCyc	mono-<i>trans</i>, poly-<i>cis</i> decaprenyl phosphate biosynthesis	40	32	PY17X_0102500,PY17X_0110400,PY17X_0208600,PY17X_0307400,PY17X_0313200,PY17X_0315600,PY17X_0420800,PY17X_0521600,PY17X_0524300,PY17X_0704500,PY17X_0711000,PY17X_0713500,PY17X_0814400,PY17X_0822800,PY17X_0838300,PY17X_0921900,PY17X_0943400,PY17X_0945200,PY17X_1004100,PY17X_1032300,PY17X_1036500,PY17X_1118200,PY17X_1118600,PY17X_1139600,PY17X_1211800,PY17X_1313500,PY17X_1336600,PY17X_1352500,PY17X_1…	80	1.5	3.69	0.000323125	0.25123	0.502459
PWY-6502__PK__MetaCyc	oxidized GTP and dGTP detoxification	38	30	PY17X_0102500,PY17X_0110400,PY17X_0208600,PY17X_0307400,PY17X_0313200,PY17X_0315600,PY17X_0420800,PY17X_0521600,PY17X_0524300,PY17X_0711000,PY17X_0713500,PY17X_0814400,PY17X_0822800,PY17X_0838300,PY17X_0943400,PY17X_0945200,PY17X_1004100,PY17X_1032300,PY17X_1036500,PY17X_1118200,PY17X_1118600,PY17X_1139600,PY17X_1211800,PY17X_1313500,PY17X_1336600,PY17X_1352500,PY17X_1402600,PY17X_1425200,PY17X_1…	78.9	1.48	3.44	0.000773103	0.297527	1
ec00500__PK__KEGG	Starch and sucrose metabolism	65	47	PY17X_0102500,PY17X_0110400,PY17X_0208600,PY17X_0215400,PY17X_0307400,PY17X_0313200,PY17X_0315600,PY17X_0410700,PY17X_0418900,PY17X_0420800,PY17X_0502700,PY17X_0508400,PY17X_0521600,PY17X_0524300,PY17X_0618100,PY17X_0621000,PY17X_0711000,PY17X_0713500,PY17X_0814400,PY17X_0822800,PY17X_0838300,PY17X_0927400,PY17X_0943400,PY17X_0945200,PY17X_1004100,PY17X_1010400,PY17X_1024200,PY17X_1032300,PY17X_1…	72.3	1.36	2.43	0.000916132	0.297527	1
PWY-7206__PK__MetaCyc	pyrimidine deoxyribonucleotides dephosphorylation	46	35	PY17X_0102500,PY17X_0110400,PY17X_0208600,PY17X_0307400,PY17X_0313200,PY17X_0315600,PY17X_0420800,PY17X_0521600,PY17X_0524300,PY17X_0618100,PY17X_0621000,PY17X_0711000,PY17X_0713500,PY17X_0814400,PY17X_0822800,PY17X_0838300,PY17X_0943400,PY17X_0945200,PY17X_1004100,PY17X_1032300,PY17X_1036500,PY17X_1118200,PY17X_1118600,PY17X_1139600,PY17X_1211800,PY17X_1238700,PY17X_1313500,PY17X_1336600,PY17X_1…	76.1	1.43	2.93	0.000956678	0.297527	1
PWY-6147__PK__MetaCyc	6-hydroxymethyl-dihydropterin diphosphate biosynthesis I	42	32	PY17X_0102500,PY17X_0110400,PY17X_0208600,PY17X_0307400,PY17X_0313200,PY17X_0315600,PY17X_0420800,PY17X_0521600,PY17X_0524300,PY17X_0711000,PY17X_0713500,PY17X_0814400,PY17X_0822800,PY17X_0838300,PY17X_0930500,PY17X_0943400,PY17X_0945200,PY17X_1004100,PY17X_1032300,PY17X_1036500,PY17X_1118200,PY17X_1118600,PY17X_1139600,PY17X_1211800,PY17X_1313500,PY17X_1336600,PY17X_1352500,PY17X_1402600,PY17X_1…	76.2	1.43	2.94	0.0015486	0.326247	1
PWY-7539__PK__MetaCyc	6-hydroxymethyl-dihydropterin diphosphate biosynthesis III (Chlamydia)	39	30	PY17X_0102500,PY17X_0110400,PY17X_0208600,PY17X_0307400,PY17X_0313200,PY17X_0315600,PY17X_0420800,PY17X_0521600,PY17X_0524300,PY17X_0711000,PY17X_0713500,PY17X_0814400,PY17X_0822800,PY17X_0838300,PY17X_0943400,PY17X_0945200,PY17X_1004100,PY17X_1032300,PY17X_1036500,PY17X_1118200,PY17X_1118600,PY17X_1139600,PY17X_1211800,PY17X_1313500,PY17X_1336600,PY17X_1352500,PY17X_1402600,PY17X_1425200,PY17X_1…	76.9	1.44	3.05	0.00167844	0.326247	1
PWY-6797__PK__MetaCyc	6-hydroxymethyl-dihydropterin diphosphate biosynthesis II (<i>Methanocaldococcus</i>)	39	30	PY17X_0102500,PY17X_0110400,PY17X_0208600,PY17X_0307400,PY17X_0313200,PY17X_0315600,PY17X_0420800,PY17X_0521600,PY17X_0524300,PY17X_0711000,PY17X_0713500,PY17X_0814400,PY17X_0822800,PY17X_0838300,PY17X_0943400,PY17X_0945200,PY17X_1004100,PY17X_1032300,PY17X_1036500,PY17X_1118200,PY17X_1118600,PY17X_1139600,PY17X_1211800,PY17X_1313500,PY17X_1336600,PY17X_1352500,PY17X_1402600,PY17X_1425200,PY17X_1…	76.9	1.44	3.05	0.00167844	0.326247	1
ec00240__PK__KEGG	Pyrimidine metabolism	51	37	PY17X_0103700,PY17X_0203700,PY17X_0215400,PY17X_0303100,PY17X_0316600,PY17X_0508500,PY17X_0606000,PY17X_0614100,PY17X_0618100,PY17X_0621000,PY17X_0719300,PY17X_0818300,PY17X_1027600,PY17X_1033000,PY17X_1034700,PY17X_1036000,PY17X_1039000,PY17X_1042300,PY17X_1113500,PY17X_1114100,PY17X_1135300,PY17X_1143700,PY17X_1238700,PY17X_1239500,PY17X_1340800,PY17X_1342100,PY17X_1363400,PY17X_1367600,PY17X_1…	72.5	1.36	2.43	0.00306055	0.518824	1
PWY4FS-6__PK__MetaCyc	phosphatidylethanolamine biosynthesis II	9	9	PY17X_0215400,PY17X_0418900,PY17X_0508400,PY17X_0620600,PY17X_0925700,PY17X_0927400,PY17X_1042600,PY17X_1128500,PY17X_1366200,	100	1.88	inf	0.00333649	0.518824	1
PWY-7409__PK__MetaCyc	phospholipid remodeling (phosphatidylethanolamine, yeast)	22	18	PY17X_0101900,PY17X_0115700,PY17X_0202600,PY17X_0306800,PY17X_0318100,PY17X_0626200,PY17X_0712800,PY17X_0722200,PY17X_0818500,PY17X_1001000,PY17X_1012200,PY17X_1223400,PY17X_1223500,PY17X_1231500,PY17X_1306600,PY17X_1319200,PY17X_1371600,PY17X_1433000,	81.8	1.54	4.06	0.00491178	0.694348	1
PWY-6612__PK__MetaCyc	superpathway of tetrahydrofolate biosynthesis	46	33	PY17X_0102500,PY17X_0110400,PY17X_0208600,PY17X_0307400,PY17X_0313200,PY17X_0315600,PY17X_0420800,PY17X_0521600,PY17X_0524300,PY17X_0711000,PY17X_0713500,PY17X_0719300,PY17X_0814400,PY17X_0822800,PY17X_0838300,PY17X_0930500,PY17X_0943400,PY17X_0945200,PY17X_1004100,PY17X_1032300,PY17X_1036500,PY17X_1118200,PY17X_1118600,PY17X_1139600,PY17X_1211800,PY17X_1313500,PY17X_1336600,PY17X_1352500,PY17X_1…	71.7	1.35	2.32	0.00692528	0.897401	1
FOLSYN-PWY__PK__MetaCyc	superpathway of tetrahydrofolate biosynthesis and salvage	48	34	PY17X_0102500,PY17X_0110400,PY17X_0208600,PY17X_0307400,PY17X_0313200,PY17X_0315600,PY17X_0420800,PY17X_0521600,PY17X_0524300,PY17X_0711000,PY17X_0713500,PY17X_0719300,PY17X_0814400,PY17X_0822800,PY17X_0838300,PY17X_0930500,PY17X_0943400,PY17X_0945200,PY17X_1004100,PY17X_1032300,PY17X_1036500,PY17X_1118200,PY17X_1118600,PY17X_1138500,PY17X_1139600,PY17X_1211800,PY17X_1313500,PY17X_1336600,PY17X_1…	70.8	1.33	2.22	0.00844631	0.938848	1
PHOSLIPSYN2-PWY__PK__MetaCyc	superpathway of phospholipid biosynthesis II (plants)	32	24	PY17X_0109600,PY17X_0112500,PY17X_0215400,PY17X_0418900,PY17X_0508400,PY17X_0612300,PY17X_0620600,PY17X_0818500,PY17X_0832000,PY17X_0925700,PY17X_0927400,PY17X_0934900,PY17X_1014700,PY17X_1024200,PY17X_1024700,PY17X_1035000,PY17X_1042600,PY17X_1128500,PY17X_1142600,PY17X_1306400,PY17X_1312000,PY17X_1315300,PY17X_1366200,PY17X_1434200,	75	1.41	2.72	0.00883486	0.938848	1
PWY-821__PK__MetaCyc	superpathway of sulfur amino acid biosynthesis (<i>Saccharomyces cerevisiae</i>)	11	10	PY17X_0926900,PY17X_1034300,PY17X_1134800,PY17X_1134900,PY17X_1205300,PY17X_1318600,PY17X_1350400,PY17X_1432100,PY17X_1450200,PY17X_API01400,	90.9	1.71	8.94	0.0100861	0.938848	1
PWY-5345__PK__MetaCyc	superpathway of L-methionine biosynthesis (by sulfhydrylation)	14	12	PY17X_0302900,PY17X_0919100,PY17X_0926900,PY17X_1034300,PY17X_1134800,PY17X_1134900,PY17X_1205300,PY17X_1318600,PY17X_1350400,PY17X_1432100,PY17X_1450200,PY17X_API01400,	85.7	1.61	5.37	0.0118285	0.938848	1
ALL-CHORISMATE-PWY__PK__MetaCyc	superpathway of chorismate metabolism	69	46	PY17X_0102500,PY17X_0102900,PY17X_0107600,PY17X_0110400,PY17X_0208600,PY17X_0302900,PY17X_0303300,PY17X_0307400,PY17X_0312300,PY17X_0313200,PY17X_0315600,PY17X_0420800,PY17X_0521600,PY17X_0524300,PY17X_0624500,PY17X_0711000,PY17X_0713500,PY17X_0719300,PY17X_0814400,PY17X_0822800,PY17X_0829300,PY17X_0838300,PY17X_0921900,PY17X_0930500,PY17X_0939900,PY17X_0943400,PY17X_0945200,PY17X_1004100,PY17X_1…	66.7	1.25	1.83	0.013451	0.938848	1
PWY-7211__PK__MetaCyc	superpathway of pyrimidine deoxyribonucleotides <i>de novo</i> biosynthesis	66	44	PY17X_0102500,PY17X_0103700,PY17X_0203700,PY17X_0203900,PY17X_0215400,PY17X_0508500,PY17X_0515200,PY17X_0521600,PY17X_0610800,PY17X_0614100,PY17X_0618100,PY17X_0621000,PY17X_0712100,PY17X_0719300,PY17X_0814400,PY17X_0821900,PY17X_0822200,PY17X_0838700,PY17X_0926900,PY17X_0932300,PY17X_1034300,PY17X_1034700,PY17X_1036500,PY17X_1039000,PY17X_1113500,PY17X_1141600,PY17X_1143700,PY17X_1238700,PY17X_1…	66.7	1.25	1.83	0.0155994	0.938848	1
ec00230__PK__KEGG	Purine metabolism	139	86	PY17X_0102500,PY17X_0110400,PY17X_0203700,PY17X_0203900,PY17X_0204200,PY17X_0208600,PY17X_0215400,PY17X_0304900,PY17X_0307400,PY17X_0313200,PY17X_0315600,PY17X_0420800,PY17X_0421000,PY17X_0502700,PY17X_0514700,PY17X_0515200,PY17X_0517700,PY17X_0521600,PY17X_0524300,PY17X_0610800,PY17X_0614100,PY17X_0618100,PY17X_0620600,PY17X_0621000,PY17X_0711000,PY17X_0712100,PY17X_0713500,PY17X_0717800,PY17X_0…	61.9	1.16	1.52	0.0168089	0.938848	1
PWY-6683__PK__MetaCyc	assimilatory sulfate reduction III	10	9	PY17X_0926900,PY17X_1034300,PY17X_1134800,PY17X_1134900,PY17X_1205300,PY17X_1318600,PY17X_1350400,PY17X_1450200,PY17X_API01400,	90	1.69	8.03	0.0175091	0.938848	1
SULFMETII-PWY__PK__MetaCyc	assimilatory sulfate reduction II	10	9	PY17X_0926900,PY17X_1034300,PY17X_1134800,PY17X_1134900,PY17X_1205300,PY17X_1318600,PY17X_1350400,PY17X_1450200,PY17X_API01400,	90	1.69	8.03	0.0175091	0.938848	1
PWY4FS-5__PK__MetaCyc	superpathway of phosphatidylcholine biosynthesis	10	9	PY17X_0109600,PY17X_0112500,PY17X_0925700,PY17X_1024200,PY17X_1024700,PY17X_1042600,PY17X_1128500,PY17X_1142600,PY17X_1306400,	90	1.69	8.03	0.0175091	0.938848	1
SO4ASSIM-PWY__PK__MetaCyc	assimilatory sulfate reduction I	10	9	PY17X_0926900,PY17X_1034300,PY17X_1134800,PY17X_1134900,PY17X_1205300,PY17X_1318600,PY17X_1350400,PY17X_1450200,PY17X_API01400,	90	1.69	8.03	0.0175091	0.938848	1
PWY-5340__PK__MetaCyc	sulfate activation for sulfonation	10	9	PY17X_0926900,PY17X_1034300,PY17X_1134800,PY17X_1134900,PY17X_1205300,PY17X_1318600,PY17X_1350400,PY17X_1450200,PY17X_API01400,	90	1.69	8.03	0.0175091	0.938848	1
P224-PWY__PK__MetaCyc	dissimilatory sulfate reduction II (to thiosulfate)	10	9	PY17X_0926900,PY17X_1034300,PY17X_1134800,PY17X_1134900,PY17X_1205300,PY17X_1318600,PY17X_1350400,PY17X_1450200,PY17X_API01400,	90	1.69	8.03	0.0175091	0.938848	1
PWY-5278__PK__MetaCyc	sulfite oxidation III	10	9	PY17X_0926900,PY17X_1034300,PY17X_1134800,PY17X_1134900,PY17X_1205300,PY17X_1318600,PY17X_1350400,PY17X_1450200,PY17X_API01400,	90	1.69	8.03	0.0175091	0.938848	1
PWY-5306__PK__MetaCyc	superpathway of thiosulfate metabolism (<i>Desulfovibrio sulfodismutans</i>)	10	9	PY17X_0926900,PY17X_1034300,PY17X_1134800,PY17X_1134900,PY17X_1205300,PY17X_1318600,PY17X_1350400,PY17X_1450200,PY17X_API01400,	90	1.69	8.03	0.0175091	0.938848	1
DISSULFRED-PWY__PK__MetaCyc	dissimilatory sulfate reduction I (to hydrogen sufide))	10	9	PY17X_0926900,PY17X_1034300,PY17X_1134800,PY17X_1134900,PY17X_1205300,PY17X_1318600,PY17X_1350400,PY17X_1450200,PY17X_API01400,	90	1.69	8.03	0.0175091	0.938848	1
PWY-5308__PK__MetaCyc	superpathway of sulfur metabolism (<i>Desulfocapsa sulfoexigens</i>)	10	9	PY17X_0926900,PY17X_1034300,PY17X_1134800,PY17X_1134900,PY17X_1205300,PY17X_1318600,PY17X_1350400,PY17X_1450200,PY17X_API01400,	90	1.69	8.03	0.0175091	0.938848	1
ec00332__PK__KEGG	Carbapenem biosynthesis	108	68	PY17X_0101900,PY17X_0102500,PY17X_0109900,PY17X_0110400,PY17X_0115700,PY17X_0202600,PY17X_0205500,PY17X_0208600,PY17X_0307400,PY17X_0313200,PY17X_0315600,PY17X_0318100,PY17X_0404500,PY17X_0420800,PY17X_0512400,PY17X_0513200,PY17X_0518300,PY17X_0520900,PY17X_0521600,PY17X_0524300,PY17X_0626200,PY17X_0711000,PY17X_0713500,PY17X_0722200,PY17X_0804600,PY17X_0814400,PY17X_0818500,PY17X_0822800,PY17X_0…	63	1.18	1.57	0.0197974	0.999718	1
PWY4FS-4__PK__MetaCyc	phosphatidylcholine biosynthesis IV	6	6	PY17X_0109600,PY17X_0112500,PY17X_1024200,PY17X_1024700,PY17X_1142600,PY17X_1306400,	100	1.88	inf	0.0225279	0.999718	1
PWY-7419__PK__MetaCyc	FR-900098 and FR-33289 antibiotics biosynthesis	74	48	PY17X_0102500,PY17X_0109900,PY17X_0110400,PY17X_0112500,PY17X_0205500,PY17X_0208600,PY17X_0307400,PY17X_0313200,PY17X_0315600,PY17X_0316600,PY17X_0404500,PY17X_0420800,PY17X_0513200,PY17X_0520900,PY17X_0521600,PY17X_0524300,PY17X_0620600,PY17X_0711000,PY17X_0713500,PY17X_0814400,PY17X_0818300,PY17X_0818500,PY17X_0822800,PY17X_0838300,PY17X_0943400,PY17X_0945200,PY17X_1004100,PY17X_1024200,PY17X_1…	64.9	1.22	1.69	0.0240583	0.999718	1
ec00450__PK__KEGG	Selenocompound metabolism	59	39	PY17X_0101900,PY17X_0115700,PY17X_0202600,PY17X_0212700,PY17X_0318100,PY17X_0512400,PY17X_0513200,PY17X_0519800,PY17X_0626200,PY17X_0722200,PY17X_0804600,PY17X_0828000,PY17X_0829300,PY17X_0915900,PY17X_0920500,PY17X_0926900,PY17X_0938600,PY17X_1001000,PY17X_1029300,PY17X_1034300,PY17X_1122500,PY17X_1122800,PY17X_1132300,PY17X_1134800,PY17X_1134900,PY17X_1205300,PY17X_1206400,PY17X_1223400,PY17X_1…	66.1	1.24	1.77	0.0273469	0.999718	1
ec00983__PK__KEGG	Drug metabolism - other enzymes	71	46	PY17X_0102500,PY17X_0110400,PY17X_0203700,PY17X_0208600,PY17X_0215400,PY17X_0303100,PY17X_0307400,PY17X_0313200,PY17X_0315600,PY17X_0420800,PY17X_0521600,PY17X_0524300,PY17X_0606000,PY17X_0614100,PY17X_0711000,PY17X_0713500,PY17X_0814400,PY17X_0822800,PY17X_0825000,PY17X_0838300,PY17X_0943400,PY17X_0945200,PY17X_1004100,PY17X_1032300,PY17X_1036500,PY17X_1039000,PY17X_1113500,PY17X_1114100,PY17X_1…	64.8	1.22	1.68	0.0278462	0.999718	1
ec00790__PK__KEGG	Folate biosynthesis	54	36	PY17X_0102500,PY17X_0110400,PY17X_0208600,PY17X_0307400,PY17X_0313200,PY17X_0315600,PY17X_0420800,PY17X_0521600,PY17X_0524300,PY17X_0711000,PY17X_0713500,PY17X_0719300,PY17X_0814400,PY17X_0816700,PY17X_0822800,PY17X_0838300,PY17X_0930500,PY17X_0943400,PY17X_0945200,PY17X_1004100,PY17X_1032300,PY17X_1036500,PY17X_1118200,PY17X_1118600,PY17X_1139600,PY17X_1211800,PY17X_1214200,PY17X_1313500,PY17X_1…	66.7	1.25	1.82	0.0282006	0.999718	1
TRNA-CHARGING-PWY__PK__MetaCyc	tRNA charging	49	33	PY17X_0104100,PY17X_0205200,PY17X_0309200,PY17X_0519800,PY17X_0524300,PY17X_0618100,PY17X_0622600,PY17X_0829400,PY17X_0838200,PY17X_0919100,PY17X_0924300,PY17X_0932500,PY17X_0945400,PY17X_1024700,PY17X_1028300,PY17X_1109800,PY17X_1110300,PY17X_1123100,PY17X_1135000,PY17X_1136700,PY17X_1144900,PY17X_1206400,PY17X_1226000,PY17X_1306800,PY17X_1310000,PY17X_1312700,PY17X_1355800,PY17X_1367700,PY17X_1…	67.3	1.26	1.87	0.028827	0.999718	1
PWY-7790__PK__MetaCyc	UMP biosynthesis II	9	8	PY17X_0103700,PY17X_0508500,PY17X_1036000,PY17X_1113500,PY17X_1340800,PY17X_1363400,PY17X_1404200,PY17X_1408400,	88.9	1.67	7.12	0.0301203	0.999718	1
SULFATE-CYS-PWY__PK__MetaCyc	superpathway of sulfate assimilation and cysteine biosynthesis	12	10	PY17X_0926900,PY17X_1034300,PY17X_1037900,PY17X_1134800,PY17X_1134900,PY17X_1205300,PY17X_1318600,PY17X_1350400,PY17X_1450200,PY17X_API01400,	83.3	1.56	4.46	0.031692	0.999718	1
PWY-6676__PK__MetaCyc	superpathway of sulfide oxidation (phototrophic sulfur bacteria)	12	10	PY17X_0926900,PY17X_1034300,PY17X_1134800,PY17X_1134900,PY17X_1142600,PY17X_1205300,PY17X_1318600,PY17X_1350400,PY17X_1450200,PY17X_API01400,	83.3	1.56	4.46	0.031692	0.999718	1
PRPP-PWY__PK__MetaCyc	superpathway of histidine, purine, and pyrimidine biosynthesis	33	23	PY17X_0103700,PY17X_0203700,PY17X_0204200,PY17X_0215400,PY17X_0304900,PY17X_0508500,PY17X_0614100,PY17X_0717800,PY17X_0809300,PY17X_0823000,PY17X_0825000,PY17X_1034700,PY17X_1039000,PY17X_1113500,PY17X_1132500,PY17X_1143700,PY17X_1210400,PY17X_1214200,PY17X_1340800,PY17X_1363400,PY17X_1404200,PY17X_1408400,PY17X_1452700,	69.7	1.31	2.07	0.0387576	0.999718	1
PWY-7420__PK__MetaCyc	monoacylglycerol metabolism (yeast)	5	5	PY17X_0101900,PY17X_0115700,PY17X_0947400,PY17X_1001000,PY17X_1223500,	100	1.88	inf	0.0424946	0.999718	1
PWY-7980__PK__MetaCyc	ATP biosynthesis	5	5	PY17X_0314300,PY17X_0405300,PY17X_1005200,PY17X_1412200,PY17X_1452800,	100	1.88	inf	0.0424946	0.999718	1
PWY-7127__PK__MetaCyc	CDP-D-mannitol biosynthesis	5	5	PY17X_0112500,PY17X_1024200,PY17X_1024700,PY17X_1142600,PY17X_1306400,	100	1.88	inf	0.0424946	0.999718	1
PWY-6998__PK__MetaCyc	CDP-D-arabitol biosynthesis	5	5	PY17X_0112500,PY17X_1024200,PY17X_1024700,PY17X_1142600,PY17X_1306400,	100	1.88	inf	0.0424946	0.999718	1
OXIDATIVEPENT-PWY__PK__MetaCyc	pentose phosphate pathway (oxidative branch) I	5	5	PY17X_0208400,PY17X_0612900,PY17X_1321300,PY17X_1322200,PY17X_1441700,	100	1.88	inf	0.0424946	0.999718	1
PWY-7210__PK__MetaCyc	pyrimidine deoxyribonucleotides biosynthesis from CTP	50	33	PY17X_0102500,PY17X_0203900,PY17X_0215400,PY17X_0515200,PY17X_0521600,PY17X_0610800,PY17X_0614100,PY17X_0621000,PY17X_0712100,PY17X_0719300,PY17X_0814400,PY17X_0821900,PY17X_0822200,PY17X_0838700,PY17X_0926900,PY17X_0932300,PY17X_1034300,PY17X_1036500,PY17X_1039000,PY17X_1141600,PY17X_1143700,PY17X_1318600,PY17X_1342100,PY17X_1360700,PY17X_1361400,PY17X_1367600,PY17X_1371100,PY17X_1410300,PY17X_1…	66	1.24	1.75	0.0426601	0.999718	1
PWY-6803__PK__MetaCyc	phosphatidylcholine acyl editing	25	18	PY17X_0101900,PY17X_0115700,PY17X_0202600,PY17X_0306800,PY17X_0312300,PY17X_0318100,PY17X_0712800,PY17X_0818500,PY17X_1001000,PY17X_1012200,PY17X_1223500,PY17X_1231500,PY17X_1243100,PY17X_1306600,PY17X_1319200,PY17X_1425100,PY17X_1433000,PY17X_1455800,	72	1.35	2.3	0.0428192	0.999718	1
PWY-7511__PK__MetaCyc	protein ubiquitination	30	21	PY17X_0106500,PY17X_0409200,PY17X_0412600,PY17X_0518800,PY17X_0605200,PY17X_0707100,PY17X_0805000,PY17X_0809200,PY17X_0825200,PY17X_0834700,PY17X_0930700,PY17X_1022800,PY17X_1134100,PY17X_1142600,PY17X_1205700,PY17X_1233800,PY17X_1245100,PY17X_1350300,PY17X_1426900,PY17X_1443200,PY17X_1454100,	70	1.31	2.09	0.0448529	0.999718	1
PWY66-387__PK__MetaCyc	fatty acid &alpha;-oxidation II	14	11	PY17X_0101900,PY17X_0115700,PY17X_0202600,PY17X_0312300,PY17X_0318100,PY17X_0513200,PY17X_1001000,PY17X_1223500,PY17X_1243100,PY17X_1452700,PY17X_1455800,	78.6	1.47	3.27	0.0474988	0.999718	1
