# Supplementary material for: Why is Babesia not killed by artemisinin like Plasmodium?
Source: Parasit Vectors. 2023 Jun 8;16:193. doi: 10.1186/s13071-023-05783-4 (PMC10249562; doi:10.1186/s13071-023-05783-4)
Supplement: Supplementary file 5 — Additional file 5: Table S5. GO analysis of 1185 Plasmodium-specific genes. [file 13071_2023_5783_MOESM5_ESM.xlsx]

## Sheet: query
Gene ID	source_id	Genomic Location (Gene)	Product Description	# Transcripts
PY17X_0107700	PY17X_0107700.1	Py17X_01_v3:386,125..389,017(-)	spindle assembly abnormal protein 6, putative	1
PY17X_0305600	PY17X_0305600.1	Py17X_03_v3:216,412..220,318(-)	serine repeat antigen 2	1
PY17X_0313200	PY17X_0313200.1	Py17X_03_v3:504,013..508,602(+)	DEAD/DEAH box helicase, putative	1
PY17X_0315200	PY17X_0315200.1	Py17X_03_v3:578,345..579,337(+)	replication factor C subunit 2, putative	1
PY17X_0508300	PY17X_0508300.1	Py17X_05_v3:473,073..474,296(-)	conserved Plasmodium protein, unknown function	1
PY17X_0610100	PY17X_0610100.1	Py17X_06_v3:513,089..513,909(+)	U6 snRNA-associated Sm-like protein LSm7, putative	1
PY17X_0613500	PY17X_0613500.1	Py17X_06_v3:637,392..637,946(+)	trafficking protein particle complex subunit 5, putative	1
PY17X_0917000	PY17X_0917000.1	Py17X_09_v3:784,595..785,194(-)	glycine cleavage system H protein, putative	1
PY17X_0927600	PY17X_0927600.1	Py17X_09_v3:1,155,692..1,156,489(+)	conserved Plasmodium protein, unknown function	1
PY17X_0930900	PY17X_0930900.1	Py17X_09_v3:1,283,638..1,284,110(+)	conserved protein, unknown function	1
PY17X_0941200	PY17X_0941200.1	Py17X_09_v3:1,612,007..1,612,504(-)	D-tyrosyl-tRNA(Tyr) deacylase, putative	1
PY17X_1012200	PY17X_1012200.1	Py17X_10_v3:604,286..605,082(+)	calmodulin, putative	1
PY17X_1107000	PY17X_1107000.1	Py17X_11_v3:389,488..390,648(-)	conserved protein, unknown function	1
PY17X_1118600	PY17X_1118600.1	Py17X_11_v3:828,215..828,846(+)	ribosomal protein L27a, putative	1
PY17X_1134000	PY17X_1134000.1	Py17X_11_v3:1,400,856..1,401,629(-)	mitochondrial import inner membrane translocase subunit TIM23, putative	1
PY17X_1202100	PY17X_1202100.1	Py17X_12_v3:173,834..174,256(+)	early transcribed membrane protein	1
PY17X_1346700	PY17X_1346700.1	Py17X_13_v3:2,046,221..2,047,444(-)	Qa-SNARE protein, putative	1
PY17X_1369100	PY17X_1369100.1	Py17X_13_v3:2,821,273..2,822,159(+)	conserved Plasmodium protein, unknown function	1
PY17X_1435200	PY17X_1435200.1	Py17X_14_v3:1,349,765..1,352,818(+)	multiple RNA-binding domain-containing protein 1, putative	1
PY17X_1447100	PY17X_1447100.1	Py17X_14_v3:1,845,631..1,850,679(-)	conserved Plasmodium protein, unknown function	1
PY17X_1448400	PY17X_1448400.1	Py17X_14_v3:1,892,683..1,893,798(-)	conserved Plasmodium protein, unknown function	1
PY17X_0302000	PY17X_0302000.1	Py17X_03_v3:94,731..96,218(+)	conserved Plasmodium protein, unknown function	1
PY17X_0313000	PY17X_0313000.1	Py17X_03_v3:496,721..499,141(-)	origin recognition complex subunit 5, putative	1
PY17X_0818200	PY17X_0818200.1	Py17X_08_v3:754,858..757,778(-)	arginine--tRNA ligase, putative	1
PY17X_0943400	PY17X_0943400.1	Py17X_09_v3:1,709,759..1,711,186(+)	RuvB-like helicase 2, putative	1
PY17X_1002100	PY17X_1002100.1	Py17X_10_v3:177,199..178,893(-)	regulator of chromosome condensation, putative	1
PY17X_1017600	PY17X_1017600.1	Py17X_10_v3:812,410..814,306(-)	peptide chain release factor 1, putative	1
PY17X_1120900	PY17X_1120900.1	Py17X_11_v3:911,305..911,964(+)	conserved Plasmodium protein, unknown function	1
PY17X_1121500	PY17X_1121500.1	Py17X_11_v3:923,893..924,786(-)	pyridoxine biosynthesis protein PDX1, putative	1
PY17X_1204700	PY17X_1204700.1	Py17X_12_v3:274,097..274,856(+)	ribosome-binding factor A, putative	1
PY17X_1208500	PY17X_1208500.1	Py17X_12_v3:398,149..398,955(-)	roadblock/LC7 domain-containing protein, putative	1
PY17X_1242800	PY17X_1242800.1	Py17X_12_v3:1,728,965..1,731,515(-)	ubiquitin fusion degradation protein 1, putative	1
PY17X_1244400	PY17X_1244400.1	Py17X_12_v3:1,787,255..1,788,346(+)	conserved Plasmodium protein, unknown function	1
PY17X_1336300	PY17X_1336300.1	Py17X_13_v3:1,664,457..1,665,556(+)	leucine-rich repeat protein	1
PY17X_1337800	PY17X_1337800.1	Py17X_13_v3:1,720,772..1,722,301(+)	protein MGET, putative	1
PY17X_1352500	PY17X_1352500.1	Py17X_13_v3:2,240,296..2,241,774(-)	ATP-dependent RNA helicase DBP8, putative	1
PY17X_1364800	PY17X_1364800.1	Py17X_13_v3:2,660,034..2,660,537(-)	nuclear import protein MOG1, putative	1
PY17X_1404300	PY17X_1404300.1	Py17X_14_v3:283,707..285,384(-)	CorA-like Mg2+ transporter protein, putative	1
PY17X_1435500	PY17X_1435500.1	Py17X_14_v3:1,363,052..1,363,687(+)	conserved Plasmodium protein, unknown function	1
PY17X_1443400	PY17X_1443400.1	Py17X_14_v3:1,678,415..1,680,992(-)	conserved protein, unknown function	1
PY17X_1459200	PY17X_1459200.1	Py17X_14_v3:2,320,372..2,320,784(-)	conserved Plasmodium protein, unknown function	1
PY17X_0104300	PY17X_0104300.1	Py17X_01_v3:253,649..254,767(-)	conserved Plasmodium protein, unknown function	1
PY17X_0111500	PY17X_0111500.1	Py17X_01_v3:535,439..537,343(-)	basal complex transmembrane protein 1, putative	1
PY17X_0302200	PY17X_0302200.1	Py17X_03_v3:99,619..102,556(-)	conserved Plasmodium protein, unknown function	1
PY17X_0505400	PY17X_0505400.1	Py17X_05_v3:339,195..339,905(-)	flagellar outer arm dynein-associated protein, putative	1
PY17X_0517500	PY17X_0517500.1	Py17X_05_v3:789,830..790,873(+)	conserved protein, unknown function	1
PY17X_0603600	PY17X_0603600.1	Py17X_06_v3:235,332..239,280(-)	ATP-dependent DNA/RNA helicase PSH2, putative	1
PY17X_0619200	PY17X_0619200.1	Py17X_06_v3:859,215..859,748(+)	conserved protein, unknown function	1
PY17X_0819800	PY17X_0819800.1	Py17X_08_v3:811,114..813,195(+)	conserved Plasmodium protein, unknown function	1
PY17X_0912600	PY17X_0912600.1	Py17X_09_v3:610,866..611,548(+)	ribosomal protein S14, apicoplast, putative	1
PY17X_1017400	PY17X_1017400.1	Py17X_10_v3:808,728..810,066(-)	transcription initiation TFIID-like, putative	1
PY17X_1025300	PY17X_1025300.1	Py17X_10_v3:1,062,400..1,064,135(+)	glutathione reductase, putative	1
PY17X_1148500	PY17X_1148500.1	Py17X_11_v3:1,933,948..1,934,370(-)	early transcribed membrane protein	1
PY17X_1329700	PY17X_1329700.1	Py17X_13_v3:1,386,005..1,386,226(+)	conserved protein, unknown function	1
PY17X_1402200	PY17X_1402200.1	Py17X_14_v3:182,587..187,183(-)	cytoadherence linked asexual protein, putative	1
PY17X_1414300	PY17X_1414300.1	Py17X_14_v3:642,911..644,968(+)	conserved Plasmodium protein, unknown function	1
PY17X_1416000	PY17X_1416000.1	Py17X_14_v3:693,772..694,947(-)	transcription factor MYB1, putative	1
PY17X_1423300	PY17X_1423300.1	Py17X_14_v3:965,370..966,338(+)	4-nitrophenylphosphatase, putative	1
PY17X_1449800	PY17X_1449800.1	Py17X_14_v3:1,953,768..1,954,715(+)	conserved Plasmodium protein, unknown function	1
PY17X_0111300	PY17X_0111300.1	Py17X_01_v3:523,117..525,528(-)	SWI/SNF-related matrix-associated actin-dependent regulator of chromatin, putative	1
PY17X_0213100	PY17X_0213100.1	Py17X_02_v3:570,504..573,797(+)	conserved Plasmodium protein, unknown function	1
PY17X_0214800	PY17X_0214800.1	Py17X_02_v3:648,522..651,338(-)	60S ribosomal export protein NMD3, putative	1
PY17X_0305500	PY17X_0305500.1	Py17X_03_v3:210,991..214,990(-)	serine repeat antigen 3	1
PY17X_0315100	PY17X_0315100.1	Py17X_03_v3:574,885..576,375(-)	thioesterase/thiol ester dehydrase-isomerase, putative	1
PY17X_0520900	PY17X_0520900.1	Py17X_05_v3:893,491..896,530(-)	acetyl-CoA transporter, putative	1
PY17X_0618400	PY17X_0618400.1	Py17X_06_v3:801,467..819,078(-)	dynein heavy chain, putative	1
PY17X_0623300	PY17X_0623300.1	Py17X_06_v3:979,709..981,118(-)	protein CPH1, putative	1
PY17X_0712400	PY17X_0712400.1	Py17X_07_v3:634,880..637,132(+)	BEM46-like protein	1
PY17X_0819300	PY17X_0819300.1	Py17X_08_v3:793,372..795,081(-)	type II NADH:ubiquinone oxidoreductase, putative	1
PY17X_0820500	PY17X_0820500.1	Py17X_08_v3:829,239..832,636(+)	mitochondrial ribonuclease P catalytic subunit, putative	1
PY17X_0825000	PY17X_0825000.1	Py17X_08_v3:993,460..994,983(-)	inosine-5'-monophosphate dehydrogenase, putative	1
PY17X_0904400	PY17X_0904400.1	Py17X_09_v3:294,735..296,759(+)	ribosome assembly protein 4, putative	1
PY17X_0943200	PY17X_0943200.1	Py17X_09_v3:1,703,204..1,705,777(-)	conserved Plasmodium protein, unknown function	1
PY17X_1003600	PY17X_1003600.1	Py17X_10_v3:248,748..250,193(-)	6-cysteine protein P52	1
PY17X_1034900	PY17X_1034900.1	Py17X_10_v3:1,451,382..1,452,272(+)	ER membrane protein complex subunit 2, putative	1
PY17X_1124500	PY17X_1124500.1	Py17X_11_v3:1,032,497..1,033,290(-)	SURP domain-containing protein, putative	1
PY17X_1127700	PY17X_1127700.1	Py17X_11_v3:1,136,206..1,137,272(-)	protein DJ-1, putative	1
PY17X_1143300	PY17X_1143300.1	Py17X_11_v3:1,758,783..1,759,391(+)	DIP13 homolog, putative	1
PY17X_1211700	PY17X_1211700.1	Py17X_12_v3:521,168..522,031(+)	PI31 domain-containing protein, putative	1
PY17X_1221800	PY17X_1221800.1	Py17X_12_v3:909,725..910,567(+)	conserved protein, unknown function	1
PY17X_1227700	PY17X_1227700.1	Py17X_12_v3:1,127,469..1,131,947(-)	Dpy-19-like C-mannosyltransferase, putative	1
PY17X_1305000	PY17X_1305000.1	Py17X_13_v3:443,626..444,744(-)	proteasome subunit alpha type-1, putative	1
PY17X_1315300	PY17X_1315300.1	Py17X_13_v3:867,397..868,422(-)	conserved protein, unknown function	1
PY17X_1318300	PY17X_1318300.1	Py17X_13_v3:979,113..980,513(-)	conserved protein, unknown function	1
PY17X_1323600	PY17X_1323600.1	Py17X_13_v3:1,185,077..1,186,531(-)	serine hydroxymethyltransferase, putative	1
PY17X_1337100	PY17X_1337100.1	Py17X_13_v3:1,693,413..1,694,501(-)	shewanella-like protein phosphatase 1, putative	1
PY17X_1345900	PY17X_1345900.1	Py17X_13_v3:2,008,121..2,009,613(+)	WD repeat-containing protein, putative	1
PY17X_1420400	PY17X_1420400.1	Py17X_14_v3:858,062..859,048(-)	microsomal signal peptidase, putative	1
PY17X_1456400	PY17X_1456400.1	Py17X_14_v3:2,217,532..2,218,089(-)	conserved protein, unknown function	1
PY17X_0109000	PY17X_0109000.1	Py17X_01_v3:431,269..432,513(+)	ornithine aminotransferase, putative	1
PY17X_0623100	PY17X_0623100.1	Py17X_06_v3:974,734..977,097(-)	conserved protein, unknown function	1
PY17X_0907000	PY17X_0907000.1	Py17X_09_v3:372,556..373,872(-)	translation initiation factor eIF-1A, putative	1
PY17X_0907200	PY17X_0907200.1	Py17X_09_v3:377,617..378,831(-)	DnaJ protein, putative	1
PY17X_0912000	PY17X_0912000.1	Py17X_09_v3:589,619..589,996(-)	ubiquitin-related modifier 1, putative	1
PY17X_0912400	PY17X_0912400.1	Py17X_09_v3:605,882..608,056(-)	calcium-binding protein, putative	1
PY17X_0929000	PY17X_0929000.1	Py17X_09_v3:1,211,265..1,215,919(+)	tyrosine kinase-like protein, putative	1
PY17X_0944900	PY17X_0944900.1	Py17X_09_v3:1,759,614..1,761,386(+)	WD repeat-containing protein, putative	1
PY17X_1139500	PY17X_1139500.1	Py17X_11_v3:1,623,510..1,625,117(-)	14-3-3 protein, putative	1
PY17X_1207400	PY17X_1207400.1	Py17X_12_v3:369,718..371,297(-)	IMP1-like protein, putative	1
PY17X_1233300	PY17X_1233300.1	Py17X_12_v3:1,358,467..1,359,681(-)	enoyl-acyl carrier reductase	1
PY17X_1312900	PY17X_1312900.1	Py17X_13_v3:789,788..791,614(+)	ribosomal protein S29, mitochondrial, putative	1
PY17X_1325900	PY17X_1325900.1	Py17X_13_v3:1,277,619..1,278,569(-)	aminodeoxychorismate lyase, putative	1
PY17X_1432000	PY17X_1432000.1	Py17X_14_v3:1,272,659..1,273,262(-)	conserved protein, unknown function	1
PY17X_0301800	PY17X_0301800.1	Py17X_03_v3:90,972..91,936(-)	conserved protein, unknown function	1
PY17X_0304800	PY17X_0304800.1	Py17X_03_v3:186,882..187,307(-)	DNA-directed RNA polymerase III subunit RPC10, putative	1
PY17X_0413000	PY17X_0413000.1	Py17X_04_v3:595,101..597,302(+)	major facilitator superfamily-related transporter, putative	1
PY17X_0413600	PY17X_0413600.1	Py17X_04_v3:604,980..607,736(+)	ubiquitin-protein ligase, putative	1
PY17X_0506900	PY17X_0506900.1	Py17X_05_v3:392,469..393,257(+)	deoxyribose-phosphate aldolase, putative	1
PY17X_0823300	PY17X_0823300.1	Py17X_08_v3:934,694..936,550(+)	DnaJ protein, putative	1
PY17X_0826400	PY17X_0826400.1	Py17X_08_v3:1,041,045..1,042,253(+)	S-adenosylmethionine synthetase, putative	1
PY17X_0910900	PY17X_0910900.1	Py17X_09_v3:520,431..523,031(+)	AAA family ATPase, putative	1
PY17X_1108900	PY17X_1108900.1	Py17X_11_v3:457,740..459,303(-)	longevity-assurance (LAG1) protein, putative	1
PY17X_1113500	PY17X_1113500.1	Py17X_11_v3:655,594..656,367(-)	orotate phosphoribosyltransferase, putative	1
PY17X_1135500	PY17X_1135500.1	Py17X_11_v3:1,454,367..1,458,534(-)	U3 small nucleolar RNA-associated protein 21, putative	1
PY17X_1210700	PY17X_1210700.1	Py17X_12_v3:483,933..486,515(+)	ribonuclease, putative	1
PY17X_1220200	PY17X_1220200.1	Py17X_12_v3:844,256..846,877(+)	peptidase, putative	1
PY17X_1228200	PY17X_1228200.1	Py17X_12_v3:1,145,632..1,149,422(+)	serine/threonine protein kinase, FIKK family	1
PY17X_1314000	PY17X_1314000.1	Py17X_13_v3:828,868..830,061(-)	pyruvate dehydrogenase E1 component subunit beta, putative	1
PY17X_1314300	PY17X_1314300.1	Py17X_13_v3:844,541..846,484(-)	conserved Plasmodium protein, unknown function	1
PY17X_1316200	PY17X_1316200.1	Py17X_13_v3:905,125..905,985(+)	HSP20-like chaperone, putative	1
PY17X_1318800	PY17X_1318800.1	Py17X_13_v3:1,000,578..1,002,766(+)	E3 SUMO-protein ligase NSE2, putative	1
PY17X_1320200	PY17X_1320200.1	Py17X_13_v3:1,060,712..1,062,732(+)	U1 snRNP-associated protein, putative	1
PY17X_1326500	PY17X_1326500.1	Py17X_13_v3:1,298,846..1,300,960(+)	ATP-dependent RNA helicase DBP5, putative	1
PY17X_1351100	PY17X_1351100.1	Py17X_13_v3:2,208,387..2,209,197(+)	signal peptidase complex catalytic subunit SEC11, putative	1
PY17X_1358800	PY17X_1358800.1	Py17X_13_v3:2,434,932..2,437,418(-)	secreted ookinete protein, putative	1
PY17X_1368900	PY17X_1368900.1	Py17X_13_v3:2,813,930..2,815,654(+)	ubiquitin-activating enzyme E1, putative	1
PY17X_1417800	PY17X_1417800.1	Py17X_14_v3:763,477..766,068(+)	conserved Plasmodium protein, unknown function	1
PY17X_1441600	PY17X_1441600.1	Py17X_14_v3:1,611,784..1,614,851(+)	BRO1 domain-containing protein, putative	1
PY17X_1464600	PY17X_1464600.1	Py17X_14_v3:2,492,154..2,493,507(+)	THUMP domain-containing protein, putative	1
PY17X_0410700	PY17X_0410700.1	Py17X_04_v3:504,426..506,639(+)	calcium-dependent protein kinase 3	1
PY17X_0508400	PY17X_0508400.1	Py17X_05_v3:475,167..491,117(-)	dynein heavy chain, putative	1
PY17X_0521700	PY17X_0521700.1	Py17X_05_v3:931,602..932,284(+)	enhancer of rudimentary homolog, putative	1
PY17X_0614200	PY17X_0614200.1	Py17X_06_v3:659,691..660,372(-)	conserved protein, unknown function	1
PY17X_0709700	PY17X_0709700.1	Py17X_07_v3:530,543..533,226(+)	ATP-dependent RNA helicase DHX36, putative	1
PY17X_0712700	PY17X_0712700.1	Py17X_07_v3:645,230..647,472(-)	dynactin subunit 6, putative	1
PY17X_0911900	PY17X_0911900.1	Py17X_09_v3:588,482..589,183(-)	conserved protein, unknown function	1
PY17X_1103600	PY17X_1103600.1	Py17X_11_v3:269,653..270,105(+)	DnaJ protein, putative	1
PY17X_1125300	PY17X_1125300.1	Py17X_11_v3:1,065,465..1,067,109(+)	sphingomyelin synthase 1, putative	1
PY17X_1134900	PY17X_1134900.1	Py17X_11_v3:1,437,512..1,438,843(+)	elongation factor 1-alpha, putative	1
PY17X_1209000	PY17X_1209000.1	Py17X_12_v3:411,456..411,785(+)	conserved protein, unknown function	1
PY17X_1211000	PY17X_1211000.1	Py17X_12_v3:491,960..493,390(-)	metalloprotease, putative	1
PY17X_1241200	PY17X_1241200.1	Py17X_12_v3:1,675,980..1,679,116(+)	heptatricopeptide repeat-containing protein, putative	1
PY17X_1365300	PY17X_1365300.1	Py17X_13_v3:2,685,694..2,687,061(-)	6-cysteine protein	1
PY17X_1439600	PY17X_1439600.1	Py17X_14_v3:1,520,763..1,522,289(-)	conserved Plasmodium protein, unknown function	1
PY17X_0103900	PY17X_0103900.1	Py17X_01_v3:233,214..234,536(+)	cation/H+ antiporter, putative	1
PY17X_0304000	PY17X_0304000.1	Py17X_03_v3:155,295..156,568(+)	RNA-binding protein, putative	1
PY17X_0619700	PY17X_0619700.1	Py17X_06_v3:874,720..876,116(-)	LEM3/CDC50 family protein	1
PY17X_0708500	PY17X_0708500.1	Py17X_07_v3:500,153..502,532(-)	conserved Plasmodium protein, unknown function	1
PY17X_0721000	PY17X_0721000.1	Py17X_07_v3:945,386..947,157(+)	conserved protein, unknown function	1
PY17X_0832100	PY17X_0832100.1	Py17X_08_v3:1,258,126..1,259,100(+)	cytochrome c oxidase subunit 6B, putative	1
PY17X_0915300	PY17X_0915300.1	Py17X_09_v3:712,233..716,733(+)	DNA-directed RNA polymerase I subunit RPA2, putative	1
PY17X_0932900	PY17X_0932900.1	Py17X_09_v3:1,344,710..1,345,969(-)	ubiquitin carboxyl-terminal hydrolase UCH54, putative	1
PY17X_0943600	PY17X_0943600.1	Py17X_09_v3:1,713,472..1,715,582(-)	conserved Apicomplexan protein, unknown function	1
PY17X_1024800	PY17X_1024800.1	Py17X_10_v3:1,043,500..1,044,240(-)	DNL-type zinc finger protein, putative	1
PY17X_1029100	PY17X_1029100.1	Py17X_10_v3:1,228,889..1,229,968(-)	conserved Plasmodium protein, unknown function	1
PY17X_1034700	PY17X_1034700.1	Py17X_10_v3:1,442,882..1,445,152(-)	CTP synthase, putative	1
PY17X_1117400	PY17X_1117400.1	Py17X_11_v3:781,945..783,258(-)	ras GTPAse, putative	1
PY17X_1127600	PY17X_1127600.1	Py17X_11_v3:1,134,878..1,135,423(-)	mitochondrial import inner membrane translocase subunit TIM22, putative	1
PY17X_1233900	PY17X_1233900.1	Py17X_12_v3:1,390,639..1,392,115(+)	THO complex subunit 4, putative	1
PY17X_1326800	PY17X_1326800.1	Py17X_13_v3:1,306,993..1,308,015(-)	conserved protein, unknown function	1
PY17X_1417000	PY17X_1417000.1	Py17X_14_v3:727,980..729,766(-)	protein transport protein SEC20, putative	1
PY17X_1463200	PY17X_1463200.1	Py17X_14_v3:2,451,798..2,453,393(-)	uroporphyrinogen-III synthase, putative	1
PY17X_0306800	PY17X_0306800.1	Py17X_03_v3:273,914..276,347(-)	patatin-like phospholipase 1, putative	1
PY17X_0404400	PY17X_0404400.1	Py17X_04_v3:289,465..289,992(+)	plasmoredoxin	1
PY17X_0406800	PY17X_0406800.1	Py17X_04_v3:380,777..382,302(+)	activator of Hsp90 ATPase, putative	1
PY17X_0418800	PY17X_0418800.1	Py17X_04_v3:792,034..795,608(+)	high molecular weight rhoptry protein 3, putative	1
PY17X_0508600	PY17X_0508600.1	Py17X_05_v3:495,357..496,441(-)	conserved protein, unknown function	1
PY17X_0802600	PY17X_0802600.1	Py17X_08_v3:137,808..138,203(+)	early transcribed membrane protein	1
PY17X_0812800	PY17X_0812800.1	Py17X_08_v3:566,060..567,878(-)	apicoplast integral membrane protein, putative	1
PY17X_0815600	PY17X_0815600.1	Py17X_08_v3:675,301..675,921(+)	conserved Plasmodium protein, unknown function	1
PY17X_0829300	PY17X_0829300.1	Py17X_08_v3:1,146,796..1,148,131(+)	ribosomal RNA-processing protein 8, putative	1
PY17X_0838400	PY17X_0838400.1	Py17X_08_v3:1,454,798..1,455,244(-)	conserved protein, unknown function	1
PY17X_0912700	PY17X_0912700.1	Py17X_09_v3:612,507..613,787(+)	UVB-resistance protein UVR8 homologue, putative	1
PY17X_0945300	PY17X_0945300.1	Py17X_09_v3:1,776,744..1,778,413(+)	syntaxin, putative	1
PY17X_1012300	PY17X_1012300.1	Py17X_10_v3:605,928..607,124(-)	queuine tRNA-ribosyltransferase, putative	1
PY17X_1017500	PY17X_1017500.1	Py17X_10_v3:811,180..811,983(+)	heme/steroid binding domain containing protein, putative	1
PY17X_1117000	PY17X_1117000.1	Py17X_11_v3:768,033..768,629(-)	conserved Plasmodium protein, unknown function	1
PY17X_1213600	PY17X_1213600.1	Py17X_12_v3:575,158..578,343(+)	RING zinc finger protein, putative	1
PY17X_1218400	PY17X_1218400.1	Py17X_12_v3:766,729..767,964(-)	conserved protein, unknown function	1
PY17X_1304500	PY17X_1304500.1	Py17X_13_v3:427,969..428,652(-)	cytochrome c oxidase assembly protein COX11, putative	1
PY17X_1445900	PY17X_1445900.1	Py17X_14_v3:1,789,927..1,793,121(+)	conserved Plasmodium protein, unknown function	1
PY17X_1461700	PY17X_1461700.1	Py17X_14_v3:2,405,798..2,407,799(+)	conserved Plasmodium protein, unknown function	1
PY17X_1461800	PY17X_1461800.1	Py17X_14_v3:2,408,843..2,411,083(+)	delta-aminolevulinic acid synthetase, putative	1
PY17X_0113300	PY17X_0113300.1	Py17X_01_v3:597,709..598,529(+)	50S ribosomal protein L18, apicoplast, putative	1
PY17X_0205600	PY17X_0205600.1	Py17X_02_v3:288,090..288,751(+)	tubulin-specific chaperone a, putative	1
PY17X_0306200	PY17X_0306200.1	Py17X_03_v3:248,538..249,180(+)	acyl carrier protein, putative	1
PY17X_0510600	PY17X_0510600.1	Py17X_05_v3:559,813..562,464(-)	conserved protein, unknown function	1
PY17X_0619100	PY17X_0619100.1	Py17X_06_v3:856,033..857,534(-)	conserved protein, unknown function	1
PY17X_0709300	PY17X_0709300.1	Py17X_07_v3:519,079..519,793(-)	60S ribosomal protein L22, putative	1
PY17X_0822700	PY17X_0822700.1	Py17X_08_v3:904,219..909,913(+)	conserved Plasmodium protein, unknown function	1
PY17X_0833600	PY17X_0833600.1	Py17X_08_v3:1,299,465..1,300,483(-)	CH domain-containing protein, putative	1
PY17X_0938300	PY17X_0938300.1	Py17X_09_v3:1,535,158..1,536,045(+)	protein transport protein BOS1, putative	1
PY17X_1125200	PY17X_1125200.1	Py17X_11_v3:1,061,449..1,064,150(+)	GAS8-like protein, putative	1
PY17X_1125900	PY17X_1125900.1	Py17X_11_v3:1,083,336..1,085,177(+)	poly(A) polymerase PAP, putative	1
PY17X_1136900	PY17X_1136900.1	Py17X_11_v3:1,512,828..1,514,960(-)	riboflavin kinase, putative	1
PY17X_1213400	PY17X_1213400.1	Py17X_12_v3:567,822..570,761(+)	PRE-binding protein, putative	1
PY17X_1215500	PY17X_1215500.1	Py17X_12_v3:651,390..654,509(-)	translation initiation factor eIF-2B subunit delta, putative	1
PY17X_1234200	PY17X_1234200.1	Py17X_12_v3:1,402,818..1,404,016(+)	pyridoxal kinase, putative	1
PY17X_1242600	PY17X_1242600.1	Py17X_12_v3:1,725,009..1,725,713(+)	50S ribosomal protein L12, apicoplast, putative	1
PY17X_1243600	PY17X_1243600.1	Py17X_12_v3:1,767,163..1,768,402(-)	RNA methyltransferase, putative	1
PY17X_1307300	PY17X_1307300.1	Py17X_13_v3:560,536..561,078(-)	cytochrome c oxidase subunit NDUFA4, putative	1
PY17X_1348700	PY17X_1348700.1	Py17X_13_v3:2,121,427..2,122,605(-)	PUB domain-containing protein, putative	1
PY17X_1405200	PY17X_1405200.1	Py17X_14_v3:314,900..318,763(+)	MCL1 domain-containing protein, putative	1
PY17X_1407600	PY17X_1407600.1	Py17X_14_v3:392,635..393,794(-)	conserved Plasmodium protein, unknown function	1
PY17X_1416700	PY17X_1416700.1	Py17X_14_v3:716,742..719,138(+)	pre-mRNA-processing factor 40, putative	1
PY17X_1432600	PY17X_1432600.1	Py17X_14_v3:1,285,910..1,286,865(-)	adrenodoxin-type ferredoxin, putative	1
PY17X_1433200	PY17X_1433200.1	Py17X_14_v3:1,300,718..1,301,575(+)	peptidyl-prolyl cis-trans isomerase, putative	1
PY17X_1439000	PY17X_1439000.1	Py17X_14_v3:1,502,263..1,503,801(+)	inner membrane complex protein 1h, putative	1
PY17X_0215600	PY17X_0215600.1	Py17X_02_v3:682,824..685,289(+)	tRNA pseudouridine synthase D, putative	1
PY17X_0311100	PY17X_0311100.1	Py17X_03_v3:428,313..428,891(+)	conserved protein, unknown function	1
PY17X_0414600	PY17X_0414600.1	Py17X_04_v3:632,627..634,346(-)	vesicle transport v-SNARE protein, putative	1
PY17X_0416500	PY17X_0416500.1	Py17X_04_v3:705,413..706,496(+)	conserved Plasmodium protein, unknown function	1
PY17X_0506100	PY17X_0506100.1	Py17X_05_v3:363,059..366,076(+)	dihydrolipoamide acyltransferase, putative	1
PY17X_0508500	PY17X_0508500.1	Py17X_05_v3:493,241..494,239(+)	orotidine 5'-phosphate decarboxylase, putative	1
PY17X_0513300	PY17X_0513300.1	Py17X_05_v3:658,263..660,002(+)	protoporphyrinogen oxidase, putative	1
PY17X_0812400	PY17X_0812400.1	Py17X_08_v3:557,027..557,863(-)	proteasome activator 28, putative	1
PY17X_0928200	PY17X_0928200.1	Py17X_09_v3:1,180,553..1,182,520(+)	GPI transamidase component GPI16, putative	1
PY17X_0932700	PY17X_0932700.1	Py17X_09_v3:1,337,295..1,337,681(-)	conserved protein, unknown function	1
PY17X_1015500	PY17X_1015500.1	Py17X_10_v3:739,438..741,460(-)	NADP-specific glutamate dehydrogenase, putative	1
PY17X_1018800	PY17X_1018800.1	Py17X_10_v3:858,305..863,369(-)	conserved Plasmodium protein, unknown function	1
PY17X_1020700	PY17X_1020700.1	Py17X_10_v3:922,068..924,281(+)	conserved Plasmodium protein, unknown function	1
PY17X_1038600	PY17X_1038600.1	Py17X_10_v3:1,608,226..1,609,119(-)	RNA-binding protein 8A, putative	1
PY17X_1306100	PY17X_1306100.1	Py17X_13_v3:497,017..503,608(+)	metacaspase-2, putative	1
PY17X_1316500	PY17X_1316500.1	Py17X_13_v3:909,767..910,885(-)	gamete egress and sporozoite traversal protein, putative	1
PY17X_1319800	PY17X_1319800.1	Py17X_13_v3:1,039,675..1,040,736(-)	DER1-like protein, putative	1
PY17X_1339200	PY17X_1339200.1	Py17X_13_v3:1,763,523..1,765,648(-)	RAP protein, putative	1
PY17X_1420300	PY17X_1420300.1	Py17X_14_v3:854,973..857,237(-)	conserved protein, unknown function	1
PY17X_1463700	PY17X_1463700.1	Py17X_14_v3:2,462,934..2,464,115(+)	pre-mRNA-splicing factor RBM22, putative	1
PY17X_0619300	PY17X_0619300.1	Py17X_06_v3:860,366..861,310(-)	ATP synthase F0 subunit a-like protein, putative	1
PY17X_0720900	PY17X_0720900.1	Py17X_07_v3:942,161..943,997(+)	MOLO1 domain-containing protein, putative	1
PY17X_0927500	PY17X_0927500.1	Py17X_09_v3:1,148,349..1,153,533(-)	calcium-dependent protein kinase 6	1
PY17X_0936900	PY17X_0936900.1	Py17X_09_v3:1,493,149..1,496,907(-)	conserved Plasmodium protein, unknown function	1
PY17X_1004000	PY17X_1004000.1	Py17X_10_v3:273,966..275,216(-)	6-cysteine protein P41, putative	1
PY17X_1112500	PY17X_1112500.1	Py17X_11_v3:628,481..630,470(-)	inositol-3-phosphate synthase, putative	1
PY17X_1133600	PY17X_1133600.1	Py17X_11_v3:1,387,973..1,388,705(+)	splicing factor 3B subunit 5, putative	1
PY17X_1212400	PY17X_1212400.1	Py17X_12_v3:540,520..541,386(-)	50S ribosomal protein L22, mitochondrial, putative	1
PY17X_1234700	PY17X_1234700.1	Py17X_12_v3:1,415,227..1,417,311(+)	major facilitator superfamily domain-containing protein, putative	1
PY17X_1239100	PY17X_1239100.1	Py17X_12_v3:1,576,372..1,581,859(-)	conserved Plasmodium protein, unknown function	1
PY17X_1308600	PY17X_1308600.1	Py17X_13_v3:612,970..614,238(+)	conserved Plasmodium protein, unknown function	1
PY17X_1308700	PY17X_1308700.1	Py17X_13_v3:614,563..616,230(-)	cytoplasmic tRNA 2-thiolation protein 2, putative	1
PY17X_1338200	PY17X_1338200.1	Py17X_13_v3:1,732,649..1,732,990(+)	conserved Plasmodium protein, unknown function	1
PY17X_1353400	PY17X_1353400.1	Py17X_13_v3:2,268,282..2,268,773(-)	histone H3-like centromeric protein CSE4, putative	1
PY17X_1362900	PY17X_1362900.1	Py17X_13_v3:2,589,463..2,592,252(+)	endoplasmic reticulum chaperone GRP170, putative	1
PY17X_1364100	PY17X_1364100.1	Py17X_13_v3:2,636,848..2,637,678(+)	ubiquitin-conjugating enzyme E2, putative	1
PY17X_1408700	PY17X_1408700.1	Py17X_14_v3:444,550..445,920(-)	conserved Plasmodium protein, unknown function	1
PY17X_1416400	PY17X_1416400.1	Py17X_14_v3:710,723..711,693(+)	ADP-ribosylation factor, putative	1
PY17X_1428600	PY17X_1428600.1	Py17X_14_v3:1,142,346..1,145,187(-)	cullin-1, putative	1
PY17X_1432100	PY17X_1432100.1	Py17X_14_v3:1,274,143..1,278,424(+)	GPI ethanolamine phosphate transferase 3, putative	1
PY17X_1433800	PY17X_1433800.1	Py17X_14_v3:1,313,153..1,314,223(+)	radial spoke head protein 9, putative	1
PY17X_1436100	PY17X_1436100.1	Py17X_14_v3:1,374,857..1,376,586(+)	conserved Plasmodium protein, unknown function	1
PY17X_0310400	PY17X_0310400.1	Py17X_03_v3:407,501..408,001(+)	conserved protein, unknown function	1
PY17X_0514000	PY17X_0514000.1	Py17X_05_v3:676,774..677,270(-)	conserved protein, unknown function	1
PY17X_0604200	PY17X_0604200.1	Py17X_06_v3:281,914..283,874(+)	AATF domain-containing protein, putative	1
PY17X_0617900	PY17X_0617900.1	Py17X_06_v3:782,121..783,912(+)	calcium-dependent protein kinase 4, putative	1
PY17X_0619500	PY17X_0619500.1	Py17X_06_v3:865,980..868,661(+)	actin-related protein ARP6, putative	1
PY17X_0707400	PY17X_0707400.1	Py17X_07_v3:458,169..459,647(+)	inner membrane complex protein 1i, putative	1
PY17X_0943800	PY17X_0943800.1	Py17X_09_v3:1,721,663..1,723,909(+)	translocon component PTEX88, putative	1
PY17X_1022200	PY17X_1022200.1	Py17X_10_v3:970,695..972,530(-)	ankyrin-repeat protein, putative	1
PY17X_1028900	PY17X_1028900.1	Py17X_10_v3:1,217,204..1,222,849(+)	metacaspase-3, putative	1
PY17X_1106700	PY17X_1106700.1	Py17X_11_v3:385,010..385,990(+)	conserved Plasmodium protein, unknown function	1
PY17X_1208300	PY17X_1208300.1	Py17X_12_v3:393,431..395,133(+)	PPPDE peptidase, putative	1
PY17X_1230000	PY17X_1230000.1	Py17X_12_v3:1,219,435..1,220,332(+)	proteasome subunit beta type-4, putative	1
PY17X_1307400	PY17X_1307400.1	Py17X_13_v3:561,921..563,531(-)	leucine carboxyl methyltransferase, putative	1
PY17X_1313200	PY17X_1313200.1	Py17X_13_v3:799,480..801,651(+)	RNA-binding protein, putative	1
PY17X_1339000	PY17X_1339000.1	Py17X_13_v3:1,756,335..1,757,383(-)	exported protein 2, putative	1
PY17X_1443200	PY17X_1443200.1	Py17X_14_v3:1,669,651..1,673,355(+)	ubiquitin-activating enzyme E1, putative	1
PY17X_0110900	PY17X_0110900.1	Py17X_01_v3:515,274..516,411(-)	SNARE associated Golgi protein, putative	1
PY17X_0505300	PY17X_0505300.1	Py17X_05_v3:335,743..338,198(-)	RNA-binding protein 34, putative	1
PY17X_0519100	PY17X_0519100.1	Py17X_05_v3:839,374..840,006(+)	ribosomal protein L27, putative	1
PY17X_0523800	PY17X_0523800.1	Py17X_05_v3:1,016,890..1,018,507(+)	steroid dehydrogenase, putative	1
PY17X_0604700	PY17X_0604700.1	Py17X_06_v3:295,005..295,457(+)	signal recognition particle subunit SRP14, putative	1
PY17X_0917900	PY17X_0917900.1	Py17X_09_v3:812,689..815,058(-)	ubiquitin-like protein, putative	1
PY17X_0939000	PY17X_0939000.1	Py17X_09_v3:1,551,479..1,552,568(+)	ribosomal protein L11, mitochondrial, putative	1
PY17X_1011100	PY17X_1011100.1	Py17X_10_v3:546,109..554,982(+)	glutamate synthase [NADH], putative	1
PY17X_1016700	PY17X_1016700.1	Py17X_10_v3:781,080..783,113(-)	diphthamide biosynthesis protein 2, putative	1
PY17X_1112400	PY17X_1112400.1	Py17X_11_v3:626,942..627,885(+)	EKC/KEOPS complex subunit CGI121, putative	1
PY17X_1141000	PY17X_1141000.1	Py17X_11_v3:1,682,864..1,683,406(-)	conserved Plasmodium protein, unknown function	1
PY17X_1144800	PY17X_1144800.1	Py17X_11_v3:1,813,406..1,814,540(-)	ribosome biogenesis protein MRT4, putative	1
PY17X_1206100	PY17X_1206100.1	Py17X_12_v3:334,928..336,459(-)	conserved protein, unknown function	1
PY17X_1212300	PY17X_1212300.1	Py17X_12_v3:538,496..540,208(+)	dolichyl-phosphate-mannose--protein mannosyltransferase, putative	1
PY17X_1327300	PY17X_1327300.1	Py17X_13_v3:1,322,230..1,322,811(-)	rhoptry protein, putative	1
PY17X_1337000	PY17X_1337000.1	Py17X_13_v3:1,691,806..1,692,564(+)	Golgi SNAP receptor complex member 1, putative	1
PY17X_1102700	PY17X_1102700.1	Py17X_11_v3:242,988..245,795(+)	chromatin assembly factor 1 subunit A, putative	1
PY17X_1103000	PY17X_1103000.1	Py17X_11_v3:252,642..253,433(-)	HCNGP-like protein, putative	1
PY17X_1133200	PY17X_1133200.1	Py17X_11_v3:1,370,816..1,372,351(+)	histone-lysine N-methyltransferase, putative	1
PY17X_1219200	PY17X_1219200.1	Py17X_12_v3:797,910..798,809(+)	iron-sulfur assembly protein, putative	1
PY17X_1245900	PY17X_1245900.1	Py17X_12_v3:1,827,000..1,828,889(+)	ATP-dependent RNA helicase DDX41, putative	1
PY17X_1327100	PY17X_1327100.1	Py17X_13_v3:1,317,284..1,318,892(-)	pyridoxal 5'-phosphate synthase, putative	1
PY17X_1356600	PY17X_1356600.1	Py17X_13_v3:2,364,415..2,366,692(+)	phosphoinositide-binding protein PH2, putative	1
PY17X_1366700	PY17X_1366700.1	Py17X_13_v3:2,734,567..2,735,375(+)	step II splicing factor, putative	1
PY17X_1403300	PY17X_1403300.1	Py17X_14_v3:224,717..225,984(-)	SNARE protein, putative	1
PY17X_1425200	PY17X_1425200.1	Py17X_14_v3:1,017,868..1,020,933(+)	AAA family ATPase, putative	1
PY17X_1431500	PY17X_1431500.1	Py17X_14_v3:1,257,488..1,259,567(+)	integral membrane protein GPR180, putative	1
PY17X_1459600	PY17X_1459600.1	Py17X_14_v3:2,331,467..2,332,994(-)	WD repeat-containing protein 82, putative	1
PY17X_1466800	PY17X_1466800.1	Py17X_14_v3:2,572,389..2,574,031(-)	thymidylate kinase, putative	1
PY17X_0512100	PY17X_0512100.1	Py17X_05_v3:622,370..623,233(+)	biotin--protein ligase 1, putative	1
PY17X_0817900	PY17X_0817900.1	Py17X_08_v3:746,013..749,219(+)	conserved Plasmodium protein, unknown function	1
PY17X_0824300	PY17X_0824300.1	Py17X_08_v3:970,658..972,490(-)	chaperone, putative	1
PY17X_0836200	PY17X_0836200.1	Py17X_08_v3:1,389,825..1,390,983(+)	conserved Plasmodium protein, unknown function	1
PY17X_0945900	PY17X_0945900.1	Py17X_09_v3:1,802,343..1,805,905(+)	CPW-WPC family protein	1
PY17X_0946000	PY17X_0946000.1	Py17X_09_v3:1,806,296..1,810,339(-)	iron-sulfur cluster assembly protein SufD, putative	1
PY17X_1000800	PY17X_1000800.1	Py17X_10_v3:133,687..134,109(+)	early transcribed membrane protein	1
PY17X_1133100	PY17X_1133100.1	Py17X_11_v3:1,367,040..1,369,613(-)	RAP protein, putative	1
PY17X_1215600	PY17X_1215600.1	Py17X_12_v3:656,013..657,910(-)	GDP-L-fucose synthase, putative	1
PY17X_1246800	PY17X_1246800.1	Py17X_12_v3:1,851,748..1,853,298(-)	nuclear GTP-binding protein, putative	1
PY17X_1350200	PY17X_1350200.1	Py17X_13_v3:2,182,253..2,183,676(-)	ER lumen protein retaining receptor 1, putative	1
PY17X_1428700	PY17X_1428700.1	Py17X_14_v3:1,147,382..1,148,548(+)	conserved Plasmodium protein, unknown function	1
PY17X_1435600	PY17X_1435600.1	Py17X_14_v3:1,365,218..1,365,904(+)	anaphase-promoting complex subunit 10, putative	1
PY17X_1438000	PY17X_1438000.1	Py17X_14_v3:1,465,854..1,467,275(+)	debranching enzyme-associated ribonuclease, putative	1
PY17X_1444100	PY17X_1444100.1	Py17X_14_v3:1,703,114..1,705,014(+)	ataxin-3, putative	1
PY17X_1450500	PY17X_1450500.1	Py17X_14_v3:1,981,980..1,985,627(+)	pentatricopeptide repeat domain-containing protein 2, putative	1
PY17X_1462200	PY17X_1462200.1	Py17X_14_v3:2,424,730..2,426,289(-)	methyltransferase, putative	1
PY17X_0305700	PY17X_0305700.1	Py17X_03_v3:221,899..226,818(-)	serine repeat antigen 1	1
PY17X_0307800	PY17X_0307800.1	Py17X_03_v3:311,223..312,765(-)	monocarboxylate transporter, putative	1
PY17X_0506500	PY17X_0506500.1	Py17X_05_v3:379,758..381,512(-)	conserved Plasmodium protein, unknown function	1
PY17X_0613800	PY17X_0613800.1	Py17X_06_v3:645,751..646,368(-)	conserved Plasmodium protein, unknown function	1
PY17X_0621900	PY17X_0621900.1	Py17X_06_v3:947,803..949,245(+)	secreted ookinete protein, putative	1
PY17X_0705800	PY17X_0705800.1	Py17X_07_v3:406,189..407,434(-)	ankyrin-repeat protein, putative	1
PY17X_0803700	PY17X_0803700.1	Py17X_08_v3:169,774..170,214(+)	conserved Plasmodium protein, unknown function	1
PY17X_0921500	PY17X_0921500.1	Py17X_09_v3:924,638..926,686(-)	conserved protein, unknown function	1
PY17X_0944800	PY17X_0944800.1	Py17X_09_v3:1,756,581..1,758,335(-)	radial spoke head protein, putative	1
PY17X_1034200	PY17X_1034200.1	Py17X_10_v3:1,418,555..1,419,756(+)	conserved protein, unknown function	1
PY17X_1041000	PY17X_1041000.1	Py17X_10_v3:1,681,302..1,685,010(-)	conserved Plasmodium protein, unknown function	1
PY17X_1104600	PY17X_1104600.1	Py17X_11_v3:298,954..300,791(-)	conserved Plasmodium protein, unknown function	1
PY17X_1240700	PY17X_1240700.1	Py17X_12_v3:1,654,466..1,655,506(+)	iron-sulfur cluster assembly protein SufA, putative	1
PY17X_1305200	PY17X_1305200.1	Py17X_13_v3:449,146..451,005(-)	vacuole membrane protein 1, putative	1
PY17X_1325700	PY17X_1325700.1	Py17X_13_v3:1,271,171..1,271,703(+)	conserved Plasmodium protein, unknown function	1
PY17X_1346100	PY17X_1346100.1	Py17X_13_v3:2,012,442..2,013,521(-)	conserved Plasmodium protein, unknown function	1
PY17X_1410200	PY17X_1410200.1	Py17X_14_v3:495,972..496,583(+)	succinate dehydrogenase assembly factor 2, putative	1
PY17X_1422700	PY17X_1422700.1	Py17X_14_v3:956,160..957,256(-)	calmodulin, putative	1
PY17X_0308900	PY17X_0308900.1	Py17X_03_v3:348,748..352,530(+)	GAF domain-related protein, putative	1
PY17X_0404200	PY17X_0404200.1	Py17X_04_v3:278,748..281,599(+)	palmitoyltransferase DHHC1, putative	1
PY17X_0512800	PY17X_0512800.1	Py17X_05_v3:642,412..644,525(-)	meiotic recombination protein SPO11-2, putative	1
PY17X_0518200	PY17X_0518200.1	Py17X_05_v3:814,552..815,203(-)	conserved protein, unknown function	1
PY17X_0811500	PY17X_0811500.1	Py17X_08_v3:532,016..533,810(+)	E3 ubiquitin-protein ligase, putative	1
PY17X_0812200	PY17X_0812200.1	Py17X_08_v3:548,569..550,854(-)	ATP-dependent protease ATPase subunit ClpY, putative	1
PY17X_0938600	PY17X_0938600.1	Py17X_09_v3:1,541,891..1,543,504(-)	RNA cytosine C(5)-methyltransferase NSUN2	1
PY17X_1018500	PY17X_1018500.1	Py17X_10_v3:842,152..843,594(-)	CorA-like Mg2+ transporter protein, putative	1
PY17X_1034500	PY17X_1034500.1	Py17X_10_v3:1,425,966..1,427,792(-)	rhoptry-associated protein 1, putative	1
PY17X_1140200	PY17X_1140200.1	Py17X_11_v3:1,652,461..1,658,735(+)	conserved Plasmodium protein, unknown function	1
PY17X_1241700	PY17X_1241700.1	Py17X_12_v3:1,689,221..1,693,449(-)	conserved Plasmodium protein, unknown function	1
PY17X_1324300	PY17X_1324300.1	Py17X_13_v3:1,212,770..1,214,920(-)	V-type H(+)-translocating pyrophosphatase, putative	1
PY17X_1417900	PY17X_1417900.1	Py17X_14_v3:766,506..766,985(-)	conserved Plasmodium protein, unknown function	1
PY17X_1428100	PY17X_1428100.1	Py17X_14_v3:1,117,283..1,119,853(-)	histone-arginine methyltransferase CARM1, putative	1
PY17X_1429800	PY17X_1429800.1	Py17X_14_v3:1,183,903..1,186,017(+)	RuvB-like helicase 1, putative	1
PY17X_1447700	PY17X_1447700.1	Py17X_14_v3:1,870,351..1,871,655(-)	WD repeat-containing protein, putative	1
PY17X_1452300	PY17X_1452300.1	Py17X_14_v3:2,063,550..2,066,703(-)	inorganic pyrophosphatase, putative	1
PY17X_0407900	PY17X_0407900.1	Py17X_04_v3:406,633..407,925(+)	microtubule-associated protein RP/EB family, putative	1
PY17X_0502100	PY17X_0502100.1	Py17X_05_v3:211,048..211,575(+)	early transcribed membrane protein	1
PY17X_0514700	PY17X_0514700.1	Py17X_05_v3:697,562..698,653(+)	adenosine deaminase	1
PY17X_0622000	PY17X_0622000.1	Py17X_06_v3:950,692..951,337(+)	conserved Plasmodium protein, unknown function	1
PY17X_0718600	PY17X_0718600.1	Py17X_07_v3:835,389..839,106(+)	histone acetyltransferase, putative	1
PY17X_0927400	PY17X_0927400.1	Py17X_09_v3:1,131,494..1,147,223(-)	dynein heavy chain, putative	1
PY17X_1010500	PY17X_1010500.1	Py17X_10_v3:522,828..523,772(+)	conserved Plasmodium protein, unknown function	1
PY17X_1035600	PY17X_1035600.1	Py17X_10_v3:1,478,540..1,479,697(-)	DNA damage-inducible protein 1, putative	1
PY17X_1042000	PY17X_1042000.1	Py17X_10_v3:1,715,884..1,717,443(+)	zinc finger protein, putative	1
PY17X_1125400	PY17X_1125400.1	Py17X_11_v3:1,068,046..1,069,254(+)	sphingomyelin synthase 2, putative	1
PY17X_1126400	PY17X_1126400.1	Py17X_11_v3:1,098,409..1,099,560(-)	conserved Plasmodium protein, unknown function	1
PY17X_1218300	PY17X_1218300.1	Py17X_12_v3:763,219..766,506(+)	protein RIPR, putative	1
PY17X_1218500	PY17X_1218500.1	Py17X_12_v3:768,359..769,669(-)	conserved Plasmodium protein, unknown function	1
PY17X_1321100	PY17X_1321100.1	Py17X_13_v3:1,092,237..1,097,366(-)	RAP protein, putative	1
PY17X_1425100	PY17X_1425100.1	Py17X_14_v3:1,014,519..1,016,624(+)	phospholipase DDHD1, putative	1
PY17X_0515700	PY17X_0515700.1	Py17X_05_v3:737,607..738,290(+)	RNA methyltransferase, putative	1
PY17X_0523000	PY17X_0523000.1	Py17X_05_v3:983,544..985,109(+)	holo-[acyl-carrier-protein] synthase, putative	1
PY17X_0603800	PY17X_0603800.1	Py17X_06_v3:244,034..265,556(+)	dynein heavy chain, putative	1
PY17X_0617600	PY17X_0617600.1	Py17X_06_v3:772,260..773,436(-)	conserved Plasmodium protein, unknown function	1
PY17X_0703000	PY17X_0703000.1	Py17X_07_v3:297,849..299,182(-)	rhomboid protease ROM3, putative	1
PY17X_0704300	PY17X_0704300.1	Py17X_07_v3:346,558..347,382(+)	SNARE protein, putative	1
PY17X_0711600	PY17X_0711600.1	Py17X_07_v3:604,797..606,842(-)	perforin-like protein 4	1
PY17X_0823800	PY17X_0823800.1	Py17X_08_v3:948,243..949,805(+)	dolichyl-diphosphooligosaccharide--protein glycosyltransferase subunit WBP1, putative	1
PY17X_0924600	PY17X_0924600.1	Py17X_09_v3:1,032,226..1,034,547(+)	kelch domain-containing protein, putative	1
PY17X_0944100	PY17X_0944100.1	Py17X_09_v3:1,730,063..1,732,743(+)	conserved Plasmodium protein, unknown function	1
PY17X_1002500	PY17X_1002500.1	Py17X_10_v3:195,462..196,622(+)	ubiquitin specific protease, putative	1
PY17X_1039600	PY17X_1039600.1	Py17X_10_v3:1,642,010..1,644,947(-)	conserved Plasmodium protein, unknown function	1
PY17X_1139700	PY17X_1139700.1	Py17X_11_v3:1,630,023..1,630,604(+)	transmembrane and coiled-coil domain-containing protein 1, putative	1
PY17X_1206800	PY17X_1206800.1	Py17X_12_v3:349,537..350,537(-)	conserved Plasmodium protein, unknown function	1
PY17X_1238600	PY17X_1238600.1	Py17X_12_v3:1,559,845..1,560,786(-)	single-stranded DNA-binding protein, putative	1
PY17X_1322700	PY17X_1322700.1	Py17X_13_v3:1,142,889..1,144,290(+)	methyltransferase AAMT, putative	1
PY17X_1408000	PY17X_1408000.1	Py17X_14_v3:404,972..406,788(-)	centrosomal protein CEP170, putative	1
PY17X_1438100	PY17X_1438100.1	Py17X_14_v3:1,467,633..1,468,652(-)	ribosome biogenesis protein TSR3, putative	1
PY17X_0103000	PY17X_0103000.1	Py17X_01_v3:201,039..205,498(-)	SAC3 domain-containing protein, putative	1
PY17X_0611500	PY17X_0611500.1	Py17X_06_v3:558,696..560,201(+)	conserved Plasmodium protein, unknown function	1
PY17X_0806700	PY17X_0806700.1	Py17X_08_v3:332,518..332,796(-)	60S ribosomal protein L37, putative	1
PY17X_0812300	PY17X_0812300.1	Py17X_08_v3:553,873..556,672(+)	translation initiation factor SUI1, putative	1
PY17X_0825100	PY17X_0825100.1	Py17X_08_v3:995,969..997,650(+)	U4/U6 snRNA-associated-splicing factor, putative	1
PY17X_0831500	PY17X_0831500.1	Py17X_08_v3:1,241,049..1,244,431(-)	conserved Plasmodium protein, unknown function	1
PY17X_0836800	PY17X_0836800.1	Py17X_08_v3:1,407,087..1,407,928(-)	apicoplast ribosomal protein S6, putative	1
PY17X_1114600	PY17X_1114600.1	Py17X_11_v3:688,599..689,222(-)	ras-related protein Rab-1A, putative	1
PY17X_1115800	PY17X_1115800.1	Py17X_11_v3:723,192..725,324(-)	pre-mRNA-splicing factor CWC2, putative	1
PY17X_1122500	PY17X_1122500.1	Py17X_11_v3:956,169..958,622(-)	tRNA-2-methylthio-N(6)-dimethylallyladenosine synthase, putative	1
PY17X_1204600	PY17X_1204600.1	Py17X_12_v3:271,644..272,349(+)	respiratory chain complex 4 associated protein 3, putative	1
PY17X_1207100	PY17X_1207100.1	Py17X_12_v3:360,640..362,883(-)	peptidase, putative	1
PY17X_1246700	PY17X_1246700.1	Py17X_12_v3:1,849,735..1,850,343(-)	peptidyl-prolyl cis-trans isomerase, putative	1
PY17X_1322300	PY17X_1322300.1	Py17X_13_v3:1,132,562..1,133,089(+)	conserved Plasmodium protein, unknown function	1
PY17X_1326700	PY17X_1326700.1	Py17X_13_v3:1,305,487..1,306,074(+)	OPA3-like protein, putative	1
PY17X_1357700	PY17X_1357700.1	Py17X_13_v3:2,401,179..2,404,175(-)	CPW-WPC family protein	1
PY17X_1362100	PY17X_1362100.1	Py17X_13_v3:2,539,894..2,544,590(+)	DNA repair protein RAD5, putative	1
PY17X_1362400	PY17X_1362400.1	Py17X_13_v3:2,549,989..2,552,205(-)	kelch protein K13, putative	1
PY17X_1415000	PY17X_1415000.1	Py17X_14_v3:664,508..665,214(-)	ubiquitin-like protein, putative	1
PY17X_0305200	PY17X_0305200.1	Py17X_03_v3:199,980..200,537(-)	iron-sulfur assembly protein, putative	1
PY17X_0415100	PY17X_0415100.1	Py17X_04_v3:646,928..647,859(+)	conserved Plasmodium protein, unknown function	1
PY17X_0422701	PY17X_0422701.1	Py17X_04_v3:1,009,564..1,010,600(+)	PIR protein	1
PY17X_0514100	PY17X_0514100.1	Py17X_05_v3:678,841..680,072(-)	inner membrane complex protein 1m, putative	1
PY17X_0514900	PY17X_0514900.1	Py17X_05_v3:702,797..704,122(-)	heptatricopeptide repeat and RAP domain-containing protein, putative	1
PY17X_0701300	PY17X_0701300.1	Py17X_07_v3:236,339..237,866(+)	sporozoite and liver stage tryptophan-rich protein, putative	1
PY17X_0706800	PY17X_0706800.1	Py17X_07_v3:442,828..444,048(-)	3'-5' exonuclease, putative	1
PY17X_0709100	PY17X_0709100.1	Py17X_07_v3:515,443..516,222(+)	WPP motif-containing protein, putative	1
PY17X_0908000	PY17X_0908000.1	Py17X_09_v3:401,568..403,234(+)	coproporphyrinogen-III oxidase, putative	1
PY17X_0934600	PY17X_0934600.1	Py17X_09_v3:1,407,394..1,409,522(+)	conserved protein, unknown function	1
PY17X_0935200	PY17X_0935200.1	Py17X_09_v3:1,430,211..1,431,422(-)	conserved Plasmodium protein, unknown function	1
PY17X_0938500	PY17X_0938500.1	Py17X_09_v3:1,540,294..1,541,343(+)	replication factor C subunit 5, putative	1
PY17X_1025400	PY17X_1025400.1	Py17X_10_v3:1,065,010..1,066,419(-)	eukaryotic translation initiation factor 3 subunit H, putative	1
PY17X_1035200	PY17X_1035200.1	Py17X_10_v3:1,463,238..1,465,721(+)	conserved protein, unknown function	1
PY17X_1036900	PY17X_1036900.1	Py17X_10_v3:1,542,136..1,543,517(-)	conserved protein, unknown function	1
PY17X_1107400	PY17X_1107400.1	Py17X_11_v3:407,399..409,153(+)	GTPase-activating protein, putative	1
PY17X_1118900	PY17X_1118900.1	Py17X_11_v3:835,171..836,890(-)	rhomboid protease ROM10, putative	1
PY17X_1141900	PY17X_1141900.1	Py17X_11_v3:1,724,269..1,726,770(+)	aldehyde reductase, putative	1
PY17X_1322500	PY17X_1322500.1	Py17X_13_v3:1,135,760..1,138,326(-)	protein phosphatase PPM3, putative	1
PY17X_1334200	PY17X_1334200.1	Py17X_13_v3:1,570,891..1,573,660(+)	protein phosphatase containing kelch-like domains, putative	1
PY17X_1364500	PY17X_1364500.1	Py17X_13_v3:2,649,289..2,650,869(-)	kinetochore protein SPC25, putative	1
PY17X_1416200	PY17X_1416200.1	Py17X_14_v3:702,294..704,521(-)	protein kinase, putative	1
PY17X_1421400	PY17X_1421400.1	Py17X_14_v3:896,967..899,224(+)	palmitoyltransferase DHHC8, putative	1
PY17X_1423600	PY17X_1423600.1	Py17X_14_v3:973,024..975,044(-)	calcium/calmodulin-dependent protein kinase, putative	1
PY17X_1441300	PY17X_1441300.1	Py17X_14_v3:1,604,053..1,604,751(-)	50S ribosomal protein L24, putative	1
PY17X_1454500	PY17X_1454500.1	Py17X_14_v3:2,146,085..2,147,627(+)	hydrolase, putative	1
PY17X_0209700	PY17X_0209700.1	Py17X_02_v3:430,690..432,204(-)	novel putative transporter 1, putative	1
PY17X_0403800	PY17X_0403800.1	Py17X_04_v3:260,202..262,532(-)	N-ethylmaleimide-sensitive fusion protein, putative	1
PY17X_0409400	PY17X_0409400.1	Py17X_04_v3:461,849..462,344(+)	conserved protein, unknown function	1
PY17X_0906500	PY17X_0906500.1	Py17X_09_v3:358,831..360,169(+)	ATP-dependent (S)-NAD(P)H-hydrate dehydratase, putative	1
PY17X_0919000	PY17X_0919000.1	Py17X_09_v3:849,762..851,570(-)	armadillo repeat protein PF16, putative	1
PY17X_0933900	PY17X_0933900.1	Py17X_09_v3:1,380,563..1,384,975(+)	serine esterase, putative	1
PY17X_1029200	PY17X_1029200.1	Py17X_10_v3:1,230,773..1,231,513(+)	zinc finger protein, putative	1
PY17X_1245500	PY17X_1245500.1	Py17X_12_v3:1,819,442..1,820,908(+)	Hsc70-interacting protein, putative	1
PY17X_1304100	PY17X_1304100.1	Py17X_13_v3:396,792..398,294(-)	tubulin epsilon chain, putative	1
PY17X_1322800	PY17X_1322800.1	Py17X_13_v3:1,146,874..1,149,276(+)	conserved protein, unknown function	1
PY17X_1352300	PY17X_1352300.1	Py17X_13_v3:2,236,862..2,237,500(+)	SAM-dependent RNA methyltransferase, putative	1
PY17X_1406900	PY17X_1406900.1	Py17X_14_v3:376,040..377,481(-)	conserved Plasmodium protein, unknown function	1
PY17X_1421200	PY17X_1421200.1	Py17X_14_v3:886,472..886,977(+)	zinc finger protein, putative	1
PY17X_1426700	PY17X_1426700.1	Py17X_14_v3:1,067,109..1,067,324(+)	zinc finger protein, putative	1
PY17X_1434300	PY17X_1434300.1	Py17X_14_v3:1,325,704..1,326,132(-)	signal recognition particle subunit SRP19, putative	1
PY17X_1434400	PY17X_1434400.1	Py17X_14_v3:1,327,819..1,330,002(+)	conserved Plasmodium protein, unknown function	1
PY17X_1462500	PY17X_1462500.1	Py17X_14_v3:2,432,711..2,433,968(+)	signal recognition particle receptor subunit beta, putative	1
PY17X_1466000	PY17X_1466000.1	Py17X_14_v3:2,549,059..2,550,104(+)	AP-3 complex subunit sigma, putative	1
PY17X_0107200	PY17X_0107200.1	Py17X_01_v3:371,321..374,451(+)	MYND-type zinc finger protein, putative	1
PY17X_0108600	PY17X_0108600.1	Py17X_01_v3:420,093..420,501(-)	respiratory chain complex 4 associated protein 4, putative	1
PY17X_0305900	PY17X_0305900.1	Py17X_03_v3:235,605..236,510(-)	KRR1 small subunit processome component, putative	1
PY17X_0412200	PY17X_0412200.1	Py17X_04_v3:569,905..573,134(+)	plasmepsin VI, putative	1
PY17X_0419000	PY17X_0419000.1	Py17X_04_v3:816,796..820,074(+)	mitochondrial carrier protein, putative	1
PY17X_0607200	PY17X_0607200.1	Py17X_06_v3:381,803..382,711(-)	shewanella-like protein phosphatase 2, putative	1
PY17X_0621000	PY17X_0621000.1	Py17X_06_v3:915,755..917,366(+)	Ham1-like protein, putative	1
PY17X_0625600	PY17X_0625600.1	Py17X_06_v3:1,080,666..1,081,403(+)	conserved Plasmodium protein, unknown function	1
PY17X_0710400	PY17X_0710400.1	Py17X_07_v3:558,636..560,267(-)	conserved protein, unknown function	1
PY17X_0810900	PY17X_0810900.1	Py17X_08_v3:494,510..498,959(+)	kinesin-5, putative	1
PY17X_0824700	PY17X_0824700.1	Py17X_08_v3:984,481..985,567(+)	ADP-ribosylation factor, putative	1
PY17X_0837700	PY17X_0837700.1	Py17X_08_v3:1,433,964..1,437,704(-)	gamma-tubulin complex component, putative	1
PY17X_0925800	PY17X_0925800.1	Py17X_09_v3:1,064,991..1,066,646(-)	pyruvate dehydrogenase E1 component subunit alpha	1
PY17X_0940800	PY17X_0940800.1	Py17X_09_v3:1,599,624..1,601,285(+)	heat shock protein J2, putative	1
PY17X_1103900	PY17X_1103900.1	Py17X_11_v3:274,009..275,583(-)	4-diphosphocytidyl-2-C-methyl-D-erythritol kinase, putative	1
PY17X_1110000	PY17X_1110000.1	Py17X_11_v3:506,548..507,258(-)	conserved Plasmodium protein, unknown function	1
PY17X_1123000	PY17X_1123000.1	Py17X_11_v3:967,582..968,961(-)	conserved Plasmodium protein, unknown function	1
PY17X_1144000	PY17X_1144000.1	Py17X_11_v3:1,788,060..1,790,725(-)	phosphatidylserine synthase, putative	1
PY17X_1209600	PY17X_1209600.1	Py17X_12_v3:452,177..453,349(-)	flap endonuclease, putative	1
PY17X_1221100	PY17X_1221100.1	Py17X_12_v3:878,176..879,339(+)	conserved protein, unknown function	1
PY17X_1316300	PY17X_1316300.1	Py17X_13_v3:906,044..907,082(-)	Appr-1-p processing domain protein	1
PY17X_1332300	PY17X_1332300.1	Py17X_13_v3:1,482,176..1,483,471(-)	zinc finger CCCH domain-containing protein, putative	1
PY17X_1441500	PY17X_1441500.1	Py17X_14_v3:1,607,517..1,608,570(-)	conserved protein, unknown function	1
PY17X_0113400	PY17X_0113400.1	Py17X_01_v3:598,814..601,687(-)	AP-3 complex subunit beta, putative	1
PY17X_0214900	PY17X_0214900.1	Py17X_02_v3:652,585..653,865(+)	ribosome biogenesis protein BRX1, putative	1
PY17X_0603100	PY17X_0603100.1	Py17X_06_v3:224,146..225,567(+)	GPN-loop GTPase, putative	1
PY17X_0606900	PY17X_0606900.1	Py17X_06_v3:365,838..366,827(+)	targeted glyoxalase II, putative	1
PY17X_0714900	PY17X_0714900.1	Py17X_07_v3:721,334..722,244(-)	phosphopantothenoylcysteine decarboxylase	1
PY17X_0825600	PY17X_0825600.1	Py17X_08_v3:1,012,572..1,013,530(-)	NifU-like scaffold protein, putative	1
PY17X_0827900	PY17X_0827900.1	Py17X_08_v3:1,095,808..1,097,057(-)	CFAP298 domain-containing protein, putative	1
PY17X_0838600	PY17X_0838600.1	Py17X_08_v3:1,457,758..1,458,393(+)	AP2 domain transcription factor, putative	1
PY17X_0913800	PY17X_0913800.1	Py17X_09_v3:653,730..656,984(-)	tudor staphylococcal nuclease, putative	1
PY17X_0924200	PY17X_0924200.1	Py17X_09_v3:1,018,791..1,022,234(+)	autophagy-related protein 7, putative	1
PY17X_0925500	PY17X_0925500.1	Py17X_09_v3:1,058,350..1,059,507(+)	ribosome biogenesis regulatory protein, putative	1
PY17X_0933400	PY17X_0933400.1	Py17X_09_v3:1,367,042..1,369,360(+)	dolichyl-diphosphooligosaccharide--protein glycosyltransferase subunit STT3, putative	1
PY17X_0934200	PY17X_0934200.1	Py17X_09_v3:1,395,220..1,396,008(+)	peptidyl-prolyl cis-trans isomerase, putative	1
PY17X_1037200	PY17X_1037200.1	Py17X_10_v3:1,554,036..1,554,611(+)	conserved Plasmodium protein, unknown function	1
PY17X_1118400	PY17X_1118400.1	Py17X_11_v3:822,550..824,544(+)	conserved Plasmodium protein, unknown function	1
PY17X_1121300	PY17X_1121300.1	Py17X_11_v3:915,445..917,760(+)	conserved Plasmodium protein, unknown function	1
PY17X_1321000	PY17X_1321000.1	Py17X_13_v3:1,087,327..1,091,227(-)	NAD(P) transhydrogenase, putative	1
PY17X_1321900	PY17X_1321900.1	Py17X_13_v3:1,123,290..1,125,623(+)	aminopeptidase P, putative	1
PY17X_1364200	PY17X_1364200.1	Py17X_13_v3:2,639,931..2,641,336(+)	inner membrane complex protein, putative	1
PY17X_1421600	PY17X_1421600.1	Py17X_14_v3:907,728..911,210(+)	cGMP-specific 3',5'-cyclic phosphodiesterase gamma	1
PY17X_1462000	PY17X_1462000.1	Py17X_14_v3:2,416,860..2,420,817(+)	clathrin adaptor domain-containing protein, putative	1
PY17X_0103600	PY17X_0103600.1	Py17X_01_v3:222,508..223,935(+)	mitochondrial chaperone BCS1, putative	1
PY17X_0315500	PY17X_0315500.1	Py17X_03_v3:586,784..588,344(-)	rRNA methyltransferase, putative	1
PY17X_0508700	PY17X_0508700.1	Py17X_05_v3:496,469..498,075(+)	HORMA domain protein, putative	1
PY17X_0526900	PY17X_0526900.1	Py17X_05_v3:1,143,703..1,144,604(+)	fam-b protein	1
PY17X_0610500	PY17X_0610500.1	Py17X_06_v3:528,969..530,246(+)	porphobilinogen deaminase, putative	1
PY17X_0912200	PY17X_0912200.1	Py17X_09_v3:600,177..602,653(-)	conserved Plasmodium protein, unknown function	1
PY17X_0931700	PY17X_0931700.1	Py17X_09_v3:1,306,137..1,307,057(+)	haloacid dehalogenase-like hydrolase, putative	1
PY17X_0940300	PY17X_0940300.1	Py17X_09_v3:1,586,653..1,588,375(+)	conserved Plasmodium protein, unknown function	1
PY17X_1017200	PY17X_1017200.1	Py17X_10_v3:803,228..803,881(+)	protein archease, putative	1
PY17X_1103100	PY17X_1103100.1	Py17X_11_v3:254,937..256,837(+)	protein Mpv17, putative	1
PY17X_1363000	PY17X_1363000.1	Py17X_13_v3:2,594,927..2,598,168(-)	zinc finger protein, putative	1
PY17X_1412300	PY17X_1412300.1	Py17X_14_v3:557,848..559,041(+)	malonyl CoA-acyl carrier protein transacylase, putative	1
PY17X_1419900	PY17X_1419900.1	Py17X_14_v3:840,673..843,147(-)	protein phosphatase PP2A regulatory subunit A, putative	1
PY17X_1426400	PY17X_1426400.1	Py17X_14_v3:1,056,207..1,057,469(+)	CS domain protein, putative	1
PY17X_1428500	PY17X_1428500.1	Py17X_14_v3:1,139,929..1,141,587(+)	mitochondrial carrier protein, putative	1
PY17X_1438200	PY17X_1438200.1	Py17X_14_v3:1,469,427..1,470,946(+)	conserved Plasmodium protein, unknown function	1
PY17X_0404800	PY17X_0404800.1	Py17X_04_v3:296,542..299,494(-)	inner membrane complex protein 1a, putative	1
PY17X_0617800	PY17X_0617800.1	Py17X_06_v3:778,482..780,617(+)	queuine tRNA-ribosyltransferase, putative	1
PY17X_0910000	PY17X_0910000.1	Py17X_09_v3:492,368..493,030(-)	conserved Plasmodium protein, unknown function	1
PY17X_1019400	PY17X_1019400.1	Py17X_10_v3:884,918..888,301(+)	phosphoenolpyruvate carboxylase, putative	1
PY17X_1020600	PY17X_1020600.1	Py17X_10_v3:918,216..921,182(-)	DEAD/DEAH box helicase, putative	1
PY17X_1036800	PY17X_1036800.1	Py17X_10_v3:1,538,166..1,539,518(-)	plasmepsin IV	1
PY17X_1204400	PY17X_1204400.1	Py17X_12_v3:263,854..264,752(+)	conserved Plasmodium protein, unknown function	1
PY17X_1308200	PY17X_1308200.1	Py17X_13_v3:599,877..601,313(+)	allantoicase, putative	1
PY17X_1318400	PY17X_1318400.1	Py17X_13_v3:981,468..983,023(+)	acetyl-CoA acetyltransferase, putative	1
PY17X_1336500	PY17X_1336500.1	Py17X_13_v3:1,672,441..1,673,877(-)	derlin-1, putative	1
PY17X_1342900	PY17X_1342900.1	Py17X_13_v3:1,892,080..1,892,875(-)	beta-hydroxyacyl-ACP dehydratase	1
PY17X_1346000	PY17X_1346000.1	Py17X_13_v3:2,010,001..2,012,163(+)	GTPase-activating protein, putative	1
PY17X_1354000	PY17X_1354000.1	Py17X_13_v3:2,288,188..2,289,414(-)	MSP7-like protein	1
PY17X_1411900	PY17X_1411900.1	Py17X_14_v3:543,371..544,831(+)	conserved Plasmodium protein, unknown function	1
PY17X_1416900	PY17X_1416900.1	Py17X_14_v3:725,573..727,807(+)	conserved protein, unknown function	1
PY17X_1439200	PY17X_1439200.1	Py17X_14_v3:1,508,188..1,509,525(+)	protein TSSC1, putative	1
PY17X_API02500	PY17X_API02500.1	Py17X_API_v3:9,709..10,104(-)	apicoplast ribosomal protein L16	1
PY17X_0318400	PY17X_0318400.1	Py17X_03_v3:698,236..699,161(+)	fam-b protein	1
PY17X_0707000	PY17X_0707000.1	Py17X_07_v3:448,788..449,747(-)	dicarboxylate/tricarboxylate carrier, putative	1
PY17X_0711300	PY17X_0711300.1	Py17X_07_v3:595,348..596,985(+)	conserved Plasmodium protein, unknown function	1
PY17X_0813300	PY17X_0813300.1	Py17X_08_v3:585,307..587,048(+)	mitochondrial carrier protein, putative	1
PY17X_0817400	PY17X_0817400.1	Py17X_08_v3:733,387..735,756(-)	heptatricopeptide repeat-containing protein, putative	1
PY17X_0822100	PY17X_0822100.1	Py17X_08_v3:885,203..886,561(+)	conserved Plasmodium protein, unknown function	1
PY17X_0943900	PY17X_0943900.1	Py17X_09_v3:1,724,272..1,725,016(-)	centrin-4, putative	1
PY17X_1035900	PY17X_1035900.1	Py17X_10_v3:1,487,096..1,488,780(+)	WD repeat-containing protein, putative	1
PY17X_1102600	PY17X_1102600.1	Py17X_11_v3:238,813..240,849(-)	anaphase-promoting complex subunit 3, putative	1
PY17X_1116300	PY17X_1116300.1	Py17X_11_v3:742,701..746,033(-)	gametogenesis essential protein 1	1
PY17X_1134400	PY17X_1134400.1	Py17X_11_v3:1,413,098..1,414,537(-)	regulator of chromosome condensation, putative	1
PY17X_1138000	PY17X_1138000.1	Py17X_11_v3:1,555,158..1,556,288(-)	conserved Plasmodium protein, unknown function	1
PY17X_1214100	PY17X_1214100.1	Py17X_12_v3:590,075..591,856(-)	phosphoglucomutase, putative	1
PY17X_1236500	PY17X_1236500.1	Py17X_12_v3:1,484,006..1,485,341(-)	proteasome subunit beta type-1, putative	1
PY17X_1309800	PY17X_1309800.1	Py17X_13_v3:649,696..650,579(-)	replication factor A protein 3, putative	1
PY17X_1356700	PY17X_1356700.1	Py17X_13_v3:2,367,006..2,368,703(-)	calcium-dependent protein kinase 5	1
PY17X_1359600	PY17X_1359600.1	Py17X_13_v3:2,457,662..2,458,300(+)	mitochondrial pyruvate carrier protein 1, putative	1
PY17X_1365400	PY17X_1365400.1	Py17X_13_v3:2,688,606..2,689,901(-)	6-cysteine protein P47, putative	1
PY17X_1435900	PY17X_1435900.1	Py17X_14_v3:1,369,272..1,370,909(+)	PPPDE peptidase domain-containing protein, putative	1
PY17X_1454700	PY17X_1454700.1	Py17X_14_v3:2,156,744..2,158,767(+)	periodic tryptophan protein 1, putative	1
PY17X_1464900	PY17X_1464900.1	Py17X_14_v3:2,501,082..2,501,504(-)	conserved Plasmodium protein, unknown function	1
PY17X_0525600	PY17X_0525600.1	Py17X_05_v3:1,078,369..1,078,842(-)	early transcribed membrane protein	1
PY17X_0814000	PY17X_0814000.1	Py17X_08_v3:608,324..609,505(+)	subpellicular microtubule protein 1, putative	1
PY17X_0834300	PY17X_0834300.1	Py17X_08_v3:1,314,086..1,316,929(-)	leucine-rich repeat protein	1
PY17X_0944600	PY17X_0944600.1	Py17X_09_v3:1,751,278..1,753,437(-)	metabolite/drug transporter, putative	1
PY17X_0946300	PY17X_0946300.1	Py17X_09_v3:1,814,273..1,814,953(+)	60S acidic ribosomal protein P1, putative	1
PY17X_1024100	PY17X_1024100.1	Py17X_10_v3:1,022,868..1,023,957(+)	DIX domain-containing protein, putative	1
PY17X_1104300	PY17X_1104300.1	Py17X_11_v3:288,966..291,020(-)	protein kinase, putative	1
PY17X_1108700	PY17X_1108700.1	Py17X_11_v3:449,707..450,741(-)	6-cysteine protein	1
PY17X_1109900	PY17X_1109900.1	Py17X_11_v3:504,460..506,092(+)	leucine-rich repeat protein	1
PY17X_1114800	PY17X_1114800.1	Py17X_11_v3:691,721..693,767(-)	tubulin--tyrosine ligase, putative	1
PY17X_1122300	PY17X_1122300.1	Py17X_11_v3:948,500..949,588(+)	conserved Plasmodium protein, unknown function	1
PY17X_1226600	PY17X_1226600.1	Py17X_12_v3:1,084,316..1,085,745(-)	conserved Plasmodium protein, unknown function	1
PY17X_1237500	PY17X_1237500.1	Py17X_12_v3:1,517,779..1,519,440(+)	protoheme IX farnesyltransferase, putative	1
PY17X_1336800	PY17X_1336800.1	Py17X_13_v3:1,685,700..1,688,039(-)	zinc finger protein, putative	1
PY17X_1455100	PY17X_1455100.1	Py17X_14_v3:2,167,403..2,168,086(-)	calcyclin binding protein, putative	1
PY17X_0417200	PY17X_0417200.1	Py17X_04_v3:727,976..729,311(-)	formate-nitrite transporter, putative	1
PY17X_0509600	PY17X_0509600.1	Py17X_05_v3:531,141..531,536(+)	ATP synthase-associated protein, putative	1
PY17X_0837900	PY17X_0837900.1	Py17X_08_v3:1,442,451..1,443,259(-)	conserved Plasmodium protein, unknown function	1
PY17X_0914900	PY17X_0914900.1	Py17X_09_v3:701,043..702,782(+)	protein phosphatase PPM8, putative	1
PY17X_0931100	PY17X_0931100.1	Py17X_09_v3:1,286,860..1,287,816(+)	acyl-CoA-binding protein, putative	1
PY17X_0937000	PY17X_0937000.1	Py17X_09_v3:1,498,194..1,499,981(+)	ATPase, putative	1
PY17X_1019800	PY17X_1019800.1	Py17X_10_v3:897,943..899,721(+)	dynein intermediate chain, putative	1
PY17X_1021700	PY17X_1021700.1	Py17X_10_v3:948,006..950,125(-)	calcium-dependent protein kinase, putative	1
PY17X_1119800	PY17X_1119800.1	Py17X_11_v3:876,215..880,333(-)	acyl-CoA synthetase, putative	1
PY17X_1135400	PY17X_1135400.1	Py17X_11_v3:1,452,845..1,453,611(+)	ribosomal protein L44, putative	1
PY17X_1222300	PY17X_1222300.1	Py17X_12_v3:929,023..929,974(-)	inner membrane complex protein 1d, putative	1
PY17X_1236400	PY17X_1236400.1	Py17X_12_v3:1,482,595..1,482,990(-)	SWIB/MDM2 domain-containing protein, putative	1
PY17X_1322600	PY17X_1322600.1	Py17X_13_v3:1,139,754..1,140,620(-)	protein tyrosine phosphatase, putative	1
PY17X_1338300	PY17X_1338300.1	Py17X_13_v3:1,733,540..1,734,289(-)	mitochondrial pyruvate carrier protein 2, putative	1
PY17X_1432300	PY17X_1432300.1	Py17X_14_v3:1,280,460..1,282,233(-)	geranylgeranyl transferase type-2 subunit beta, putative	1
PY17X_1434500	PY17X_1434500.1	Py17X_14_v3:1,331,065..1,331,751(-)	male development gene 1, putative	1
PY17X_1436000	PY17X_1436000.1	Py17X_14_v3:1,372,284..1,373,333(+)	thrombospondin-related apical membrane protein	1
PY17X_1453100	PY17X_1453100.1	Py17X_14_v3:2,101,514..2,102,365(+)	vesicle transport v-SNARE protein VTI1, putative	1
PY17X_0106700	PY17X_0106700.1	Py17X_01_v3:345,368..348,104(-)	polypyrimidine tract-binding protein, putative	1
PY17X_0305300	PY17X_0305300.1	Py17X_03_v3:201,948..205,076(-)	serine repeat antigen 5	1
PY17X_0606100	PY17X_0606100.1	Py17X_06_v3:332,119..333,087(+)	conserved protein, unknown function	1
PY17X_0704500	PY17X_0704500.1	Py17X_07_v3:354,321..356,329(+)	cis-prenyltransferase, putative	1
PY17X_0706500	PY17X_0706500.1	Py17X_07_v3:432,748..434,421(+)	nucleoside transporter 2, putative	1
PY17X_0924500	PY17X_0924500.1	Py17X_09_v3:1,028,898..1,031,174(+)	kelch domain-containing protein, putative	1
PY17X_1119000	PY17X_1119000.1	Py17X_11_v3:837,870..838,671(+)	trafficking protein particle complex subunit 6A, putative	1
PY17X_1121700	PY17X_1121700.1	Py17X_11_v3:930,479..932,578(+)	inner membrane complex protein 1j, putative	1
PY17X_1364900	PY17X_1364900.1	Py17X_13_v3:2,662,425..2,663,368(+)	DNA/RNA-binding protein Alba 2, putative	1
PY17X_1411000	PY17X_1411000.1	Py17X_14_v3:519,419..519,883(-)	PhIL1-interacting candidate PIC5, putative	1
PY17X_1420200	PY17X_1420200.1	Py17X_14_v3:852,757..854,334(+)	TBC domain protein, putative	1
PY17X_0102800	PY17X_0102800.1	Py17X_01_v3:195,612..198,765(-)	elongation factor G, putative	1
PY17X_0513200	PY17X_0513200.1	Py17X_05_v3:654,166..657,452(+)	methyltransferase, putative	1
PY17X_0709000	PY17X_0709000.1	Py17X_07_v3:512,888..514,807(-)	ribosomal protein L4, mitochondrial, putative	1
PY17X_0914700	PY17X_0914700.1	Py17X_09_v3:694,364..695,614(+)	conserved Plasmodium membrane protein, unknown function	1
PY17X_0929900	PY17X_0929900.1	Py17X_09_v3:1,245,018..1,246,483(-)	CorA-like Mg2+ transporter protein, putative	1
PY17X_1029400	PY17X_1029400.1	Py17X_10_v3:1,235,118..1,236,827(+)	serine palmitoyltransferase, putative	1
PY17X_1032900	PY17X_1032900.1	Py17X_10_v3:1,365,853..1,368,585(-)	mini-chromosome maintenance complex-binding protein, putative	1
PY17X_1040800	PY17X_1040800.1	Py17X_10_v3:1,678,020..1,678,684(-)	selenoprotein, putative	1
PY17X_1213800	PY17X_1213800.1	Py17X_12_v3:582,428..583,310(+)	rhoptry associated adhesin, putative	1
PY17X_1228700	PY17X_1228700.1	Py17X_12_v3:1,169,180..1,170,829(-)	conserved protein, unknown function	1
PY17X_1235300	PY17X_1235300.1	Py17X_12_v3:1,444,869..1,446,275(-)	conserved protein, unknown function	1
PY17X_1353700	PY17X_1353700.1	Py17X_13_v3:2,277,105..2,278,556(-)	RING zinc finger protein, putative	1
PY17X_1362000	PY17X_1362000.1	Py17X_13_v3:2,534,721..2,537,588(-)	CDT1-like protein, putative	1
PY17X_1425700	PY17X_1425700.1	Py17X_14_v3:1,031,844..1,032,923(-)	GDP-mannose 4,6-dehydratase, putative	1
PY17X_1451500	PY17X_1451500.1	Py17X_14_v3:2,037,370..2,039,801(-)	microgamete surface protein MiGS	1
PY17X_0414500	PY17X_0414500.1	Py17X_04_v3:630,644..632,339(+)	HSP20-like chaperone, putative	1
PY17X_0711500	PY17X_0711500.1	Py17X_07_v3:600,894..603,584(-)	conserved protein, unknown function	1
PY17X_0804100	PY17X_0804100.1	Py17X_08_v3:186,416..187,024(-)	conserved protein, unknown function	1
PY17X_0808000	PY17X_0808000.1	Py17X_08_v3:377,923..380,682(+)	E3 ubiquitin-protein ligase, putative	1
PY17X_0815900	PY17X_0815900.1	Py17X_08_v3:692,581..693,968(-)	conserved Plasmodium protein, unknown function	1
PY17X_0820200	PY17X_0820200.1	Py17X_08_v3:819,365..819,835(+)	conserved Plasmodium protein, unknown function	1
PY17X_1040900	PY17X_1040900.1	Py17X_10_v3:1,679,215..1,681,181(+)	dynein light chain, putative	1
PY17X_1232400	PY17X_1232400.1	Py17X_12_v3:1,331,258..1,332,169(+)	von Willebrand factor A domain-related protein	1
PY17X_1243700	PY17X_1243700.1	Py17X_12_v3:1,769,167..1,769,954(+)	conserved protein, unknown function	1
PY17X_1348300	PY17X_1348300.1	Py17X_13_v3:2,113,221..2,114,459(-)	conserved protein, unknown function	1
PY17X_1350100	PY17X_1350100.1	Py17X_13_v3:2,178,656..2,180,795(-)	DnaJ protein, putative	1
PY17X_0114100	PY17X_0114100.1	Py17X_01_v3:638,387..640,578(-)	major facilitator superfamily-related transporter, putative	1
PY17X_0306500	PY17X_0306500.1	Py17X_03_v3:254,236..254,892(+)	protein P22, putative	1
PY17X_0418600	PY17X_0418600.1	Py17X_04_v3:782,280..785,910(-)	WD repeat-containing protein 66, putative	1
PY17X_0509800	PY17X_0509800.1	Py17X_05_v3:534,545..535,213(+)	conserved Plasmodium protein, unknown function	1
PY17X_0516100	PY17X_0516100.1	Py17X_05_v3:744,511..745,200(-)	conserved Plasmodium protein, unknown function	1
PY17X_0909500	PY17X_0909500.1	Py17X_09_v3:461,643..467,699(+)	NdP1 protein, putative	1
PY17X_0924400	PY17X_0924400.1	Py17X_09_v3:1,026,093..1,026,389(-)	XTBD domain-containing protein, putative	1
PY17X_1015700	PY17X_1015700.1	Py17X_10_v3:745,101..746,303(-)	conserved Plasmodium protein, unknown function	1
PY17X_1129800	PY17X_1129800.1	Py17X_11_v3:1,235,744..1,237,713(-)	amino acid transporter AAT1, putative	1
PY17X_1144400	PY17X_1144400.1	Py17X_11_v3:1,802,908..1,804,413(+)	CLAMP domain-containing protein, putative	1
PY17X_1212500	PY17X_1212500.1	Py17X_12_v3:542,543..544,071(+)	conserved Plasmodium protein, unknown function	1
PY17X_1220800	PY17X_1220800.1	Py17X_12_v3:867,176..868,106(-)	histone H2A.Z, putative	1
PY17X_1239700	PY17X_1239700.1	Py17X_12_v3:1,596,963..1,599,455(+)	ATP-dependent RNA helicase DDX1, putative	1
PY17X_1331600	PY17X_1331600.1	Py17X_13_v3:1,461,860..1,462,204(+)	ribosomal protein S6, mitochondrial, putative	1
PY17X_1427700	PY17X_1427700.1	Py17X_14_v3:1,100,683..1,105,080(-)	RNA-binding protein, putative	1
PY17X_1444900	PY17X_1444900.1	Py17X_14_v3:1,754,603..1,757,481(-)	protein KIC2, putative	1
PY17X_0102400	PY17X_0102400.1	Py17X_01_v3:177,841..182,064(-)	zinc finger protein, putative	1
PY17X_0207500	PY17X_0207500.1	Py17X_02_v3:356,332..358,492(-)	CCR4 domain-containing protein 3, putative	1
PY17X_0215300	PY17X_0215300.1	Py17X_02_v3:664,112..664,405(+)	dynein light chain, putative	1
PY17X_0306600	PY17X_0306600.1	Py17X_03_v3:256,178..263,032(+)	6-cysteine protein P230p, putative	1
PY17X_0408400	PY17X_0408400.1	Py17X_04_v3:422,507..424,405(+)	PDZ domain-containing protein, putative	1
PY17X_0417800	PY17X_0417800.1	Py17X_04_v3:750,055..751,461(-)	Maf-like protein, putative	1
PY17X_0510500	PY17X_0510500.1	Py17X_05_v3:557,819..558,967(-)	ATP synthase mitochondrial F1 complex assembly factor 2, putative	1
PY17X_0513600	PY17X_0513600.1	Py17X_05_v3:664,806..665,921(+)	ribosome biogenesis protein RPF2, putative	1
PY17X_0606800	PY17X_0606800.1	Py17X_06_v3:361,762..363,896(-)	tetratricopeptide repeat protein, putative	1
PY17X_0836600	PY17X_0836600.1	Py17X_08_v3:1,402,372..1,403,767(-)	peptide chain release factor 1, putative	1
PY17X_0935500	PY17X_0935500.1	Py17X_09_v3:1,438,603..1,439,897(-)	rhomboid protease ROM1, putative	1
PY17X_1032300	PY17X_1032300.1	Py17X_10_v3:1,339,994..1,343,098(-)	AAA family ATPase, putative	1
PY17X_1134800	PY17X_1134800.1	Py17X_11_v3:1,435,108..1,436,439(-)	elongation factor 1-alpha, putative	1
PY17X_1229000	PY17X_1229000.1	Py17X_12_v3:1,177,658..1,178,290(-)	peptidyl-prolyl cis-trans isomerase, putative	1
PY17X_1236000	PY17X_1236000.1	Py17X_12_v3:1,470,419..1,471,144(-)	doublecortin domain-containing protein, putative	1
PY17X_1310900	PY17X_1310900.1	Py17X_13_v3:708,669..710,617(+)	heptatricopeptide repeat-containing protein, putative	1
PY17X_1316000	PY17X_1316000.1	Py17X_13_v3:899,483..902,160(-)	ubiquitin-protein ligase, putative	1
PY17X_1342100	PY17X_1342100.1	Py17X_13_v3:1,857,528..1,859,649(+)	nucleoside-diphosphatase, putative	1
PY17X_1360300	PY17X_1360300.1	Py17X_13_v3:2,471,174..2,472,625(+)	inner membrane complex suture component, putative	1
PY17X_1361800	PY17X_1361800.1	Py17X_13_v3:2,526,999..2,528,024(-)	conserved Plasmodium protein, unknown function	1
PY17X_1414100	PY17X_1414100.1	Py17X_14_v3:636,038..637,237(-)	ankyrin-repeat protein, putative	1
PY17X_1443300	PY17X_1443300.1	Py17X_14_v3:1,674,047..1,676,035(-)	conserved Plasmodium protein, unknown function	1
PY17X_1457900	PY17X_1457900.1	Py17X_14_v3:2,293,183..2,294,733(-)	sulfhydryl oxidase, putative	1
PY17X_0106200	PY17X_0106200.1	Py17X_01_v3:329,226..330,949(+)	elongation of fatty acids protein, putative	1
PY17X_0404300	PY17X_0404300.1	Py17X_04_v3:283,196..288,694(+)	spindle pole body protein, putative	1
PY17X_0516000	PY17X_0516000.1	Py17X_05_v3:742,636..743,289(-)	ookinete surface protein P25	1
PY17X_0703200	PY17X_0703200.1	Py17X_07_v3:304,383..310,784(-)	SET domain protein, putative	1
PY17X_0921400	PY17X_0921400.1	Py17X_09_v3:921,254..922,737(-)	spermidine synthase, putative	1
PY17X_1012000	PY17X_1012000.1	Py17X_10_v3:597,535..598,709(+)	conserved protein, unknown function	1
PY17X_1038100	PY17X_1038100.1	Py17X_10_v3:1,583,982..1,588,519(+)	WD repeat-containing protein 65, putative	1
PY17X_1105900	PY17X_1105900.1	Py17X_11_v3:360,498..362,168(+)	actin-like protein, putative	1
PY17X_1113700	PY17X_1113700.1	Py17X_11_v3:661,892..662,749(+)	AKAP-like protein, putative	1
PY17X_1130600	PY17X_1130600.1	Py17X_11_v3:1,277,477..1,286,398(-)	DNA polymerase epsilon catalytic subunit A, putative	1
PY17X_1136200	PY17X_1136200.1	Py17X_11_v3:1,483,859..1,484,792(+)	conserved Plasmodium protein, unknown function	1
PY17X_0105100	PY17X_0105100.1	Py17X_01_v3:289,393..293,610(-)	RAP protein, putative	1
PY17X_0210500	PY17X_0210500.1	Py17X_02_v3:465,013..465,938(-)	thrombospondin related sporozoite protein, putative	1
PY17X_0214600	PY17X_0214600.1	Py17X_02_v3:638,576..645,718(+)	allantoicase, putative	1
PY17X_0303300	PY17X_0303300.1	Py17X_03_v3:135,986..137,420(+)	2-methoxy-6-polyprenyl-1,4-benzoquinol methylase, mitochondrial, putative	1
PY17X_0312800	PY17X_0312800.1	Py17X_03_v3:489,132..490,196(-)	Golgi to ER traffic protein 2, putative	1
PY17X_0418900	PY17X_0418900.1	Py17X_04_v3:797,041..814,608(+)	dynein heavy chain, putative	1
PY17X_0513400	PY17X_0513400.1	Py17X_05_v3:660,723..661,541(-)	RING zinc finger protein, putative	1
PY17X_0709200	PY17X_0709200.1	Py17X_07_v3:516,744..517,284(-)	protein transport protein SEC61 subunit beta, putative	1
PY17X_0823400	PY17X_0823400.1	Py17X_08_v3:937,339..938,192(-)	PPPDE peptidase, putative	1
PY17X_0912900	PY17X_0912900.1	Py17X_09_v3:619,812..621,137(+)	apical exonemal protein, putative	1
PY17X_0922100	PY17X_0922100.1	Py17X_09_v3:946,720..947,130(-)	multiprotein-bridging factor 1, putative	1
PY17X_0927700	PY17X_0927700.1	Py17X_09_v3:1,156,556..1,164,349(-)	conserved Plasmodium protein, unknown function	1
PY17X_1029900	PY17X_1029900.1	Py17X_10_v3:1,255,594..1,256,295(-)	DNA-directed RNA polymerases I and III subunit RPAC2, putative	1
PY17X_1117500	PY17X_1117500.1	Py17X_11_v3:784,960..786,522(+)	malate:quinone oxidoreductase, putative	1
PY17X_1352600	PY17X_1352600.1	Py17X_13_v3:2,243,581..2,244,324(+)	eukaryotic translation initiation factor 6, putative	1
PY17X_1454900	PY17X_1454900.1	Py17X_14_v3:2,162,111..2,162,575(+)	ubiquitin-like modifier HUB1, putative	1
PY17X_0511100	PY17X_0511100.1	Py17X_05_v3:588,719..589,276(-)	respiratory chain complex 4 associated protein 2, putative	1
PY17X_0706300	PY17X_0706300.1	Py17X_07_v3:428,186..429,511(-)	Fe-S cluster assembly protein DRE2, putative	1
PY17X_0805300	PY17X_0805300.1	Py17X_08_v3:274,886..275,878(-)	peptide chain release factor 2, putative	1
PY17X_0912300	PY17X_0912300.1	Py17X_09_v3:604,383..605,025(+)	sporozoite surface protein essential for liver stage development, putative	1
PY17X_1129300	PY17X_1129300.1	Py17X_11_v3:1,218,339..1,219,478(-)	DnaJ protein, putative	1
PY17X_1222600	PY17X_1222600.1	Py17X_12_v3:938,833..939,693(-)	protein SCO1, putative	1
PY17X_1308300	PY17X_1308300.1	Py17X_13_v3:602,472..605,927(+)	protein SOC3, putative	1
PY17X_1318100	PY17X_1318100.1	Py17X_13_v3:973,727..975,322(-)	S-adenosylmethionine-dependent methyltransferase, putative	1
PY17X_1333800	PY17X_1333800.1	Py17X_13_v3:1,538,051..1,540,591(-)	plasmepsin VIII, putative	1
PY17X_1341500	PY17X_1341500.1	Py17X_13_v3:1,837,560..1,837,895(-)	conserved Plasmodium protein, unknown function	1
PY17X_1351300	PY17X_1351300.1	Py17X_13_v3:2,212,664..2,214,142(+)	conserved Plasmodium protein, unknown function	1
PY17X_1354100	PY17X_1354100.1	Py17X_13_v3:2,290,298..2,291,269(-)	MSP7-like protein	1
PY17X_1360100	PY17X_1360100.1	Py17X_13_v3:2,468,425..2,469,666(+)	60S ribosomal protein L18-2, putative	1
PY17X_1431900	PY17X_1431900.1	Py17X_14_v3:1,267,886..1,271,119(-)	W2 domain-containing protein, putative	1
PY17X_0112600	PY17X_0112600.1	Py17X_01_v3:576,933..577,937(-)	6-cysteine protein P12, putative	1
PY17X_0312500	PY17X_0312500.1	Py17X_03_v3:480,821..481,558(+)	conserved Plasmodium protein, unknown function	1
PY17X_0315700	PY17X_0315700.1	Py17X_03_v3:591,404..591,867(+)	small nuclear ribonucleoprotein Sm D2, putative	1
PY17X_0417600	PY17X_0417600.1	Py17X_04_v3:744,615..745,748(-)	arginase, putative	1
PY17X_0505600	PY17X_0505600.1	Py17X_05_v3:345,616..347,655(+)	cytoplasmic dynein intermediate chain, putative	1
PY17X_0619000	PY17X_0619000.1	Py17X_06_v3:853,714..855,102(-)	conserved Plasmodium protein, unknown function	1
PY17X_0701600	PY17X_0701600.1	Py17X_07_v3:251,459..252,826(+)	prolyl 4-hydroxylase subunit alpha, putative	1
PY17X_0714600	PY17X_0714600.1	Py17X_07_v3:713,403..714,538(-)	EF-hand calcium-binding domain-containing protein, putative	1
PY17X_1037100	PY17X_1037100.1	Py17X_10_v3:1,551,941..1,553,044(-)	multifunctional methyltransferase subunit TRM112, putative	1
PY17X_1037700	PY17X_1037700.1	Py17X_10_v3:1,569,880..1,571,415(-)	radical SAM protein, putative	1
PY17X_1205500	PY17X_1205500.1	Py17X_12_v3:303,136..304,123(-)	60S ribosomal protein L13, putative	1
PY17X_1205600	PY17X_1205600.1	Py17X_12_v3:306,363..314,011(-)	WD repeat-containing protein, putative	1
PY17X_1234300	PY17X_1234300.1	Py17X_12_v3:1,404,573..1,407,498(+)	RAP protein, putative	1
PY17X_1243800	PY17X_1243800.1	Py17X_12_v3:1,771,405..1,772,301(+)	inner membrane complex protein 1g, putative	1
PY17X_1244700	PY17X_1244700.1	Py17X_12_v3:1,796,293..1,798,281(-)	conserved protein, unknown function	1
PY17X_1314700	PY17X_1314700.1	Py17X_13_v3:855,608..856,381(-)	conserved Plasmodium protein, unknown function	1
PY17X_1411400	PY17X_1411400.1	Py17X_14_v3:529,127..530,581(+)	meiosis-specific nuclear structural protein 1, putative	1
PY17X_1411500	PY17X_1411500.1	Py17X_14_v3:531,220..532,800(-)	transducin beta-like protein TBL1, putative	1
PY17X_1418300	PY17X_1418300.1	Py17X_14_v3:776,831..777,406(-)	ferredoxin, putative	1
PY17X_1422400	PY17X_1422400.1	Py17X_14_v3:942,953..944,827(-)	MAATS1 domain-containing protein, putative	1
PY17X_1429200	PY17X_1429200.1	Py17X_14_v3:1,163,490..1,165,334(-)	aquaporin, putative	1
PY17X_1455900	PY17X_1455900.1	Py17X_14_v3:2,194,174..2,195,685(-)	protein kinase 2	1
PY17X_1456900	PY17X_1456900.1	Py17X_14_v3:2,252,009..2,253,568(+)	3-hydroxyisobutyryl-CoA hydrolase, putative	1
PY17X_0309600	PY17X_0309600.1	Py17X_03_v3:370,830..371,709(-)	ribosomal protein L12, mitochondrial, putative	1
PY17X_0311800	PY17X_0311800.1	Py17X_03_v3:451,044..451,940(+)	conserved Plasmodium protein, unknown function	1
PY17X_0518000	PY17X_0518000.1	Py17X_05_v3:804,614..808,828(-)	S-adenosylmethionine decarboxylase/ornithine decarboxylase	1
PY17X_0520700	PY17X_0520700.1	Py17X_05_v3:889,666..890,600(+)	conserved protein, unknown function	1
PY17X_0521600	PY17X_0521600.1	Py17X_05_v3:927,079..930,040(+)	TFIIH basal transcription factor complex helicase XPB subunit, putative	1
PY17X_0604400	PY17X_0604400.1	Py17X_06_v3:286,315..286,632(-)	high mobility group protein B1, putative	1
PY17X_0621300	PY17X_0621300.1	Py17X_06_v3:930,115..930,822(+)	conserved protein, unknown function	1
PY17X_0809500	PY17X_0809500.1	Py17X_08_v3:421,586..426,880(-)	P4-type ATPase ATP7	1
PY17X_0816500	PY17X_0816500.1	Py17X_08_v3:711,086..712,342(-)	zinc finger protein, putative	1
PY17X_0820000	PY17X_0820000.1	Py17X_08_v3:815,267..816,074(-)	cytochrome c oxidase subunit ApiCOX30, putative	1
PY17X_0922900	PY17X_0922900.1	Py17X_09_v3:974,531..977,703(-)	protein disulfide-isomerase, putative	1
PY17X_1123800	PY17X_1123800.1	Py17X_11_v3:1,003,512..1,005,850(-)	superoxide dismutase [Fe], putative	1
PY17X_1126500	PY17X_1126500.1	Py17X_11_v3:1,100,807..1,102,997(-)	3-oxoacyl-acyl-carrier protein synthase, putative	1
PY17X_1127200	PY17X_1127200.1	Py17X_11_v3:1,121,157..1,122,275(+)	ribosomal protein L46, mitochondrial, putative	1
PY17X_1132800	PY17X_1132800.1	Py17X_11_v3:1,356,850..1,358,652(-)	metacaspase-1, putative	1
PY17X_1206700	PY17X_1206700.1	Py17X_12_v3:347,790..348,785(-)	conserved Plasmodium protein, unknown function	1
PY17X_1314800	PY17X_1314800.1	Py17X_13_v3:857,120..858,915(+)	conserved protein, unknown function	1
PY17X_1413400	PY17X_1413400.1	Py17X_14_v3:603,102..605,069(+)	methionyl-tRNA formyltransferase, putative	1
PY17X_0106000	PY17X_0106000.1	Py17X_01_v3:319,564..320,346(+)	conserved Plasmodium protein, unknown function	1
PY17X_0112900	PY17X_0112900.1	Py17X_01_v3:585,053..586,994(-)	conserved Plasmodium protein, unknown function	1
PY17X_0714800	PY17X_0714800.1	Py17X_07_v3:719,993..720,622(+)	vacuolar protein sorting-associated protein 2, putative	1
PY17X_0819900	PY17X_0819900.1	Py17X_08_v3:813,817..814,572(+)	conserved Plasmodium protein, unknown function	1
PY17X_0825800	PY17X_0825800.1	Py17X_08_v3:1,016,751..1,021,798(+)	tetratricopeptide repeat protein, putative	1
PY17X_0902900	PY17X_0902900.1	Py17X_09_v3:223,435..225,719(+)	conserved Plasmodium protein, unknown function	1
PY17X_0944700	PY17X_0944700.1	Py17X_09_v3:1,754,981..1,756,169(+)	DNA-directed RNA polymerase III subunit RPC8, putative	1
PY17X_1004800	PY17X_1004800.1	Py17X_10_v3:320,273..327,055(-)	lysine decarboxylase, putative	1
PY17X_1010400	PY17X_1010400.1	Py17X_10_v3:518,687..520,447(-)	glucose-6-phosphate isomerase, putative	1
PY17X_1028600	PY17X_1028600.1	Py17X_10_v3:1,206,546..1,207,958(-)	NADP-specific glutamate dehydrogenase, putative	1
PY17X_1033700	PY17X_1033700.1	Py17X_10_v3:1,394,966..1,397,460(+)	rhomboid protease ROM8, putative	1
PY17X_1104000	PY17X_1104000.1	Py17X_11_v3:277,591..280,161(+)	cell division control protein 6, putative	1
PY17X_1121800	PY17X_1121800.1	Py17X_11_v3:933,887..934,984(+)	ribonuclease P/MRP protein subunit RPP1, putative	1
PY17X_1207800	PY17X_1207800.1	Py17X_12_v3:381,420..383,966(-)	heptatricopeptide repeat-containing protein, putative	1
PY17X_1245100	PY17X_1245100.1	Py17X_12_v3:1,807,540..1,808,375(-)	ubiquitin-conjugating enzyme E2 13, putative	1
PY17X_1333900	PY17X_1333900.1	Py17X_13_v3:1,542,368..1,563,386(+)	dynein beta chain, putative	1
PY17X_1439100	PY17X_1439100.1	Py17X_14_v3:1,504,806..1,507,268(+)	heptatricopeptide repeat-containing protein, putative	1
PY17X_1444000	PY17X_1444000.1	Py17X_14_v3:1,699,639..1,701,465(+)	U3 small nucleolar RNA-interacting protein 2, putative	1
PY17X_1467000	PY17X_1467000.1	Py17X_14_v3:2,577,475..2,579,427(+)	ATP-dependent RNA helicase DRS1, putative	1
PY17X_0405000	PY17X_0405000.1	Py17X_04_v3:305,291..306,880(-)	EH domain-containing protein, putative	1
PY17X_0516200	PY17X_0516200.1	Py17X_05_v3:747,065..748,159(+)	MORN repeat-containing protein 1, putative	1
PY17X_0915100	PY17X_0915100.1	Py17X_09_v3:706,345..708,249(-)	conserved Plasmodium protein, unknown function	1
PY17X_0924800	PY17X_0924800.1	Py17X_09_v3:1,038,016..1,038,387(+)	small nuclear ribonucleoprotein Sm D1, putative	1
PY17X_0929400	PY17X_0929400.1	Py17X_09_v3:1,226,647..1,227,015(-)	heat shock factor-binding protein 1, putative	1
PY17X_0938400	PY17X_0938400.1	Py17X_09_v3:1,536,737..1,538,645(+)	conserved protein, unknown function	1
PY17X_1011700	PY17X_1011700.1	Py17X_10_v3:569,090..569,578(+)	mitochondrial import inner membrane translocase subunit TIM17, putative	1
PY17X_1028700	PY17X_1028700.1	Py17X_10_v3:1,209,713..1,213,666(+)	conserved protein, unknown function	1
PY17X_1040100	PY17X_1040100.1	Py17X_10_v3:1,660,206..1,660,757(-)	ribosomal protein L16, mitochondrial, putative	1
PY17X_1109500	PY17X_1109500.1	Py17X_11_v3:482,982..483,806(-)	single-stranded DNA-binding protein, putative	1
PY17X_1126800	PY17X_1126800.1	Py17X_11_v3:1,112,181..1,112,618(-)	conserved Plasmodium protein, unknown function	1
PY17X_1128700	PY17X_1128700.1	Py17X_11_v3:1,203,156..1,204,064(-)	conserved Plasmodium protein, unknown function	1
PY17X_1215800	PY17X_1215800.1	Py17X_12_v3:664,437..667,134(+)	male gamete fusion factor HAP2, putative	1
PY17X_1238300	PY17X_1238300.1	Py17X_12_v3:1,551,933..1,554,930(+)	protein phosphatase PPM9, putative	1
PY17X_1323800	PY17X_1323800.1	Py17X_13_v3:1,190,299..1,191,693(-)	conserved Plasmodium protein, unknown function	1
PY17X_1360600	PY17X_1360600.1	Py17X_13_v3:2,478,317..2,479,702(-)	inner membrane complex protein 1k, putative	1
PY17X_1404800	PY17X_1404800.1	Py17X_14_v3:302,505..303,952(+)	cyclin, putative	1
PY17X_1407500	PY17X_1407500.1	Py17X_14_v3:390,392..392,362(+)	ATP-dependent RNA helicase DBP6, putative	1
PY17X_1426000	PY17X_1426000.1	Py17X_14_v3:1,041,289..1,043,040(+)	PUB domain-containing protein, putative	1
PY17X_1448700	PY17X_1448700.1	Py17X_14_v3:1,911,049..1,911,477(+)	mitosis protein dim1, putative	1
PY17X_1451700	PY17X_1451700.1	Py17X_14_v3:2,043,235..2,046,060(-)	protein TOC75, putative	1
PY17X_1454000	PY17X_1454000.1	Py17X_14_v3:2,125,981..2,127,315(-)	conserved Plasmodium protein, unknown function	1
PY17X_1462700	PY17X_1462700.1	Py17X_14_v3:2,439,689..2,440,579(+)	conserved protein, unknown function	1
PY17X_0210300	PY17X_0210300.1	Py17X_02_v3:457,875..459,170(+)	StAR-related lipid transfer protein, putative	1
PY17X_0814900	PY17X_0814900.1	Py17X_08_v3:650,368..653,355(-)	selenide water dikinase, putative	1
PY17X_0833500	PY17X_0833500.1	Py17X_08_v3:1,293,936..1,299,178(+)	high molecular weight rhoptry protein 2	1
PY17X_0933800	PY17X_0933800.1	Py17X_09_v3:1,377,454..1,378,896(+)	pyridoxine biosynthesis protein PDX2, putative	1
PY17X_1019100	PY17X_1019100.1	Py17X_10_v3:870,457..873,750(-)	conserved Plasmodium protein, unknown function	1
PY17X_1104400	PY17X_1104400.1	Py17X_11_v3:292,379..296,016(-)	myosin B, putative	1
PY17X_1109100	PY17X_1109100.1	Py17X_11_v3:464,382..466,356(+)	conserved protein, unknown function	1
PY17X_1114400	PY17X_1114400.1	Py17X_11_v3:681,122..683,791(-)	deoxyribodipyrimidine photo-lyase, putative	1
PY17X_1225500	PY17X_1225500.1	Py17X_12_v3:1,045,678..1,047,182(-)	coatomer subunit epsilon, putative	1
PY17X_1233100	PY17X_1233100.1	Py17X_12_v3:1,352,820..1,356,726(+)	conserved Plasmodium protein, unknown function	1
PY17X_1244800	PY17X_1244800.1	Py17X_12_v3:1,799,447..1,800,190(-)	conserved Plasmodium protein, unknown function	1
PY17X_1309700	PY17X_1309700.1	Py17X_13_v3:648,066..648,762(-)	ADP-ribosylation factor, putative	1
PY17X_1325800	PY17X_1325800.1	Py17X_13_v3:1,271,977..1,276,647(-)	alpha/beta hydrolase, putative	1
PY17X_1327200	PY17X_1327200.1	Py17X_13_v3:1,319,714..1,320,941(-)	bax inhibitor 1, putative	1
PY17X_1339300	PY17X_1339300.1	Py17X_13_v3:1,766,992..1,768,491(-)	diacylglycerol kinase, putative	1
PY17X_1341000	PY17X_1341000.1	Py17X_13_v3:1,819,596..1,821,595(-)	GTPase-activating protein, putative	1
PY17X_1355700	PY17X_1355700.1	Py17X_13_v3:2,330,985..2,332,001(+)	nuclear movement protein, putative	1
PY17X_1417200	PY17X_1417200.1	Py17X_14_v3:736,493..738,415(+)	U4/U6.U5 tri-snRNP-associated protein 2, putative	1
PY17X_1429100	PY17X_1429100.1	Py17X_14_v3:1,160,916..1,163,149(+)	protein phosphatase PPM7, putative	1
PY17X_1435100	PY17X_1435100.1	Py17X_14_v3:1,346,582..1,348,587(-)	meiotic recombination protein SPO11, putative	1
PY17X_1447600	PY17X_1447600.1	Py17X_14_v3:1,868,139..1,869,296(-)	ATP-dependent protease subunit ClpQ, putative	1
PY17X_1457200	PY17X_1457200.1	Py17X_14_v3:2,265,381..2,267,042(-)	ribosome-binding factor A, putative	1
PY17X_0102900	PY17X_0102900.1	Py17X_01_v3:199,464..200,618(+)	geranylgeranyl transferase type-2 subunit beta, putative	1
PY17X_0215900	PY17X_0215900.1	Py17X_02_v3:700,345..701,132(+)	IMP1-like protein, putative	1
PY17X_0610000	PY17X_0610000.1	Py17X_06_v3:510,034..510,717(-)	mago-binding protein, putative	1
PY17X_0705700	PY17X_0705700.1	Py17X_07_v3:404,750..405,571(-)	translation initiation factor IF-3, putative	1
PY17X_0708600	PY17X_0708600.1	Py17X_07_v3:504,148..504,617(+)	small nuclear ribonucleoprotein G, putative	1
PY17X_0936200	PY17X_0936200.1	Py17X_09_v3:1,458,963..1,460,624(+)	ubiquitin domain-containing protein DSK2, putative	1
PY17X_0940600	PY17X_0940600.1	Py17X_09_v3:1,594,908..1,596,263(-)	tetratricopeptide repeat protein, putative	1
PY17X_1015300	PY17X_1015300.1	Py17X_10_v3:736,727..737,245(+)	cytochrome c oxidase subunit 2B, putative	1
PY17X_1022400	PY17X_1022400.1	Py17X_10_v3:977,737..979,359(-)	14-3-3 protein, putative	1
PY17X_1025500	PY17X_1025500.1	Py17X_10_v3:1,067,849..1,071,255(+)	conserved Plasmodium protein, unknown function	1
PY17X_1304300	PY17X_1304300.1	Py17X_13_v3:404,202..409,049(-)	LCCL domain-containing protein	1
PY17X_1322400	PY17X_1322400.1	Py17X_13_v3:1,134,082..1,134,540(-)	conserved protein, unknown function	1
PY17X_1340200	PY17X_1340200.1	Py17X_13_v3:1,799,638..1,802,379(+)	conserved protein, unknown function	1
PY17X_1342000	PY17X_1342000.1	Py17X_13_v3:1,855,222..1,856,205(-)	conserved protein, unknown function	1
PY17X_1355300	PY17X_1355300.1	Py17X_13_v3:2,323,659..2,325,895(-)	RanBPM and CLTH-like protein, putative	1
PY17X_1409700	PY17X_1409700.1	Py17X_14_v3:481,768..484,920(+)	HORMA domain protein, putative	1
PY17X_1462400	PY17X_1462400.1	Py17X_14_v3:2,430,468..2,431,598(+)	conserved Plasmodium protein, unknown function	1
PY17X_1463800	PY17X_1463800.1	Py17X_14_v3:2,464,970..2,465,392(-)	conserved protein, unknown function	1
PY17X_0109400	PY17X_0109400.1	Py17X_01_v3:459,732..461,275(+)	citrate synthase-like protein, putative	1
PY17X_0111400	PY17X_0111400.1	Py17X_01_v3:532,940..534,055(-)	conserved protein, unknown function	1
PY17X_0212400	PY17X_0212400.1	Py17X_02_v3:550,124..551,365(+)	mitochondrial import inner membrane translocase subunit TIM50, putative	1
PY17X_0304100	PY17X_0304100.1	Py17X_03_v3:156,825..157,447(-)	PH domain-containing protein, putative	1
PY17X_0415000	PY17X_0415000.1	Py17X_04_v3:642,971..643,897(-)	serine/threonine protein phosphatase 6, putative	1
PY17X_0515400	PY17X_0515400.1	Py17X_05_v3:730,512..731,390(-)	conserved protein, unknown function	1
PY17X_0806900	PY17X_0806900.1	Py17X_08_v3:343,657..345,528(+)	conserved Plasmodium protein, unknown function	1
PY17X_0812600	PY17X_0812600.1	Py17X_08_v3:560,670..561,487(-)	peptide deformylase, putative	1
PY17X_0827300	PY17X_0827300.1	Py17X_08_v3:1,077,700..1,078,398(-)	OTU domain-containing protein, putative	1
PY17X_0834800	PY17X_0834800.1	Py17X_08_v3:1,338,411..1,339,952(+)	conserved Plasmodium protein, unknown function	1
PY17X_0838800	PY17X_0838800.1	Py17X_08_v3:1,461,613..1,462,580(+)	conserved Plasmodium protein, unknown function	1
PY17X_1004600	PY17X_1004600.1	Py17X_10_v3:315,636..316,588(-)	conserved Plasmodium protein, unknown function	1
PY17X_1008300	PY17X_1008300.1	Py17X_10_v3:446,861..449,922(-)	methyltransferase, putative	1
PY17X_1011500	PY17X_1011500.1	Py17X_10_v3:564,115..565,523(-)	conserved Plasmodium protein, unknown function	1
PY17X_1039800	PY17X_1039800.1	Py17X_10_v3:1,650,209..1,651,135(+)	cysteine-rich small secreted protein CSS, putative	1
PY17X_1129900	PY17X_1129900.1	Py17X_11_v3:1,239,012..1,239,858(+)	ribosomal RNA-processing protein 7, putative	1
PY17X_1141800	PY17X_1141800.1	Py17X_11_v3:1,721,871..1,723,418(+)	exosome complex component RRP45, putative	1
PY17X_1142900	PY17X_1142900.1	Py17X_11_v3:1,747,198..1,748,854(-)	SNARE associated Golgi protein, putative	1
PY17X_1240100	PY17X_1240100.1	Py17X_12_v3:1,611,386..1,613,428(-)	conserved Plasmodium protein, unknown function	1
PY17X_1327900	PY17X_1327900.1	Py17X_13_v3:1,333,983..1,335,659(+)	ubiquitin carboxyl-terminal hydrolase isozyme L3, putative	1
PY17X_1347600	PY17X_1347600.1	Py17X_13_v3:2,075,334..2,076,287(-)	regulator of nonsense transcripts 3B, putative	1
PY17X_1413100	PY17X_1413100.1	Py17X_14_v3:585,595..589,067(+)	eukaryotic translation initation factor 4 gamma, putative	1
PY17X_1424000	PY17X_1424000.1	Py17X_14_v3:982,691..983,053(+)	conserved protein, unknown function	1
PY17X_1433900	PY17X_1433900.1	Py17X_14_v3:1,315,692..1,317,467(+)	serpentine receptor 10, putative	1
PY17X_1437600	PY17X_1437600.1	Py17X_14_v3:1,443,184..1,444,626(-)	zinc finger protein, putative	1
PY17X_1456000	PY17X_1456000.1	Py17X_14_v3:2,198,967..2,201,315(-)	HD superfamily phosphohydrolase protein, putative	1
PY17X_1459400	PY17X_1459400.1	Py17X_14_v3:2,327,263..2,328,236(+)	translation initiation factor SUI1, putative	1
PY17X_0302600	PY17X_0302600.1	Py17X_03_v3:117,425..118,933(+)	translocation protein SEC66, putative	1
PY17X_0310000	PY17X_0310000.1	Py17X_03_v3:399,041..400,082(+)	secreted protein with altered thrombospondin repeat domain, putative	1
PY17X_0403500	PY17X_0403500.1	Py17X_04_v3:245,904..246,774(-)	CDGSH iron-sulfur domain-containing protein, putative	1
PY17X_0406500	PY17X_0406500.1	Py17X_04_v3:371,467..374,178(+)	P-loop containing nucleoside triphosphate hydrolase, putative	1
PY17X_0414200	PY17X_0414200.1	Py17X_04_v3:619,044..622,593(-)	conserved Plasmodium protein, unknown function	1
PY17X_0502400	PY17X_0502400.1	Py17X_05_v3:221,967..222,734(-)	rhoptry neck protein 12	1
PY17X_0514300	PY17X_0514300.1	Py17X_05_v3:688,361..690,049(+)	WD repeat-containing protein, putative	1
PY17X_0607900	PY17X_0607900.1	Py17X_06_v3:414,655..416,691(+)	conserved Plasmodium protein, unknown function	1
PY17X_0708900	PY17X_0708900.1	Py17X_07_v3:511,589..512,380(+)	mediator of RNA polymerase II transcription subunit 7, putative	1
PY17X_0823700	PY17X_0823700.1	Py17X_08_v3:945,986..947,455(+)	major facilitator superfamily domain-containing protein, putative	1
PY17X_0913000	PY17X_0913000.1	Py17X_09_v3:621,592..622,494(-)	ribosomal protein S9, mitochondrial, putative	1
PY17X_1024300	PY17X_1024300.1	Py17X_10_v3:1,026,727..1,027,916(+)	dynein light chain, putative	1
PY17X_1033000	PY17X_1033000.1	Py17X_10_v3:1,370,600..1,371,586(-)	p1/s1 nuclease, putative	1
PY17X_1213700	PY17X_1213700.1	Py17X_12_v3:579,504..580,730(-)	conserved protein, unknown function	1
PY17X_1334700	PY17X_1334700.1	Py17X_13_v3:1,602,823..1,603,644(-)	enkurin domain-containing protein, putative	1
PY17X_1344000	PY17X_1344000.1	Py17X_13_v3:1,925,542..1,927,104(+)	conserved Plasmodium protein, unknown function	1
PY17X_1366300	PY17X_1366300.1	Py17X_13_v3:2,717,906..2,719,649(+)	centrosomal protein CEP72, putative	1
PY17X_1414600	PY17X_1414600.1	Py17X_14_v3:656,220..656,756(-)	conserved protein, unknown function	1
PY17X_1415300	PY17X_1415300.1	Py17X_14_v3:672,635..673,732(+)	serine/threonine protein kinase PK9, putative	1
PY17X_1428800	PY17X_1428800.1	Py17X_14_v3:1,148,970..1,151,419(-)	hydroxymethyldihydropterin pyrophosphokinase-dihydropteroate synthase, putative	1
PY17X_1437500	PY17X_1437500.1	Py17X_14_v3:1,441,401..1,442,084(+)	ribulose-phosphate 3-epimerase, putative	1
PY17X_0110100	PY17X_0110100.1	Py17X_01_v3:491,813..492,997(+)	ribosomal protein L19, mitochondrial, putative	1
PY17X_0110500	PY17X_0110500.1	Py17X_01_v3:503,199..503,764(-)	peptidyl-tRNA hydrolase PTRHD1, putative	1
PY17X_0314100	PY17X_0314100.1	Py17X_03_v3:542,766..544,334(+)	conserved Plasmodium protein, unknown function	1
PY17X_0400800	PY17X_0400800.1	Py17X_04_v3:138,612..139,754(-)	PIR protein	1
PY17X_0623200	PY17X_0623200.1	Py17X_06_v3:977,971..978,954(-)	tRNAHis guanylyltransferase, putative	1
PY17X_0706400	PY17X_0706400.1	Py17X_07_v3:430,595..431,780(-)	conserved protein, unknown function	1
PY17X_0719200	PY17X_0719200.1	Py17X_07_v3:856,185..858,037(-)	mRNA-binding protein PUF2	1
PY17X_0811800	PY17X_0811800.1	Py17X_08_v3:536,648..537,020(+)	conserved Plasmodium protein, unknown function	1
PY17X_0905200	PY17X_0905200.1	Py17X_09_v3:323,672..326,584(+)	serine/threonine protein kinase, putative	1
PY17X_1111900	PY17X_1111900.1	Py17X_11_v3:579,747..582,689(+)	stearoyl-CoA desaturase, putative	1
PY17X_1116800	PY17X_1116800.1	Py17X_11_v3:762,909..763,657(+)	conserved Plasmodium protein, unknown function	1
PY17X_1117700	PY17X_1117700.1	Py17X_11_v3:792,958..794,148(-)	mitochondrial import receptor subunit TOM40, putative	1
PY17X_1218900	PY17X_1218900.1	Py17X_12_v3:781,230..782,290(-)	conserved Plasmodium protein, unknown function	1
PY17X_1356000	PY17X_1356000.1	Py17X_13_v3:2,339,082..2,340,988(+)	protein kinase 6	1
PY17X_1414500	PY17X_1414500.1	Py17X_14_v3:653,851..655,245(-)	MACRO domain-containing protein, putative	1
PY17X_1447500	PY17X_1447500.1	Py17X_14_v3:1,866,002..1,866,935(-)	subpellicular microtubule protein 2, putative	1
PY17X_1449500	PY17X_1449500.1	Py17X_14_v3:1,946,445..1,947,434(+)	cytochrome b5, putative	1
PY17X_0110700	PY17X_0110700.1	Py17X_01_v3:507,007..509,019(+)	transketolase, putative	1
PY17X_0411200	PY17X_0411200.1	Py17X_04_v3:532,280..532,895(+)	trafficking protein particle complex subunit 4, putative	1
PY17X_0412100	PY17X_0412100.1	Py17X_04_v3:566,598..569,284(+)	dolichyl-diphosphooligosaccharide--protein glycosyltransferase subunit OST1, putative	1
PY17X_0830000	PY17X_0830000.1	Py17X_08_v3:1,168,980..1,170,117(+)	parasitophorous vacuolar protein 5, putative	1
PY17X_0830500	PY17X_0830500.1	Py17X_08_v3:1,198,451..1,200,083(-)	monocarboxylate transporter, putative	1
PY17X_0839700	PY17X_0839700.1	Py17X_08_v3:1,484,902..1,490,050(-)	cytoadherence linked asexual protein 9	1
PY17X_0907700	PY17X_0907700.1	Py17X_09_v3:394,081..395,697(+)	methyltransferase, putative	1
PY17X_0916100	PY17X_0916100.1	Py17X_09_v3:754,153..756,687(-)	RNA (uracil-5-)methyltransferase, putative	1
PY17X_1016100	PY17X_1016100.1	Py17X_10_v3:761,201..762,776(-)	serine/threonine protein phosphatase 2A activator, putative	1
PY17X_1108600	PY17X_1108600.1	Py17X_11_v3:448,870..449,458(+)	conserved Plasmodium protein, unknown function	1
PY17X_1129200	PY17X_1129200.1	Py17X_11_v3:1,214,837..1,216,849(-)	nicotinate phosphoribosyltransferase, putative	1
PY17X_1142700	PY17X_1142700.1	Py17X_11_v3:1,741,724..1,743,207(+)	aminomethyltransferase, mitochondrial, putative	1
PY17X_1203900	PY17X_1203900.1	Py17X_12_v3:245,553..247,950(+)	transformer-2 protein homolog beta, putative	1
PY17X_1334400	PY17X_1334400.1	Py17X_13_v3:1,586,210..1,590,136(+)	26S proteasome regulatory subunit RPN2, putative	1
PY17X_1367400	PY17X_1367400.1	Py17X_13_v3:2,770,527..2,770,886(-)	conserved Plasmodium protein, unknown function	1
PY17X_1368700	PY17X_1368700.1	Py17X_13_v3:2,810,478..2,811,307(-)	small nuclear ribonucleoprotein E, putative	1
PY17X_1404400	PY17X_1404400.1	Py17X_14_v3:287,343..287,891(+)	conserved Plasmodium protein, unknown function	1
PY17X_1435000	PY17X_1435000.1	Py17X_14_v3:1,345,424..1,345,846(-)	conserved protein, unknown function	1
PY17X_1458100	PY17X_1458100.1	Py17X_14_v3:2,296,717..2,298,675(+)	queuine tRNA-ribosyltransferase, putative	1
PY17X_0111800	PY17X_0111800.1	Py17X_01_v3:553,225..554,121(+)	lsm12, putative	1
PY17X_0407100	PY17X_0407100.1	Py17X_04_v3:388,131..389,033(-)	cytochrome c oxidase subunit 6c, putative	1
PY17X_0407300	PY17X_0407300.1	Py17X_04_v3:391,955..392,660(+)	ER membrane protein complex subunit 5, putative	1
PY17X_0500021	PY17X_0500021.1	Py17X_05_v3:11,698..12,617(-)	fam-b protein	1
PY17X_0507500	PY17X_0507500.1	Py17X_05_v3:440,378..442,702(-)	conserved Plasmodium membrane protein, unknown function	1
PY17X_0526200	PY17X_0526200.1	Py17X_05_v3:1,106,569..1,107,096(-)	early transcribed membrane protein	1
PY17X_0702300	PY17X_0702300.1	Py17X_07_v3:274,135..277,233(-)	conserved protein, unknown function	1
PY17X_0712800	PY17X_0712800.1	Py17X_07_v3:648,716..650,234(-)	14-3-3 protein, putative	1
PY17X_0835900	PY17X_0835900.1	Py17X_08_v3:1,381,675..1,383,949(+)	PIH1 domain-containing protein, putative	1
PY17X_0930000	PY17X_0930000.1	Py17X_09_v3:1,247,783..1,248,312(-)	conserved Plasmodium protein, unknown function	1
PY17X_1015100	PY17X_1015100.1	Py17X_10_v3:732,526..733,425(-)	PhIL1 interacting protein PIP2, putative	1
PY17X_1016200	PY17X_1016200.1	Py17X_10_v3:764,388..765,688(+)	conserved protein, unknown function	1
PY17X_1034100	PY17X_1034100.1	Py17X_10_v3:1,414,173..1,415,626(-)	ankyrin-repeat protein, putative	1
PY17X_1040000	PY17X_1040000.1	Py17X_10_v3:1,657,992..1,659,305(-)	rRNA biogenesis protein RRP5, putative	1
PY17X_1129600	PY17X_1129600.1	Py17X_11_v3:1,227,885..1,230,188(+)	phospholipase, putative	1
PY17X_1130900	PY17X_1130900.1	Py17X_11_v3:1,299,628..1,301,622(+)	bifunctional methylenetetrahydrofolate dehydrogenase/cyclohydrolase, putative	1
PY17X_1137900	PY17X_1137900.1	Py17X_11_v3:1,552,857..1,554,257(-)	ER membrane protein complex subunit 3, putative	1
PY17X_1218200	PY17X_1218200.1	Py17X_12_v3:759,923..761,418(-)	survival motor neuron-like protein, putative	1
PY17X_1243900	PY17X_1243900.1	Py17X_12_v3:1,773,002..1,774,685(+)	NIMA related kinase 2	1
PY17X_1432200	PY17X_1432200.1	Py17X_14_v3:1,278,983..1,279,707(-)	histone-lysine N-methyltransferase SET5, putative	1
PY17X_0105900	PY17X_0105900.1	Py17X_01_v3:311,329..317,605(-)	nucleoside diphosphate kinase, putative	1
PY17X_0310800	PY17X_0310800.1	Py17X_03_v3:413,752..415,549(+)	protein kinase 7	1
PY17X_0415700	PY17X_0415700.1	Py17X_04_v3:670,333..671,016(-)	eukaryotic translation initiation factor 4E, putative	1
PY17X_0712900	PY17X_0712900.1	Py17X_07_v3:653,075..655,136(-)	zinc finger protein, putative	1
PY17X_0713100	PY17X_0713100.1	Py17X_07_v3:662,701..662,997(+)	high mobility group protein B2	1
PY17X_0815100	PY17X_0815100.1	Py17X_08_v3:658,098..659,822(+)	actin-like protein, putative	1
PY17X_0824400	PY17X_0824400.1	Py17X_08_v3:973,095..975,893(-)	CS domain protein, putative	1
PY17X_0829700	PY17X_0829700.1	Py17X_08_v3:1,156,559..1,157,438(+)	zinc binding protein (Yippee), putative	1
PY17X_0837200	PY17X_0837200.1	Py17X_08_v3:1,420,670..1,422,838(+)	CSTF domain-containing protein, putative	1
PY17X_0918300	PY17X_0918300.1	Py17X_09_v3:829,087..829,881(+)	conserved Plasmodium protein, unknown function	1
PY17X_0940700	PY17X_0940700.1	Py17X_09_v3:1,596,637..1,597,473(-)	conserved Plasmodium protein, unknown function	1
PY17X_1003500	PY17X_1003500.1	Py17X_10_v3:245,989..247,059(-)	6-cysteine protein P36	1
PY17X_1033800	PY17X_1033800.1	Py17X_10_v3:1,399,116..1,401,199(+)	conserved Plasmodium protein, unknown function	1
PY17X_1211100	PY17X_1211100.1	Py17X_12_v3:495,499..496,713(+)	protein phosphatase PPM10, putative	1
PY17X_1240600	PY17X_1240600.1	Py17X_12_v3:1,651,878..1,653,338(+)	magnesium transporter NIPA, putative	1
PY17X_1315100	PY17X_1315100.1	Py17X_13_v3:864,268..864,913(+)	inner membrane complex protein, putative	1
PY17X_1437300	PY17X_1437300.1	Py17X_14_v3:1,437,895..1,438,467(-)	raf kinase inhibitor, putative	1
PY17X_1454100	PY17X_1454100.1	Py17X_14_v3:2,129,285..2,131,350(+)	SUMO-activating enzyme subunit 2, putative	1
PY17X_0417700	PY17X_0417700.1	Py17X_04_v3:747,456..749,540(+)	dynein intermediate light chain, putative	1
PY17X_0611200	PY17X_0611200.1	Py17X_06_v3:551,071..551,682(+)	conserved Plasmodium protein, unknown function	1
PY17X_0810600	PY17X_0810600.1	Py17X_08_v3:479,027..479,695(+)	26S proteasome non-ATPase regulatory subunit 9, putative	1
PY17X_0834400	PY17X_0834400.1	Py17X_08_v3:1,319,941..1,325,259(+)	merozoite surface protein 1	1
PY17X_1113900	PY17X_1113900.1	Py17X_11_v3:665,039..666,131(-)	conserved protein, unknown function	1
PY17X_1120000	PY17X_1120000.1	Py17X_11_v3:883,860..885,911(-)	F-box protein FBXO1, putative	1
PY17X_1126700	PY17X_1126700.1	Py17X_11_v3:1,109,166..1,111,892(+)	centrosomal protein CEP135, putative	1
PY17X_1131200	PY17X_1131200.1	Py17X_11_v3:1,310,331..1,311,173(+)	tetratricopeptide repeat protein, putative	1
PY17X_1207500	PY17X_1207500.1	Py17X_12_v3:372,857..374,039(-)	CCR4-NOT transcription complex subunit 5, putative	1
PY17X_1208800	PY17X_1208800.1	Py17X_12_v3:408,764..409,393(+)	conserved protein, unknown function	1
PY17X_1213300	PY17X_1213300.1	Py17X_12_v3:562,863..563,969(+)	DNA repair protein RAD23, putative	1
PY17X_1317900	PY17X_1317900.1	Py17X_13_v3:960,301..965,385(-)	E3 ubiquitin-protein ligase ZNF598, putative	1
PY17X_1324800	PY17X_1324800.1	Py17X_13_v3:1,228,586..1,230,361(-)	MA3 domain-containing protein, putative	1
PY17X_1368100	PY17X_1368100.1	Py17X_13_v3:2,798,004..2,798,930(+)	conserved Plasmodium protein, unknown function	1
PY17X_1420500	PY17X_1420500.1	Py17X_14_v3:859,962..861,506(+)	SNARE protein, putative	1
PY17X_1427200	PY17X_1427200.1	Py17X_14_v3:1,082,193..1,083,506(+)	sporozoite surface protein 3	1
PY17X_0506700	PY17X_0506700.1	Py17X_05_v3:386,408..389,079(+)	endomembrane protein 70, putative	1
PY17X_0509000	PY17X_0509000.1	Py17X_05_v3:502,115..504,214(+)	conserved Plasmodium protein, unknown function	1
PY17X_0518800	PY17X_0518800.1	Py17X_05_v3:830,796..831,978(-)	ubiquitin-conjugating enzyme E2, putative	1
PY17X_0525700	PY17X_0525700.1	Py17X_05_v3:1,082,074..1,083,325(-)	tryptophan-rich protein	1
PY17X_0613700	PY17X_0613700.1	Py17X_06_v3:642,977..644,626(-)	conserved protein, unknown function	1
PY17X_0623700	PY17X_0623700.1	Py17X_06_v3:991,757..992,485(-)	dynactin subunit 5, putative	1
PY17X_0711800	PY17X_0711800.1	Py17X_07_v3:611,904..613,961(-)	perforin-like protein 5	1
PY17X_0815500	PY17X_0815500.1	Py17X_08_v3:670,795..673,447(+)	START domain-containing protein, putative	1
PY17X_0905000	PY17X_0905000.1	Py17X_09_v3:314,955..317,730(+)	dynamin-like protein, putative	1
PY17X_0931400	PY17X_0931400.1	Py17X_09_v3:1,293,461..1,297,834(+)	myosin light chain B, putative	1
PY17X_0941100	PY17X_0941100.1	Py17X_09_v3:1,608,765..1,609,772(-)	casein kinase 2, alpha subunit, putative	1
PY17X_1037900	PY17X_1037900.1	Py17X_10_v3:1,577,274..1,577,849(-)	vacuolar protein sorting-associated protein 29, putative	1
PY17X_1041700	PY17X_1041700.1	Py17X_10_v3:1,708,586..1,711,825(+)	U2 snRNP-associated SURP motif-containing protein, putative	1
PY17X_1118800	PY17X_1118800.1	Py17X_11_v3:833,524..834,465(+)	malate dehydrogenase, putative	1
PY17X_1119300	PY17X_1119300.1	Py17X_11_v3:846,939..852,904(-)	FPL domain-containing protein, putative	1
PY17X_1130800	PY17X_1130800.1	Py17X_11_v3:1,295,656..1,298,323(+)	deubiquitinating enzyme MINDY, putative	1
PY17X_1142100	PY17X_1142100.1	Py17X_11_v3:1,729,740..1,731,392(-)	ferrochelatase, putative	1
PY17X_1145000	PY17X_1145000.1	Py17X_11_v3:1,820,674..1,824,903(+)	secreted ookinete protein, putative	1
PY17X_1213200	PY17X_1213200.1	Py17X_12_v3:559,477..561,117(-)	heptatricopeptide repeat-containing protein, putative	1
PY17X_1326400	PY17X_1326400.1	Py17X_13_v3:1,296,039..1,297,046(+)	golgi apparatus membrane protein TVP23, putative	1
PY17X_1416100	PY17X_1416100.1	Py17X_14_v3:697,943..701,839(+)	exportin-T, putative	1
PY17X_1424700	PY17X_1424700.1	Py17X_14_v3:1,005,034..1,005,630(-)	superoxide dismutase [Fe], putative	1
PY17X_1453700	PY17X_1453700.1	Py17X_14_v3:2,119,258..2,119,954(-)	p25-alpha family protein, putative	1
PY17X_1458200	PY17X_1458200.1	Py17X_14_v3:2,299,093..2,300,404(-)	conserved Plasmodium protein, unknown function	1
PY17X_0103700	PY17X_0103700.1	Py17X_01_v3:224,508..226,046(-)	dihydroorotate dehydrogenase, putative	1
PY17X_0105300	PY17X_0105300.1	Py17X_01_v3:295,793..296,377(+)	50S ribosomal protein L24, putative	1
PY17X_0406300	PY17X_0406300.1	Py17X_04_v3:365,937..367,601(-)	DNA-(apurinic or apyrimidinic site) endonuclease, putative	1
PY17X_0412400	PY17X_0412400.1	Py17X_04_v3:576,893..578,908(-)	heptatricopeptide repeat-containing protein, putative	1
PY17X_0619400	PY17X_0619400.1	Py17X_06_v3:862,443..864,153(+)	NIMA related kinase 4	1
PY17X_0811700	PY17X_0811700.1	Py17X_08_v3:535,118..535,912(+)	tubulin-specific chaperone, putative	1
PY17X_0904700	PY17X_0904700.1	Py17X_09_v3:303,792..304,982(-)	bicoid-interacting protein BIN3, putative	1
PY17X_0916200	PY17X_0916200.1	Py17X_09_v3:757,982..760,441(-)	FHA domain-containing protein, putative	1
PY17X_0946500	PY17X_0946500.1	Py17X_09_v3:1,819,101..1,819,445(-)	early transcribed membrane protein	1
PY17X_1012400	PY17X_1012400.1	Py17X_10_v3:607,981..609,488(+)	CCR4-associated factor 16, putative	1
PY17X_1105000	PY17X_1105000.1	Py17X_11_v3:313,235..314,398(-)	conserved Plasmodium protein, unknown function	1
PY17X_1114500	PY17X_1114500.1	Py17X_11_v3:685,687..688,062(+)	secreted ookinete protein, putative	1
PY17X_1143400	PY17X_1143400.1	Py17X_11_v3:1,760,442..1,760,885(+)	conserved protein, unknown function	1
PY17X_1218100	PY17X_1218100.1	Py17X_12_v3:756,351..758,780(-)	BSD domain-containing protein, putative	1
PY17X_1340400	PY17X_1340400.1	Py17X_13_v3:1,806,495..1,807,335(-)	conserved Plasmodium protein, unknown function	1
PY17X_1353800	PY17X_1353800.1	Py17X_13_v3:2,280,405..2,283,260(-)	conserved protein, unknown function	1
PY17X_1354200	PY17X_1354200.1	Py17X_13_v3:2,293,164..2,293,946(-)	MSP7-like protein	1
PY17X_1423800	PY17X_1423800.1	Py17X_14_v3:977,864..978,482(-)	ATP synthase subunit epsilon, mitochondrial, putative	1
PY17X_1438500	PY17X_1438500.1	Py17X_14_v3:1,477,549..1,478,379(-)	heterochromatin protein 1	1
PY17X_1448600	PY17X_1448600.1	Py17X_14_v3:1,903,661..1,909,216(-)	membrane protein ICM1, putative	1
PY17X_0714100	PY17X_0714100.1	Py17X_07_v3:700,672..701,517(-)	adenylate kinase 2, putative	1
PY17X_0714700	PY17X_0714700.1	Py17X_07_v3:716,019..718,419(+)	HAP2-GCS1 domain-containing protein, putative	1
PY17X_0810300	PY17X_0810300.1	Py17X_08_v3:471,970..473,166(-)	stomatin-like protein, putative	1
PY17X_0832000	PY17X_0832000.1	Py17X_08_v3:1,255,564..1,256,625(-)	phosphatidylserine decarboxylase, putative	1
PY17X_0836100	PY17X_0836100.1	Py17X_08_v3:1,386,667..1,387,919(-)	adenylate kinase-like protein 2, putative	1
PY17X_0937200	PY17X_0937200.1	Py17X_09_v3:1,502,779..1,503,354(-)	nucleic acid binding protein, putative	1
PY17X_1020000	PY17X_1020000.1	Py17X_10_v3:904,580..905,104(+)	transcription factor BTF3, putative	1
PY17X_1124700	PY17X_1124700.1	Py17X_11_v3:1,036,473..1,038,461(-)	conserved protein, unknown function	1
PY17X_1129700	PY17X_1129700.1	Py17X_11_v3:1,232,900..1,234,507(+)	polyadenylate-binding protein 3, putative	1
PY17X_1135100	PY17X_1135100.1	Py17X_11_v3:1,443,453..1,443,818(+)	dynein light chain, putative	1
PY17X_1333700	PY17X_1333700.1	Py17X_13_v3:1,535,050..1,537,680(-)	conserved Plasmodium protein, unknown function	1
PY17X_1338700	PY17X_1338700.1	Py17X_13_v3:1,745,164..1,748,647(-)	conserved Plasmodium protein, unknown function	1
PY17X_1345800	PY17X_1345800.1	Py17X_13_v3:2,006,074..2,007,037(-)	respiratory chain complex 3 associated protein 2, putative	1
PY17X_1350800	PY17X_1350800.1	Py17X_13_v3:2,197,940..2,199,604(-)	protein kinase, putative	1
PY17X_1444200	PY17X_1444200.1	Py17X_14_v3:1,706,050..1,707,420(-)	parasitophorous vacuolar protein 2, putative	1
PY17X_0209600	PY17X_0209600.1	Py17X_02_v3:427,584..428,012(-)	conserved Plasmodium protein, unknown function	1
PY17X_0514800	PY17X_0514800.1	Py17X_05_v3:699,256..701,869(-)	conserved Plasmodium protein, unknown function	1
PY17X_0603900	PY17X_0603900.1	Py17X_06_v3:265,590..267,177(-)	peptidyl-prolyl cis-trans isomerase, putative	1
PY17X_0612400	PY17X_0612400.1	Py17X_06_v3:592,678..593,986(+)	heat shock protein DNAJ homologue Pfj4, putative	1
PY17X_0613600	PY17X_0613600.1	Py17X_06_v3:639,798..642,647(+)	succinyl-CoA ligase, putative	1
PY17X_0702500	PY17X_0702500.1	Py17X_07_v3:282,544..284,056(+)	translation initiation factor eIF-2B subunit alpha, putative	1
PY17X_0718500	PY17X_0718500.1	Py17X_07_v3:829,407..833,096(-)	DNA helicase MCM9, putative	1
PY17X_0929300	PY17X_0929300.1	Py17X_09_v3:1,223,953..1,225,513(-)	palmitoyltransferase DHHC3, putative	1
PY17X_0935000	PY17X_0935000.1	Py17X_09_v3:1,422,642..1,425,839(-)	cyclin-dependent-like kinase CLK3, putative	1
PY17X_1040400	PY17X_1040400.1	Py17X_10_v3:1,666,194..1,666,848(+)	cytochrome c, putative	1
PY17X_1042600	PY17X_1042600.1	Py17X_10_v3:1,734,778..1,736,103(-)	choline kinase, putative	1
PY17X_1106000	PY17X_1106000.1	Py17X_11_v3:363,596..365,332(+)	UDP-N-acetylglucosamine transporter, putative	1
PY17X_1137700	PY17X_1137700.1	Py17X_11_v3:1,549,319..1,549,852(-)	ATP synthase-associated protein, putative	1
PY17X_1211900	PY17X_1211900.1	Py17X_12_v3:530,261..531,091(+)	succinate dehydrogenase subunit 4, putative	1
PY17X_1235800	PY17X_1235800.1	Py17X_12_v3:1,463,964..1,464,884(-)	F-actin-capping protein subunit beta, putative	1
PY17X_1237800	PY17X_1237800.1	Py17X_12_v3:1,532,149..1,534,086(+)	zinc finger protein, putative	1
PY17X_1238200	PY17X_1238200.1	Py17X_12_v3:1,548,961..1,550,211(+)	40S ribosomal protein S9, putative	1
PY17X_1311300	PY17X_1311300.1	Py17X_13_v3:719,978..725,278(-)	gamma-tubulin complex component, putative	1
PY17X_1349100	PY17X_1349100.1	Py17X_13_v3:2,142,240..2,143,781(-)	chromatin assembly factor 1 subunit B, putative	1
PY17X_0103800	PY17X_0103800.1	Py17X_01_v3:227,299..230,004(-)	trophozoite exported protein 1, putative	1
PY17X_0214700	PY17X_0214700.1	Py17X_02_v3:647,020..647,921(+)	1-cys peroxiredoxin, putative	1
PY17X_0307100	PY17X_0307100.1	Py17X_03_v3:281,360..283,814(-)	ARMT1-like domain-containing protein, putative	1
PY17X_0411000	PY17X_0411000.1	Py17X_04_v3:525,526..528,654(+)	parasite-infected erythrocyte surface protein	1
PY17X_0415800	PY17X_0415800.1	Py17X_04_v3:674,392..681,597(+)	circumsporozoite- and TRAP-related protein, putative	1
PY17X_0620400	PY17X_0620400.1	Py17X_06_v3:896,604..897,171(+)	conserved protein, unknown function	1
PY17X_0704700	PY17X_0704700.1	Py17X_07_v3:360,020..361,342(+)	alpha/beta hydrolase, putative	1
PY17X_0827100	PY17X_0827100.1	Py17X_08_v3:1,073,317..1,074,705(-)	3-oxoacyl-[acyl-carrier-protein] reductase	1
PY17X_0828900	PY17X_0828900.1	Py17X_08_v3:1,137,053..1,138,771(+)	splicing factor 3A subunit 3, putative	1
PY17X_0835600	PY17X_0835600.1	Py17X_08_v3:1,375,205..1,376,696(+)	PUB domain-containing protein, putative	1
PY17X_0943700	PY17X_0943700.1	Py17X_09_v3:1,717,508..1,719,031(-)	tRNA-splicing ligase RtcB, putative	1
PY17X_1110800	PY17X_1110800.1	Py17X_11_v3:539,461..545,361(-)	KH domain-containing protein, putative	1
PY17X_1135700	PY17X_1135700.1	Py17X_11_v3:1,463,268..1,464,832(+)	pyrroline-5-carboxylate reductase, putative	1
PY17X_1222200	PY17X_1222200.1	Py17X_12_v3:925,072..927,541(-)	heat shock protein 90, putative	1
PY17X_1327400	PY17X_1327400.1	Py17X_13_v3:1,323,960..1,324,859(+)	biotin--protein ligase 2, putative	1
PY17X_1365100	PY17X_1365100.1	Py17X_13_v3:2,682,042..2,683,730(+)	conserved Plasmodium protein, unknown function	1
PY17X_1438800	PY17X_1438800.1	Py17X_14_v3:1,495,147..1,496,043(+)	conserved Plasmodium protein, unknown function	1
PY17X_1443000	PY17X_1443000.1	Py17X_14_v3:1,658,698..1,661,680(-)	conserved Plasmodium protein, unknown function	1
PY17X_1452000	PY17X_1452000.1	Py17X_14_v3:2,057,687..2,058,584(+)	CHCH domain-containing protein, putative	1
PY17X_1463400	PY17X_1463400.1	Py17X_14_v3:2,458,255..2,458,899(+)	U3 small nucleolar RNA-associated protein 11, putative	1
PY17X_0109300	PY17X_0109300.1	Py17X_01_v3:456,104..458,158(-)	zinc transporter ZIP1, putative	1
PY17X_0208500	PY17X_0208500.1	Py17X_02_v3:389,667..390,503(+)	EF hand domain-containing protein, putative	1
PY17X_0302900	PY17X_0302900.1	Py17X_03_v3:123,623..124,855(-)	aspartate aminotransferase, putative	1
PY17X_0405100	PY17X_0405100.1	Py17X_04_v3:309,845..313,561(+)	conserved Plasmodium protein, unknown function	1
PY17X_0412700	PY17X_0412700.1	Py17X_04_v3:583,587..586,679(-)	tetratricopeptide repeat protein, putative	1
PY17X_0933600	PY17X_0933600.1	Py17X_09_v3:1,374,049..1,375,320(+)	guanine nucleotide-exchange factor SEC12, putative	1
PY17X_0935900	PY17X_0935900.1	Py17X_09_v3:1,450,886..1,451,947(-)	glyoxalase I, putative	1
PY17X_1020800	PY17X_1020800.1	Py17X_10_v3:924,871..926,115(+)	enoyl-CoA hydratase, putative	1
PY17X_1123400	PY17X_1123400.1	Py17X_11_v3:990,137..994,619(-)	nuclear polyadenylated RNA-binding protein NAB2, putative	1
PY17X_1308400	PY17X_1308400.1	Py17X_13_v3:606,223..608,226(-)	AP-3 complex subunit mu, putative	1
PY17X_1319200	PY17X_1319200.1	Py17X_13_v3:1,013,341..1,014,758(-)	calcineurin subunit B, putative	1
PY17X_1337700	PY17X_1337700.1	Py17X_13_v3:1,719,648..1,720,686(-)	conserved Plasmodium protein, unknown function	1
PY17X_1363200	PY17X_1363200.1	Py17X_13_v3:2,603,849..2,605,240(+)	lipoyl synthase, putative	1
PY17X_1365600	PY17X_1365600.1	Py17X_13_v3:2,692,929..2,695,037(-)	WD repeat-containing protein 92, putative	1
PY17X_1410600	PY17X_1410600.1	Py17X_14_v3:504,597..505,334(-)	zinc finger protein, putative	1
PY17X_1429600	PY17X_1429600.1	Py17X_14_v3:1,178,002..1,178,271(+)	acyl-CoA binding protein, putative	1
PY17X_1446500	PY17X_1446500.1	Py17X_14_v3:1,828,002..1,828,485(+)	macrophage migration inhibitory factor	1
PY17X_0103100	PY17X_0103100.1	Py17X_01_v3:208,103..209,509(-)	conserved Plasmodium protein, unknown function	1
PY17X_0105000	PY17X_0105000.1	Py17X_01_v3:287,035..288,624(-)	glyoxalase I-like protein GILP, putative	1
PY17X_0417000	PY17X_0417000.1	Py17X_04_v3:721,304..724,114(-)	CS domain-containing protein, putative	1
PY17X_0626300	PY17X_0626300.1	Py17X_06_v3:1,110,529..1,111,748(-)	tryptophan-rich protein	1
PY17X_0814200	PY17X_0814200.1	Py17X_08_v3:616,363..619,188(+)	FHA domain protein, putative	1
PY17X_0820100	PY17X_0820100.1	Py17X_08_v3:817,418..818,071(+)	glycolipid transfer protein, putative	1
PY17X_0825200	PY17X_0825200.1	Py17X_08_v3:997,828..999,106(-)	ubiquitin-conjugating enzyme E2, putative	1
PY17X_0838900	PY17X_0838900.1	Py17X_08_v3:1,463,396..1,464,858(+)	UBX domain-containing protein, putative	1
PY17X_0907400	PY17X_0907400.1	Py17X_09_v3:387,740..388,783(-)	alpha/beta hydrolase, putative	1
PY17X_1004900	PY17X_1004900.1	Py17X_10_v3:330,111..330,425(+)	conserved protein, unknown function	1
PY17X_1018900	PY17X_1018900.1	Py17X_10_v3:864,841..865,334(-)	selenoprotein, putative	1
PY17X_1128100	PY17X_1128100.1	Py17X_11_v3:1,152,921..1,154,063(+)	ribonuclease P protein subunit p29, putative	1
PY17X_1221700	PY17X_1221700.1	Py17X_12_v3:905,459..907,043(-)	protein phosphatase inhibitor 2, putative	1
PY17X_1242700	PY17X_1242700.1	Py17X_12_v3:1,726,758..1,727,180(-)	mitochondrial import receptor subunit TOM22, putative	1
PY17X_1330700	PY17X_1330700.1	Py17X_13_v3:1,438,168..1,439,793(+)	DNA polymerase alpha subunit B, putative	1
PY17X_1466100	PY17X_1466100.1	Py17X_14_v3:2,550,660..2,552,252(-)	translation initiation factor eIF-2B subunit beta, putative	1
PY17X_0106600	PY17X_0106600.1	Py17X_01_v3:343,387..344,346(-)	conserved Plasmodium protein, unknown function	1
PY17X_0305400	PY17X_0305400.1	Py17X_03_v3:206,707..209,880(-)	serine repeat antigen 4	1
PY17X_0306900	PY17X_0306900.1	Py17X_03_v3:277,837..279,643(-)	exosome complex component MTR3, putative	1
PY17X_0525800	PY17X_0525800.1	Py17X_05_v3:1,085,330..1,086,574(-)	tryptophan-rich protein	1
PY17X_0606400	PY17X_0606400.1	Py17X_06_v3:338,525..340,840(-)	O-phosphoseryl-tRNA(Sec) selenium transferase, putative	1
PY17X_0813100	PY17X_0813100.1	Py17X_08_v3:580,213..581,646(-)	ribosomal RNA methyltransferase, putative	1
PY17X_0818500	PY17X_0818500.1	Py17X_08_v3:766,496..768,157(-)	phospholipid or glycerol acyltransferase, putative	1
PY17X_1040500	PY17X_1040500.1	Py17X_10_v3:1,667,422..1,668,033(-)	DNA-directed RNA polymerase II subunit RPB4, putative	1
PY17X_1127000	PY17X_1127000.1	Py17X_11_v3:1,117,293..1,119,546(+)	pyruvate kinase, putative	1
PY17X_1138300	PY17X_1138300.1	Py17X_11_v3:1,571,361..1,575,569(-)	E3 SUMO-protein ligase PIAS, putative	1
PY17X_1141400	PY17X_1141400.1	Py17X_11_v3:1,695,389..1,697,716(+)	conserved protein, unknown function	1
PY17X_1230900	PY17X_1230900.1	Py17X_12_v3:1,249,653..1,251,346(-)	serine/threonine protein phosphatase 2B catalytic subunit A, putative	1
PY17X_1308900	PY17X_1308900.1	Py17X_13_v3:621,583..622,725(+)	60S ribosomal protein L1, putative	1
PY17X_1346300	PY17X_1346300.1	Py17X_13_v3:2,017,319..2,020,055(-)	translation initiation factor eIF-2B subunit gamma, putative	1
PY17X_1354500	PY17X_1354500.1	Py17X_13_v3:2,301,226..2,302,511(+)	WD repeat-containing protein, putative	1
PY17X_0111000	PY17X_0111000.1	Py17X_01_v3:517,940..518,206(-)	succinate dehydrogenase subunit 3, putative	1
PY17X_0215400	PY17X_0215400.1	Py17X_02_v3:666,022..681,333(+)	dynein heavy chain, putative	1
PY17X_0304400	PY17X_0304400.1	Py17X_03_v3:168,013..169,206(+)	cysteine desulfuration protein SufE, putative	1
PY17X_0508900	PY17X_0508900.1	Py17X_05_v3:498,515..501,171(-)	conserved protein, unknown function	1
PY17X_0716900	PY17X_0716900.1	Py17X_07_v3:784,935..786,743(+)	GTP-binding protein, putative	1
PY17X_0721200	PY17X_0721200.1	Py17X_07_v3:951,022..952,037(+)	conserved Plasmodium protein, unknown function	1
PY17X_0816200	PY17X_0816200.1	Py17X_08_v3:700,803..701,603(-)	conserved Plasmodium protein, unknown function	1
PY17X_0834000	PY17X_0834000.1	Py17X_08_v3:1,306,915..1,307,919(+)	conserved Plasmodium protein, unknown function	1
PY17X_0835100	PY17X_0835100.1	Py17X_08_v3:1,361,859..1,362,548(-)	NifU-like protein, putative	1
PY17X_1103700	PY17X_1103700.1	Py17X_11_v3:270,541..271,016(-)	Tim10/DDP family zinc finger protein, putative	1
PY17X_1309400	PY17X_1309400.1	Py17X_13_v3:643,718..645,073(+)	mitochondrial inner membrane protease ATP23, putative	1
PY17X_1329000	PY17X_1329000.1	Py17X_13_v3:1,363,944..1,365,251(-)	meiotic nuclear division protein 1, putative	1
PY17X_1428400	PY17X_1428400.1	Py17X_14_v3:1,134,948..1,138,532(-)	ER membrane protein complex subunit 1, putative	1
PY17X_1447300	PY17X_1447300.1	Py17X_14_v3:1,858,403..1,859,815(-)	thioredoxin-like associated protein 1, putative	1
PY17X_1449200	PY17X_1449200.1	Py17X_14_v3:1,936,303..1,938,216(-)	phenylalanine--tRNA ligase, putative	1
PY17X_1458300	PY17X_1458300.1	Py17X_14_v3:2,301,299..2,303,040(+)	GAS8-like protein, putative	1
PY17X_0107600	PY17X_0107600.1	Py17X_01_v3:384,148..385,740(+)	4-hydroxybenzoate polyprenyltransferase, putative	1
PY17X_0204100	PY17X_0204100.1	Py17X_02_v3:242,764..247,900(+)	kinesin-8B, putative	1
PY17X_0306400	PY17X_0306400.1	Py17X_03_v3:251,800..253,302(-)	SHS2 domain-containing protein, putative	1
PY17X_0312000	PY17X_0312000.1	Py17X_03_v3:460,515..462,564(-)	conserved Plasmodium protein, unknown function	1
PY17X_0504100	PY17X_0504100.1	Py17X_05_v3:278,776..280,367(+)	conserved protein, unknown function	1
PY17X_0609600	PY17X_0609600.1	Py17X_06_v3:492,068..492,295(+)	mitochondrial import inner membrane translocase subunit TIM10, putative	1
PY17X_0624700	PY17X_0624700.1	Py17X_06_v3:1,029,870..1,031,361(+)	conserved Plasmodium protein, unknown function	1
PY17X_0828200	PY17X_0828200.1	Py17X_08_v3:1,107,239..1,110,557(+)	patatin-like phospholipase, putative	1
PY17X_1036100	PY17X_1036100.1	Py17X_10_v3:1,491,567..1,492,710(-)	conserved Plasmodium protein, unknown function	1
PY17X_1108200	PY17X_1108200.1	Py17X_11_v3:431,533..433,317(-)	subtilisin-like protease 1, putative	1
PY17X_1136100	PY17X_1136100.1	Py17X_11_v3:1,481,571..1,482,572(-)	rhomboid protease ROM7, putative	1
PY17X_1204800	PY17X_1204800.1	Py17X_12_v3:275,526..275,984(-)	N-terminal acetyltransferase A complex catalytic subunit ARD1, putative	1
PY17X_1217800	PY17X_1217800.1	Py17X_12_v3:743,454..745,256(+)	Rab3 GTPase-activating protein non-catalytic subunit, putative	1
PY17X_1313300	PY17X_1313300.1	Py17X_13_v3:802,555..803,985(-)	conserved Plasmodium protein, unknown function	1
PY17X_1330000	PY17X_1330000.1	Py17X_13_v3:1,399,146..1,400,824(+)	conserved Plasmodium protein, unknown function	1
PY17X_1409300	PY17X_1409300.1	Py17X_14_v3:469,213..470,352(+)	60S ribosomal protein L24, putative	1
PY17X_1434700	PY17X_1434700.1	Py17X_14_v3:1,335,739..1,338,726(+)	perforin-like protein 2	1
PY17X_0208300	PY17X_0208300.1	Py17X_02_v3:381,375..382,372(-)	pre-rRNA-processing protein TSR2, putative	1
PY17X_0309400	PY17X_0309400.1	Py17X_03_v3:363,571..364,895(+)	GDP-fructose:GMP antiporter, putative	1
PY17X_0310100	PY17X_0310100.1	Py17X_03_v3:400,461..401,510(-)	SRR1-like protein	1
PY17X_0410100	PY17X_0410100.1	Py17X_04_v3:485,213..487,758(+)	asparagine synthetase [glutamine-hydrolyzing], putative	1
PY17X_0515900	PY17X_0515900.1	Py17X_05_v3:740,488..741,171(-)	ookinete surface protein P28	1
PY17X_0522800	PY17X_0522800.1	Py17X_05_v3:975,201..976,967(+)	serine/threonine protein kinase RIO2, putative	1
PY17X_0609700	PY17X_0609700.1	Py17X_06_v3:493,302..494,696(+)	conserved protein, unknown function	1
PY17X_0710600	PY17X_0710600.1	Py17X_07_v3:564,942..566,574(-)	conserved Plasmodium protein, unknown function	1
PY17X_0835200	PY17X_0835200.1	Py17X_08_v3:1,363,562..1,366,003(-)	elongation factor Tu, putative	1
PY17X_0917100	PY17X_0917100.1	Py17X_09_v3:786,436..787,212(-)	aquaglyceroporin, putative	1
PY17X_0942400	PY17X_0942400.1	Py17X_09_v3:1,675,986..1,676,921(-)	U6 snRNA-associated Sm-like protein LSm4, putative	1
PY17X_1040700	PY17X_1040700.1	Py17X_10_v3:1,676,109..1,677,495(+)	translocation associated membrane protein, putative	1
PY17X_1102800	PY17X_1102800.1	Py17X_11_v3:246,069..247,479(-)	trafficking protein particle complex subunit 13, putative	1
PY17X_1116600	PY17X_1116600.1	Py17X_11_v3:758,102..758,356(-)	BolA-like protein, putative	1
PY17X_1128300	PY17X_1128300.1	Py17X_11_v3:1,155,803..1,182,445(-)	HECT domain-containing protein 1, putative	1
PY17X_1203800	PY17X_1203800.1	Py17X_12_v3:242,072..243,337(+)	conserved Plasmodium protein, unknown function	1
PY17X_1221200	PY17X_1221200.1	Py17X_12_v3:879,958..881,391(-)	nicotinamidase, putative	1
PY17X_1243400	PY17X_1243400.1	Py17X_12_v3:1,760,344..1,761,753(+)	7-helix-1 protein, putative	1
PY17X_1244100	PY17X_1244100.1	Py17X_12_v3:1,778,824..1,779,912(+)	conserved Plasmodium protein, unknown function	1
PY17X_1333500	PY17X_1333500.1	Py17X_13_v3:1,526,715..1,527,258(-)	conserved protein, unknown function	1
PY17X_1348200	PY17X_1348200.1	Py17X_13_v3:2,109,408..2,110,726(-)	conserved protein, unknown function	1
PY17X_1424900	PY17X_1424900.1	Py17X_14_v3:1,009,011..1,010,192(+)	PIMMS22 protein, putative	1
PY17X_1428000	PY17X_1428000.1	Py17X_14_v3:1,113,209..1,117,208(+)	conserved protein, unknown function	1
PY17X_1460400	PY17X_1460400.1	Py17X_14_v3:2,365,338..2,366,228(-)	ADP-ribosylation factor GTPase-activating protein 1, putative	1
PY17X_1466900	PY17X_1466900.1	Py17X_14_v3:2,574,865..2,576,334(-)	conserved Plasmodium protein, unknown function	1
PY17X_0107400	PY17X_0107400.1	Py17X_01_v3:377,543..379,027(+)	uroporphyrinogen III decarboxylase, putative	1
PY17X_0404600	PY17X_0404600.1	Py17X_04_v3:292,922..294,730(+)	IBR domain protein, putative	1
PY17X_0507800	PY17X_0507800.1	Py17X_05_v3:457,786..459,486(-)	citrate synthase, mitochondrial, putative	1
PY17X_0609400	PY17X_0609400.1	Py17X_06_v3:481,670..486,214(+)	amino acid transporter, putative	1
PY17X_0721300	PY17X_0721300.1	Py17X_07_v3:953,413..953,823(+)	protein transport protein GOT1, putative	1
PY17X_0823500	PY17X_0823500.1	Py17X_08_v3:941,031..941,968(+)	thioredoxin-like protein 1, putative	1
PY17X_0905800	PY17X_0905800.1	Py17X_09_v3:342,786..343,718(-)	transcription initiation factor IIF subunit beta, putative	1
PY17X_0908500	PY17X_0908500.1	Py17X_09_v3:425,890..427,497(+)	inner membrane complex protein 1b, putative	1
PY17X_0921700	PY17X_0921700.1	Py17X_09_v3:932,093..934,144(+)	CCR4-NOT transcription complex subunit 2, putative	1
PY17X_1132200	PY17X_1132200.1	Py17X_11_v3:1,338,028..1,340,472(-)	phosphoinositide phosphatase SAC1, putative	1
PY17X_1139000	PY17X_1139000.1	Py17X_11_v3:1,604,902..1,605,306(-)	Fe-S assembly protein IscX, putative	1
PY17X_1147800	PY17X_1147800.1	Py17X_11_v3:1,907,242..1,909,715(-)	tryptophan-rich protein	1
PY17X_1215700	PY17X_1215700.1	Py17X_12_v3:659,202..663,143(+)	merozoite surface protein MSA180, putative	1
PY17X_1358100	PY17X_1358100.1	Py17X_13_v3:2,415,908..2,416,723(+)	conserved protein, unknown function	1
PY17X_1457800	PY17X_1457800.1	Py17X_14_v3:2,291,202..2,292,428(+)	tetratricopeptide repeat protein, putative	1
PY17X_0510000	PY17X_0510000.1	Py17X_05_v3:537,940..539,394(+)	conserved protein, unknown function	1
PY17X_0612300	PY17X_0612300.1	Py17X_06_v3:587,027..590,432(-)	DNA helicase MCM8, putative	1
PY17X_0707300	PY17X_0707300.1	Py17X_07_v3:455,748..457,034(+)	lipoate-protein ligase B, putative	1
PY17X_0814800	PY17X_0814800.1	Py17X_08_v3:648,346..649,635(+)	conserved protein, unknown function	1
PY17X_0836500	PY17X_0836500.1	Py17X_08_v3:1,399,531..1,401,036(-)	M18 aspartyl aminopeptidase, putative	1
PY17X_0927900	PY17X_0927900.1	Py17X_09_v3:1,170,890..1,174,213(-)	conserved Plasmodium protein, unknown function	1
PY17X_0928800	PY17X_0928800.1	Py17X_09_v3:1,204,705..1,206,255(+)	conserved protein, unknown function	1
PY17X_1042200	PY17X_1042200.1	Py17X_10_v3:1,721,632..1,722,195(-)	cytochrome c oxidase subunit ApiCOX19, putative	1
PY17X_1212600	PY17X_1212600.1	Py17X_12_v3:544,885..545,905(-)	inner membrane complex sub-compartment protein 1	1
PY17X_1223200	PY17X_1223200.1	Py17X_12_v3:964,614..965,207(+)	nucleic acid-binding protein, putative	1
PY17X_1234600	PY17X_1234600.1	Py17X_12_v3:1,412,715..1,413,656(-)	phosducin-like protein 1, putative	1
PY17X_1237400	PY17X_1237400.1	Py17X_12_v3:1,514,026..1,515,306(-)	V-type proton ATPase 16 kDa proteolipid subunit, putative	1
PY17X_1241300	PY17X_1241300.1	Py17X_12_v3:1,679,558..1,680,294(-)	cytochrome c oxidase subunit ApiCOX18, putative	1
PY17X_1451100	PY17X_1451100.1	Py17X_14_v3:2,015,221..2,016,745(-)	conserved Plasmodium protein, unknown function	1

## Sheet: Biological Process
ID	Name	Bgd count	Result count	Result gene list	Pct of bgd	Fold enrichment	Odds ratio	P-value	Benjamini	Bonferroni
GO:0033014	tetrapyrrole biosynthetic process	9	7	PY17X_0107400,PY17X_0610500,PY17X_0908000,PY17X_1142100,PY17X_1237500,PY17X_1461800,PY17X_1463200,	77.8	3.94	14.33	0.000284067	0.0168298	0.249695	TRUE
GO:0006779	porphyrin-containing compound biosynthetic process	9	7	PY17X_0107400,PY17X_0610500,PY17X_0908000,PY17X_1142100,PY17X_1237500,PY17X_1461800,PY17X_1463200,	77.8	3.94	14.33	0.000284067	0.0168298	0.249695	TRUE
GO:0044782	cilium organization	8	6	PY17X_0204100,PY17X_0702300,PY17X_0944800,PY17X_1041000,PY17X_1109900,PY17X_1366300,	75	3.8	12.27	0.00113414	0.045314	0.996908	TRUE
GO:0006783	heme biosynthetic process	8	6	PY17X_0107400,PY17X_0908000,PY17X_1142100,PY17X_1237500,PY17X_1461800,PY17X_1463200,	75	3.8	12.27	0.00113414	0.045314	0.996908	TRUE
GO:0060271	cilium assembly	8	6	PY17X_0204100,PY17X_0702300,PY17X_0944800,PY17X_1041000,PY17X_1109900,PY17X_1366300,	75	3.8	12.27	0.00113414	0.045314	0.996908	TRUE
GO:0033013	tetrapyrrole metabolic process	10	7	PY17X_0107400,PY17X_0610500,PY17X_0908000,PY17X_1142100,PY17X_1237500,PY17X_1461800,PY17X_1463200,	70	3.54	9.55	0.00078532	0.0363314	0.690296	TRUE
GO:0006778	porphyrin-containing compound metabolic process	10	7	PY17X_0107400,PY17X_0610500,PY17X_0908000,PY17X_1142100,PY17X_1237500,PY17X_1461800,PY17X_1463200,	70	3.54	9.55	0.00078532	0.0363314	0.690296	TRUE
GO:0006631	fatty acid metabolic process	13	9	PY17X_0106200,PY17X_0306200,PY17X_0523000,PY17X_0827100,PY17X_1111900,PY17X_1126500,PY17X_1342900,PY17X_1363200,PY17X_1412300,	69.2	3.51	9.23	0.000145948	0.0116626	0.128288	TRUE
GO:0006633	fatty acid biosynthetic process	13	9	PY17X_0106200,PY17X_0306200,PY17X_0523000,PY17X_0827100,PY17X_1111900,PY17X_1126500,PY17X_1342900,PY17X_1363200,PY17X_1412300,	69.2	3.51	9.23	0.000145948	0.0116626	0.128288	TRUE
GO:0072330	monocarboxylic acid biosynthetic process	13	9	PY17X_0106200,PY17X_0306200,PY17X_0523000,PY17X_0827100,PY17X_1111900,PY17X_1126500,PY17X_1342900,PY17X_1363200,PY17X_1412300,	69.2	3.51	9.23	0.000145948	0.0116626	0.128288	TRUE
GO:0046394	carboxylic acid biosynthetic process	24	16	PY17X_0106200,PY17X_0109000,PY17X_0306200,PY17X_0410100,PY17X_0523000,PY17X_0827100,PY17X_1011100,PY17X_1111900,PY17X_1126500,PY17X_1135700,PY17X_1323600,PY17X_1342900,PY17X_1363200,PY17X_1412300,PY17X_1428800,PY17X_1463200,	66.7	3.38	8.26	7.02796e-07	0.000308879	0.000617758	TRUE
GO:0016053	organic acid biosynthetic process	25	16	PY17X_0106200,PY17X_0109000,PY17X_0306200,PY17X_0410100,PY17X_0523000,PY17X_0827100,PY17X_1011100,PY17X_1111900,PY17X_1126500,PY17X_1135700,PY17X_1323600,PY17X_1342900,PY17X_1363200,PY17X_1412300,PY17X_1428800,PY17X_1463200,	64	3.24	7.34	1.59637e-06	0.000467736	0.00140321	TRUE
GO:0007018	microtubule-based movement	21	13	PY17X_0204100,PY17X_0215400,PY17X_0417700,PY17X_0418900,PY17X_0505400,PY17X_0508400,PY17X_0603800,PY17X_0618400,PY17X_0702300,PY17X_0810900,PY17X_0927400,PY17X_0944800,PY17X_1333900,	61.9	3.13	6.69	2.67868e-05	0.00392427	0.0235456	TRUE
GO:0070925	organelle assembly	22	13	PY17X_0204100,PY17X_0214900,PY17X_0513600,PY17X_0617900,PY17X_0702300,PY17X_0944800,PY17X_1041000,PY17X_1109900,PY17X_1144800,PY17X_1352600,PY17X_1366300,PY17X_1435200,PY17X_1467000,	59.1	2.99	5.94	5.371e-05	0.00674444	0.047211	TRUE
GO:0044283	small molecule biosynthetic process	50	27	PY17X_0106200,PY17X_0107600,PY17X_0109000,PY17X_0303300,PY17X_0306200,PY17X_0410100,PY17X_0518000,PY17X_0523000,PY17X_0617800,PY17X_0704500,PY17X_0827100,PY17X_0933800,PY17X_1010400,PY17X_1011100,PY17X_1111900,PY17X_1112500,PY17X_1121500,PY17X_1126500,PY17X_1135700,PY17X_1136900,PY17X_1234200,PY17X_1323600,PY17X_1342900,PY17X_1363200,PY17X_1412300,PY17X_1428800,PY17X_1463200,	54	2.73	4.89	6.6852e-08	5.87629e-05	5.87629e-05	TRUE
GO:0007017	microtubule-based process	40	21	PY17X_0204100,PY17X_0215300,PY17X_0215400,PY17X_0404300,PY17X_0417700,PY17X_0418900,PY17X_0505400,PY17X_0508400,PY17X_0603800,PY17X_0617900,PY17X_0618400,PY17X_0702300,PY17X_0810900,PY17X_0837700,PY17X_0927400,PY17X_0944800,PY17X_1041000,PY17X_1135100,PY17X_1304100,PY17X_1311300,PY17X_1333900,	52.5	2.66	4.57	3.63141e-06	0.000798002	0.00319201	TRUE
GO:0043933	protein-containing complex subunit organization	89	35	PY17X_0103600,PY17X_0205600,PY17X_0214900,PY17X_0315700,PY17X_0403800,PY17X_0404300,PY17X_0510500,PY17X_0513600,PY17X_0610000,PY17X_0617900,PY17X_0619200,PY17X_0702300,PY17X_0708600,PY17X_0805300,PY17X_0810600,PY17X_0812300,PY17X_0824300,PY17X_0836600,PY17X_0837700,PY17X_0924800,PY17X_1017600,PY17X_1029200,PY17X_1041000,PY17X_1115800,PY17X_1133600,PY17X_1144800,PY17X_1222600,PY17X_1309400,PY17X_1…	39.3	1.99	2.7	1.33833e-05	0.00235279	0.011764	TRUE
GO:0065003	protein-containing complex assembly	76	29	PY17X_0103600,PY17X_0205600,PY17X_0214900,PY17X_0315700,PY17X_0404300,PY17X_0510500,PY17X_0513600,PY17X_0617900,PY17X_0619200,PY17X_0702300,PY17X_0708600,PY17X_0810600,PY17X_0812300,PY17X_0824300,PY17X_0837700,PY17X_0924800,PY17X_1041000,PY17X_1115800,PY17X_1133600,PY17X_1144800,PY17X_1222600,PY17X_1309400,PY17X_1311300,PY17X_1320200,PY17X_1362400,PY17X_1368700,PY17X_1417200,PY17X_1435200,PY17X_1…	38.2	1.93	2.56	0.000138262	0.0116626	0.121532	TRUE
GO:0034622	cellular protein-containing complex assembly	72	27	PY17X_0103600,PY17X_0205600,PY17X_0214900,PY17X_0315700,PY17X_0404300,PY17X_0510500,PY17X_0513600,PY17X_0617900,PY17X_0619200,PY17X_0702300,PY17X_0708600,PY17X_0810600,PY17X_0812300,PY17X_0837700,PY17X_0924800,PY17X_1041000,PY17X_1115800,PY17X_1133600,PY17X_1144800,PY17X_1222600,PY17X_1309400,PY17X_1311300,PY17X_1320200,PY17X_1368700,PY17X_1417200,PY17X_1435200,PY17X_1467000,	37.5	1.9	2.48	0.00032549	0.0168298	0.286106	TRUE
GO:0006508	proteolysis	117	39	PY17X_0305300,PY17X_0305400,PY17X_0305500,PY17X_0305600,PY17X_0305700,PY17X_0412200,PY17X_0703000,PY17X_0827300,PY17X_0836500,PY17X_0932900,PY17X_0935500,PY17X_1002500,PY17X_1012200,PY17X_1028900,PY17X_1033700,PY17X_1035600,PY17X_1036800,PY17X_1108200,PY17X_1130800,PY17X_1132800,PY17X_1207100,PY17X_1213300,PY17X_1220200,PY17X_1230000,PY17X_1236500,PY17X_1242800,PY17X_1305000,PY17X_1309400,PY17X_1…	33.3	1.69	2.08	0.000318087	0.0168298	0.279598	TRUE
GO:0036211	protein modification process	230	67	PY17X_0102900,PY17X_0103800,PY17X_0310800,PY17X_0404600,PY17X_0410700,PY17X_0412100,PY17X_0512100,PY17X_0522800,PY17X_0603900,PY17X_0617900,PY17X_0619400,PY17X_0703200,PY17X_0707300,PY17X_0718600,PY17X_0808000,PY17X_0823800,PY17X_0827300,PY17X_0905200,PY17X_0912000,PY17X_0914900,PY17X_0927500,PY17X_0928200,PY17X_0929000,PY17X_0929300,PY17X_0932900,PY17X_0933400,PY17X_0934200,PY17X_0935000,PY17X_0…	29.1	1.48	1.72	0.000297478	0.0168298	0.261483	TRUE
GO:0006464	cellular protein modification process	230	67	PY17X_0102900,PY17X_0103800,PY17X_0310800,PY17X_0404600,PY17X_0410700,PY17X_0412100,PY17X_0512100,PY17X_0522800,PY17X_0603900,PY17X_0617900,PY17X_0619400,PY17X_0703200,PY17X_0707300,PY17X_0718600,PY17X_0808000,PY17X_0823800,PY17X_0827300,PY17X_0905200,PY17X_0912000,PY17X_0914900,PY17X_0927500,PY17X_0928200,PY17X_0929000,PY17X_0929300,PY17X_0932900,PY17X_0933400,PY17X_0934200,PY17X_0935000,PY17X_0…	29.1	1.48	1.72	0.000297478	0.0168298	0.261483	TRUE
GO:1901605	alpha-amino acid metabolic process	22	11	PY17X_0109000,PY17X_0410100,PY17X_0417600,PY17X_0917000,PY17X_0933800,PY17X_1011100,PY17X_1034700,PY17X_1135700,PY17X_1142700,PY17X_1323600,PY17X_1456900,	50	2.53	4.1	0.00138617	0.0529758	1	FALSE
GO:0006396	RNA processing	213	60	PY17X_0208300,PY17X_0304800,PY17X_0305900,PY17X_0315500,PY17X_0315700,PY17X_0513200,PY17X_0513600,PY17X_0515700,PY17X_0523000,PY17X_0610100,PY17X_0617800,PY17X_0623200,PY17X_0708600,PY17X_0813100,PY17X_0820500,PY17X_0828900,PY17X_0829300,PY17X_0912000,PY17X_0916100,PY17X_0924800,PY17X_0942400,PY17X_0943700,PY17X_1012300,PY17X_1017200,PY17X_1035900,PY17X_1037100,PY17X_1037700,PY17X_1038600,PY17X_1…	28.2	1.43	1.64	0.00153539	0.0562338	1	FALSE
GO:0042168	heme metabolic process	9	6	PY17X_0107400,PY17X_0908000,PY17X_1142100,PY17X_1237500,PY17X_1461800,PY17X_1463200,	66.7	3.38	8.18	0.00283428	0.0958205	1	FALSE
GO:0046148	pigment biosynthetic process	9	6	PY17X_0107400,PY17X_0908000,PY17X_1142100,PY17X_1237500,PY17X_1461800,PY17X_1463200,	66.7	3.38	8.18	0.00283428	0.0958205	1	FALSE
GO:0000226	microtubule cytoskeleton organization	12	7	PY17X_0204100,PY17X_0404300,PY17X_0617900,PY17X_0702300,PY17X_0837700,PY17X_1041000,PY17X_1311300,	58.3	2.95	5.73	0.00357269	0.116311	1	FALSE
GO:0034470	ncRNA processing	99	31	PY17X_0208300,PY17X_0304800,PY17X_0305900,PY17X_0513200,PY17X_0513600,PY17X_0523000,PY17X_0617800,PY17X_0623200,PY17X_0813100,PY17X_0820500,PY17X_0829300,PY17X_0912000,PY17X_0943700,PY17X_1012300,PY17X_1017200,PY17X_1035900,PY17X_1037100,PY17X_1037700,PY17X_1121800,PY17X_1122500,PY17X_1128100,PY17X_1135500,PY17X_1204700,PY17X_1210700,PY17X_1308700,PY17X_1438100,PY17X_1444000,PY17X_1457200,PY17X_1…	31.3	1.59	1.88	0.00386398	0.121301	1	FALSE
GO:0042440	pigment metabolic process	10	6	PY17X_0107400,PY17X_0908000,PY17X_1142100,PY17X_1237500,PY17X_1461800,PY17X_1463200,	60	3.04	6.13	0.00590772	0.166333	1	FALSE
GO:0019752	carboxylic acid metabolic process	106	32	PY17X_0106200,PY17X_0109000,PY17X_0302900,PY17X_0306200,PY17X_0410100,PY17X_0417600,PY17X_0507800,PY17X_0523000,PY17X_0818200,PY17X_0827100,PY17X_0917000,PY17X_0933800,PY17X_1010400,PY17X_1011100,PY17X_1015500,PY17X_1028600,PY17X_1034700,PY17X_1111900,PY17X_1118800,PY17X_1126500,PY17X_1127000,PY17X_1135700,PY17X_1142700,PY17X_1314000,PY17X_1323600,PY17X_1342900,PY17X_1363200,PY17X_1412300,PY17X_1…	30.2	1.53	1.79	0.00622992	0.166333	1	FALSE
GO:0046501	protoporphyrinogen IX metabolic process	5	4	PY17X_0107400,PY17X_0908000,PY17X_1461800,PY17X_1463200,	80	4.05	16.32	0.00637258	0.166333	1	FALSE
GO:0006782	protoporphyrinogen IX biosynthetic process	5	4	PY17X_0107400,PY17X_0908000,PY17X_1461800,PY17X_1463200,	80	4.05	16.32	0.00637258	0.166333	1	FALSE
GO:0009064	glutamine family amino acid metabolic process	13	7	PY17X_0109000,PY17X_0410100,PY17X_0417600,PY17X_0933800,PY17X_1011100,PY17X_1034700,PY17X_1135700,	53.8	2.73	4.77	0.00643381	0.166333	1	FALSE
GO:0140694	non-membrane-bounded organelle assembly	13	7	PY17X_0214900,PY17X_0513600,PY17X_0617900,PY17X_1144800,PY17X_1352600,PY17X_1435200,PY17X_1467000,	53.8	2.73	4.77	0.00643381	0.166333	1	FALSE
GO:0043436	oxoacid metabolic process	107	32	PY17X_0106200,PY17X_0109000,PY17X_0302900,PY17X_0306200,PY17X_0410100,PY17X_0417600,PY17X_0507800,PY17X_0523000,PY17X_0818200,PY17X_0827100,PY17X_0917000,PY17X_0933800,PY17X_1010400,PY17X_1011100,PY17X_1015500,PY17X_1028600,PY17X_1034700,PY17X_1111900,PY17X_1118800,PY17X_1126500,PY17X_1127000,PY17X_1135700,PY17X_1142700,PY17X_1314000,PY17X_1323600,PY17X_1342900,PY17X_1363200,PY17X_1412300,PY17X_1…	29.9	1.51	1.76	0.00725642	0.168775	1	FALSE
GO:0006082	organic acid metabolic process	107	32	PY17X_0106200,PY17X_0109000,PY17X_0302900,PY17X_0306200,PY17X_0410100,PY17X_0417600,PY17X_0507800,PY17X_0523000,PY17X_0818200,PY17X_0827100,PY17X_0917000,PY17X_0933800,PY17X_1010400,PY17X_1011100,PY17X_1015500,PY17X_1028600,PY17X_1034700,PY17X_1111900,PY17X_1118800,PY17X_1126500,PY17X_1127000,PY17X_1135700,PY17X_1142700,PY17X_1314000,PY17X_1323600,PY17X_1342900,PY17X_1363200,PY17X_1412300,PY17X_1…	29.9	1.51	1.76	0.00725642	0.168775	1	FALSE
GO:0042822	pyridoxal phosphate metabolic process	3	3	PY17X_0933800,PY17X_1121500,PY17X_1234200,	100	5.06	inf	0.0076803	0.168775	1	FALSE
GO:0042823	pyridoxal phosphate biosynthetic process	3	3	PY17X_0933800,PY17X_1121500,PY17X_1234200,	100	5.06	inf	0.0076803	0.168775	1	FALSE
GO:0006665	sphingolipid metabolic process	3	3	PY17X_1029400,PY17X_1125300,PY17X_1125400,	100	5.06	inf	0.0076803	0.168775	1	FALSE
GO:0046184	aldehyde biosynthetic process	3	3	PY17X_0933800,PY17X_1121500,PY17X_1234200,	100	5.06	inf	0.0076803	0.168775	1	FALSE
GO:0070647	protein modification by small protein conjugation or removal	37	14	PY17X_0103800,PY17X_0404600,PY17X_0808000,PY17X_0827300,PY17X_0912000,PY17X_0932900,PY17X_1002500,PY17X_1130800,PY17X_1245100,PY17X_1327900,PY17X_1417200,PY17X_1443200,PY17X_1444100,PY17X_1454100,	37.8	1.92	2.5	0.0080395	0.172359	1	FALSE
GO:1901607	alpha-amino acid biosynthetic process	8	5	PY17X_0109000,PY17X_0410100,PY17X_1011100,PY17X_1135700,PY17X_1323600,	62.5	3.16	6.81	0.00977622	0.193718	1	FALSE
GO:0008652	cellular amino acid biosynthetic process	8	5	PY17X_0109000,PY17X_0410100,PY17X_1011100,PY17X_1135700,PY17X_1323600,	62.5	3.16	6.81	0.00977622	0.193718	1	FALSE
GO:0072524	pyridine-containing compound metabolic process	8	5	PY17X_0906500,PY17X_0933800,PY17X_1121500,PY17X_1129200,PY17X_1234200,	62.5	3.16	6.81	0.00977622	0.193718	1	FALSE
GO:0008033	tRNA processing	49	17	PY17X_0304800,PY17X_0513200,PY17X_0617800,PY17X_0623200,PY17X_0813100,PY17X_0820500,PY17X_0912000,PY17X_0943700,PY17X_1012300,PY17X_1017200,PY17X_1035900,PY17X_1121800,PY17X_1122500,PY17X_1128100,PY17X_1308700,PY17X_1458100,PY17X_1464600,	34.7	1.76	2.18	0.00991731	0.193718	1	FALSE
GO:0042255	ribosome assembly	11	6	PY17X_0214900,PY17X_0513600,PY17X_1144800,PY17X_1352600,PY17X_1435200,PY17X_1467000,	54.5	2.76	4.9	0.0108462	0.207256	1	FALSE
GO:0055114	oxidation-reduction process	66	21	PY17X_0103700,PY17X_0513300,PY17X_0523800,PY17X_0701600,PY17X_0819300,PY17X_0825000,PY17X_0827100,PY17X_0908000,PY17X_1011100,PY17X_1015500,PY17X_1025300,PY17X_1028600,PY17X_1111900,PY17X_1118800,PY17X_1123800,PY17X_1130900,PY17X_1135700,PY17X_1141900,PY17X_1233300,PY17X_1424700,PY17X_1457900,	31.8	1.61	1.92	0.0131484	0.245904	1	FALSE
GO:0032787	monocarboxylic acid metabolic process	32	12	PY17X_0106200,PY17X_0306200,PY17X_0523000,PY17X_0827100,PY17X_1010400,PY17X_1111900,PY17X_1126500,PY17X_1127000,PY17X_1314000,PY17X_1342900,PY17X_1363200,PY17X_1412300,	37.5	1.9	2.46	0.0148468	0.265342	1	FALSE
GO:0008610	lipid biosynthetic process	51	17	PY17X_0106200,PY17X_0306200,PY17X_0523000,PY17X_0704500,PY17X_0827100,PY17X_0832000,PY17X_0928200,PY17X_1029400,PY17X_1103900,PY17X_1111900,PY17X_1112500,PY17X_1126500,PY17X_1144000,PY17X_1342900,PY17X_1363200,PY17X_1412300,PY17X_1432100,	33.3	1.69	2.05	0.0152007	0.265342	1	FALSE
GO:0006629	lipid metabolic process	79	24	PY17X_0106200,PY17X_0306200,PY17X_0306800,PY17X_0523000,PY17X_0704500,PY17X_0712400,PY17X_0827100,PY17X_0828200,PY17X_0832000,PY17X_0928200,PY17X_1029400,PY17X_1103900,PY17X_1111900,PY17X_1112500,PY17X_1125300,PY17X_1125400,PY17X_1126500,PY17X_1129600,PY17X_1132200,PY17X_1144000,PY17X_1342900,PY17X_1363200,PY17X_1412300,PY17X_1432100,	30.4	1.54	1.79	0.0152851	0.265342	1	FALSE
GO:0051604	protein maturation	25	10	PY17X_0305200,PY17X_0707300,PY17X_0824300,PY17X_1204800,PY17X_1207100,PY17X_1219200,PY17X_1240700,PY17X_1309400,PY17X_1351100,PY17X_1363200,	40	2.03	2.73	0.0156383	0.265342	1	FALSE
GO:0044255	cellular lipid metabolic process	67	21	PY17X_0106200,PY17X_0306200,PY17X_0306800,PY17X_0523000,PY17X_0704500,PY17X_0827100,PY17X_0832000,PY17X_0928200,PY17X_1029400,PY17X_1103900,PY17X_1111900,PY17X_1112500,PY17X_1125300,PY17X_1125400,PY17X_1126500,PY17X_1132200,PY17X_1144000,PY17X_1342900,PY17X_1363200,PY17X_1412300,PY17X_1432100,	31.3	1.59	1.88	0.0156972	0.265342	1	FALSE
GO:0034975	protein folding in endoplasmic reticulum	6	4	PY17X_0407300,PY17X_1034900,PY17X_1137900,PY17X_1428400,	66.7	3.38	8.16	0.0161311	0.265914	1	FALSE
GO:0070646	protein modification by small protein removal	15	7	PY17X_0827300,PY17X_0932900,PY17X_1002500,PY17X_1130800,PY17X_1327900,PY17X_1417200,PY17X_1444100,	46.7	2.36	3.58	0.0167061	0.265914	1	FALSE
GO:0022618	ribonucleoprotein complex assembly	40	14	PY17X_0214900,PY17X_0315700,PY17X_0513600,PY17X_0708600,PY17X_0812300,PY17X_0924800,PY17X_1115800,PY17X_1133600,PY17X_1144800,PY17X_1320200,PY17X_1368700,PY17X_1417200,PY17X_1435200,PY17X_1467000,	35	1.77	2.21	0.0170319	0.265914	1	FALSE
GO:0071826	ribonucleoprotein complex subunit organization	40	14	PY17X_0214900,PY17X_0315700,PY17X_0513600,PY17X_0708600,PY17X_0812300,PY17X_0924800,PY17X_1115800,PY17X_1133600,PY17X_1144800,PY17X_1320200,PY17X_1368700,PY17X_1417200,PY17X_1435200,PY17X_1467000,	35	1.77	2.21	0.0170319	0.265914	1	FALSE
GO:0006766	vitamin metabolic process	9	5	PY17X_0933800,PY17X_1121500,PY17X_1136900,PY17X_1234200,PY17X_1428800,	55.6	2.81	5.1	0.0184536	0.265914	1	FALSE
GO:0042364	water-soluble vitamin biosynthetic process	9	5	PY17X_0933800,PY17X_1121500,PY17X_1136900,PY17X_1234200,PY17X_1428800,	55.6	2.81	5.1	0.0184536	0.265914	1	FALSE
GO:0000387	spliceosomal snRNP assembly	9	5	PY17X_0315700,PY17X_0708600,PY17X_0924800,PY17X_1115800,PY17X_1368700,	55.6	2.81	5.1	0.0184536	0.265914	1	FALSE
GO:0009110	vitamin biosynthetic process	9	5	PY17X_0933800,PY17X_1121500,PY17X_1136900,PY17X_1234200,PY17X_1428800,	55.6	2.81	5.1	0.0184536	0.265914	1	FALSE
GO:0006767	water-soluble vitamin metabolic process	9	5	PY17X_0933800,PY17X_1121500,PY17X_1136900,PY17X_1234200,PY17X_1428800,	55.6	2.81	5.1	0.0184536	0.265914	1	FALSE
GO:0018193	peptidyl-amino acid modification	41	14	PY17X_0603900,PY17X_0703200,PY17X_0707300,PY17X_0718600,PY17X_0823800,PY17X_0934200,PY17X_1016700,PY17X_1229000,PY17X_1246700,PY17X_1363200,PY17X_1428100,PY17X_1432200,PY17X_1433200,PY17X_1454100,	34.1	1.73	2.12	0.021302	0.292712	1	FALSE
GO:0007005	mitochondrion organization	19	8	PY17X_0103600,PY17X_0609600,PY17X_1117700,PY17X_1127600,PY17X_1134000,PY17X_1207100,PY17X_1242700,PY17X_1309400,	42.1	2.13	2.97	0.0214078	0.292712	1	FALSE
GO:0009084	glutamine family amino acid biosynthetic process	4	3	PY17X_0109000,PY17X_1011100,PY17X_1135700,	75	3.8	12.23	0.0261833	0.292712	1	FALSE
GO:0007020	microtubule nucleation	4	3	PY17X_0404300,PY17X_0837700,PY17X_1311300,	75	3.8	12.23	0.0261833	0.292712	1	FALSE
GO:0042819	vitamin B6 biosynthetic process	4	3	PY17X_0933800,PY17X_1121500,PY17X_1234200,	75	3.8	12.23	0.0261833	0.292712	1	FALSE
GO:0042816	vitamin B6 metabolic process	4	3	PY17X_0933800,PY17X_1121500,PY17X_1234200,	75	3.8	12.23	0.0261833	0.292712	1	FALSE
GO:0046785	microtubule polymerization	4	3	PY17X_0404300,PY17X_0837700,PY17X_1311300,	75	3.8	12.23	0.0261833	0.292712	1	FALSE
GO:0051258	protein polymerization	4	3	PY17X_0404300,PY17X_0837700,PY17X_1311300,	75	3.8	12.23	0.0261833	0.292712	1	FALSE
GO:0006544	glycine metabolic process	4	3	PY17X_0917000,PY17X_1142700,PY17X_1323600,	75	3.8	12.23	0.0261833	0.292712	1	FALSE
GO:0009156	ribonucleoside monophosphate biosynthetic process	13	6	PY17X_0103700,PY17X_0508500,PY17X_0514700,PY17X_0825000,PY17X_1113500,PY17X_1136900,	46.2	2.34	3.5	0.028136	0.292712	1	FALSE
GO:0072655	establishment of protein localization to mitochondrion	13	6	PY17X_0609600,PY17X_1117700,PY17X_1127600,PY17X_1134000,PY17X_1207100,PY17X_1242700,	46.2	2.34	3.5	0.028136	0.292712	1	FALSE
GO:0006626	protein targeting to mitochondrion	13	6	PY17X_0609600,PY17X_1117700,PY17X_1127600,PY17X_1134000,PY17X_1207100,PY17X_1242700,	46.2	2.34	3.5	0.028136	0.292712	1	FALSE
GO:0009161	ribonucleoside monophosphate metabolic process	13	6	PY17X_0103700,PY17X_0508500,PY17X_0514700,PY17X_0825000,PY17X_1113500,PY17X_1136900,	46.2	2.34	3.5	0.028136	0.292712	1	FALSE
GO:0070585	protein localization to mitochondrion	13	6	PY17X_0609600,PY17X_1117700,PY17X_1127600,PY17X_1134000,PY17X_1207100,PY17X_1242700,	46.2	2.34	3.5	0.028136	0.292712	1	FALSE
GO:0006839	mitochondrial transport	13	6	PY17X_0609600,PY17X_1117700,PY17X_1127600,PY17X_1134000,PY17X_1207100,PY17X_1242700,	46.2	2.34	3.5	0.028136	0.292712	1	FALSE
GO:0006221	pyrimidine nucleotide biosynthetic process	10	5	PY17X_0103700,PY17X_0508500,PY17X_1034700,PY17X_1113500,PY17X_1466800,	50	2.53	4.08	0.0309995	0.292712	1	FALSE
GO:0006220	pyrimidine nucleotide metabolic process	10	5	PY17X_0103700,PY17X_0508500,PY17X_1034700,PY17X_1113500,PY17X_1466800,	50	2.53	4.08	0.0309995	0.292712	1	FALSE
GO:0072525	pyridine-containing compound biosynthetic process	7	4	PY17X_0933800,PY17X_1121500,PY17X_1129200,PY17X_1234200,	57.1	2.89	5.44	0.0318061	0.292712	1	FALSE
GO:0097428	protein maturation by iron-sulfur cluster transfer	7	4	PY17X_0305200,PY17X_0824300,PY17X_1219200,PY17X_1240700,	57.1	2.89	5.44	0.0318061	0.292712	1	FALSE
GO:0000027	ribosomal large subunit assembly	7	4	PY17X_0214900,PY17X_0513600,PY17X_1144800,PY17X_1467000,	57.1	2.89	5.44	0.0318061	0.292712	1	FALSE
GO:0009218	pyrimidine ribonucleotide metabolic process	7	4	PY17X_0103700,PY17X_0508500,PY17X_1034700,PY17X_1113500,	57.1	2.89	5.44	0.0318061	0.292712	1	FALSE
GO:0009220	pyrimidine ribonucleotide biosynthetic process	7	4	PY17X_0103700,PY17X_0508500,PY17X_1034700,PY17X_1113500,	57.1	2.89	5.44	0.0318061	0.292712	1	FALSE
GO:0055085	transmembrane transport	43	14	PY17X_0103900,PY17X_0109300,PY17X_0114100,PY17X_0307800,PY17X_0417200,PY17X_0813300,PY17X_0823700,PY17X_0830500,PY17X_0917100,PY17X_0944600,PY17X_1117700,PY17X_1234700,PY17X_1404300,PY17X_1429200,	32.6	1.65	1.98	0.0321789	0.292712	1	FALSE
GO:0006400	tRNA modification	28	10	PY17X_0513200,PY17X_0617800,PY17X_0623200,PY17X_0813100,PY17X_0912000,PY17X_1012300,PY17X_1122500,PY17X_1308700,PY17X_1458100,PY17X_1464600,	35.7	1.81	2.27	0.0356434	0.292712	1	FALSE
GO:0006793	phosphorus metabolic process	232	57	PY17X_0103700,PY17X_0306800,PY17X_0310800,PY17X_0410700,PY17X_0506900,PY17X_0507800,PY17X_0508500,PY17X_0514700,PY17X_0522800,PY17X_0617900,PY17X_0619400,PY17X_0621000,PY17X_0825000,PY17X_0832000,PY17X_0905200,PY17X_0906500,PY17X_0914900,PY17X_0927500,PY17X_0928200,PY17X_0929000,PY17X_0933800,PY17X_0935000,PY17X_0941100,PY17X_1010400,PY17X_1021700,PY17X_1034700,PY17X_1112500,PY17X_1113500,PY17X_1…	24.6	1.24	1.35	0.0377186	0.292712	1	FALSE
GO:0072593	reactive oxygen species metabolic process	2	2	PY17X_1123800,PY17X_1424700,	100	5.06	inf	0.0389616	0.292712	1	FALSE
GO:0000737	DNA catabolic process, endonucleolytic	2	2	PY17X_0512800,PY17X_1435100,	100	5.06	inf	0.0389616	0.292712	1	FALSE
GO:0000256	allantoin catabolic process	2	2	PY17X_0214600,PY17X_1308200,	100	5.06	inf	0.0389616	0.292712	1	FALSE
GO:0002143	tRNA wobble position uridine thiolation	2	2	PY17X_0912000,PY17X_1308700,	100	5.06	inf	0.0389616	0.292712	1	FALSE
GO:0003341	cilium movement	2	2	PY17X_0702300,PY17X_0944800,	100	5.06	inf	0.0389616	0.292712	1	FALSE
GO:1901475	pyruvate transmembrane transport	2	2	PY17X_1338300,PY17X_1359600,	100	5.06	inf	0.0389616	0.292712	1	FALSE
GO:0000255	allantoin metabolic process	2	2	PY17X_0214600,PY17X_1308200,	100	5.06	inf	0.0389616	0.292712	1	FALSE
GO:0071695	anatomical structure maturation	2	2	PY17X_0712400,PY17X_0912300,	100	5.06	inf	0.0389616	0.292712	1	FALSE
GO:0006546	glycine catabolic process	2	2	PY17X_0917000,PY17X_1142700,	100	5.06	inf	0.0389616	0.292712	1	FALSE
GO:0006560	proline metabolic process	2	2	PY17X_0109000,PY17X_1135700,	100	5.06	inf	0.0389616	0.292712	1	FALSE
GO:0006561	proline biosynthetic process	2	2	PY17X_0109000,PY17X_1135700,	100	5.06	inf	0.0389616	0.292712	1	FALSE
GO:0006595	polyamine metabolic process	2	2	PY17X_0518000,PY17X_0921400,	100	5.06	inf	0.0389616	0.292712	1	FALSE
GO:0006596	polyamine biosynthetic process	2	2	PY17X_0518000,PY17X_0921400,	100	5.06	inf	0.0389616	0.292712	1	FALSE
GO:0055129	L-proline biosynthetic process	2	2	PY17X_0109000,PY17X_1135700,	100	5.06	inf	0.0389616	0.292712	1	FALSE
GO:0000338	protein deneddylation	2	2	PY17X_0932900,PY17X_1327900,	100	5.06	inf	0.0389616	0.292712	1	FALSE
GO:0048469	cell maturation	2	2	PY17X_0712400,PY17X_0912300,	100	5.06	inf	0.0389616	0.292712	1	FALSE
GO:0030154	cell differentiation	2	2	PY17X_0712400,PY17X_0912300,	100	5.06	inf	0.0389616	0.292712	1	FALSE
GO:0019722	calcium-mediated signaling	2	2	PY17X_1012200,PY17X_1230900,	100	5.06	inf	0.0389616	0.292712	1	FALSE
GO:0042966	biotin carboxyl carrier protein biosynthetic process	2	2	PY17X_0512100,PY17X_1327400,	100	5.06	inf	0.0389616	0.292712	1	FALSE
GO:0006801	superoxide metabolic process	2	2	PY17X_1123800,PY17X_1424700,	100	5.06	inf	0.0389616	0.292712	1	FALSE
GO:0021700	developmental maturation	2	2	PY17X_0712400,PY17X_0912300,	100	5.06	inf	0.0389616	0.292712	1	FALSE
GO:0043461	proton-transporting ATP synthase complex assembly	2	2	PY17X_0510500,PY17X_1309400,	100	5.06	inf	0.0389616	0.292712	1	FALSE
GO:0006848	pyruvate transport	2	2	PY17X_1338300,PY17X_1359600,	100	5.06	inf	0.0389616	0.292712	1	FALSE
GO:0043605	cellular amide catabolic process	2	2	PY17X_0214600,PY17X_1308200,	100	5.06	inf	0.0389616	0.292712	1	FALSE
GO:0006850	mitochondrial pyruvate transmembrane transport	2	2	PY17X_1338300,PY17X_1359600,	100	5.06	inf	0.0389616	0.292712	1	FALSE
GO:0006915	apoptotic process	2	2	PY17X_1132800,PY17X_1306100,	100	5.06	inf	0.0389616	0.292712	1	FALSE
GO:0019932	second-messenger-mediated signaling	2	2	PY17X_1012200,PY17X_1230900,	100	5.06	inf	0.0389616	0.292712	1	FALSE
GO:0007338	single fertilization	2	2	PY17X_0714700,PY17X_1215800,	100	5.06	inf	0.0389616	0.292712	1	FALSE
GO:0044458	motile cilium assembly	2	2	PY17X_1109900,PY17X_1366300,	100	5.06	inf	0.0389616	0.292712	1	FALSE
GO:0048468	cell development	2	2	PY17X_0712400,PY17X_0912300,	100	5.06	inf	0.0389616	0.292712	1	FALSE
GO:0009071	serine family amino acid catabolic process	2	2	PY17X_0917000,PY17X_1142700,	100	5.06	inf	0.0389616	0.292712	1	FALSE
GO:0006796	phosphate-containing compound metabolic process	228	56	PY17X_0103700,PY17X_0306800,PY17X_0310800,PY17X_0410700,PY17X_0506900,PY17X_0507800,PY17X_0508500,PY17X_0514700,PY17X_0522800,PY17X_0617900,PY17X_0619400,PY17X_0621000,PY17X_0825000,PY17X_0832000,PY17X_0905200,PY17X_0906500,PY17X_0914900,PY17X_0927500,PY17X_0928200,PY17X_0929000,PY17X_0933800,PY17X_0935000,PY17X_0941100,PY17X_1010400,PY17X_1021700,PY17X_1034700,PY17X_1112500,PY17X_1113500,PY17X_1…	24.6	1.24	1.34	0.0394054	0.293537	1	FALSE
GO:0007010	cytoskeleton organization	21	8	PY17X_0204100,PY17X_0404300,PY17X_0617900,PY17X_0702300,PY17X_0837700,PY17X_1015700,PY17X_1041000,PY17X_1311300,	38.1	1.93	2.51	0.0398647	0.294462	1	FALSE
GO:0016579	protein deubiquitination	14	6	PY17X_0827300,PY17X_0932900,PY17X_1002500,PY17X_1130800,PY17X_1417200,PY17X_1444100,	42.9	2.17	3.06	0.0412106	0.301868	1	FALSE
GO:0006605	protein targeting	25	9	PY17X_0302600,PY17X_0604700,PY17X_0609600,PY17X_1117700,PY17X_1127600,PY17X_1134000,PY17X_1207100,PY17X_1242700,PY17X_1434300,	36	1.82	2.3	0.0430648	0.312843	1	FALSE
GO:0006790	sulfur compound metabolic process	29	10	PY17X_0507800,PY17X_0518000,PY17X_0706300,PY17X_0825600,PY17X_0826400,PY17X_0835100,PY17X_0946000,PY17X_1139000,PY17X_1314000,PY17X_1363200,	34.5	1.75	2.15	0.0451008	0.324948	1	FALSE
GO:0032259	methylation	45	14	PY17X_0303300,PY17X_0813100,PY17X_0829300,PY17X_0907700,PY17X_1008300,PY17X_1037100,PY17X_1142700,PY17X_1307400,PY17X_1318100,PY17X_1322700,PY17X_1323600,PY17X_1352300,PY17X_1432200,PY17X_1462200,	31.1	1.58	1.85	0.0466079	0.330795	1	FALSE
GO:0008150	biological process	122	32	PY17X_0210500,PY17X_0313000,PY17X_0315200,PY17X_0407900,PY17X_0521700,PY17X_0612300,PY17X_0617900,PY17X_0712400,PY17X_0839700,PY17X_0910900,PY17X_0937000,PY17X_1012200,PY17X_1109500,PY17X_1128700,PY17X_1130600,PY17X_1223200,PY17X_1230900,PY17X_1236000,PY17X_1309800,PY17X_1316500,PY17X_1329000,PY17X_1330700,PY17X_1334200,PY17X_1339000,PY17X_1339300,PY17X_1353800,PY17X_1358800,PY17X_1364500,PY17X_1…	26.2	1.33	1.46	0.0472755	0.330795	1	FALSE
GO:0000413	protein peptidyl-prolyl isomerization	11	5	PY17X_0603900,PY17X_0934200,PY17X_1229000,PY17X_1246700,PY17X_1433200,	45.5	2.3	3.4	0.047794	0.330795	1	FALSE
GO:0018208	peptidyl-proline modification	11	5	PY17X_0603900,PY17X_0934200,PY17X_1229000,PY17X_1246700,PY17X_1433200,	45.5	2.3	3.4	0.047794	0.330795	1	FALSE
GO:1901617	organic hydroxy compound biosynthetic process	11	5	PY17X_0704500,PY17X_0933800,PY17X_1112500,PY17X_1121500,PY17X_1234200,	45.5	2.3	3.4	0.047794	0.330795	1	FALSE
GO:0055086	nucleobase-containing small molecule metabolic process	83	23	PY17X_0103700,PY17X_0506900,PY17X_0507800,PY17X_0508500,PY17X_0514700,PY17X_0518000,PY17X_0617800,PY17X_0621000,PY17X_0825000,PY17X_0906500,PY17X_1010400,PY17X_1034700,PY17X_1113500,PY17X_1116300,PY17X_1127000,PY17X_1129200,PY17X_1136900,PY17X_1215600,PY17X_1314000,PY17X_1421600,PY17X_1423800,PY17X_1425700,PY17X_1466800,	27.7	1.4	1.57	0.0486507	0.334093	1	FALSE

## Sheet: Cellular Component
ID	Name	Bgd count	Result count	Result gene list	Pct of bgd	Fold enrichment	Odds ratio	P-value	Benjamini	Bonferroni
GO:0005737	cytoplasm	884	230	PY17X_0102800,PY17X_0102900,PY17X_0103700,PY17X_0105000,PY17X_0106200,PY17X_0107400,PY17X_0107600,PY17X_0107700,PY17X_0109000,PY17X_0110700,PY17X_0111300,PY17X_0113400,PY17X_0204100,PY17X_0205600,PY17X_0214700,PY17X_0215300,PY17X_0215400,PY17X_0302600,PY17X_0302900,PY17X_0304100,PY17X_0304400,PY17X_0305200,PY17X_0305500,PY17X_0306200,PY17X_0306500,PY17X_0306600,PY17X_0306800,PY17X_0309600,PY17X_0…	26	1.32	1.58	2.36824e-07	1.77532e-05	7.55467e-05
GO:0099513	polymeric cytoskeletal fiber	33	20	PY17X_0204100,PY17X_0205600,PY17X_0215300,PY17X_0215400,PY17X_0404300,PY17X_0407900,PY17X_0417700,PY17X_0418900,PY17X_0505400,PY17X_0508400,PY17X_0618400,PY17X_0814000,PY17X_0837700,PY17X_0927400,PY17X_1125200,PY17X_1135100,PY17X_1304100,PY17X_1311300,PY17X_1447500,PY17X_1458300,	60.6	3.07	6.37	2.78264e-07	1.77532e-05	8.87661e-05
GO:0099512	supramolecular fiber	33	20	PY17X_0204100,PY17X_0205600,PY17X_0215300,PY17X_0215400,PY17X_0404300,PY17X_0407900,PY17X_0417700,PY17X_0418900,PY17X_0505400,PY17X_0508400,PY17X_0618400,PY17X_0814000,PY17X_0837700,PY17X_0927400,PY17X_1125200,PY17X_1135100,PY17X_1304100,PY17X_1311300,PY17X_1447500,PY17X_1458300,	60.6	3.07	6.37	2.78264e-07	1.77532e-05	8.87661e-05
GO:0005874	microtubule	33	20	PY17X_0204100,PY17X_0205600,PY17X_0215300,PY17X_0215400,PY17X_0404300,PY17X_0407900,PY17X_0417700,PY17X_0418900,PY17X_0505400,PY17X_0508400,PY17X_0618400,PY17X_0814000,PY17X_0837700,PY17X_0927400,PY17X_1125200,PY17X_1135100,PY17X_1304100,PY17X_1311300,PY17X_1447500,PY17X_1458300,	60.6	3.07	6.37	2.78264e-07	1.77532e-05	8.87661e-05
GO:0099081	supramolecular polymer	33	20	PY17X_0204100,PY17X_0205600,PY17X_0215300,PY17X_0215400,PY17X_0404300,PY17X_0407900,PY17X_0417700,PY17X_0418900,PY17X_0505400,PY17X_0508400,PY17X_0618400,PY17X_0814000,PY17X_0837700,PY17X_0927400,PY17X_1125200,PY17X_1135100,PY17X_1304100,PY17X_1311300,PY17X_1447500,PY17X_1458300,	60.6	3.07	6.37	2.78264e-07	1.77532e-05	8.87661e-05
GO:0005856	cytoskeleton	67	31	PY17X_0107700,PY17X_0204100,PY17X_0205600,PY17X_0215300,PY17X_0215400,PY17X_0404300,PY17X_0407900,PY17X_0417700,PY17X_0418900,PY17X_0505400,PY17X_0508400,PY17X_0603800,PY17X_0618400,PY17X_0702300,PY17X_0712700,PY17X_0814000,PY17X_0837700,PY17X_0927400,PY17X_0943900,PY17X_0944800,PY17X_1015700,PY17X_1041000,PY17X_1104400,PY17X_1125200,PY17X_1135100,PY17X_1235800,PY17X_1304100,PY17X_1308300,PY17X_1…	46.3	2.34	3.59	6.94351e-07	3.69163e-05	0.000221498
GO:0015630	microtubule cytoskeleton	47	24	PY17X_0204100,PY17X_0205600,PY17X_0215300,PY17X_0215400,PY17X_0404300,PY17X_0407900,PY17X_0417700,PY17X_0418900,PY17X_0505400,PY17X_0508400,PY17X_0603800,PY17X_0618400,PY17X_0712700,PY17X_0814000,PY17X_0837700,PY17X_0927400,PY17X_0943900,PY17X_1041000,PY17X_1125200,PY17X_1135100,PY17X_1304100,PY17X_1311300,PY17X_1447500,PY17X_1458300,	51.1	2.59	4.33	1.40558e-06	6.40544e-05	0.000448381
GO:0099080	supramolecular complex	45	23	PY17X_0204100,PY17X_0205600,PY17X_0215300,PY17X_0215400,PY17X_0404300,PY17X_0407900,PY17X_0415700,PY17X_0417700,PY17X_0418900,PY17X_0505400,PY17X_0508400,PY17X_0618400,PY17X_0814000,PY17X_0837700,PY17X_0927400,PY17X_1125200,PY17X_1135100,PY17X_1243400,PY17X_1304100,PY17X_1311300,PY17X_1364500,PY17X_1447500,PY17X_1458300,	51.1	2.59	4.33	2.28903e-06	9.12751e-05	0.000730201
GO:0044424	obsolete intracellular part	281	85	PY17X_0103700,PY17X_0107700,PY17X_0109000,PY17X_0110700,PY17X_0111300,PY17X_0204100,PY17X_0205600,PY17X_0215300,PY17X_0215400,PY17X_0302900,PY17X_0304100,PY17X_0305500,PY17X_0306600,PY17X_0403800,PY17X_0404300,PY17X_0407900,PY17X_0417700,PY17X_0418900,PY17X_0505400,PY17X_0506900,PY17X_0508400,PY17X_0603100,PY17X_0603600,PY17X_0606400,PY17X_0610000,PY17X_0618400,PY17X_0619700,PY17X_0706300,PY17X_0…	30.2	1.53	1.84	9.44113e-06	0.000305161	0.00301172
GO:0005740	mitochondrial envelope	71	30	PY17X_0103600,PY17X_0103700,PY17X_0107600,PY17X_0212400,PY17X_0303300,PY17X_0407100,PY17X_0609600,PY17X_0706300,PY17X_0820000,PY17X_0929900,PY17X_1015300,PY17X_1018500,PY17X_1037700,PY17X_1040400,PY17X_1042200,PY17X_1103100,PY17X_1117700,PY17X_1127600,PY17X_1134000,PY17X_1142100,PY17X_1222600,PY17X_1241300,PY17X_1242700,PY17X_1304500,PY17X_1309400,PY17X_1338300,PY17X_1345800,PY17X_1359600,PY17X_1…	42.3	2.14	3.04	1.04669e-05	0.000305161	0.00333895
GO:0030286	dynein complex	15	11	PY17X_0215300,PY17X_0215400,PY17X_0417700,PY17X_0418900,PY17X_0505400,PY17X_0508400,PY17X_0603800,PY17X_0618400,PY17X_0927400,PY17X_1041000,PY17X_1135100,	73.3	3.71	11.3	1.05228e-05	0.000305161	0.00335677
GO:0031966	mitochondrial membrane	62	26	PY17X_0103600,PY17X_0103700,PY17X_0107600,PY17X_0212400,PY17X_0303300,PY17X_0407100,PY17X_0820000,PY17X_0929900,PY17X_1015300,PY17X_1018500,PY17X_1037700,PY17X_1042200,PY17X_1103100,PY17X_1117700,PY17X_1127600,PY17X_1134000,PY17X_1142100,PY17X_1222600,PY17X_1241300,PY17X_1242700,PY17X_1304500,PY17X_1338300,PY17X_1345800,PY17X_1359600,PY17X_1404300,PY17X_1423800,	41.9	2.12	2.99	4.74907e-05	0.00126246	0.0151495
GO:0009986	cell surface	67	27	PY17X_0112600,PY17X_0210500,PY17X_0306600,PY17X_0310000,PY17X_0502400,PY17X_0515900,PY17X_0516000,PY17X_0814000,PY17X_0823700,PY17X_0912300,PY17X_0935500,PY17X_1003500,PY17X_1003600,PY17X_1004000,PY17X_1012000,PY17X_1108700,PY17X_1114500,PY17X_1213800,PY17X_1215700,PY17X_1316500,PY17X_1357700,PY17X_1365300,PY17X_1365400,PY17X_1424900,PY17X_1427200,PY17X_1451500,PY17X_1457900,	40.3	2.04	2.8	7.86603e-05	0.0019302	0.0250926
GO:0005875	microtubule associated complex	21	12	PY17X_0215300,PY17X_0215400,PY17X_0417700,PY17X_0418900,PY17X_0505400,PY17X_0508400,PY17X_0603800,PY17X_0618400,PY17X_0712700,PY17X_0927400,PY17X_1041000,PY17X_1135100,	57.1	2.89	5.48	0.00016432	0.00374416	0.0524182
GO:0031975	envelope	81	30	PY17X_0103600,PY17X_0103700,PY17X_0107600,PY17X_0212400,PY17X_0303300,PY17X_0407100,PY17X_0609600,PY17X_0706300,PY17X_0820000,PY17X_0929900,PY17X_1015300,PY17X_1018500,PY17X_1037700,PY17X_1040400,PY17X_1042200,PY17X_1103100,PY17X_1117700,PY17X_1127600,PY17X_1134000,PY17X_1142100,PY17X_1222600,PY17X_1241300,PY17X_1242700,PY17X_1304500,PY17X_1309400,PY17X_1338300,PY17X_1345800,PY17X_1359600,PY17X_1…	37	1.88	2.44	0.000199247	0.00397249	0.0635598
GO:0031967	organelle envelope	81	30	PY17X_0103600,PY17X_0103700,PY17X_0107600,PY17X_0212400,PY17X_0303300,PY17X_0407100,PY17X_0609600,PY17X_0706300,PY17X_0820000,PY17X_0929900,PY17X_1015300,PY17X_1018500,PY17X_1037700,PY17X_1040400,PY17X_1042200,PY17X_1103100,PY17X_1117700,PY17X_1127600,PY17X_1134000,PY17X_1142100,PY17X_1222600,PY17X_1241300,PY17X_1242700,PY17X_1304500,PY17X_1309400,PY17X_1338300,PY17X_1345800,PY17X_1359600,PY17X_1…	37	1.88	2.44	0.000199247	0.00397249	0.0635598
GO:0005743	mitochondrial inner membrane	54	22	PY17X_0103600,PY17X_0103700,PY17X_0212400,PY17X_0303300,PY17X_0407100,PY17X_0820000,PY17X_0929900,PY17X_1015300,PY17X_1018500,PY17X_1042200,PY17X_1103100,PY17X_1127600,PY17X_1134000,PY17X_1142100,PY17X_1222600,PY17X_1241300,PY17X_1304500,PY17X_1338300,PY17X_1345800,PY17X_1359600,PY17X_1404300,PY17X_1423800,	40.7	2.06	2.84	0.000297377	0.00558018	0.0948631
GO:0019866	organelle inner membrane	55	22	PY17X_0103600,PY17X_0103700,PY17X_0212400,PY17X_0303300,PY17X_0407100,PY17X_0820000,PY17X_0929900,PY17X_1015300,PY17X_1018500,PY17X_1042200,PY17X_1103100,PY17X_1127600,PY17X_1134000,PY17X_1142100,PY17X_1222600,PY17X_1241300,PY17X_1304500,PY17X_1338300,PY17X_1345800,PY17X_1359600,PY17X_1404300,PY17X_1423800,	40	2.03	2.75	0.000404963	0.00717684	0.129183
GO:0031090	organelle membrane	157	47	PY17X_0103600,PY17X_0103700,PY17X_0107600,PY17X_0212400,PY17X_0302600,PY17X_0303300,PY17X_0407100,PY17X_0407300,PY17X_0412100,PY17X_0709200,PY17X_0721300,PY17X_0820000,PY17X_0823800,PY17X_0928200,PY17X_0929900,PY17X_1015300,PY17X_1018500,PY17X_1029400,PY17X_1034900,PY17X_1037700,PY17X_1042200,PY17X_1103100,PY17X_1106000,PY17X_1117700,PY17X_1127600,PY17X_1134000,PY17X_1137900,PY17X_1139700,PY17X_1…	29.9	1.52	1.78	0.00125158	0.0210134	0.399255
GO:0005851	eukaryotic translation initiation factor 2B complex	4	4	PY17X_0702500,PY17X_1215500,PY17X_1346300,PY17X_1466100,	100	5.06	inf	0.00151264	0.0241265	0.482531
GO:0070258	inner membrane pellicle complex	40	16	PY17X_0111500,PY17X_0404800,PY17X_0514100,PY17X_0516200,PY17X_0623100,PY17X_0929300,PY17X_1015100,PY17X_1036900,PY17X_1120000,PY17X_1121700,PY17X_1212600,PY17X_1240600,PY17X_1313300,PY17X_1315100,PY17X_1364200,PY17X_1411000,	40	2.03	2.74	0.00245587	0.0373058	0.783422
GO:0044444	obsolete cytoplasmic part	323	84	PY17X_0106200,PY17X_0107600,PY17X_0214700,PY17X_0302900,PY17X_0305200,PY17X_0306500,PY17X_0306800,PY17X_0309600,PY17X_0403500,PY17X_0405000,PY17X_0406300,PY17X_0411200,PY17X_0412100,PY17X_0413000,PY17X_0507800,PY17X_0512100,PY17X_0514900,PY17X_0520900,PY17X_0613500,PY17X_0705700,PY17X_0706500,PY17X_0709100,PY17X_0709200,PY17X_0714600,PY17X_0810300,PY17X_0818500,PY17X_0819300,PY17X_0820000,PY17X_0…	26	1.32	1.47	0.00271695	0.0379241	0.866707
GO:0045177	apical part of cell	101	32	PY17X_0111400,PY17X_0112600,PY17X_0310000,PY17X_0418800,PY17X_0502400,PY17X_0508300,PY17X_0621900,PY17X_0623300,PY17X_0814000,PY17X_0833500,PY17X_0912900,PY17X_0935500,PY17X_1003500,PY17X_1003600,PY17X_1034500,PY17X_1108200,PY17X_1108700,PY17X_1114600,PY17X_1143300,PY17X_1213800,PY17X_1218300,PY17X_1236000,PY17X_1316500,PY17X_1322700,PY17X_1327200,PY17X_1327300,PY17X_1342000,PY17X_1356600,PY17X_1…	31.7	1.6	1.92	0.00273434	0.0379241	0.872253
GO:0020039	pellicle	41	16	PY17X_0111500,PY17X_0404800,PY17X_0514100,PY17X_0516200,PY17X_0623100,PY17X_0929300,PY17X_1015100,PY17X_1036900,PY17X_1120000,PY17X_1121700,PY17X_1212600,PY17X_1240600,PY17X_1313300,PY17X_1315100,PY17X_1364200,PY17X_1411000,	39	1.98	2.63	0.00330445	0.0439217	1
GO:0045277	respiratory chain complex IV	15	8	PY17X_0108600,PY17X_0407100,PY17X_0511100,PY17X_0820000,PY17X_1015300,PY17X_1042200,PY17X_1204600,PY17X_1241300,	53.3	2.7	4.68	0.00384273	0.0489177	1
GO:0005575	cellular component	136	40	PY17X_0103700,PY17X_0109000,PY17X_0109300,PY17X_0112600,PY17X_0405000,PY17X_0414600,PY17X_0417200,PY17X_0506900,PY17X_0512800,PY17X_0515900,PY17X_0516000,PY17X_0520900,PY17X_0619700,PY17X_0810300,PY17X_0834400,PY17X_0917100,PY17X_0933400,PY17X_0935900,PY17X_0940800,PY17X_0945300,PY17X_1004000,PY17X_1015300,PY17X_1029400,PY17X_1117500,PY17X_1137900,PY17X_1139700,PY17X_1212300,PY17X_1225500,PY17X_1…	29.4	1.49	1.73	0.00398702	0.0489177	1
GO:0020007	apical complex	72	24	PY17X_0112600,PY17X_0310000,PY17X_0418800,PY17X_0502400,PY17X_0621900,PY17X_0814000,PY17X_0833500,PY17X_0912900,PY17X_0935500,PY17X_1003500,PY17X_1003600,PY17X_1034500,PY17X_1108200,PY17X_1108700,PY17X_1114600,PY17X_1143300,PY17X_1213800,PY17X_1218300,PY17X_1316500,PY17X_1327300,PY17X_1356700,PY17X_1358800,PY17X_1402200,PY17X_1447500,	33.3	1.69	2.06	0.00435758	0.0499159	1
GO:0005886	plasma membrane	35	14	PY17X_0209700,PY17X_0306500,PY17X_0413000,PY17X_0712400,PY17X_0714100,PY17X_0714700,PY17X_0809500,PY17X_0823700,PY17X_0834400,PY17X_0912300,PY17X_0917100,PY17X_1129800,PY17X_1215800,PY17X_1365300,	40	2.03	2.74	0.00451648	0.0499159	1
GO:0016020	membrane	104	32	PY17X_0103700,PY17X_0109300,PY17X_0112600,PY17X_0405000,PY17X_0414600,PY17X_0417200,PY17X_0515900,PY17X_0516000,PY17X_0520900,PY17X_0619700,PY17X_0810300,PY17X_0834400,PY17X_0917100,PY17X_0933400,PY17X_0940800,PY17X_0945300,PY17X_1004000,PY17X_1015300,PY17X_1029400,PY17X_1117500,PY17X_1137900,PY17X_1139700,PY17X_1212300,PY17X_1225500,PY17X_1308400,PY17X_1324300,PY17X_1351100,PY17X_1404300,PY17X_1…	30.8	1.56	1.84	0.00453781	0.0499159	1
GO:0098798	mitochondrial protein-containing complex	36	14	PY17X_0212400,PY17X_0407100,PY17X_0609600,PY17X_0820000,PY17X_1015300,PY17X_1040100,PY17X_1042200,PY17X_1117700,PY17X_1127600,PY17X_1134000,PY17X_1241300,PY17X_1242700,PY17X_1345800,PY17X_1423800,	38.9	1.97	2.61	0.00607638	0.0597898	1
GO:0099568	cytoplasmic region	5	4	PY17X_0702300,PY17X_0944800,PY17X_1041000,PY17X_1308300,	80	4.05	16.32	0.00637258	0.0597898	1
GO:0032838	plasma membrane bounded cell projection cytoplasm	5	4	PY17X_0702300,PY17X_0944800,PY17X_1041000,PY17X_1308300,	80	4.05	16.32	0.00637258	0.0597898	1
GO:0005930	axoneme	5	4	PY17X_0702300,PY17X_0944800,PY17X_1041000,PY17X_1308300,	80	4.05	16.32	0.00637258	0.0597898	1
GO:0097014	ciliary plasm	5	4	PY17X_0702300,PY17X_0944800,PY17X_1041000,PY17X_1308300,	80	4.05	16.32	0.00637258	0.0597898	1
GO:0000922	spindle pole	3	3	PY17X_0404300,PY17X_0837700,PY17X_1311300,	100	5.06	inf	0.0076803	0.068056	1
GO:0031514	motile cilium	3	3	PY17X_0505400,PY17X_1125200,PY17X_1458300,	100	5.06	inf	0.0076803	0.068056	1
GO:0042025	host cell nucleus	8	5	PY17X_0921700,PY17X_1207500,PY17X_1213300,PY17X_1237800,PY17X_1404800,	62.5	3.16	6.81	0.00977622	0.0799644	1
GO:0033648	host intracellular membrane-bounded organelle	8	5	PY17X_0921700,PY17X_1207500,PY17X_1213300,PY17X_1237800,PY17X_1404800,	62.5	3.16	6.81	0.00977622	0.0799644	1
GO:0033647	host intracellular organelle	8	5	PY17X_0921700,PY17X_1207500,PY17X_1213300,PY17X_1237800,PY17X_1404800,	62.5	3.16	6.81	0.00977622	0.0799644	1
GO:0098800	inner mitochondrial membrane protein complex	24	10	PY17X_0212400,PY17X_0407100,PY17X_0820000,PY17X_1015300,PY17X_1042200,PY17X_1127600,PY17X_1134000,PY17X_1241300,PY17X_1345800,PY17X_1423800,	41.7	2.11	2.92	0.0113445	0.088266	1
GO:0140534	endoplasmic reticulum protein-containing complex	24	10	PY17X_0302600,PY17X_0407300,PY17X_0412100,PY17X_0709200,PY17X_0928200,PY17X_1029400,PY17X_1034900,PY17X_1137900,PY17X_1351100,PY17X_1428400,	41.7	2.11	2.92	0.0113445	0.088266	1
GO:0005576	extracellular region	45	15	PY17X_0210300,PY17X_0502400,PY17X_0526200,PY17X_0714100,PY17X_0830000,PY17X_0909500,PY17X_0912300,PY17X_0946500,PY17X_1034500,PY17X_1108200,PY17X_1129300,PY17X_1304300,PY17X_1339000,PY17X_1354200,PY17X_1444200,	33.3	1.69	2.05	0.0218939	0.16629	1
GO:0030123	AP-3 adaptor complex	4	3	PY17X_0113400,PY17X_1308400,PY17X_1466000,	75	3.8	12.23	0.0261833	0.194244	1
GO:0005783	endoplasmic reticulum	113	31	PY17X_0106200,PY17X_0302600,PY17X_0407300,PY17X_0411200,PY17X_0412100,PY17X_0520900,PY17X_0613500,PY17X_0706500,PY17X_0709200,PY17X_0818500,PY17X_0823800,PY17X_0928200,PY17X_1029400,PY17X_1034900,PY17X_1111900,PY17X_1132200,PY17X_1137900,PY17X_1139700,PY17X_1144000,PY17X_1305200,PY17X_1316500,PY17X_1319800,PY17X_1336500,PY17X_1350200,PY17X_1351100,PY17X_1362400,PY17X_1362900,PY17X_1421600,PY17X_1…	27.4	1.39	1.56	0.0284349	0.206153	1
GO:0005751	mitochondrial respiratory chain complex IV	10	5	PY17X_0407100,PY17X_0820000,PY17X_1015300,PY17X_1042200,PY17X_1241300,	50	2.53	4.08	0.0309995	0.218406	1
GO:0020003	symbiont-containing vacuole	43	14	PY17X_0210300,PY17X_0502400,PY17X_0526200,PY17X_0714100,PY17X_0830000,PY17X_0912300,PY17X_0946500,PY17X_1034500,PY17X_1108200,PY17X_1129300,PY17X_1304300,PY17X_1339000,PY17X_1354200,PY17X_1444200,	32.6	1.65	1.98	0.0321789	0.218406	1
GO:0065010	extracellular membrane-bounded organelle	43	14	PY17X_0210300,PY17X_0502400,PY17X_0526200,PY17X_0714100,PY17X_0830000,PY17X_0912300,PY17X_0946500,PY17X_1034500,PY17X_1108200,PY17X_1129300,PY17X_1304300,PY17X_1339000,PY17X_1354200,PY17X_1444200,	32.6	1.65	1.98	0.0321789	0.218406	1
GO:0070069	cytochrome complex	24	9	PY17X_0108600,PY17X_0407100,PY17X_0511100,PY17X_0820000,PY17X_1015300,PY17X_1042200,PY17X_1204600,PY17X_1241300,PY17X_1345800,	37.5	1.9	2.45	0.0331913	0.220584	1
GO:0043230	extracellular organelle	44	14	PY17X_0210300,PY17X_0502400,PY17X_0526200,PY17X_0714100,PY17X_0830000,PY17X_0912300,PY17X_0946500,PY17X_1034500,PY17X_1108200,PY17X_1129300,PY17X_1304300,PY17X_1339000,PY17X_1354200,PY17X_1444200,	31.8	1.61	1.91	0.0389191	0.234505	1
GO:0020025	subpellicular microtubule	2	2	PY17X_0814000,PY17X_1447500,	100	5.06	inf	0.0389616	0.234505	1
GO:0031597	cytosolic proteasome complex	2	2	PY17X_0812200,PY17X_1447600,	100	5.06	inf	0.0389616	0.234505	1
GO:0009376	HslUV protease complex	2	2	PY17X_0812200,PY17X_1447600,	100	5.06	inf	0.0389616	0.234505	1
GO:0005868	cytoplasmic dynein complex	2	2	PY17X_0417700,PY17X_0505400,	100	5.06	inf	0.0389616	0.234505	1
GO:0005739	mitochondrion	156	40	PY17X_0107600,PY17X_0302900,PY17X_0305200,PY17X_0309600,PY17X_0403500,PY17X_0406300,PY17X_0413000,PY17X_0507800,PY17X_0514900,PY17X_0705700,PY17X_0709100,PY17X_0714600,PY17X_0810300,PY17X_0819300,PY17X_0820000,PY17X_0820500,PY17X_0832100,PY17X_0835100,PY17X_0943600,PY17X_1015300,PY17X_1017600,PY17X_1104600,PY17X_1117700,PY17X_1137700,PY17X_1142700,PY17X_1219200,PY17X_1236400,PY17X_1237500,PY17X_1…	25.6	1.3	1.42	0.0406553	0.234754	1
GO:0030176	integral component of endoplasmic reticulum membrane	14	6	PY17X_0407300,PY17X_0928200,PY17X_1034900,PY17X_1137900,PY17X_1139700,PY17X_1428400,	42.9	2.17	3.06	0.0412106	0.234754	1
GO:0031227	intrinsic component of endoplasmic reticulum membrane	14	6	PY17X_0407300,PY17X_0928200,PY17X_1034900,PY17X_1137900,PY17X_1139700,PY17X_1428400,	42.9	2.17	3.06	0.0412106	0.234754	1
GO:0020009	microneme	25	9	PY17X_0621900,PY17X_0935500,PY17X_1003500,PY17X_1003600,PY17X_1108700,PY17X_1218300,PY17X_1316500,PY17X_1356700,PY17X_1358800,	36	1.82	2.3	0.0430648	0.241012	1
GO:0031301	integral component of organelle membrane	18	7	PY17X_0107600,PY17X_0407300,PY17X_0928200,PY17X_1034900,PY17X_1137900,PY17X_1139700,PY17X_1428400,	38.9	1.97	2.6	0.0479028	0.259	1
GO:0031300	intrinsic component of organelle membrane	18	7	PY17X_0107600,PY17X_0407300,PY17X_0928200,PY17X_1034900,PY17X_1137900,PY17X_1139700,PY17X_1428400,	38.9	1.97	2.6	0.0479028	0.259	1

## Sheet: Molecular Function
ID	Name	Bgd count	Result count	Result gene list	Pct of bgd	Fold enrichment	Odds ratio	P-value	Benjamini	Bonferroni
GO:0140096	catalytic activity, acting on a protein	355	110	PY17X_0102900,PY17X_0103800,PY17X_0305300,PY17X_0305400,PY17X_0305500,PY17X_0305600,PY17X_0305700,PY17X_0307100,PY17X_0310800,PY17X_0404200,PY17X_0404600,PY17X_0410700,PY17X_0412200,PY17X_0415000,PY17X_0512100,PY17X_0522800,PY17X_0523000,PY17X_0603900,PY17X_0607200,PY17X_0617900,PY17X_0619400,PY17X_0701600,PY17X_0703000,PY17X_0703200,PY17X_0707300,PY17X_0718600,PY17X_0808000,PY17X_0812200,PY17X_0…	31	1.57	1.94	1.00037e-07	6.38236e-05	6.38236e-05
GO:0003824	catalytic activity	105	41	PY17X_0102900,PY17X_0103700,PY17X_0109000,PY17X_0110700,PY17X_0302900,PY17X_0506900,PY17X_0508500,PY17X_0512800,PY17X_0518000,PY17X_0606400,PY17X_0714900,PY17X_0825000,PY17X_0914900,PY17X_0921400,PY17X_1004800,PY17X_1011100,PY17X_1019400,PY17X_1020800,PY17X_1029400,PY17X_1037700,PY17X_1118800,PY17X_1119800,PY17X_1121500,PY17X_1121800,PY17X_1122500,PY17X_1127000,PY17X_1209600,PY17X_1215600,PY17X_1…	39	1.98	2.68	3.03169e-06	0.000967108	0.00193422
GO:0005515	protein binding	330	97	PY17X_0111300,PY17X_0302200,PY17X_0308900,PY17X_0404200,PY17X_0405000,PY17X_0407900,PY17X_0408400,PY17X_0412700,PY17X_0413600,PY17X_0418600,PY17X_0505600,PY17X_0514300,PY17X_0606800,PY17X_0619700,PY17X_0703200,PY17X_0705800,PY17X_0808000,PY17X_0809500,PY17X_0810600,PY17X_0811700,PY17X_0814200,PY17X_0825800,PY17X_0833600,PY17X_0834300,PY17X_0838900,PY17X_0904400,PY17X_0907700,PY17X_0916200,PY17X_0…	29.4	1.49	1.77	8.37544e-06	0.00173843	0.00534353
GO:0008569	minus-end-directed microtubule motor activity	7	7	PY17X_0215400,PY17X_0418900,PY17X_0508400,PY17X_0603800,PY17X_0618400,PY17X_0927400,PY17X_1333900,	100	5.06	inf	1.14943e-05	0.00173843	0.00733337
GO:0043169	cation binding	300	89	PY17X_0102400,PY17X_0102900,PY17X_0103800,PY17X_0110700,PY17X_0208500,PY17X_0304800,PY17X_0307100,PY17X_0403500,PY17X_0403800,PY17X_0404600,PY17X_0405000,PY17X_0406300,PY17X_0410700,PY17X_0417600,PY17X_0512800,PY17X_0523000,PY17X_0606900,PY17X_0617900,PY17X_0623200,PY17X_0701600,PY17X_0703200,PY17X_0706300,PY17X_0712900,PY17X_0714600,PY17X_0806700,PY17X_0809500,PY17X_0812600,PY17X_0814200,PY17X_0…	29.7	1.5	1.79	1.3624e-05	0.00173843	0.00869214
GO:0046872	metal ion binding	296	87	PY17X_0102400,PY17X_0102900,PY17X_0103800,PY17X_0110700,PY17X_0208500,PY17X_0304800,PY17X_0307100,PY17X_0403500,PY17X_0403800,PY17X_0404600,PY17X_0405000,PY17X_0406300,PY17X_0410700,PY17X_0417600,PY17X_0512800,PY17X_0523000,PY17X_0606900,PY17X_0617900,PY17X_0623200,PY17X_0701600,PY17X_0703200,PY17X_0706300,PY17X_0712900,PY17X_0714600,PY17X_0806700,PY17X_0809500,PY17X_0812600,PY17X_0814200,PY17X_0…	29.4	1.49	1.77	2.54005e-05	0.00270092	0.0162055
GO:0008233	peptidase activity	125	43	PY17X_0305300,PY17X_0305400,PY17X_0305500,PY17X_0305600,PY17X_0305700,PY17X_0412200,PY17X_0523000,PY17X_0703000,PY17X_0812200,PY17X_0812400,PY17X_0827300,PY17X_0836500,PY17X_0928200,PY17X_0932900,PY17X_0935500,PY17X_1002500,PY17X_1028900,PY17X_1033700,PY17X_1035600,PY17X_1036800,PY17X_1108200,PY17X_1118900,PY17X_1127700,PY17X_1130800,PY17X_1132800,PY17X_1136100,PY17X_1207100,PY17X_1211000,PY17X_1…	34.4	1.74	2.19	6.97216e-05	0.00635463	0.0444824
GO:0016830	carbon-carbon lyase activity	13	9	PY17X_0107400,PY17X_0506900,PY17X_0508500,PY17X_0518000,PY17X_0832000,PY17X_1004800,PY17X_1019400,PY17X_1114400,PY17X_1325900,	69.2	3.51	9.23	0.000145948	0.0116394	0.0931149
GO:0003774	cytoskeletal motor activity	29	14	PY17X_0204100,PY17X_0215300,PY17X_0215400,PY17X_0417700,PY17X_0418900,PY17X_0505400,PY17X_0508400,PY17X_0603800,PY17X_0618400,PY17X_0810900,PY17X_0927400,PY17X_1104400,PY17X_1135100,PY17X_1333900,	48.3	2.44	3.84	0.000492019	0.0325247	0.313908
GO:0015631	tubulin binding	26	13	PY17X_0204100,PY17X_0205600,PY17X_0404300,PY17X_0407900,PY17X_0810900,PY17X_0814000,PY17X_0837700,PY17X_1125200,PY17X_1228700,PY17X_1236000,PY17X_1311300,PY17X_1455100,PY17X_1458300,	50	2.53	4.11	0.000509792	0.0325247	0.325247
GO:0016829	lyase activity	43	18	PY17X_0107400,PY17X_0406300,PY17X_0506900,PY17X_0508500,PY17X_0518000,PY17X_0832000,PY17X_0906500,PY17X_0935900,PY17X_1004800,PY17X_1019400,PY17X_1020800,PY17X_1114400,PY17X_1127700,PY17X_1142100,PY17X_1325900,PY17X_1342900,PY17X_1425700,PY17X_1463200,	41.9	2.12	2.97	0.000709668	0.0411607	0.452768
GO:0016765	transferase activity, transferring alkyl or aryl (other than methyl) groups	21	11	PY17X_0102900,PY17X_0107600,PY17X_0610500,PY17X_0704500,PY17X_0711300,PY17X_0826400,PY17X_0921400,PY17X_1237500,PY17X_1428800,PY17X_1432300,PY17X_1462200,	52.4	2.65	4.51	0.000841611	0.0447457	0.536948
GO:0016831	carboxy-lyase activity	8	6	PY17X_0107400,PY17X_0508500,PY17X_0518000,PY17X_0832000,PY17X_1004800,PY17X_1019400,	75	3.8	12.27	0.00113414	0.0552735	0.72358
GO:0016746	acyltransferase activity	52	20	PY17X_0106200,PY17X_0109400,PY17X_0404200,PY17X_0506100,PY17X_0507800,PY17X_0707300,PY17X_0718600,PY17X_0818500,PY17X_0827100,PY17X_0929300,PY17X_1029400,PY17X_1126500,PY17X_1129600,PY17X_1204800,PY17X_1233300,PY17X_1318400,PY17X_1342900,PY17X_1412300,PY17X_1421400,PY17X_1461800,	38.5	1.95	2.57	0.00131729	0.0552735	0.840433
GO:0017171	serine hydrolase activity	22	11	PY17X_0703000,PY17X_0935500,PY17X_1028900,PY17X_1033700,PY17X_1108200,PY17X_1118900,PY17X_1136100,PY17X_1220200,PY17X_1351100,PY17X_1420400,PY17X_1447600,	50	2.53	4.1	0.00138617	0.0552735	0.884377
GO:0008236	serine-type peptidase activity	22	11	PY17X_0703000,PY17X_0935500,PY17X_1028900,PY17X_1033700,PY17X_1108200,PY17X_1118900,PY17X_1136100,PY17X_1220200,PY17X_1351100,PY17X_1420400,PY17X_1447600,	50	2.53	4.1	0.00138617	0.0552735	0.884377
GO:0003777	microtubule motor activity	17	9	PY17X_0204100,PY17X_0215400,PY17X_0418900,PY17X_0508400,PY17X_0603800,PY17X_0618400,PY17X_0810900,PY17X_0927400,PY17X_1333900,	52.9	2.68	4.61	0.0023073	0.0792608	1
GO:0051540	metal cluster binding	33	14	PY17X_0305200,PY17X_0403500,PY17X_0706300,PY17X_0825600,PY17X_0835100,PY17X_1011100,PY17X_1037700,PY17X_1122500,PY17X_1130600,PY17X_1219200,PY17X_1240700,PY17X_1363200,PY17X_1418300,PY17X_1432600,	42.4	2.15	3.03	0.00236043	0.0792608	1
GO:0051536	iron-sulfur cluster binding	33	14	PY17X_0305200,PY17X_0403500,PY17X_0706300,PY17X_0825600,PY17X_0835100,PY17X_1011100,PY17X_1037700,PY17X_1122500,PY17X_1130600,PY17X_1219200,PY17X_1240700,PY17X_1363200,PY17X_1418300,PY17X_1432600,	42.4	2.15	3.03	0.00236043	0.0792608	1
GO:0004312	fatty acid synthase activity	9	6	PY17X_0106200,PY17X_0827100,PY17X_1126500,PY17X_1233300,PY17X_1342900,PY17X_1412300,	66.7	3.38	8.18	0.00283428	0.0904136	1
GO:0016491	oxidoreductase activity	102	32	PY17X_0103700,PY17X_0214700,PY17X_0513300,PY17X_0701600,PY17X_0706300,PY17X_0819300,PY17X_0825000,PY17X_0827100,PY17X_0908000,PY17X_0925800,PY17X_1011100,PY17X_1015300,PY17X_1015500,PY17X_1025300,PY17X_1028600,PY17X_1040400,PY17X_1111900,PY17X_1117500,PY17X_1118800,PY17X_1123800,PY17X_1130900,PY17X_1135700,PY17X_1141900,PY17X_1215600,PY17X_1233300,PY17X_1304500,PY17X_1314000,PY17X_1327100,PY17X_1…	31.4	1.59	1.89	0.00325124	0.0987758	1
GO:0019842	vitamin binding	12	7	PY17X_0109000,PY17X_0302900,PY17X_0701600,PY17X_1029400,PY17X_1119800,PY17X_1323600,PY17X_1461800,	58.3	2.95	5.73	0.00357269	0.103608	1
GO:0016763	pentosyltransferase activity	7	5	PY17X_0617800,PY17X_1012300,PY17X_1113500,PY17X_1129200,PY17X_1458100,	71.4	3.62	10.21	0.00437492	0.114157	1
GO:0004683	calmodulin-dependent protein kinase activity	7	5	PY17X_0410700,PY17X_0927500,PY17X_1021700,PY17X_1356700,PY17X_1423600,	71.4	3.62	10.21	0.00437492	0.114157	1
GO:0043167	ion binding	750	175	PY17X_0102400,PY17X_0102800,PY17X_0102900,PY17X_0103600,PY17X_0103800,PY17X_0109000,PY17X_0110700,PY17X_0204100,PY17X_0208500,PY17X_0215400,PY17X_0302900,PY17X_0304800,PY17X_0307100,PY17X_0310800,PY17X_0313200,PY17X_0315200,PY17X_0403500,PY17X_0403800,PY17X_0404600,PY17X_0405000,PY17X_0406300,PY17X_0406500,PY17X_0410100,PY17X_0410700,PY17X_0417600,PY17X_0417700,PY17X_0418900,PY17X_0508400,PY17X_0…	23.3	1.18	1.29	0.00453495	0.114157	1
GO:0004175	endopeptidase activity	57	20	PY17X_0412200,PY17X_0523000,PY17X_0703000,PY17X_0928200,PY17X_0935500,PY17X_1033700,PY17X_1035600,PY17X_1036800,PY17X_1108200,PY17X_1118900,PY17X_1136100,PY17X_1207100,PY17X_1230000,PY17X_1236500,PY17X_1305000,PY17X_1309400,PY17X_1333800,PY17X_1351100,PY17X_1420400,PY17X_1447600,	35.1	1.78	2.22	0.00465216	0.114157	1
GO:0016747	acyltransferase activity, transferring groups other than amino-acyl groups	43	16	PY17X_0106200,PY17X_0404200,PY17X_0707300,PY17X_0718600,PY17X_0827100,PY17X_0929300,PY17X_1029400,PY17X_1126500,PY17X_1129600,PY17X_1204800,PY17X_1233300,PY17X_1318400,PY17X_1342900,PY17X_1412300,PY17X_1421400,PY17X_1461800,	37.2	1.88	2.43	0.00572704	0.135328	1
GO:0015267	channel activity	3	3	PY17X_0917100,PY17X_1339000,PY17X_1429200,	100	5.06	inf	0.0076803	0.163334	1
GO:0043015	gamma-tubulin binding	3	3	PY17X_0404300,PY17X_0837700,PY17X_1311300,	100	5.06	inf	0.0076803	0.163334	1
GO:0016813	hydrolase activity, acting on carbon-nitrogen (but not peptide) bonds, in linear amidines	3	3	PY17X_0214600,PY17X_0417600,PY17X_1308200,	100	5.06	inf	0.0076803	0.163334	1
GO:0004252	serine-type endopeptidase activity	20	9	PY17X_0703000,PY17X_0935500,PY17X_1033700,PY17X_1108200,PY17X_1118900,PY17X_1136100,PY17X_1351100,PY17X_1420400,PY17X_1447600,	45	2.28	3.35	0.00902626	0.183448	1
GO:0008092	cytoskeletal protein binding	45	16	PY17X_0204100,PY17X_0205600,PY17X_0404300,PY17X_0407900,PY17X_0810900,PY17X_0814000,PY17X_0837700,PY17X_1015700,PY17X_1104400,PY17X_1125200,PY17X_1228700,PY17X_1235800,PY17X_1236000,PY17X_1311300,PY17X_1455100,PY17X_1458300,	35.6	1.8	2.26	0.00941844	0.183448	1
GO:0030170	pyridoxal phosphate binding	8	5	PY17X_0109000,PY17X_0302900,PY17X_1029400,PY17X_1323600,PY17X_1461800,	62.5	3.16	6.81	0.00977622	0.183448	1
GO:0070279	vitamin B6 binding	8	5	PY17X_0109000,PY17X_0302900,PY17X_1029400,PY17X_1323600,PY17X_1461800,	62.5	3.16	6.81	0.00977622	0.183448	1
GO:0004721	phosphoprotein phosphatase activity	35	13	PY17X_0415000,PY17X_0607200,PY17X_0914900,PY17X_1037900,PY17X_1211100,PY17X_1230900,PY17X_1238300,PY17X_1322500,PY17X_1322600,PY17X_1334200,PY17X_1337100,PY17X_1419900,PY17X_1429100,	37.1	1.88	2.42	0.0124695	0.220988	1
GO:0008234	cysteine-type peptidase activity	35	13	PY17X_0305300,PY17X_0305400,PY17X_0305500,PY17X_0305600,PY17X_0305700,PY17X_0928200,PY17X_0932900,PY17X_1002500,PY17X_1130800,PY17X_1306100,PY17X_1327900,PY17X_1417200,PY17X_1444100,	37.1	1.88	2.42	0.0124695	0.220988	1
GO:0016787	hydrolase activity	70	22	PY17X_0306800,PY17X_0307100,PY17X_0406500,PY17X_0415000,PY17X_0521600,PY17X_0606900,PY17X_0607200,PY17X_0704700,PY17X_0823400,PY17X_0907400,PY17X_0931700,PY17X_1130900,PY17X_1132800,PY17X_1208300,PY17X_1230900,PY17X_1321900,PY17X_1334200,PY17X_1337100,PY17X_1342100,PY17X_1435900,PY17X_1454500,PY17X_1456000,	31.4	1.59	1.88	0.0131522	0.226786	1
GO:0022857	transmembrane transporter activity	15	7	PY17X_0114100,PY17X_0307800,PY17X_0417200,PY17X_0823700,PY17X_0830500,PY17X_0944600,PY17X_1234700,	46.7	2.36	3.58	0.0167061	0.274914	1
GO:0016741	transferase activity, transferring one-carbon groups	92	27	PY17X_0303300,PY17X_0307100,PY17X_0315500,PY17X_0513200,PY17X_0515700,PY17X_0703200,PY17X_0813100,PY17X_0829300,PY17X_0904700,PY17X_0907700,PY17X_0916100,PY17X_0938600,PY17X_1008300,PY17X_1037100,PY17X_1037700,PY17X_1133200,PY17X_1142700,PY17X_1243600,PY17X_1307400,PY17X_1318100,PY17X_1322700,PY17X_1323600,PY17X_1352300,PY17X_1413400,PY17X_1428100,PY17X_1432200,PY17X_1462200,	29.3	1.49	1.71	0.0168051	0.274914	1
GO:0016791	phosphatase activity	48	16	PY17X_0415000,PY17X_0607200,PY17X_0914900,PY17X_0931700,PY17X_1037900,PY17X_1132200,PY17X_1211100,PY17X_1230900,PY17X_1238300,PY17X_1322500,PY17X_1322600,PY17X_1334200,PY17X_1337100,PY17X_1419900,PY17X_1423300,PY17X_1429100,	33.3	1.69	2.05	0.0182319	0.290799	1
GO:0003674	molecular function	558	129	PY17X_0102900,PY17X_0103600,PY17X_0103700,PY17X_0105300,PY17X_0109000,PY17X_0110100,PY17X_0110700,PY17X_0113300,PY17X_0204100,PY17X_0214700,PY17X_0215300,PY17X_0215400,PY17X_0302900,PY17X_0304400,PY17X_0305200,PY17X_0309600,PY17X_0313200,PY17X_0403800,PY17X_0406800,PY17X_0417700,PY17X_0418900,PY17X_0505400,PY17X_0506900,PY17X_0508400,PY17X_0508500,PY17X_0512800,PY17X_0518000,PY17X_0519100,PY17X_0…	23.1	1.17	1.26	0.0201351	0.313322	1
GO:0008168	methyltransferase activity	90	26	PY17X_0303300,PY17X_0307100,PY17X_0315500,PY17X_0513200,PY17X_0515700,PY17X_0703200,PY17X_0813100,PY17X_0829300,PY17X_0904700,PY17X_0907700,PY17X_0916100,PY17X_0938600,PY17X_1008300,PY17X_1037100,PY17X_1037700,PY17X_1133200,PY17X_1142700,PY17X_1243600,PY17X_1307400,PY17X_1318100,PY17X_1322700,PY17X_1323600,PY17X_1352300,PY17X_1428100,PY17X_1432200,PY17X_1462200,	28.9	1.46	1.67	0.0228742	0.347471	1
GO:0005509	calcium ion binding	34	12	PY17X_0208500,PY17X_0405000,PY17X_0410700,PY17X_0617900,PY17X_0714600,PY17X_0912400,PY17X_0927500,PY17X_0943900,PY17X_1012200,PY17X_1319200,PY17X_1356700,PY17X_1422700,	35.3	1.79	2.23	0.0245627	0.350106	1
GO:0016810	hydrolase activity, acting on carbon-nitrogen (but not peptide) bonds	16	7	PY17X_0214600,PY17X_0417600,PY17X_0514700,PY17X_0812600,PY17X_0933800,PY17X_1221200,PY17X_1308200,	43.8	2.22	3.18	0.024744	0.350106	1
GO:0016639	oxidoreductase activity, acting on the CH-NH2 group of donors, NAD or NADP as acceptor	4	3	PY17X_1011100,PY17X_1015500,PY17X_1028600,	75	3.8	12.23	0.0261833	0.350106	1
GO:0016638	oxidoreductase activity, acting on the CH-NH2 group of donors	4	3	PY17X_1011100,PY17X_1015500,PY17X_1028600,	75	3.8	12.23	0.0261833	0.350106	1
GO:0042578	phosphoric ester hydrolase activity	54	17	PY17X_0415000,PY17X_0607200,PY17X_0914900,PY17X_0931700,PY17X_1037900,PY17X_1132200,PY17X_1211100,PY17X_1230900,PY17X_1238300,PY17X_1322500,PY17X_1322600,PY17X_1334200,PY17X_1337100,PY17X_1419900,PY17X_1421600,PY17X_1423300,PY17X_1429100,	31.5	1.59	1.88	0.0269352	0.350106	1
GO:0008017	microtubule binding	20	8	PY17X_0204100,PY17X_0407900,PY17X_0810900,PY17X_0814000,PY17X_1125200,PY17X_1228700,PY17X_1236000,PY17X_1458300,	40	2.03	2.72	0.0296621	0.350106	1
GO:0004659	prenyltransferase activity	10	5	PY17X_0102900,PY17X_0107600,PY17X_0704500,PY17X_1237500,PY17X_1432300,	50	2.53	4.08	0.0309995	0.350106	1
GO:1901681	sulfur compound binding	7	4	PY17X_0931100,PY17X_1119800,PY17X_1429600,PY17X_1438100,	57.1	2.89	5.44	0.0318061	0.350106	1
GO:0016721	oxidoreductase activity, acting on superoxide radicals as acceptor	2	2	PY17X_1123800,PY17X_1424700,	100	5.06	inf	0.0389616	0.350106	1
GO:0120227	acyl-CoA binding	2	2	PY17X_0931100,PY17X_1429600,	100	5.06	inf	0.0389616	0.350106	1
GO:0120013	lipid transfer activity	2	2	PY17X_0210300,PY17X_0820100,	100	5.06	inf	0.0389616	0.350106	1
GO:0004037	allantoicase activity	2	2	PY17X_0214600,PY17X_1308200,	100	5.06	inf	0.0389616	0.350106	1
GO:0004077	biotin-[acetyl-CoA-carboxylase] ligase activity	2	2	PY17X_0512100,PY17X_1327400,	100	5.06	inf	0.0389616	0.350106	1
GO:0004354	glutamate dehydrogenase (NADP+) activity	2	2	PY17X_1015500,PY17X_1028600,	100	5.06	inf	0.0389616	0.350106	1
GO:0046912	acyltransferase, acyl groups converted into alkyl on transfer	2	2	PY17X_0109400,PY17X_0507800,	100	5.06	inf	0.0389616	0.350106	1
GO:0004738	pyruvate dehydrogenase activity	2	2	PY17X_0925800,PY17X_1314000,	100	5.06	inf	0.0389616	0.350106	1
GO:0004739	pyruvate dehydrogenase (acetyl-transferring) activity	2	2	PY17X_0925800,PY17X_1314000,	100	5.06	inf	0.0389616	0.350106	1
GO:0008525	phosphatidylcholine transporter activity	2	2	PY17X_0210300,PY17X_0809500,	100	5.06	inf	0.0389616	0.350106	1
GO:0004784	superoxide dismutase activity	2	2	PY17X_1123800,PY17X_1424700,	100	5.06	inf	0.0389616	0.350106	1
GO:0015085	calcium ion transmembrane transporter activity	2	2	PY17X_0103900,PY17X_1139700,	100	5.06	inf	0.0389616	0.350106	1
GO:0016408	C-acyltransferase activity	2	2	PY17X_1029400,PY17X_1318400,	100	5.06	inf	0.0389616	0.350106	1
GO:0019784	NEDD8-specific protease activity	2	2	PY17X_0932900,PY17X_1327900,	100	5.06	inf	0.0389616	0.350106	1
GO:0018271	biotin-protein ligase activity	2	2	PY17X_0512100,PY17X_1327400,	100	5.06	inf	0.0389616	0.350106	1
GO:0016889	endodeoxyribonuclease activity, producing 3'-phosphomonoesters	2	2	PY17X_0512800,PY17X_1435100,	100	5.06	inf	0.0389616	0.350106	1
GO:0016854	racemase and epimerase activity	2	2	PY17X_1327100,PY17X_1437500,	100	5.06	inf	0.0389616	0.350106	1
GO:0016634	oxidoreductase activity, acting on the CH-CH group of donors, oxygen as acceptor	2	2	PY17X_0513300,PY17X_0908000,	100	5.06	inf	0.0389616	0.350106	1
GO:1901567	fatty acid derivative binding	2	2	PY17X_0931100,PY17X_1429600,	100	5.06	inf	0.0389616	0.350106	1
GO:0008897	holo-[acyl-carrier-protein] synthase activity	2	2	PY17X_0306200,PY17X_0523000,	100	5.06	inf	0.0389616	0.350106	1
GO:0000062	fatty-acyl-CoA binding	2	2	PY17X_0931100,PY17X_1429600,	100	5.06	inf	0.0389616	0.350106	1
GO:0016616	oxidoreductase activity, acting on the CH-OH group of donors, NAD or NADP as acceptor	14	6	PY17X_0825000,PY17X_0827100,PY17X_1117500,PY17X_1118800,PY17X_1141900,PY17X_1215600,	42.9	2.17	3.06	0.0412106	0.365172	1
GO:0003723	RNA binding	340	80	PY17X_0102800,PY17X_0105300,PY17X_0106700,PY17X_0215600,PY17X_0304000,PY17X_0305900,PY17X_0315500,PY17X_0315700,PY17X_0415700,PY17X_0505300,PY17X_0513600,PY17X_0515700,PY17X_0604700,PY17X_0606400,PY17X_0610100,PY17X_0702500,PY17X_0705700,PY17X_0708600,PY17X_0719200,PY17X_0805300,PY17X_0806700,PY17X_0812300,PY17X_0825100,PY17X_0828900,PY17X_0835200,PY17X_0836600,PY17X_0836800,PY17X_0837200,PY17X_0…	23.5	1.19	1.27	0.0420866	0.367825	1
GO:0016757	glycosyltransferase activity	29	10	PY17X_0412100,PY17X_0617800,PY17X_0823800,PY17X_0933400,PY17X_1012300,PY17X_1113500,PY17X_1129200,PY17X_1212300,PY17X_1227700,PY17X_1458100,	34.5	1.75	2.15	0.0451008	0.371434	1
GO:0004674	protein serine/threonine kinase activity	49	15	PY17X_0410700,PY17X_0522800,PY17X_0619400,PY17X_0905200,PY17X_0927500,PY17X_0935000,PY17X_0941100,PY17X_1021700,PY17X_1228200,PY17X_1243900,PY17X_1356000,PY17X_1356700,PY17X_1415300,PY17X_1416200,PY17X_1423600,	30.6	1.55	1.81	0.0460563	0.371434	1

## Sheet: KEGG
ID	Name	Bgd count	Result count	Result gene list	Pct of bgd	Fold enrichment	Odds ratio	P-value	Benjamini	Bonferroni
ec00780__PK__KEGG	Biotin metabolism	23	14	PY17X_0512100,PY17X_0523800,PY17X_0823400,PY17X_0827100,PY17X_1020800,PY17X_1029400,PY17X_1126500,PY17X_1208300,PY17X_1327400,PY17X_1342900,PY17X_1417200,PY17X_1432600,PY17X_1435900,PY17X_1461800,	60.9	2.09	3.93	0.00135908	0.902962	1
BIOTIN-BIOSYNTHESIS-PWY__PK__MetaCyc	biotin biosynthesis I	11	8	PY17X_0523800,PY17X_0827100,PY17X_1029400,PY17X_1126500,PY17X_1233300,PY17X_1342900,PY17X_1432600,PY17X_1461800,	72.7	2.49	6.64	0.00335888	0.902962	1
PWY-842__PK__MetaCyc	starch degradation I	4	4	PY17X_0215400,PY17X_0418900,PY17X_0508400,PY17X_0927400,	100	3.43	inf	0.00714278	0.902962	1
PWY-6519__PK__MetaCyc	8-amino-7-oxononanoate biosynthesis I	10	7	PY17X_0523800,PY17X_0827100,PY17X_1029400,PY17X_1126500,PY17X_1233300,PY17X_1342900,PY17X_1461800,	70	2.4	5.79	0.00865231	0.902962	1
P162-PWY__PK__MetaCyc	L-glutamate degradation V (via hydroxyglutarate)	6	5	PY17X_0215400,PY17X_0523800,PY17X_0613600,PY17X_0927400,PY17X_1318400,	83.3	2.85	12.34	0.00940514	0.902962	1
PWY0-881__PK__MetaCyc	superpathway of fatty acid biosynthesis I (E. coli)	9	6	PY17X_0523800,PY17X_0827100,PY17X_1126500,PY17X_1233300,PY17X_1342900,PY17X_1412300,	66.7	2.28	4.94	0.0214987	0.902962	1
PWY-7388__PK__MetaCyc	octanoyl-[acyl-carrier protein] biosynthesis (mitochondria, yeast)	9	6	PY17X_0512100,PY17X_0523800,PY17X_0827100,PY17X_1126500,PY17X_1342900,PY17X_1412300,	66.7	2.28	4.94	0.0214987	0.902962	1
PWY-7528__PK__MetaCyc	L-methionine salvage cycle I (bacteria and plants)	9	6	PY17X_0518000,PY17X_0702500,PY17X_0826400,PY17X_0921400,PY17X_1215500,PY17X_1466100,	66.7	2.28	4.94	0.0214987	0.902962	1
MENAQUINONESYN-PWY__PK__MetaCyc	menaquinol-8 biosynthesis	3	3	PY17X_0303300,PY17X_0829300,PY17X_1363200,	100	3.43	inf	0.0246701	0.902962	1
PWY-7996__PK__MetaCyc	menaquinol-4 biosynthesis I	3	3	PY17X_0303300,PY17X_0829300,PY17X_1363200,	100	3.43	inf	0.0246701	0.902962	1
PWY-8012__PK__MetaCyc	mupirocin biosynthesis	3	3	PY17X_0827100,PY17X_1126500,PY17X_1412300,	100	3.43	inf	0.0246701	0.902962	1
PWY-7357__PK__MetaCyc	thiamine formation from pyrithiamine and oxythiamine (yeast)	3	3	PY17X_0102900,PY17X_0906500,PY17X_1127700,	100	3.43	inf	0.0246701	0.902962	1
PWY-6897__PK__MetaCyc	thiamine salvage II	3	3	PY17X_0102900,PY17X_0906500,PY17X_1127700,	100	3.43	inf	0.0246701	0.902962	1
PWY-6700__PK__MetaCyc	queuosine biosynthesis	3	3	PY17X_0617800,PY17X_1012300,PY17X_1458100,	100	3.43	inf	0.0246701	0.902962	1
PWY-5995__PK__MetaCyc	linoleate biosynthesis I (plants)	3	3	PY17X_0818500,PY17X_1012200,PY17X_1319200,	100	3.43	inf	0.0246701	0.902962	1
PWY3DJ-12__PK__MetaCyc	ceramide <i>de novo</i> biosynthesis	3	3	PY17X_1029400,PY17X_1040700,PY17X_1108900,	100	3.43	inf	0.0246701	0.902962	1
PWY-5895__PK__MetaCyc	menaquinol-13 biosynthesis	3	3	PY17X_0303300,PY17X_0829300,PY17X_1363200,	100	3.43	inf	0.0246701	0.902962	1
PWY-5368__PK__MetaCyc	dimorphecolate biosynthesis	3	3	PY17X_0818500,PY17X_1012200,PY17X_1319200,	100	3.43	inf	0.0246701	0.902962	1
ec01040__PK__KEGG	Biosynthesis of unsaturated fatty acids	3	3	PY17X_0315100,PY17X_1111900,PY17X_1127700,	100	3.43	inf	0.0246701	0.902962	1
PWY-5005__PK__MetaCyc	biotin biosynthesis II	3	3	PY17X_1029400,PY17X_1432600,PY17X_1461800,	100	3.43	inf	0.0246701	0.902962	1
PWY-5891__PK__MetaCyc	menaquinol-11 biosynthesis	3	3	PY17X_0303300,PY17X_0829300,PY17X_1363200,	100	3.43	inf	0.0246701	0.902962	1
PWY-5890__PK__MetaCyc	menaquinol-10 biosynthesis	3	3	PY17X_0303300,PY17X_0829300,PY17X_1363200,	100	3.43	inf	0.0246701	0.902962	1
PWY-5892__PK__MetaCyc	menaquinol-12 biosynthesis	3	3	PY17X_0303300,PY17X_0829300,PY17X_1363200,	100	3.43	inf	0.0246701	0.902962	1
GLUDEG-I-PWY__PK__MetaCyc	GABA shunt	3	3	PY17X_0109000,PY17X_1015500,PY17X_1028600,	100	3.43	inf	0.0246701	0.902962	1
PWY-5839__PK__MetaCyc	menaquinol-7 biosynthesis	3	3	PY17X_0303300,PY17X_0829300,PY17X_1363200,	100	3.43	inf	0.0246701	0.902962	1
PWY-5844__PK__MetaCyc	menaquinol-9 biosynthesis	3	3	PY17X_0303300,PY17X_0829300,PY17X_1363200,	100	3.43	inf	0.0246701	0.902962	1
PWY-5849__PK__MetaCyc	menaquinol-6 biosynthesis	3	3	PY17X_0303300,PY17X_0829300,PY17X_1363200,	100	3.43	inf	0.0246701	0.902962	1
PWY-5973__PK__MetaCyc	<i>cis</i>-vaccenate biosynthesis	7	5	PY17X_0523800,PY17X_0827100,PY17X_1126500,PY17X_1233300,PY17X_1342900,	71.4	2.45	6.16	0.0250833	0.902962	1
PWY-7884__PK__MetaCyc	lipoprotein posttranslational modification	5	4	PY17X_0703000,PY17X_0935500,PY17X_1033700,PY17X_1118900,	80	2.74	9.84	0.0274643	0.902962	1
PWY-5109__PK__MetaCyc	fermentation to 2-methylbutanoate	5	4	PY17X_0315100,PY17X_1020800,PY17X_1127700,PY17X_1318400,	80	2.74	9.84	0.0274643	0.902962	1
ec00430__PK__KEGG	Taurine and hypotaurine metabolism	5	4	PY17X_0215400,PY17X_0825200,PY17X_0927400,PY17X_1321000,	80	2.74	9.84	0.0274643	0.902962	1
ec00250__PK__KEGG	Alanine, aspartate and glutamate metabolism	22	11	PY17X_0109000,PY17X_0215400,PY17X_0302900,PY17X_0410100,PY17X_0927400,PY17X_0933800,PY17X_1011100,PY17X_1015500,PY17X_1028600,PY17X_1034700,PY17X_1321000,	50	1.71	2.49	0.0302358	0.902962	1
PWY-7527__PK__MetaCyc	L-methionine salvage cycle III	10	6	PY17X_0518000,PY17X_0702500,PY17X_0826400,PY17X_0921400,PY17X_1215500,PY17X_1466100,	60	2.06	3.7	0.0407682	0.902962	1
PWY-5913__PK__MetaCyc	partial TCA cycle (obligate autotrophs)	18	9	PY17X_0109400,PY17X_0302900,PY17X_0507800,PY17X_0613600,PY17X_0825000,PY17X_1015500,PY17X_1019400,PY17X_1028600,PY17X_1118800,	50	1.71	2.48	0.0489696	0.902962	1
