# Supplementary material for: Why is Babesia not killed by artemisinin like Plasmodium?
Source: Parasit Vectors. 2023 Jun 8;16:193. doi: 10.1186/s13071-023-05783-4 (PMC10249562; doi:10.1186/s13071-023-05783-4)
Supplement: Supplementary file 6 — Additional file 6: Table S6. GO analysis of 453 Babesia-specific genes. [file 13071_2023_5783_MOESM6_ESM.xlsx]

## Sheet: query
Gene ID	source_id	Organism	Genomic Location (Gene)	Product Description	# Transcripts
PY17X_0212600	PY17X_0212600.1	Plasmodium yoelii yoelii 17X	Py17X_02_v3:555,537..558,056(-)	conserved protein, unknown function	1
PY17X_0835300	PY17X_0835300.1	Plasmodium yoelii yoelii 17X	Py17X_08_v3:1,367,800..1,369,698(+)	nucleolar protein Nop52, putative	1
PY17X_0839400	PY17X_0839400.1	Plasmodium yoelii yoelii 17X	Py17X_08_v3:1,474,550..1,478,101(-)	vacuolar protein sorting-associated protein 33, putative	1
PY17X_0914600	PY17X_0914600.1	Plasmodium yoelii yoelii 17X	Py17X_09_v3:690,231..691,815(+)	RNA-binding protein, putative	1
PY17X_1014800	PY17X_1014800.1	Plasmodium yoelii yoelii 17X	Py17X_10_v3:722,151..723,863(+)	mitogen-activated protein kinase 1, putative	1
PY17X_1019200	PY17X_1019200.1	Plasmodium yoelii yoelii 17X	Py17X_10_v3:874,778..875,044(+)	cytochrome b-c1 complex subunit 6, putative	1
PY17X_1034000	PY17X_1034000.1	Plasmodium yoelii yoelii 17X	Py17X_10_v3:1,410,319..1,412,569(-)	ribosome maturation protein SBDS, putative	1
PY17X_1105300	PY17X_1105300.1	Plasmodium yoelii yoelii 17X	Py17X_11_v3:321,600..322,715(+)	2-oxoisovalerate dehydrogenase subunit beta, mitochondrial, putative	1
PY17X_1330200	PY17X_1330200.1	Plasmodium yoelii yoelii 17X	Py17X_13_v3:1,406,795..1,408,059(+)	glyceraldehyde-3-phosphate dehydrogenase	1
PY17X_1436800	PY17X_1436800.1	Plasmodium yoelii yoelii 17X	Py17X_14_v3:1,404,451..1,406,404(-)	secreted ookinete protein, putative	1
PY17X_0403400	PY17X_0403400.1	Plasmodium yoelii yoelii 17X	Py17X_04_v3:241,038..244,913(+)	ABC transporter B family member 4, putative	1
PY17X_0717100	PY17X_0717100.1	Plasmodium yoelii yoelii 17X	Py17X_07_v3:789,407..791,563(+)	armadillo-domain containing rhoptry protein, putative	1
PY17X_0943100	PY17X_0943100.1	Plasmodium yoelii yoelii 17X	Py17X_09_v3:1,700,203..1,703,024(+)	5'-3' exoribonuclease 1, putative	1
PY17X_0421100	PY17X_0421100.1	Plasmodium yoelii yoelii 17X	Py17X_04_v3:924,602..925,344(+)	protein RER1, putative	1
PY17X_0902600	PY17X_0902600.1	Plasmodium yoelii yoelii 17X	Py17X_09_v3:212,902..213,555(+)	peroxisome assembly protein 22, putative	1
PY17X_1122900	PY17X_1122900.1	Plasmodium yoelii yoelii 17X	Py17X_11_v3:966,380..967,080(+)	cytochrome b-c1 complex subunit 9, putative	1
PY17X_1135900	PY17X_1135900.1	Plasmodium yoelii yoelii 17X	Py17X_11_v3:1,472,713..1,474,998(-)	Sas10 domain-containing protein, putative	1
PY17X_1208400	PY17X_1208400.1	Plasmodium yoelii yoelii 17X	Py17X_12_v3:396,347..398,051(+)	transmembrane protein 147, putative	1
PY17X_1242400	PY17X_1242400.1	Plasmodium yoelii yoelii 17X	Py17X_12_v3:1,720,268..1,721,365(-)	ribosome-interacting GTPase 1, putative	1
PY17X_0207800	PY17X_0207800.1	Plasmodium yoelii yoelii 17X	Py17X_02_v3:363,265..365,373(-)	2-C-methyl-D-erythritol 4-phosphate cytidylyltransferase, putative	1
PY17X_0608800	PY17X_0608800.1	Plasmodium yoelii yoelii 17X	Py17X_06_v3:446,543..449,506(-)	conserved Plasmodium protein, unknown function	1
PY17X_0811200	PY17X_0811200.1	Plasmodium yoelii yoelii 17X	Py17X_08_v3:518,715..522,773(+)	cdc2-related protein kinase 4, putative	1
PY17X_0813200	PY17X_0813200.1	Plasmodium yoelii yoelii 17X	Py17X_08_v3:582,252..584,307(-)	tRNA pseudouridine synthase, putative	1
PY17X_1013900	PY17X_1013900.1	Plasmodium yoelii yoelii 17X	Py17X_10_v3:683,510..685,127(-)	RNA methyltransferase, putative	1
PY17X_1215400	PY17X_1215400.1	Plasmodium yoelii yoelii 17X	Py17X_12_v3:648,529..650,540(+)	conserved Plasmodium protein, unknown function	1
PY17X_1216600	PY17X_1216600.1	Plasmodium yoelii yoelii 17X	Py17X_12_v3:710,884..711,885(+)	FAD synthetase, putative	1
PY17X_1351500	PY17X_1351500.1	Plasmodium yoelii yoelii 17X	Py17X_13_v3:2,216,876..2,219,503(-)	glutamine--tRNA ligase, putative	1
PY17X_1429500	PY17X_1429500.1	Plasmodium yoelii yoelii 17X	Py17X_14_v3:1,176,262..1,176,853(+)	ribosomal protein L33, apicoplast, putative	1
PY17X_0403100	PY17X_0403100.1	Plasmodium yoelii yoelii 17X	Py17X_04_v3:226,238..227,356(-)	conserved protein, unknown function	1
PY17X_0805400	PY17X_0805400.1	Plasmodium yoelii yoelii 17X	Py17X_08_v3:277,081..280,313(-)	mRNA cap guanine-N7 methyltransferase, putative	1
PY17X_0919900	PY17X_0919900.1	Plasmodium yoelii yoelii 17X	Py17X_09_v3:876,065..878,266(+)	phosphoacetylglucosamine mutase, putative	1
PY17X_1119200	PY17X_1119200.1	Plasmodium yoelii yoelii 17X	Py17X_11_v3:843,230..846,487(+)	phosphatidylinositol N-acetylglucosaminyltransferase subunit GPI1, putative	1
PY17X_0112000	PY17X_0112000.1	Plasmodium yoelii yoelii 17X	Py17X_01_v3:556,026..557,732(-)	eukaryotic translation initiation factor 3 subunit L, putative	1
PY17X_0417300	PY17X_0417300.1	Plasmodium yoelii yoelii 17X	Py17X_04_v3:732,441..733,334(+)	protein YOP1, putative	1
PY17X_0718700	PY17X_0718700.1	Plasmodium yoelii yoelii 17X	Py17X_07_v3:839,548..840,246(-)	repressor of RNA polymerase III transcription MAF1, putative	1
PY17X_0719900	PY17X_0719900.1	Plasmodium yoelii yoelii 17X	Py17X_07_v3:892,696..894,408(-)	cdc2-related protein kinase 1	1
PY17X_0721900	PY17X_0721900.1	Plasmodium yoelii yoelii 17X	Py17X_07_v3:972,818..973,528(-)	60S ribosomal protein L7ae/L30e, putative	1
PY17X_1147700	PY17X_1147700.1	Plasmodium yoelii yoelii 17X	Py17X_11_v3:1,904,731..1,905,848(+)	membrane associated histidine-rich protein 1b, putative	1
PY17X_1440600	PY17X_1440600.1	Plasmodium yoelii yoelii 17X	Py17X_14_v3:1,565,232..1,566,605(+)	nucleus export protein BRR6, putative	1
PY17X_0403200	PY17X_0403200.1	Plasmodium yoelii yoelii 17X	Py17X_04_v3:228,517..230,505(-)	pre-mRNA-splicing factor PRP46, putative	1
PY17X_0506800	PY17X_0506800.1	Plasmodium yoelii yoelii 17X	Py17X_05_v3:389,662..391,641(-)	ATP-dependent RNA helicase ROK1, putative	1
PY17X_0825400	PY17X_0825400.1	Plasmodium yoelii yoelii 17X	Py17X_08_v3:1,002,091..1,009,523(-)	conserved Plasmodium protein, unknown function	1
PY17X_1033300	PY17X_1033300.1	Plasmodium yoelii yoelii 17X	Py17X_10_v3:1,376,666..1,378,327(-)	GTP-binding protein Obg1, putative	1
PY17X_1035800	PY17X_1035800.1	Plasmodium yoelii yoelii 17X	Py17X_10_v3:1,482,851..1,486,138(-)	aldo-keto reductase, putative	1
PY17X_1327500	PY17X_1327500.1	Plasmodium yoelii yoelii 17X	Py17X_13_v3:1,325,965..1,326,924(+)	FYVE and coiled-coil domain-containing protein, putative	1
PY17X_0301300	PY17X_0301300.1	Plasmodium yoelii yoelii 17X	Py17X_03_v3:75,770..77,392(+)	octaprenyl pyrophosphate synthase, putative	1
PY17X_0617000	PY17X_0617000.1	Plasmodium yoelii yoelii 17X	Py17X_06_v3:753,235..754,912(+)	cysteine desulfurase, putative	1
PY17X_0925300	PY17X_0925300.1	Plasmodium yoelii yoelii 17X	Py17X_09_v3:1,052,876..1,054,427(+)	conserved protein, unknown function	1
PY17X_1103800	PY17X_1103800.1	Plasmodium yoelii yoelii 17X	Py17X_11_v3:271,924..273,443(+)	50S ribosomal protein L28, apicoplast, putative	1
PY17X_1108300	PY17X_1108300.1	Plasmodium yoelii yoelii 17X	Py17X_11_v3:436,642..438,510(+)	protein CAF40, putative	1
PY17X_0616400	PY17X_0616400.1	Plasmodium yoelii yoelii 17X	Py17X_06_v3:734,509..737,319(+)	RNA-binding protein, putative	1
PY17X_1017800	PY17X_1017800.1	Plasmodium yoelii yoelii 17X	Py17X_10_v3:824,125..825,520(+)	proliferation-associated protein 2g4, putative	1
PY17X_1134500	PY17X_1134500.1	Plasmodium yoelii yoelii 17X	Py17X_11_v3:1,416,806..1,418,184(+)	DnaJ protein, putative	1
PY17X_1316800	PY17X_1316800.1	Plasmodium yoelii yoelii 17X	Py17X_13_v3:921,448..923,547(+)	transcription factor IIIb subunit, putative	1
PY17X_1319500	PY17X_1319500.1	Plasmodium yoelii yoelii 17X	Py17X_13_v3:1,028,268..1,034,966(+)	rhoptry neck protein 2	1
PY17X_1369800	PY17X_1369800.1	Plasmodium yoelii yoelii 17X	Py17X_13_v3:2,845,741..2,846,688(-)	conserved Plasmodium protein, unknown function	1
PY17X_1006900	PY17X_1006900.1	Plasmodium yoelii yoelii 17X	Py17X_10_v3:397,865..399,742(-)	AAA family ATPase, putative	1
PY17X_1305800	PY17X_1305800.1	Plasmodium yoelii yoelii 17X	Py17X_13_v3:485,979..487,578(-)	translocation protein SEC62, putative	1
PY17X_1319600	PY17X_1319600.1	Plasmodium yoelii yoelii 17X	Py17X_13_v3:1,035,814..1,036,833(+)	leucine-rich repeat protein	1
PY17X_1431600	PY17X_1431600.1	Plasmodium yoelii yoelii 17X	Py17X_14_v3:1,261,084..1,261,365(+)	dynein light chain 1, putative	1
PY17X_0411800	PY17X_0411800.1	Plasmodium yoelii yoelii 17X	Py17X_04_v3:546,389..549,765(-)	phosphatidylinositol 3- and 4-kinase, putative	1
PY17X_0421200	PY17X_0421200.1	Plasmodium yoelii yoelii 17X	Py17X_04_v3:925,938..926,423(-)	conserved protein, unknown function	1
PY17X_0805700	PY17X_0805700.1	Plasmodium yoelii yoelii 17X	Py17X_08_v3:291,191..293,545(+)	origin recognition complex subunit 2, putative	1
PY17X_0918100	PY17X_0918100.1	Plasmodium yoelii yoelii 17X	Py17X_09_v3:821,718..825,302(+)	oxysterol-binding protein, putative	1
PY17X_1326600	PY17X_1326600.1	Plasmodium yoelii yoelii 17X	Py17X_13_v3:1,302,053..1,304,548(+)	GTP-binding protein, putative	1
PY17X_1424300	PY17X_1424300.1	Plasmodium yoelii yoelii 17X	Py17X_14_v3:989,004..991,688(-)	FAD-dependent monooxygenase, putative	1
PY17X_0507400	PY17X_0507400.1	Plasmodium yoelii yoelii 17X	Py17X_05_v3:438,956..439,895(-)	methyltransferase, putative	1
PY17X_0622800	PY17X_0622800.1	Plasmodium yoelii yoelii 17X	Py17X_06_v3:968,635..970,413(-)	U3 small nucleolar RNA-associated protein 7, putative	1
PY17X_0816100	PY17X_0816100.1	Plasmodium yoelii yoelii 17X	Py17X_08_v3:697,810..700,644(+)	GTP-binding protein, putative	1
PY17X_1032400	PY17X_1032400.1	Plasmodium yoelii yoelii 17X	Py17X_10_v3:1,344,199..1,345,485(+)	deoxyhypusine synthase, putative	1
PY17X_1229200	PY17X_1229200.1	Plasmodium yoelii yoelii 17X	Py17X_12_v3:1,186,615..1,188,532(+)	tRNA pseudouridine synthase, putative	1
PY17X_1406400	PY17X_1406400.1	Plasmodium yoelii yoelii 17X	Py17X_14_v3:356,543..358,081(-)	conserved protein, unknown function	1
PY17X_1459800	PY17X_1459800.1	Plasmodium yoelii yoelii 17X	Py17X_14_v3:2,341,684..2,344,869(-)	glucose inhibited division protein a homologue, putative	1
PY17X_0212000	PY17X_0212000.1	Plasmodium yoelii yoelii 17X	Py17X_02_v3:532,908..542,106(-)	ubiquitin carboxyl-terminal hydrolase, putative	1
PY17X_0213800	PY17X_0213800.1	Plasmodium yoelii yoelii 17X	Py17X_02_v3:615,352..616,059(-)	conserved protein, unknown function	1
PY17X_0406200	PY17X_0406200.1	Plasmodium yoelii yoelii 17X	Py17X_04_v3:353,990..363,805(-)	protein dopey homolog, putative	1
PY17X_0607300	PY17X_0607300.1	Plasmodium yoelii yoelii 17X	Py17X_06_v3:383,914..387,173(-)	eukaryotic translation initiation factor 3 subunit C, putative	1
PY17X_1102900	PY17X_1102900.1	Plasmodium yoelii yoelii 17X	Py17X_11_v3:248,285..252,048(+)	vacuolar protein sorting-associated protein 11, putative	1
PY17X_1139800	PY17X_1139800.1	Plasmodium yoelii yoelii 17X	Py17X_11_v3:1,632,538..1,638,300(+)	calpain, putative	1
PY17X_1210100	PY17X_1210100.1	Plasmodium yoelii yoelii 17X	Py17X_12_v3:468,989..471,165(-)	tubulin beta chain, putative	1
PY17X_1348900	PY17X_1348900.1	Plasmodium yoelii yoelii 17X	Py17X_13_v3:2,131,568..2,138,002(-)	myosin F, putative	1
PY17X_0502500	PY17X_0502500.1	Plasmodium yoelii yoelii 17X	Py17X_05_v3:224,464..226,296(+)	enoyl-CoA hydratase-related protein, putative	1
PY17X_0616500	PY17X_0616500.1	Plasmodium yoelii yoelii 17X	Py17X_06_v3:737,831..740,779(-)	protein SDA1, putative	1
PY17X_0911700	PY17X_0911700.1	Plasmodium yoelii yoelii 17X	Py17X_09_v3:574,729..586,281(+)	guanylyl cyclase alpha, putative	1
PY17X_1036300	PY17X_1036300.1	Plasmodium yoelii yoelii 17X	Py17X_10_v3:1,515,818..1,516,850(-)	40S ribosomal protein S8e, putative	1
PY17X_1149100	PY17X_1149100.1	Plasmodium yoelii yoelii 17X	Py17X_11_v3:1,955,592..1,956,746(+)	PIR protein	1
PY17X_1223700	PY17X_1223700.1	Plasmodium yoelii yoelii 17X	Py17X_12_v3:980,293..986,262(-)	hydrolase, putative	1
PY17X_1331100	PY17X_1331100.1	Plasmodium yoelii yoelii 17X	Py17X_13_v3:1,445,530..1,445,814(-)	cyclin, putative, fragment	1
PY17X_1351800	PY17X_1351800.1	Plasmodium yoelii yoelii 17X	Py17X_13_v3:2,223,242..2,224,796(-)	Qa-SNARE protein, putative	1
PY17X_1408100	PY17X_1408100.1	Plasmodium yoelii yoelii 17X	Py17X_14_v3:407,854..410,344(-)	tripartite motif protein, putative	1
PY17X_0108900	PY17X_0108900.1	Plasmodium yoelii yoelii 17X	Py17X_01_v3:427,227..428,985(+)	T-complex protein 1 subunit zeta, putative	1
PY17X_0524200	PY17X_0524200.1	Plasmodium yoelii yoelii 17X	Py17X_05_v3:1,039,067..1,040,058(+)	40S ribosomal protein S19, putative	1
PY17X_0701900	PY17X_0701900.1	Plasmodium yoelii yoelii 17X	Py17X_07_v3:257,789..259,393(-)	coiled-coil domain-containing protein 124, putative	1
PY17X_1404100	PY17X_1404100.1	Plasmodium yoelii yoelii 17X	Py17X_14_v3:274,417..277,613(-)	condensin complex subunit 2, putative	1
PY17X_0308600	PY17X_0308600.1	Plasmodium yoelii yoelii 17X	Py17X_03_v3:341,258..341,944(-)	ras-related protein Rab-5A, putative	1
PY17X_0808500	PY17X_0808500.1	Plasmodium yoelii yoelii 17X	Py17X_08_v3:393,776..393,985(-)	DNA-directed RNA polymerases I, II, and III subunit RPABC5, putative	1
PY17X_0833800	PY17X_0833800.1	Plasmodium yoelii yoelii 17X	Py17X_08_v3:1,304,155..1,305,189(-)	conserved Plasmodium protein, unknown function	1
PY17X_0931000	PY17X_0931000.1	Plasmodium yoelii yoelii 17X	Py17X_09_v3:1,284,204..1,285,468(-)	tRNA m(1)G methyltransferase, putative	1
PY17X_1008700	PY17X_1008700.1	Plasmodium yoelii yoelii 17X	Py17X_10_v3:461,448..462,395(+)	peptide chain release factor 2, putative	1
PY17X_1443800	PY17X_1443800.1	Plasmodium yoelii yoelii 17X	Py17X_14_v3:1,691,316..1,695,206(+)	heptatricopeptide repeat and RAP domain-containing protein, putative	1
PY17X_0108100	PY17X_0108100.1	Plasmodium yoelii yoelii 17X	Py17X_01_v3:406,307..408,618(-)	diphthine methyltransferase, putative	1
PY17X_0622300	PY17X_0622300.1	Plasmodium yoelii yoelii 17X	Py17X_06_v3:955,697..956,854(+)	protein pelota homolog, putative	1
PY17X_0822300	PY17X_0822300.1	Plasmodium yoelii yoelii 17X	Py17X_08_v3:892,684..893,871(-)	glideosome-associated protein 50, putative	1
PY17X_1108500	PY17X_1108500.1	Plasmodium yoelii yoelii 17X	Py17X_11_v3:444,440..447,769(+)	conserved protein, unknown function	1
PY17X_1111200	PY17X_1111200.1	Plasmodium yoelii yoelii 17X	Py17X_11_v3:558,787..561,447(-)	topoisomerase I, putative	1
PY17X_1321800	PY17X_1321800.1	Plasmodium yoelii yoelii 17X	Py17X_13_v3:1,118,511..1,121,531(+)	SNF1-related serine/threonine protein kinase KIN, putative	1
PY17X_1348000	PY17X_1348000.1	Plasmodium yoelii yoelii 17X	Py17X_13_v3:2,097,334..2,098,146(+)	proteasome subunit beta type-7, putative	1
PY17X_0312600	PY17X_0312600.1	Plasmodium yoelii yoelii 17X	Py17X_03_v3:482,332..484,824(-)	conserved Plasmodium protein, unknown function	1
PY17X_0314700	PY17X_0314700.1	Plasmodium yoelii yoelii 17X	Py17X_03_v3:561,849..563,875(+)	calcium-dependent protein kinase 1, putative	1
PY17X_0716000	PY17X_0716000.1	Plasmodium yoelii yoelii 17X	Py17X_07_v3:751,283..752,116(+)	50S ribosomal protein L10, putative	1
PY17X_1229500	PY17X_1229500.1	Plasmodium yoelii yoelii 17X	Py17X_12_v3:1,209,763..1,212,048(-)	zinc finger protein, putative	1
PY17X_1232700	PY17X_1232700.1	Plasmodium yoelii yoelii 17X	Py17X_12_v3:1,341,287..1,342,356(-)	60S ribosomal protein L19, putative	1
PY17X_1235600	PY17X_1235600.1	Plasmodium yoelii yoelii 17X	Py17X_12_v3:1,456,285..1,459,838(+)	FACT complex subunit SPT16, putative	1
PY17X_1240300	PY17X_1240300.1	Plasmodium yoelii yoelii 17X	Py17X_12_v3:1,616,137..1,618,251(-)	18S rRNA (guanine-N(7))-methyltransferase, putative	1
PY17X_1317300	PY17X_1317300.1	Plasmodium yoelii yoelii 17X	Py17X_13_v3:945,205..945,645(+)	conserved protein, unknown function	1
PY17X_0304300	PY17X_0304300.1	Plasmodium yoelii yoelii 17X	Py17X_03_v3:162,878..167,134(-)	DNA repair protein RAD2, putative	1
PY17X_0817100	PY17X_0817100.1	Plasmodium yoelii yoelii 17X	Py17X_08_v3:725,770..727,497(-)	tRNA (adenine(58)-N(1))-methyltransferase non-catalytic subunit TRM6, putative	1
PY17X_0926700	PY17X_0926700.1	Plasmodium yoelii yoelii 17X	Py17X_09_v3:1,094,622..1,096,814(-)	RAP protein, putative	1
PY17X_1306200	PY17X_1306200.1	Plasmodium yoelii yoelii 17X	Py17X_13_v3:504,473..507,301(-)	cleavage and polyadenylation specificity factor subunit 3, putative	1
PY17X_0207200	PY17X_0207200.1	Plasmodium yoelii yoelii 17X	Py17X_02_v3:334,950..343,247(-)	eukaryotic translation initiation factor 2-alpha kinase 2, putative	1
PY17X_0308700	PY17X_0308700.1	Plasmodium yoelii yoelii 17X	Py17X_03_v3:342,818..344,389(-)	ubiquinol-cytochrome-c reductase complex assembly factor 1, putative	1
PY17X_0618300	PY17X_0618300.1	Plasmodium yoelii yoelii 17X	Py17X_06_v3:798,358..800,397(-)	thioredoxin-like protein	1
PY17X_0709500	PY17X_0709500.1	Plasmodium yoelii yoelii 17X	Py17X_07_v3:524,536..525,234(+)	ribosomal RNA small subunit methyltransferase NEP1, putative	1
PY17X_1007500	PY17X_1007500.1	Plasmodium yoelii yoelii 17X	Py17X_10_v3:416,114..417,556(-)	flap endonuclease 1, putative	1
PY17X_1131100	PY17X_1131100.1	Plasmodium yoelii yoelii 17X	Py17X_11_v3:1,305,532..1,307,873(-)	ATP-dependent RNA helicase HAS1, putative	1
PY17X_1217200	PY17X_1217200.1	Plasmodium yoelii yoelii 17X	Py17X_12_v3:725,235..727,175(-)	heat shock protein 60, putative	1
PY17X_1226800	PY17X_1226800.1	Plasmodium yoelii yoelii 17X	Py17X_12_v3:1,091,254..1,092,862(-)	YEATS domain-containing protein, putative	1
PY17X_1405600	PY17X_1405600.1	Plasmodium yoelii yoelii 17X	Py17X_14_v3:335,205..337,029(-)	AAR2 protein, putative	1
PY17X_1453000	PY17X_1453000.1	Plasmodium yoelii yoelii 17X	Py17X_14_v3:2,096,843..2,100,178(-)	pre-mRNA-splicing factor SYF1, putative	1
PY17X_0110300	PY17X_0110300.1	Plasmodium yoelii yoelii 17X	Py17X_01_v3:496,462..498,648(-)	RNA-binding protein 25, putative	1
PY17X_0404100	PY17X_0404100.1	Plasmodium yoelii yoelii 17X	Py17X_04_v3:275,751..276,308(-)	DNA-directed RNA polymerases I, II, and III subunit RPABC2, putative	1
PY17X_0518500	PY17X_0518500.1	Plasmodium yoelii yoelii 17X	Py17X_05_v3:820,730..823,435(-)	pre-mRNA-splicing factor CEF1, putative	1
PY17X_0804800	PY17X_0804800.1	Plasmodium yoelii yoelii 17X	Py17X_08_v3:242,357..244,789(+)	phosphoinositide-binding protein, putative	1
PY17X_0927200	PY17X_0927200.1	Plasmodium yoelii yoelii 17X	Py17X_09_v3:1,114,464..1,120,424(-)	calcium-dependent protein kinase 7	1
PY17X_1331800	PY17X_1331800.1	Plasmodium yoelii yoelii 17X	Py17X_13_v3:1,467,219..1,468,199(-)	cyclin 1, putative	1
PY17X_1430500	PY17X_1430500.1	Plasmodium yoelii yoelii 17X	Py17X_14_v3:1,225,252..1,226,127(+)	tetratricopeptide repeat protein, putative	1
PY17X_0711900	PY17X_0711900.1	Plasmodium yoelii yoelii 17X	Py17X_07_v3:614,975..616,031(-)	BRIX domain, putative	1
PY17X_0819600	PY17X_0819600.1	Plasmodium yoelii yoelii 17X	Py17X_08_v3:801,016..803,139(-)	heptatricopeptide repeat-containing protein, putative	1
PY17X_1035300	PY17X_1035300.1	Plasmodium yoelii yoelii 17X	Py17X_10_v3:1,466,468..1,467,994(-)	histidine phosphatase, putative	1
PY17X_1123900	PY17X_1123900.1	Plasmodium yoelii yoelii 17X	Py17X_11_v3:1,007,366..1,009,370(+)	splicing factor-like protein 1, putative	1
PY17X_1321200	PY17X_1321200.1	Plasmodium yoelii yoelii 17X	Py17X_13_v3:1,099,337..1,100,705(+)	HSP90 co-chaperone p23, putative	1
PY17X_1440800	PY17X_1440800.1	Plasmodium yoelii yoelii 17X	Py17X_14_v3:1,573,344..1,579,321(+)	phospholipid-transporting ATPase, putative	1
PY17X_0624600	PY17X_0624600.1	Plasmodium yoelii yoelii 17X	Py17X_06_v3:1,028,714..1,029,251(+)	mitochondrial import inner membrane translocase subunit TIM14, putative	1
PY17X_0702700	PY17X_0702700.1	Plasmodium yoelii yoelii 17X	Py17X_07_v3:288,438..290,087(+)	conserved protein, unknown function	1
PY17X_1023900	PY17X_1023900.1	Plasmodium yoelii yoelii 17X	Py17X_10_v3:1,017,192..1,017,876(+)	40S ribosomal protein S25, putative	1
PY17X_1329400	PY17X_1329400.1	Plasmodium yoelii yoelii 17X	Py17X_13_v3:1,376,773..1,380,006(+)	valine--tRNA ligase, putative	1
PY17X_0104200	PY17X_0104200.1	Plasmodium yoelii yoelii 17X	Py17X_01_v3:244,658..252,753(-)	NdP2 protein, putative	1
PY17X_0207900	PY17X_0207900.1	Plasmodium yoelii yoelii 17X	Py17X_02_v3:366,652..368,508(-)	ras-related protein Rab-5C, putative	1
PY17X_0506300	PY17X_0506300.1	Plasmodium yoelii yoelii 17X	Py17X_05_v3:370,828..372,430(-)	conserved protein, unknown function	1
PY17X_1038300	PY17X_1038300.1	Plasmodium yoelii yoelii 17X	Py17X_10_v3:1,591,931..1,593,316(-)	glycerophosphodiester phosphodiesterase, putative	1
PY17X_1207000	PY17X_1207000.1	Plasmodium yoelii yoelii 17X	Py17X_12_v3:357,591..359,423(-)	DnaJ protein, putative	1
PY17X_1347500	PY17X_1347500.1	Plasmodium yoelii yoelii 17X	Py17X_13_v3:2,073,919..2,074,605(+)	nicotinamide/nicotinic acid mononucleotide adenylyltransferase, putative	1
PY17X_1441100	PY17X_1441100.1	Plasmodium yoelii yoelii 17X	Py17X_14_v3:1,600,516..1,601,496(+)	vacuolar iron transporter, putative	1
PY17X_1442500	PY17X_1442500.1	Plasmodium yoelii yoelii 17X	Py17X_14_v3:1,643,811..1,649,544(+)	isoleucine--tRNA ligase, putative	1
PY17X_1451000	PY17X_1451000.1	Plasmodium yoelii yoelii 17X	Py17X_14_v3:2,010,771..2,014,263(+)	sentrin-specific protease 1, putative	1
PY17X_0108800	PY17X_0108800.1	Plasmodium yoelii yoelii 17X	Py17X_01_v3:424,523..425,805(+)	conserved Plasmodium protein, unknown function	1
PY17X_0516900	PY17X_0516900.1	Plasmodium yoelii yoelii 17X	Py17X_05_v3:769,075..771,859(-)	ribosome maturation factor RimM, putative	1
PY17X_0623800	PY17X_0623800.1	Plasmodium yoelii yoelii 17X	Py17X_06_v3:993,778..994,609(+)	proteasome assembly chaperone 4, putative	1
PY17X_0915800	PY17X_0915800.1	Plasmodium yoelii yoelii 17X	Py17X_09_v3:741,692..742,963(+)	protein disulfide-isomerase, putative	1
PY17X_0926200	PY17X_0926200.1	Plasmodium yoelii yoelii 17X	Py17X_09_v3:1,077,800..1,082,041(+)	BEACH domain-containing protein, putative	1
PY17X_0944400	PY17X_0944400.1	Plasmodium yoelii yoelii 17X	Py17X_09_v3:1,741,819..1,742,130(+)	histone H4, putative	1
PY17X_1025100	PY17X_1025100.1	Plasmodium yoelii yoelii 17X	Py17X_10_v3:1,056,661..1,058,223(+)	splicing factor 3B subunit 4, putative	1
PY17X_1032200	PY17X_1032200.1	Plasmodium yoelii yoelii 17X	Py17X_10_v3:1,337,800..1,339,502(+)	glycylpeptide N-tetradecanoyltransferase, putative	1
PY17X_1448000	PY17X_1448000.1	Plasmodium yoelii yoelii 17X	Py17X_14_v3:1,879,473..1,881,359(+)	pre-mRNA-splicing regulator WTAP, putative	1
PY17X_0312400	PY17X_0312400.1	Plasmodium yoelii yoelii 17X	Py17X_03_v3:476,942..478,849(-)	RING zinc finger protein, putative	1
PY17X_0716200	PY17X_0716200.1	Plasmodium yoelii yoelii 17X	Py17X_07_v3:756,016..762,215(-)	structural maintenance of chromosomes protein 3, putative	1
PY17X_0919800	PY17X_0919800.1	Plasmodium yoelii yoelii 17X	Py17X_09_v3:874,355..874,600(+)	60S ribosomal protein L38, putative	1
PY17X_0928600	PY17X_0928600.1	Plasmodium yoelii yoelii 17X	Py17X_09_v3:1,198,095..1,200,416(-)	protein GCN20, putative	1
PY17X_0942800	PY17X_0942800.1	Plasmodium yoelii yoelii 17X	Py17X_09_v3:1,688,709..1,692,038(-)	DEAD/DEAH box helicase, putative	1
PY17X_1003000	PY17X_1003000.1	Plasmodium yoelii yoelii 17X	Py17X_10_v3:221,697..225,205(+)	SET domain protein, putative	1
PY17X_1008200	PY17X_1008200.1	Plasmodium yoelii yoelii 17X	Py17X_10_v3:444,947..446,362(+)	protein SOF1, putative	1
PY17X_1218800	PY17X_1218800.1	Plasmodium yoelii yoelii 17X	Py17X_12_v3:779,442..780,720(+)	40S ribosomal protein S3A, putative	1
PY17X_1346600	PY17X_1346600.1	Plasmodium yoelii yoelii 17X	Py17X_13_v3:2,043,991..2,045,511(+)	conserved Apicomplexan protein, unknown function	1
PY17X_1439300	PY17X_1439300.1	Plasmodium yoelii yoelii 17X	Py17X_14_v3:1,510,469..1,512,977(+)	FbpA domain protein, putative	1
PY17X_0113600	PY17X_0113600.1	Plasmodium yoelii yoelii 17X	Py17X_01_v3:607,328..609,250(-)	syntaxin-binding protein, putative	1
PY17X_0704400	PY17X_0704400.1	Plasmodium yoelii yoelii 17X	Py17X_07_v3:348,354..352,076(-)	ubiquitin conjugation factor E4 B, putative	1
PY17X_0715600	PY17X_0715600.1	Plasmodium yoelii yoelii 17X	Py17X_07_v3:742,283..742,868(+)	ATP synthase-associated protein, putative	1
PY17X_1004200	PY17X_1004200.1	Plasmodium yoelii yoelii 17X	Py17X_10_v3:279,869..284,506(-)	protein transport protein Sec24B, putative	1
PY17X_1216900	PY17X_1216900.1	Plasmodium yoelii yoelii 17X	Py17X_12_v3:718,483..719,958(+)	methionine aminopeptidase 1b, putative	1
PY17X_1219800	PY17X_1219800.1	Plasmodium yoelii yoelii 17X	Py17X_12_v3:816,616..821,050(-)	cyclic amine resistance locus protein, putative	1
PY17X_1412700	PY17X_1412700.1	Plasmodium yoelii yoelii 17X	Py17X_14_v3:566,841..570,047(+)	translation initiation factor IF-2, putative	1
PY17X_1458400	PY17X_1458400.1	Plasmodium yoelii yoelii 17X	Py17X_14_v3:2,303,857..2,305,011(+)	conserved protein, unknown function	1
PY17X_0604000	PY17X_0604000.1	Plasmodium yoelii yoelii 17X	Py17X_06_v3:268,208..271,105(-)	trimethylguanosine synthase, putative	1
PY17X_0609000	PY17X_0609000.1	Plasmodium yoelii yoelii 17X	Py17X_06_v3:452,025..452,629(+)	ribosomal protein L29, apicoplast, putative	1
PY17X_0705500	PY17X_0705500.1	Plasmodium yoelii yoelii 17X	Py17X_07_v3:402,090..403,185(-)	ATP synthase-associated protein, putative	1
PY17X_0818000	PY17X_0818000.1	Plasmodium yoelii yoelii 17X	Py17X_08_v3:749,830..751,674(+)	conserved protein, unknown function	1
PY17X_1030400	PY17X_1030400.1	Plasmodium yoelii yoelii 17X	Py17X_10_v3:1,270,191..1,273,964(+)	ubiquitin carboxyl-terminal hydrolase, putative	1
PY17X_1041300	PY17X_1041300.1	Plasmodium yoelii yoelii 17X	Py17X_10_v3:1,692,630..1,698,008(+)	condensin complex subunit 1, putative	1
PY17X_1334000	PY17X_1334000.1	Plasmodium yoelii yoelii 17X	Py17X_13_v3:1,564,544..1,565,818(+)	40S ribosomal protein S3, putative	1
PY17X_0606500	PY17X_0606500.1	Plasmodium yoelii yoelii 17X	Py17X_06_v3:341,677..342,804(-)	HAD domain ookinete protein, putative	1
PY17X_0902500	PY17X_0902500.1	Plasmodium yoelii yoelii 17X	Py17X_09_v3:207,431..211,513(+)	serine/threonine protein kinase, putative	1
PY17X_1009400	PY17X_1009400.1	Plasmodium yoelii yoelii 17X	Py17X_10_v3:479,418..480,398(+)	exosome complex component RRP4, putative	1
PY17X_0213500	PY17X_0213500.1	Plasmodium yoelii yoelii 17X	Py17X_02_v3:593,170..594,416(-)	eukaryotic translation initiation factor 2 subunit alpha, putative	1
PY17X_0315900	PY17X_0315900.1	Plasmodium yoelii yoelii 17X	Py17X_03_v3:599,577..601,187(-)	pre-mRNA-processing protein 45, putative	1
PY17X_0405600	PY17X_0405600.1	Plasmodium yoelii yoelii 17X	Py17X_04_v3:326,403..326,921(-)	conserved protein, unknown function	1
PY17X_0620200	PY17X_0620200.1	Plasmodium yoelii yoelii 17X	Py17X_06_v3:893,856..894,602(+)	exosome complex component CSL4, putative	1
PY17X_1125000	PY17X_1125000.1	Plasmodium yoelii yoelii 17X	Py17X_11_v3:1,053,534..1,054,819(-)	N-acetylglucosaminyl-phosphatidylinositol de-N-acetylase, putative	1
PY17X_1246200	PY17X_1246200.1	Plasmodium yoelii yoelii 17X	Py17X_12_v3:1,836,267..1,837,990(-)	eukaryotic translation initiation factor 3 subunit E, putative	1
PY17X_1335900	PY17X_1335900.1	Plasmodium yoelii yoelii 17X	Py17X_13_v3:1,635,301..1,640,373(+)	rab GTPase activator, putative	1
PY17X_1420700	PY17X_1420700.1	Plasmodium yoelii yoelii 17X	Py17X_14_v3:865,736..869,752(+)	conserved protein, unknown function	1
PY17X_1457000	PY17X_1457000.1	Plasmodium yoelii yoelii 17X	Py17X_14_v3:2,253,897..2,255,471(-)	polyadenylation factor subunit 2, putative	1
PY17X_0618800	PY17X_0618800.1	Plasmodium yoelii yoelii 17X	Py17X_06_v3:846,247..847,559(+)	prefoldin subunit 3, putative	1
PY17X_0627100	PY17X_0627100.1	Plasmodium yoelii yoelii 17X	Py17X_06_v3:1,148,182..1,149,238(+)	PIR protein	1
PY17X_0907800	PY17X_0907800.1	Plasmodium yoelii yoelii 17X	Py17X_09_v3:396,806..397,505(+)	60S ribosomal protein L35ae, putative	1
PY17X_0913300	PY17X_0913300.1	Plasmodium yoelii yoelii 17X	Py17X_09_v3:631,843..633,594(+)	DnaJ protein, putative	1
PY17X_1039200	PY17X_1039200.1	Plasmodium yoelii yoelii 17X	Py17X_10_v3:1,627,889..1,632,602(+)	DNA mismatch repair protein, putative	1
PY17X_1428300	PY17X_1428300.1	Plasmodium yoelii yoelii 17X	Py17X_14_v3:1,125,993..1,131,416(-)	CCR4-associated factor 1, putative	1
PY17X_0208000	PY17X_0208000.1	Plasmodium yoelii yoelii 17X	Py17X_02_v3:370,003..373,647(-)	asparagine and aspartate rich protein 2, putative	1
PY17X_0405700	PY17X_0405700.1	Plasmodium yoelii yoelii 17X	Py17X_04_v3:328,275..329,623(-)	elongation factor (EF-TS), putative	1
PY17X_0419200	PY17X_0419200.1	Plasmodium yoelii yoelii 17X	Py17X_04_v3:830,250..831,074(+)	ATP synthase-associated protein, putative	1
PY17X_0419400	PY17X_0419400.1	Plasmodium yoelii yoelii 17X	Py17X_04_v3:839,497..841,242(-)	replication protein A1, small fragment	1
PY17X_1215100	PY17X_1215100.1	Plasmodium yoelii yoelii 17X	Py17X_12_v3:633,349..637,793(+)	phosphoinositide-specific phospholipase C	1
PY17X_1236900	PY17X_1236900.1	Plasmodium yoelii yoelii 17X	Py17X_12_v3:1,499,282..1,503,674(-)	mRNA-binding protein PUF1	1
PY17X_1331000	PY17X_1331000.1	Plasmodium yoelii yoelii 17X	Py17X_13_v3:1,444,431..1,444,979(+)	cyclin, putative, fragment	1
PY17X_API01600	PY17X_API01600.1	Plasmodium yoelii yoelii 17X	Py17X_API_v3:6,306..6,683(-)	apicoplast ribosomal protein S12	1
PY17X_0710800	PY17X_0710800.1	Plasmodium yoelii yoelii 17X	Py17X_07_v3:573,349..575,070(+)	phosphatidylglycerophosphate synthase, putative	1
PY17X_0833000	PY17X_0833000.1	Plasmodium yoelii yoelii 17X	Py17X_08_v3:1,280,556..1,281,152(+)	guanylate kinase, putative	1
PY17X_0910700	PY17X_0910700.1	Plasmodium yoelii yoelii 17X	Py17X_09_v3:514,545..516,062(+)	adrenodoxin reductase, putative	1
PY17X_1018700	PY17X_1018700.1	Plasmodium yoelii yoelii 17X	Py17X_10_v3:849,359..851,647(+)	conserved Plasmodium protein, unknown function	1
PY17X_1024500	PY17X_1024500.1	Plasmodium yoelii yoelii 17X	Py17X_10_v3:1,033,579..1,035,528(+)	pantothenate kinase 1	1
PY17X_1129100	PY17X_1129100.1	Plasmodium yoelii yoelii 17X	Py17X_11_v3:1,213,322..1,214,194(-)	glucosamine 6-phosphate N-acetyltransferase, putative	1
PY17X_1318200	PY17X_1318200.1	Plasmodium yoelii yoelii 17X	Py17X_13_v3:976,296..978,461(+)	conserved Plasmodium protein, unknown function	1
PY17X_1327600	PY17X_1327600.1	Plasmodium yoelii yoelii 17X	Py17X_13_v3:1,328,077..1,329,966(+)	kelch domain-containing protein, putative	1
PY17X_1347400	PY17X_1347400.1	Plasmodium yoelii yoelii 17X	Py17X_13_v3:2,069,787..2,072,860(+)	conserved protein, unknown function	1
PY17X_1351600	PY17X_1351600.1	Plasmodium yoelii yoelii 17X	Py17X_13_v3:2,221,272..2,222,300(+)	60S ribosomal protein L23, putative	1
PY17X_1421900	PY17X_1421900.1	Plasmodium yoelii yoelii 17X	Py17X_14_v3:918,255..921,122(+)	ribosomal protein S5, mitochondrial, putative	1
PY17X_0505100	PY17X_0505100.1	Plasmodium yoelii yoelii 17X	Py17X_05_v3:328,265..331,042(-)	tRNA methyltransferase, putative	1
PY17X_0818600	PY17X_0818600.1	Plasmodium yoelii yoelii 17X	Py17X_08_v3:769,884..772,307(-)	met-10+ like protein, putative	1
PY17X_1116100	PY17X_1116100.1	Plasmodium yoelii yoelii 17X	Py17X_11_v3:731,275..736,713(+)	phosphatidylinositol 3-kinase, putative	1
PY17X_1360800	PY17X_1360800.1	Plasmodium yoelii yoelii 17X	Py17X_13_v3:2,484,438..2,485,367(-)	40S ribosomal protein S6, putative	1
PY17X_1464100	PY17X_1464100.1	Plasmodium yoelii yoelii 17X	Py17X_14_v3:2,473,217..2,475,724(+)	conserved Plasmodium protein, unknown function	1
PY17X_0604100	PY17X_0604100.1	Plasmodium yoelii yoelii 17X	Py17X_06_v3:272,245..278,744(-)	nuclear export mediator factor NEMF, putative	1
PY17X_0617200	PY17X_0617200.1	Plasmodium yoelii yoelii 17X	Py17X_06_v3:759,706..760,942(-)	eukaryotic translation initiation factor 3 subunit I, putative	1
PY17X_1228000	PY17X_1228000.1	Plasmodium yoelii yoelii 17X	Py17X_12_v3:1,138,645..1,140,032(+)	conserved protein, unknown function	1
PY17X_1236200	PY17X_1236200.1	Plasmodium yoelii yoelii 17X	Py17X_12_v3:1,475,278..1,477,039(+)	NOSIP domain-containing protein, putative	1
PY17X_1430300	PY17X_1430300.1	Plasmodium yoelii yoelii 17X	Py17X_14_v3:1,216,049..1,218,370(-)	conserved protein, unknown function	1
PY17X_1449600	PY17X_1449600.1	Plasmodium yoelii yoelii 17X	Py17X_14_v3:1,947,786..1,948,751(-)	CWC16 domain-containing protein, putative	1
PY17X_0509200	PY17X_0509200.1	Plasmodium yoelii yoelii 17X	Py17X_05_v3:508,552..516,654(-)	chromodomain-helicase-DNA-binding protein 1, putative	1
PY17X_0513000	PY17X_0513000.1	Plasmodium yoelii yoelii 17X	Py17X_05_v3:647,727..648,887(-)	60S ribosomal protein L3, putative	1
PY17X_0702100	PY17X_0702100.1	Plasmodium yoelii yoelii 17X	Py17X_07_v3:268,132..268,971(+)	conserved protein, unknown function	1
PY17X_0807600	PY17X_0807600.1	Plasmodium yoelii yoelii 17X	Py17X_08_v3:360,651..363,560(+)	rhoptry-associated membrane antigen, putative	1
PY17X_1246000	PY17X_1246000.1	Plasmodium yoelii yoelii 17X	Py17X_12_v3:1,829,255..1,829,629(-)	proteasome maturation factor UMP1, putative	1
PY17X_1248700	PY17X_1248700.1	Plasmodium yoelii yoelii 17X	Py17X_12_v3:1,920,639..1,922,871(+)	CPW-WPC family protein	1
PY17X_1249100	PY17X_1249100.1	Plasmodium yoelii yoelii 17X	Py17X_12_v3:1,945,121..1,945,762(-)	ribosomal protein S16, mitochondrial, putative	1
PY17X_1313000	PY17X_1313000.1	Plasmodium yoelii yoelii 17X	Py17X_13_v3:792,585..795,020(-)	serine/threonine kinase-1, putative	1
PY17X_1343100	PY17X_1343100.1	Plasmodium yoelii yoelii 17X	Py17X_13_v3:1,896,813..1,897,480(-)	V-type proton ATPase subunit G, putative	1
PY17X_0213300	PY17X_0213300.1	Plasmodium yoelii yoelii 17X	Py17X_02_v3:579,224..584,272(+)	cation transporting ATPase, putative	1
PY17X_0404000	PY17X_0404000.1	Plasmodium yoelii yoelii 17X	Py17X_04_v3:269,993..274,750(+)	lipin, putative	1
PY17X_0923300	PY17X_0923300.1	Plasmodium yoelii yoelii 17X	Py17X_09_v3:984,870..985,397(+)	deoxyuridine 5'-triphosphate nucleotidohydrolase, putative	1
PY17X_0938900	PY17X_0938900.1	Plasmodium yoelii yoelii 17X	Py17X_09_v3:1,548,376..1,550,169(-)	actin-like protein, putative	1
PY17X_1358500	PY17X_1358500.1	Plasmodium yoelii yoelii 17X	Py17X_13_v3:2,423,173..2,428,146(-)	conserved Plasmodium protein, unknown function	1
PY17X_API02300	PY17X_API02300.1	Plasmodium yoelii yoelii 17X	Py17X_API_v3:9,118..9,480(-)	apicoplast ribosomal protein L14	1
PY17X_0504800	PY17X_0504800.1	Plasmodium yoelii yoelii 17X	Py17X_05_v3:313,263..320,890(-)	TMEM94 domain-containing protein, putative	1
PY17X_0836300	PY17X_0836300.1	Plasmodium yoelii yoelii 17X	Py17X_08_v3:1,391,126..1,394,633(-)	protein MAM3, putative	1
PY17X_1353100	PY17X_1353100.1	Plasmodium yoelii yoelii 17X	Py17X_13_v3:2,260,088..2,260,783(+)	AMMECR1 domain-containing protein, putative	1
PY17X_1357200	PY17X_1357200.1	Plasmodium yoelii yoelii 17X	Py17X_13_v3:2,385,247..2,386,739(+)	elongation factor 1-gamma, putative	1
PY17X_1430600	PY17X_1430600.1	Plasmodium yoelii yoelii 17X	Py17X_14_v3:1,227,118..1,228,869(-)	glycerol-3-phosphate 1-O-acyltransferase, putative	1
PY17X_0615900	PY17X_0615900.1	Plasmodium yoelii yoelii 17X	Py17X_06_v3:717,232..723,175(-)	DNA polymerase alpha catalytic subunit A, putative	1
PY17X_0712200	PY17X_0712200.1	Plasmodium yoelii yoelii 17X	Py17X_07_v3:627,028..628,062(+)	U3 small nucleolar ribonucleoprotein protein IMP4, putative	1
PY17X_0833100	PY17X_0833100.1	Plasmodium yoelii yoelii 17X	Py17X_08_v3:1,281,911..1,283,333(+)	transcription initiation factor TFIID subunit 7, putative	1
PY17X_0923600	PY17X_0923600.1	Plasmodium yoelii yoelii 17X	Py17X_09_v3:992,155..994,536(-)	alternative splicing factor SR-MG, putative	1
PY17X_0931600	PY17X_0931600.1	Plasmodium yoelii yoelii 17X	Py17X_09_v3:1,301,797..1,303,443(-)	nucleolar protein 56, putative	1
PY17X_1003400	PY17X_1003400.1	Plasmodium yoelii yoelii 17X	Py17X_10_v3:241,233..244,339(-)	conserved Plasmodium protein, unknown function	1
PY17X_1006700	PY17X_1006700.1	Plasmodium yoelii yoelii 17X	Py17X_10_v3:384,924..390,251(-)	conserved Plasmodium protein, unknown function	1
PY17X_1135800	PY17X_1135800.1	Plasmodium yoelii yoelii 17X	Py17X_11_v3:1,465,359..1,471,771(-)	patatin-like phospholipase, putative	1
PY17X_1323100	PY17X_1323100.1	Plasmodium yoelii yoelii 17X	Py17X_13_v3:1,157,884..1,163,721(-)	ferlin, putative	1
PY17X_1340500	PY17X_1340500.1	Plasmodium yoelii yoelii 17X	Py17X_13_v3:1,807,858..1,810,068(-)	protein disulfide-isomerase, putative	1
PY17X_1345000	PY17X_1345000.1	Plasmodium yoelii yoelii 17X	Py17X_13_v3:1,965,814..1,967,112(-)	phosphoribosylpyrophosphate synthetase, putative	1
PY17X_1352700	PY17X_1352700.1	Plasmodium yoelii yoelii 17X	Py17X_13_v3:2,245,550..2,249,434(-)	isoleucine--tRNA ligase, putative	1
PY17X_1453300	PY17X_1453300.1	Plasmodium yoelii yoelii 17X	Py17X_14_v3:2,107,941..2,110,529(-)	conserved Plasmodium protein, unknown function	1
PY17X_0107800	PY17X_0107800.1	Plasmodium yoelii yoelii 17X	Py17X_01_v3:393,541..400,002(+)	conserved Plasmodium protein, unknown function	1
PY17X_0512300	PY17X_0512300.1	Plasmodium yoelii yoelii 17X	Py17X_05_v3:629,810..631,798(-)	U3 small nucleolar ribonucleoprotein protein MPP10, putative	1
PY17X_0620300	PY17X_0620300.1	Plasmodium yoelii yoelii 17X	Py17X_06_v3:894,953..895,837(-)	pre-rRNA-processing protein ESF2, putative	1
PY17X_1133500	PY17X_1133500.1	Plasmodium yoelii yoelii 17X	Py17X_11_v3:1,378,095..1,381,628(-)	NLI interacting factor-like phosphatase, putative	1
PY17X_1440700	PY17X_1440700.1	Plasmodium yoelii yoelii 17X	Py17X_14_v3:1,567,784..1,571,533(-)	DNA gyrase subunit A, putative	1
PY17X_1442200	PY17X_1442200.1	Plasmodium yoelii yoelii 17X	Py17X_14_v3:1,635,117..1,636,070(+)	conserved protein, unknown function	1
PY17X_0108700	PY17X_0108700.1	Plasmodium yoelii yoelii 17X	Py17X_01_v3:421,618..422,579(-)	proteasome subunit alpha type-2, putative	1
PY17X_0828100	PY17X_0828100.1	Plasmodium yoelii yoelii 17X	Py17X_08_v3:1,102,431..1,103,956(-)	polyadenylate-binding protein 2	1
PY17X_0905900	PY17X_0905900.1	Plasmodium yoelii yoelii 17X	Py17X_09_v3:345,194..346,303(-)	SUMO-activating enzyme subunit 1, putative	1
PY17X_1244900	PY17X_1244900.1	Plasmodium yoelii yoelii 17X	Py17X_12_v3:1,801,426..1,802,478(+)	transmembrane emp24 domain-containing protein, putative	1
PY17X_1308000	PY17X_1308000.1	Plasmodium yoelii yoelii 17X	Py17X_13_v3:585,076..592,612(+)	stromal-processing peptidase, putative	1
PY17X_1359500	PY17X_1359500.1	Plasmodium yoelii yoelii 17X	Py17X_13_v3:2,454,139..2,455,447(-)	ras-related protein Rab-11B, putative	1
PY17X_1403500	PY17X_1403500.1	Plasmodium yoelii yoelii 17X	Py17X_14_v3:229,770..230,708(-)	LisH domain-containing protein, putative	1
PY17X_1416800	PY17X_1416800.1	Plasmodium yoelii yoelii 17X	Py17X_14_v3:721,317..724,316(+)	choline-phosphate cytidylyltransferase, putative	1
PY17X_0107100	PY17X_0107100.1	Plasmodium yoelii yoelii 17X	Py17X_01_v3:367,614..370,430(+)	translation initiation factor IF-2, putative	1
PY17X_0203200	PY17X_0203200.1	Plasmodium yoelii yoelii 17X	Py17X_02_v3:220,615..222,600(+)	TatD-like deoxyribonuclease, putative	1
PY17X_0403300	PY17X_0403300.1	Plasmodium yoelii yoelii 17X	Py17X_04_v3:234,693..238,622(+)	serine/threonine protein kinase, putative	1
PY17X_1015900	PY17X_1015900.1	Plasmodium yoelii yoelii 17X	Py17X_10_v3:750,197..756,667(+)	acid phosphatase, putative	1
PY17X_1231300	PY17X_1231300.1	Plasmodium yoelii yoelii 17X	Py17X_12_v3:1,267,416..1,270,044(-)	cyclin-like protein, putative	1
PY17X_0105500	PY17X_0105500.1	Plasmodium yoelii yoelii 17X	Py17X_01_v3:303,476..304,886(-)	acylphosphatase, putative	1
PY17X_1141100	PY17X_1141100.1	Plasmodium yoelii yoelii 17X	Py17X_11_v3:1,684,369..1,686,369(+)	protein AMR1, putative	1
PY17X_1144200	PY17X_1144200.1	Plasmodium yoelii yoelii 17X	Py17X_11_v3:1,798,330..1,799,405(-)	suppressor of kinetochore protein 1, putative	1
PY17X_1217500	PY17X_1217500.1	Plasmodium yoelii yoelii 17X	Py17X_12_v3:734,960..736,520(+)	enolase	1
PY17X_1242900	PY17X_1242900.1	Plasmodium yoelii yoelii 17X	Py17X_12_v3:1,733,574..1,736,183(+)	S-adenosyl-L-methionine-dependent tRNA 4-demethylwyosine synthase, putative	1
PY17X_1403600	PY17X_1403600.1	Plasmodium yoelii yoelii 17X	Py17X_14_v3:232,824..238,091(-)	sodium/hydrogen exchanger, putative	1
PY17X_0517600	PY17X_0517600.1	Plasmodium yoelii yoelii 17X	Py17X_05_v3:791,491..792,948(-)	conserved Plasmodium protein, unknown function	1
PY17X_0713800	PY17X_0713800.1	Plasmodium yoelii yoelii 17X	Py17X_07_v3:693,181..695,184(+)	conserved protein, unknown function	1
PY17X_0943300	PY17X_0943300.1	Plasmodium yoelii yoelii 17X	Py17X_09_v3:1,706,776..1,708,179(-)	ribosomal protein S15, apicoplast, putative	1
PY17X_1131400	PY17X_1131400.1	Plasmodium yoelii yoelii 17X	Py17X_11_v3:1,318,588..1,321,434(+)	Ran-binding protein, putative	1
PY17X_1137600	PY17X_1137600.1	Plasmodium yoelii yoelii 17X	Py17X_11_v3:1,542,957..1,548,269(+)	conserved Plasmodium protein, unknown function	1
PY17X_1145400	PY17X_1145400.1	Plasmodium yoelii yoelii 17X	Py17X_11_v3:1,832,306..1,834,360(-)	ABC transporter E family member 1, putative	1
PY17X_1216800	PY17X_1216800.1	Plasmodium yoelii yoelii 17X	Py17X_12_v3:715,110..717,769(-)	cysteine--tRNA ligase, putative	1
PY17X_1339900	PY17X_1339900.1	Plasmodium yoelii yoelii 17X	Py17X_13_v3:1,789,251..1,790,424(+)	pre-mRNA-splicing factor ISY1, putative	1
PY17X_1436500	PY17X_1436500.1	Plasmodium yoelii yoelii 17X	Py17X_14_v3:1,392,715..1,396,778(-)	dynamin-like protein, putative	1
PY17X_0521100	PY17X_0521100.1	Plasmodium yoelii yoelii 17X	Py17X_05_v3:906,002..908,206(-)	pyruvate kinase 2, putative	1
PY17X_0624900	PY17X_0624900.1	Plasmodium yoelii yoelii 17X	Py17X_06_v3:1,039,967..1,050,137(-)	bromodomain protein 6, putative	1
PY17X_0805900	PY17X_0805900.1	Plasmodium yoelii yoelii 17X	Py17X_08_v3:299,115..306,703(-)	inositol-phosphate phosphatase, putative	1
PY17X_1011900	PY17X_1011900.1	Plasmodium yoelii yoelii 17X	Py17X_10_v3:574,162..596,004(+)	dynein-related AAA-type ATPase, putative	1
PY17X_1106500	PY17X_1106500.1	Plasmodium yoelii yoelii 17X	Py17X_11_v3:381,584..382,116(-)	small ubiquitin-related modifier, putative	1
PY17X_1110100	PY17X_1110100.1	Plasmodium yoelii yoelii 17X	Py17X_11_v3:508,237..516,353(-)	RNA polymerase I, putative	1
PY17X_1139200	PY17X_1139200.1	Plasmodium yoelii yoelii 17X	Py17X_11_v3:1,609,445..1,617,565(+)	glideosome-associated connector, putative	1
PY17X_1328200	PY17X_1328200.1	Plasmodium yoelii yoelii 17X	Py17X_13_v3:1,345,371..1,346,507(-)	60S ribosomal protein L27, putative	1
PY17X_1410000	PY17X_1410000.1	Plasmodium yoelii yoelii 17X	Py17X_14_v3:489,502..493,923(+)	vacuolar protein sorting-associated protein 18, putative	1
PY17X_0524900	PY17X_0524900.1	Plasmodium yoelii yoelii 17X	Py17X_05_v3:1,060,247..1,060,814(-)	AP-4 complex subunit sigma, putative	1
PY17X_0525300	PY17X_0525300.1	Plasmodium yoelii yoelii 17X	Py17X_05_v3:1,068,147..1,069,391(+)	glideosome associated protein with multiple membrane spans 2, putative	1
PY17X_0607100	PY17X_0607100.1	Plasmodium yoelii yoelii 17X	Py17X_06_v3:376,419..380,009(-)	conserved protein, unknown function	1
PY17X_1112700	PY17X_1112700.1	Plasmodium yoelii yoelii 17X	Py17X_11_v3:634,752..635,916(+)	prefoldin subunit 6, putative	1
PY17X_1248900	PY17X_1248900.1	Plasmodium yoelii yoelii 17X	Py17X_12_v3:1,932,982..1,934,961(+)	SURF1 domain-containing protein, putative	1
PY17X_0510400	PY17X_0510400.1	Plasmodium yoelii yoelii 17X	Py17X_05_v3:555,166..557,439(+)	glutamine--fructose-6-phosphate aminotransferase [isomerizing], putative	1
PY17X_0930100	PY17X_0930100.1	Plasmodium yoelii yoelii 17X	Py17X_09_v3:1,250,275..1,250,922(-)	phosphoglycerate mutase, putative	1
PY17X_1222500	PY17X_1222500.1	Plasmodium yoelii yoelii 17X	Py17X_12_v3:935,068..937,587(+)	heat shock protein 110, putative	1
PY17X_1328300	PY17X_1328300.1	Plasmodium yoelii yoelii 17X	Py17X_13_v3:1,347,777..1,349,618(-)	snRNA-activating protein complex subunit 3, putative	1
PY17X_0410200	PY17X_0410200.1	Plasmodium yoelii yoelii 17X	Py17X_04_v3:489,885..490,220(+)	60S acidic ribosomal protein P2, putative	1
PY17X_1112900	PY17X_1112900.1	Plasmodium yoelii yoelii 17X	Py17X_11_v3:637,340..639,238(-)	glutathione synthetase	1
PY17X_1124000	PY17X_1124000.1	Plasmodium yoelii yoelii 17X	Py17X_11_v3:1,009,616..1,012,507(-)	ATP-dependent RNA helicase SUV3, putative	1
PY17X_1130500	PY17X_1130500.1	Plasmodium yoelii yoelii 17X	Py17X_11_v3:1,275,791..1,276,934(+)	secreted ookinete protein, putative	1
PY17X_1145600	PY17X_1145600.1	Plasmodium yoelii yoelii 17X	Py17X_11_v3:1,838,148..1,839,971(-)	ribosomal protein L1, putative	1
PY17X_1223300	PY17X_1223300.1	Plasmodium yoelii yoelii 17X	Py17X_12_v3:965,796..969,495(-)	ribonucleases P/MRP protein subunit POP1, putative	1
PY17X_1245300	PY17X_1245300.1	Plasmodium yoelii yoelii 17X	Py17X_12_v3:1,813,558..1,815,507(-)	methionine aminopeptidase 1a, putative	1
PY17X_1338500	PY17X_1338500.1	Plasmodium yoelii yoelii 17X	Py17X_13_v3:1,740,710..1,741,899(-)	RAP protein, putative	1
PY17X_1345400	PY17X_1345400.1	Plasmodium yoelii yoelii 17X	Py17X_13_v3:1,987,729..1,988,330(+)	mitochondrial fission 1 protein, putative	1
PY17X_0106100	PY17X_0106100.1	Plasmodium yoelii yoelii 17X	Py17X_01_v3:320,920..326,592(-)	DNA repair protein RAD50, putative	1
PY17X_1030600	PY17X_1030600.1	Plasmodium yoelii yoelii 17X	Py17X_10_v3:1,278,645..1,285,447(+)	atypical protein kinase, ABC-1 family, putative	1
PY17X_1120800	PY17X_1120800.1	Plasmodium yoelii yoelii 17X	Py17X_11_v3:908,638..910,428(+)	cleavage stimulation factor subunit 1, putative	1
PY17X_1122100	PY17X_1122100.1	Plasmodium yoelii yoelii 17X	Py17X_11_v3:943,560..944,346(+)	nascent polypeptide-associated complex subunit alpha, putative	1
PY17X_1131500	PY17X_1131500.1	Plasmodium yoelii yoelii 17X	Py17X_11_v3:1,322,383..1,323,366(+)	RNA polymerase II transcription factor B subunit 4, putative	1
PY17X_0716100	PY17X_0716100.1	Plasmodium yoelii yoelii 17X	Py17X_07_v3:752,511..755,501(-)	ubiquitin carboxyl-terminal hydrolase 13, putative	1
PY17X_0817600	PY17X_0817600.1	Plasmodium yoelii yoelii 17X	Py17X_08_v3:739,526..741,588(-)	conserved protein, unknown function	1
PY17X_1109400	PY17X_1109400.1	Plasmodium yoelii yoelii 17X	Py17X_11_v3:477,843..481,988(+)	pre-mRNA-processing ATP-dependent RNA helicase PRP5, putative	1
PY17X_1137100	PY17X_1137100.1	Plasmodium yoelii yoelii 17X	Py17X_11_v3:1,518,799..1,521,876(+)	exosome complex exonuclease RRP44, putative	1
PY17X_1221600	PY17X_1221600.1	Plasmodium yoelii yoelii 17X	Py17X_12_v3:902,053..903,615(-)	protein transport protein SEC22, putative	1
PY17X_1312200	PY17X_1312200.1	Plasmodium yoelii yoelii 17X	Py17X_13_v3:765,891..770,467(-)	eukaryotic translation initiation factor 2-alpha kinase 1, putative	1
PY17X_0206300	PY17X_0206300.1	Plasmodium yoelii yoelii 17X	Py17X_02_v3:307,180..309,083(+)	DnaJ domain-containing protein, putative	1
PY17X_0307000	PY17X_0307000.1	Plasmodium yoelii yoelii 17X	Py17X_03_v3:280,408..281,247(+)	2C-methyl-D-erythritol 2,4-cyclodiphosphate synthase, putative	1
PY17X_0506200	PY17X_0506200.1	Plasmodium yoelii yoelii 17X	Py17X_05_v3:367,096..368,206(-)	ADP-ribosylation factor 1, putative	1
PY17X_0705100	PY17X_0705100.1	Plasmodium yoelii yoelii 17X	Py17X_07_v3:394,298..395,458(-)	PH-like domain-containing protein, putative	1
PY17X_0710300	PY17X_0710300.1	Plasmodium yoelii yoelii 17X	Py17X_07_v3:554,106..557,384(-)	2-oxoglutarate dehydrogenase E1 component, putative	1
PY17X_0908700	PY17X_0908700.1	Plasmodium yoelii yoelii 17X	Py17X_09_v3:433,485..434,836(-)	OTU domain-containing protein, putative	1
PY17X_0908800	PY17X_0908800.1	Plasmodium yoelii yoelii 17X	Py17X_09_v3:435,559..436,329(+)	dolichol-phosphate mannosyltransferase, putative	1
PY17X_0926500	PY17X_0926500.1	Plasmodium yoelii yoelii 17X	Py17X_09_v3:1,088,291..1,091,998(-)	structural maintenance of chromosomes protein 5, putative	1
PY17X_1236800	PY17X_1236800.1	Plasmodium yoelii yoelii 17X	Py17X_12_v3:1,494,061..1,497,531(+)	WD repeat-containing protein 26, putative	1
PY17X_1247400	PY17X_1247400.1	Plasmodium yoelii yoelii 17X	Py17X_12_v3:1,873,153..1,874,365(+)	cell cycle regulator protein, putative	1
PY17X_1248000	PY17X_1248000.1	Plasmodium yoelii yoelii 17X	Py17X_12_v3:1,894,172..1,894,990(+)	SNARE protein, putative	1
PY17X_1436600	PY17X_1436600.1	Plasmodium yoelii yoelii 17X	Py17X_14_v3:1,398,351..1,401,198(-)	arginine--tRNA ligase, putative	1
PY17X_0222101	PY17X_0222101.1	Plasmodium yoelii yoelii 17X	Py17X_02_v3:937,604..938,645(+)	PIR protein	1
PY17X_0715800	PY17X_0715800.1	Plasmodium yoelii yoelii 17X	Py17X_07_v3:746,186..747,740(-)	26S protease regulatory subunit 6B, putative	1
PY17X_0819400	PY17X_0819400.1	Plasmodium yoelii yoelii 17X	Py17X_08_v3:797,037..798,094(-)	SUMO-conjugating enzyme UBC9, putative	1
PY17X_0909200	PY17X_0909200.1	Plasmodium yoelii yoelii 17X	Py17X_09_v3:446,477..447,038(+)	ATP synthase-associated protein, putative	1
PY17X_1038700	PY17X_1038700.1	Plasmodium yoelii yoelii 17X	Py17X_10_v3:1,610,286..1,613,366(-)	RNA-binding protein, putative	1
PY17X_1113000	PY17X_1113000.1	Plasmodium yoelii yoelii 17X	Py17X_11_v3:640,492..641,274(-)	CDK-activating kinase assembly factor MAT1, putative	1
PY17X_1141200	PY17X_1141200.1	Plasmodium yoelii yoelii 17X	Py17X_11_v3:1,687,497..1,690,737(+)	nuclear fusion protein, putative	1
PY17X_1224300	PY17X_1224300.1	Plasmodium yoelii yoelii 17X	Py17X_12_v3:1,013,279..1,014,592(-)	conserved protein, unknown function	1
PY17X_1344100	PY17X_1344100.1	Plasmodium yoelii yoelii 17X	Py17X_13_v3:1,927,677..1,929,251(-)	micro-fibrillar-associated protein, putative	1
PY17X_1439900	PY17X_1439900.1	Plasmodium yoelii yoelii 17X	Py17X_14_v3:1,529,714..1,531,847(-)	diphthine--ammonia ligase, putative	1
PY17X_1455600	PY17X_1455600.1	Plasmodium yoelii yoelii 17X	Py17X_14_v3:2,182,074..2,183,588(-)	sphingomyelin phosphodiesterase, putative	1
PY17X_0108500	PY17X_0108500.1	Plasmodium yoelii yoelii 17X	Py17X_01_v3:418,267..419,613(+)	sorting assembly machinery 50 kDa subunit, putative	1
PY17X_0517300	PY17X_0517300.1	Plasmodium yoelii yoelii 17X	Py17X_05_v3:783,277..785,357(-)	phosphatidylinositol N-acetylglucosaminyltransferase subunit A, putative	1
PY17X_0938100	PY17X_0938100.1	Plasmodium yoelii yoelii 17X	Py17X_09_v3:1,531,923..1,532,667(+)	acylphosphatase, putative	1
PY17X_0938700	PY17X_0938700.1	Plasmodium yoelii yoelii 17X	Py17X_09_v3:1,544,510..1,546,063(+)	ES2 protein, putative	1
PY17X_1110200	PY17X_1110200.1	Plasmodium yoelii yoelii 17X	Py17X_11_v3:518,999..520,012(+)	ERCC4 domain-containing protein, putative	1
PY17X_1446200	PY17X_1446200.1	Plasmodium yoelii yoelii 17X	Py17X_14_v3:1,808,055..1,813,159(+)	conserved protein, unknown function	1
PY17X_0518400	PY17X_0518400.1	Plasmodium yoelii yoelii 17X	Py17X_05_v3:818,072..820,138(+)	WD repeat-containing protein 70, putative	1
PY17X_0709400	PY17X_0709400.1	Plasmodium yoelii yoelii 17X	Py17X_07_v3:521,819..523,588(-)	polyribonucleotide 5'-hydroxyl-kinase Clp1, putative	1
PY17X_0715400	PY17X_0715400.1	Plasmodium yoelii yoelii 17X	Py17X_07_v3:737,056..739,218(+)	eukaryotic translation initiation factor 3 subunit G, putative	1
PY17X_1004700	PY17X_1004700.1	Plasmodium yoelii yoelii 17X	Py17X_10_v3:317,481..319,500(+)	TMEM33 domain-containing protein, putative	1
PY17X_0411100	PY17X_0411100.1	Plasmodium yoelii yoelii 17X	Py17X_04_v3:530,010..531,151(-)	eukaryotic translation initiation factor 3 subunit K, putative	1
PY17X_0418200	PY17X_0418200.1	Plasmodium yoelii yoelii 17X	Py17X_04_v3:762,812..767,455(-)	conserved Plasmodium protein, unknown function	1
PY17X_1214300	PY17X_1214300.1	Plasmodium yoelii yoelii 17X	Py17X_12_v3:597,207..601,290(+)	NLI interacting factor-like phosphatase, putative	1
PY17X_1317800	PY17X_1317800.1	Plasmodium yoelii yoelii 17X	Py17X_13_v3:957,218..959,500(+)	NADPH--cytochrome P450 reductase, putative	1
PY17X_1330100	PY17X_1330100.1	Plasmodium yoelii yoelii 17X	Py17X_13_v3:1,402,021..1,403,507(-)	cytochrome c1, heme protein, mitochondrial, putative	1
PY17X_1420800	PY17X_1420800.1	Plasmodium yoelii yoelii 17X	Py17X_14_v3:870,758..872,343(+)	dihydrolipoyllysine-residue succinyltransferase component of 2-oxoglutarate dehydrogenase complex, putative	1
PY17X_1449900	PY17X_1449900.1	Plasmodium yoelii yoelii 17X	Py17X_14_v3:1,955,522..1,960,108(+)	Nd9 protein, putative	1
PY17X_1013500	PY17X_1013500.1	Plasmodium yoelii yoelii 17X	Py17X_10_v3:672,119..672,881(+)	SF-assemblin, putative	1
PY17X_1110900	PY17X_1110900.1	Plasmodium yoelii yoelii 17X	Py17X_11_v3:550,869..553,166(+)	peptidyl-prolyl cis-trans isomerase, putative	1
PY17X_1248800	PY17X_1248800.1	Plasmodium yoelii yoelii 17X	Py17X_12_v3:1,923,429..1,931,189(-)	formin 1, putative	1
PY17X_1409800	PY17X_1409800.1	Plasmodium yoelii yoelii 17X	Py17X_14_v3:485,870..486,493(-)	H/ACA ribonucleoprotein complex subunit 1, putative	1
PY17X_0211600	PY17X_0211600.1	Plasmodium yoelii yoelii 17X	Py17X_02_v3:508,628..510,673(+)	aspartate--tRNA ligase, putative	1
PY17X_0512900	PY17X_0512900.1	Plasmodium yoelii yoelii 17X	Py17X_05_v3:644,999..646,166(-)	centrin-3, putative	1
PY17X_0616600	PY17X_0616600.1	Plasmodium yoelii yoelii 17X	Py17X_06_v3:742,170..743,708(+)	PDCD2 domain-containing protein, putative	1
PY17X_0717200	PY17X_0717200.1	Plasmodium yoelii yoelii 17X	Py17X_07_v3:792,112..793,254(-)	ATPase GET3, putative	1
PY17X_1015000	PY17X_1015000.1	Plasmodium yoelii yoelii 17X	Py17X_10_v3:728,791..731,195(-)	large subunit GTPase 1, putative	1
PY17X_1146000	PY17X_1146000.1	Plasmodium yoelii yoelii 17X	Py17X_11_v3:1,848,649..1,853,142(-)	DNA repair endonuclease XPF, putative	1
PY17X_1240200	PY17X_1240200.1	Plasmodium yoelii yoelii 17X	Py17X_12_v3:1,615,120..1,615,828(+)	transcription initiation factor TFIID subunit 10, putative	1
PY17X_1405400	PY17X_1405400.1	Plasmodium yoelii yoelii 17X	Py17X_14_v3:322,268..323,260(+)	AP2 domain transcription factor, putative	1
PY17X_1444500	PY17X_1444500.1	Plasmodium yoelii yoelii 17X	Py17X_14_v3:1,714,844..1,720,759(+)	potassium channel K1, putative	1
PY17X_1457700	PY17X_1457700.1	Plasmodium yoelii yoelii 17X	Py17X_14_v3:2,286,903..2,289,506(-)	ATP-dependent RNA helicase DBP9, putative	1
PY17X_0204300	PY17X_0204300.1	Plasmodium yoelii yoelii 17X	Py17X_02_v3:249,493..250,842(-)	transcription initiation factor TFIIB, putative	1
PY17X_0205300	PY17X_0205300.1	Plasmodium yoelii yoelii 17X	Py17X_02_v3:283,313..284,091(+)	rRNA biogenesis protein RRP36, putative	1
PY17X_0209400	PY17X_0209400.1	Plasmodium yoelii yoelii 17X	Py17X_02_v3:423,354..424,144(+)	cyclase-associated protein, putative	1
PY17X_0719600	PY17X_0719600.1	Plasmodium yoelii yoelii 17X	Py17X_07_v3:882,587..884,858(-)	memo-like protein	1
PY17X_0916700	PY17X_0916700.1	Plasmodium yoelii yoelii 17X	Py17X_09_v3:773,962..778,088(+)	conserved Plasmodium protein, unknown function	1
PY17X_1016400	PY17X_1016400.1	Plasmodium yoelii yoelii 17X	Py17X_10_v3:771,381..775,672(-)	coatomer subunit beta, putative	1
PY17X_1039400	PY17X_1039400.1	Plasmodium yoelii yoelii 17X	Py17X_10_v3:1,635,770..1,636,737(-)	trafficking protein particle complex subunit 1, putative	1
PY17X_1217400	PY17X_1217400.1	Plasmodium yoelii yoelii 17X	Py17X_12_v3:731,464..732,999(+)	ribonucleoside-diphosphate reductase small chain, putative	1
PY17X_1226400	PY17X_1226400.1	Plasmodium yoelii yoelii 17X	Py17X_12_v3:1,077,517..1,079,009(-)	coenzyme Q-binding protein COQ10 homolog, mitochondrial, putative	1
PY17X_1231100	PY17X_1231100.1	Plasmodium yoelii yoelii 17X	Py17X_12_v3:1,255,244..1,261,115(-)	adenylyl cyclase beta, putative	1
PY17X_1232600	PY17X_1232600.1	Plasmodium yoelii yoelii 17X	Py17X_12_v3:1,339,640..1,340,443(+)	pre-mRNA-splicing factor CWF7, putative	1
PY17X_1318900	PY17X_1318900.1	Plasmodium yoelii yoelii 17X	Py17X_13_v3:1,004,183..1,007,662(+)	transcriptional regulatory protein sir2b	1
PY17X_1357600	PY17X_1357600.1	Plasmodium yoelii yoelii 17X	Py17X_13_v3:2,397,174..2,399,072(-)	conserved protein, unknown function	1
PY17X_0315000	PY17X_0315000.1	Plasmodium yoelii yoelii 17X	Py17X_03_v3:573,896..574,219(+)	40S ribosomal protein S26, putative	1
PY17X_0520500	PY17X_0520500.1	Plasmodium yoelii yoelii 17X	Py17X_05_v3:883,793..885,793(+)	conserved Plasmodium protein, unknown function	1
PY17X_0616100	PY17X_0616100.1	Plasmodium yoelii yoelii 17X	Py17X_06_v3:728,060..729,085(-)	ribosomal protein S12, mitochondrial, putative	1
PY17X_0622700	PY17X_0622700.1	Plasmodium yoelii yoelii 17X	Py17X_06_v3:966,574..967,668(-)	pre-mRNA-splicing factor CWC15, putative	1
PY17X_0702800	PY17X_0702800.1	Plasmodium yoelii yoelii 17X	Py17X_07_v3:290,374..294,267(-)	leucine--tRNA ligase, putative	1
PY17X_1340100	PY17X_1340100.1	Plasmodium yoelii yoelii 17X	Py17X_13_v3:1,793,344..1,798,573(+)	histone deacetylase, putative	1
PY17X_1358900	PY17X_1358900.1	Plasmodium yoelii yoelii 17X	Py17X_13_v3:2,438,368..2,439,213(-)	exosome complex component RRP42, putative	1
PY17X_1368800	PY17X_1368800.1	Plasmodium yoelii yoelii 17X	Py17X_13_v3:2,812,074..2,813,108(+)	conserved protein, unknown function	1
PY17X_1407300	PY17X_1407300.1	Plasmodium yoelii yoelii 17X	Py17X_14_v3:385,468..388,119(+)	U3 small nucleolar RNA-associated protein 6, putative	1
PY17X_0722000	PY17X_0722000.1	Plasmodium yoelii yoelii 17X	Py17X_07_v3:975,622..990,219(+)	phosphatidylinositol 4-kinase, putative	1
PY17X_0911500	PY17X_0911500.1	Plasmodium yoelii yoelii 17X	Py17X_09_v3:564,800..566,656(+)	beta-catenin-like protein 1, putative	1
PY17X_0915200	PY17X_0915200.1	Plasmodium yoelii yoelii 17X	Py17X_09_v3:709,340..710,824(-)	coatomer subunit delta, putative	1
PY17X_1025900	PY17X_1025900.1	Plasmodium yoelii yoelii 17X	Py17X_10_v3:1,084,325..1,086,500(+)	thioredoxin-like protein, putative	1
PY17X_1032600	PY17X_1032600.1	Plasmodium yoelii yoelii 17X	Py17X_10_v3:1,350,333..1,359,278(+)	conserved Plasmodium protein, unknown function	1
PY17X_1124900	PY17X_1124900.1	Plasmodium yoelii yoelii 17X	Py17X_11_v3:1,044,385..1,052,197(+)	ISWI chromatin-remodeling complex ATPase, putative	1
PY17X_1132000	PY17X_1132000.1	Plasmodium yoelii yoelii 17X	Py17X_11_v3:1,333,593..1,335,143(-)	conserved Plasmodium protein, unknown function	1
PY17X_1304900	PY17X_1304900.1	Plasmodium yoelii yoelii 17X	Py17X_13_v3:439,696..440,709(-)	trailer hitch homolog, putative	1
PY17X_1467700	PY17X_1467700.1	Plasmodium yoelii yoelii 17X	Py17X_14_v3:2,605,802..2,609,036(+)	fam-c protein	1
PY17X_0419500	PY17X_0419500.1	Plasmodium yoelii yoelii 17X	Py17X_04_v3:843,952..844,632(+)	bacterial histone-like protein, putative	1
PY17X_0941500	PY17X_0941500.1	Plasmodium yoelii yoelii 17X	Py17X_09_v3:1,622,123..1,627,270(+)	mechanosensitive ion channel protein, putative	1
PY17X_1315600	PY17X_1315600.1	Plasmodium yoelii yoelii 17X	Py17X_13_v3:881,087..884,768(-)	U3 small nucleolar RNA-associated protein 12, putative	1
PY17X_1343000	PY17X_1343000.1	Plasmodium yoelii yoelii 17X	Py17X_13_v3:1,893,764..1,894,954(-)	60S ribosomal protein L6, putative	1
PY17X_1448100	PY17X_1448100.1	Plasmodium yoelii yoelii 17X	Py17X_14_v3:1,882,861..1,885,281(+)	serine/threonine protein kinase RIO1, putative	1
PY17X_1465700	PY17X_1465700.1	Plasmodium yoelii yoelii 17X	Py17X_14_v3:2,538,311..2,541,919(+)	CSC1-like protein, putative	1
PY17X_1467200	PY17X_1467200.1	Plasmodium yoelii yoelii 17X	Py17X_14_v3:2,583,800..2,585,824(-)	tryptophan--tRNA ligase, putative	1
PY17X_0204500	PY17X_0204500.1	Plasmodium yoelii yoelii 17X	Py17X_02_v3:256,905..261,535(-)	phosphatidylinositol-4-phosphate 5-kinase, putative	1
PY17X_0210200	PY17X_0210200.1	Plasmodium yoelii yoelii 17X	Py17X_02_v3:444,848..454,207(-)	ubiquitin carboxyl-terminal hydrolase 1, putative	1
PY17X_0406000	PY17X_0406000.1	Plasmodium yoelii yoelii 17X	Py17X_04_v3:348,175..350,820(-)	transporter, putative	1
PY17X_0416900	PY17X_0416900.1	Plasmodium yoelii yoelii 17X	Py17X_04_v3:719,726..721,075(+)	inorganic pyrophosphatase, putative	1
PY17X_1008800	PY17X_1008800.1	Plasmodium yoelii yoelii 17X	Py17X_10_v3:463,923..465,500(+)	zinc finger protein, putative	1
PY17X_1245000	PY17X_1245000.1	Plasmodium yoelii yoelii 17X	Py17X_12_v3:1,802,866..1,805,859(-)	DNA replication licensing factor MCM3, putative	1
PY17X_1342800	PY17X_1342800.1	Plasmodium yoelii yoelii 17X	Py17X_13_v3:1,889,567..1,891,924(+)	conserved protein, unknown function	1
PY17X_1472201	PY17X_1472201.1	Plasmodium yoelii yoelii 17X	Py17X_14_v3:2,793,603..2,794,734(+)	PIR protein	1
PY17X_0205150	PY17X_0205150.1	Plasmodium yoelii yoelii 17X	Py17X_02_v3:276,217..279,724(-)	phosphatidate cytidylyltransferase, putative	1
PY17X_0713900	PY17X_0713900.1	Plasmodium yoelii yoelii 17X	Py17X_07_v3:695,825..698,089(-)	tRNA modification GTPase, putative	1
PY17X_0813800	PY17X_0813800.1	Plasmodium yoelii yoelii 17X	Py17X_08_v3:600,060..601,271(-)	apoptosis-related protein, putative	1
PY17X_1106300	PY17X_1106300.1	Plasmodium yoelii yoelii 17X	Py17X_11_v3:375,304..376,149(+)	BCNT domain-containing protein, putative	1
PY17X_1110500	PY17X_1110500.1	Plasmodium yoelii yoelii 17X	Py17X_11_v3:527,346..532,728(+)	phosphatidylinositol 4-kinase beta, putative	1
PY17X_1136500	PY17X_1136500.1	Plasmodium yoelii yoelii 17X	Py17X_11_v3:1,492,876..1,493,337(-)	YOP1-like protein, putative	1
PY17X_1145900	PY17X_1145900.1	Plasmodium yoelii yoelii 17X	Py17X_11_v3:1,845,767..1,847,260(-)	mitochondrial carrier protein, putative	1
PY17X_1215900	PY17X_1215900.1	Plasmodium yoelii yoelii 17X	Py17X_12_v3:669,513..675,857(+)	SPRY domain-containing protein, putative	1
PY17X_1331300	PY17X_1331300.1	Plasmodium yoelii yoelii 17X	Py17X_13_v3:1,450,479..1,450,967(-)	cyclin, putative, fragment	1
PY17X_1344400	PY17X_1344400.1	Plasmodium yoelii yoelii 17X	Py17X_13_v3:1,946,657..1,951,059(-)	DEAD box helicase, putative	1
PY17X_1365700	PY17X_1365700.1	Plasmodium yoelii yoelii 17X	Py17X_13_v3:2,697,109..2,699,142(+)	DNA topoisomerase 3, putative	1

## Sheet: Biological Process
ID	Name	Bgd count	Result count	Result gene list	Pct of bgd	Fold enrichment	Odds ratio	P-value	Benjamini	Bonferroni
GO:0048015	phosphatidylinositol-mediated signaling	3	3	PY17X_0722000,PY17X_1110500,PY17X_1116100,	100	11.66	inf	0.000626858	0.0152635	0.357309	TRUE
GO:0048017	inositol lipid-mediated signaling	3	3	PY17X_0722000,PY17X_1110500,PY17X_1116100,	100	11.66	inf	0.000626858	0.0152635	0.357309	TRUE
GO:0046854	phosphatidylinositol phosphate biosynthetic process	3	3	PY17X_0722000,PY17X_1110500,PY17X_1116100,	100	11.66	inf	0.000626858	0.0152635	0.357309	TRUE
GO:0030490	maturation of SSU-rRNA	2	2	PY17X_0506800,PY17X_1407300,	100	11.66	inf	0.0073416	0.073416	1	FALSE
GO:0070897	transcription preinitiation complex assembly	2	2	PY17X_0204300,PY17X_1316800,	100	11.66	inf	0.0073416	0.073416	1	FALSE
GO:0070940	dephosphorylation of RNA polymerase II C-terminal domain	2	2	PY17X_1133500,PY17X_1214300,	100	11.66	inf	0.0073416	0.073416	1	FALSE
GO:0016578	histone deubiquitination	2	2	PY17X_0210200,PY17X_1030400,	100	11.66	inf	0.0073416	0.073416	1	FALSE
GO:0000266	mitochondrial fission	2	2	PY17X_1345400,PY17X_1436500,	100	11.66	inf	0.0073416	0.073416	1	FALSE
GO:0000381	regulation of alternative mRNA splicing, via spliceosome	3	2	PY17X_0923600,PY17X_1448000,	66.7	7.77	21.42	0.0207711	0.133028	1	FALSE
GO:0034661	ncRNA catabolic process	3	2	PY17X_1137100,PY17X_1358900,	66.7	7.77	21.42	0.0207711	0.133028	1	FALSE
GO:0006047	UDP-N-acetylglucosamine metabolic process	3	2	PY17X_0919900,PY17X_1129100,	66.7	7.77	21.42	0.0207711	0.133028	1	FALSE
GO:0036260	RNA capping	3	2	PY17X_0604000,PY17X_0805400,	66.7	7.77	21.42	0.0207711	0.133028	1	FALSE
GO:0070084	protein initiator methionine removal	3	2	PY17X_1216900,PY17X_1245300,	66.7	7.77	21.42	0.0207711	0.133028	1	FALSE
GO:0046349	amino sugar biosynthetic process	3	2	PY17X_0919900,PY17X_1129100,	66.7	7.77	21.42	0.0207711	0.133028	1	FALSE
GO:0006048	UDP-N-acetylglucosamine biosynthetic process	3	2	PY17X_0919900,PY17X_1129100,	66.7	7.77	21.42	0.0207711	0.133028	1	FALSE
GO:0009452	7-methylguanosine RNA capping	3	2	PY17X_0604000,PY17X_0805400,	66.7	7.77	21.42	0.0207711	0.133028	1	FALSE
GO:0000393	spliceosomal conformational changes to generate catalytic conformation	3	2	PY17X_1339900,PY17X_1453000,	66.7	7.77	21.42	0.0207711	0.133028	1	FALSE
GO:0006040	amino sugar metabolic process	3	2	PY17X_0919900,PY17X_1129100,	66.7	7.77	21.42	0.0207711	0.133028	1	FALSE
GO:0001732	formation of cytoplasmic translation initiation complex	10	6	PY17X_0112000,PY17X_0411100,PY17X_0607300,PY17X_0617200,PY17X_0715400,PY17X_1246200,	60	6.99	16.22	5.98373e-05	0.00400202	0.0341073	TRUE
GO:0006122	mitochondrial electron transport, ubiquinol to cytochrome c	5	3	PY17X_1019200,PY17X_1122900,PY17X_1330100,	60	6.99	16.1	0.00549482	0.0661733	1	FALSE
GO:0042775	mitochondrial ATP synthesis coupled electron transport	5	3	PY17X_1019200,PY17X_1122900,PY17X_1330100,	60	6.99	16.1	0.00549482	0.0661733	1	FALSE
GO:0042773	ATP synthesis coupled electron transport	5	3	PY17X_1019200,PY17X_1122900,PY17X_1330100,	60	6.99	16.1	0.00549482	0.0661733	1	FALSE
GO:0006265	DNA topological change	5	3	PY17X_1111200,PY17X_1365700,PY17X_1440700,	60	6.99	16.1	0.00549482	0.0661733	1	FALSE
GO:0002183	cytoplasmic translational initiation	12	6	PY17X_0112000,PY17X_0411100,PY17X_0607300,PY17X_0617200,PY17X_0715400,PY17X_1246200,	50	5.83	10.81	0.000226727	0.0107695	0.129234	TRUE
GO:0007029	endoplasmic reticulum organization	4	2	PY17X_0417300,PY17X_0717200,	50	5.83	10.71	0.0391949	0.180083	1	FALSE
GO:0006904	vesicle docking involved in exocytosis	4	2	PY17X_0113600,PY17X_0839400,	50	5.83	10.71	0.0391949	0.180083	1	FALSE
GO:0006887	exocytosis	4	2	PY17X_0113600,PY17X_0839400,	50	5.83	10.71	0.0391949	0.180083	1	FALSE
GO:0048278	vesicle docking	4	2	PY17X_0113600,PY17X_0839400,	50	5.83	10.71	0.0391949	0.180083	1	FALSE
GO:0140029	exocytic process	4	2	PY17X_0113600,PY17X_0839400,	50	5.83	10.71	0.0391949	0.180083	1	FALSE
GO:0140056	organelle localization by membrane tethering	4	2	PY17X_0113600,PY17X_0839400,	50	5.83	10.71	0.0391949	0.180083	1	FALSE
GO:0022406	membrane docking	4	2	PY17X_0113600,PY17X_0839400,	50	5.83	10.71	0.0391949	0.180083	1	FALSE
GO:0048024	regulation of mRNA splicing, via spliceosome	4	2	PY17X_0923600,PY17X_1448000,	50	5.83	10.71	0.0391949	0.180083	1	FALSE
GO:0007076	mitotic chromosome condensation	4	2	PY17X_1041300,PY17X_1404100,	50	5.83	10.71	0.0391949	0.180083	1	FALSE
GO:0010256	endomembrane system organization	7	3	PY17X_0417300,PY17X_0717200,PY17X_1440600,	42.9	5	8.05	0.0168785	0.133028	1	FALSE
GO:0051640	organelle localization	7	3	PY17X_0113600,PY17X_0616500,PY17X_0839400,	42.9	5	8.05	0.0168785	0.133028	1	FALSE
GO:0098813	nuclear chromosome segregation	7	3	PY17X_0926500,PY17X_1041300,PY17X_1404100,	42.9	5	8.05	0.0168785	0.133028	1	FALSE
GO:0000819	sister chromatid segregation	7	3	PY17X_0926500,PY17X_1041300,PY17X_1404100,	42.9	5	8.05	0.0168785	0.133028	1	FALSE
GO:0006650	glycerophospholipid metabolic process	29	12	PY17X_0204500,PY17X_0404000,PY17X_0517300,PY17X_0710800,PY17X_0722000,PY17X_0805900,PY17X_1032600,PY17X_1110500,PY17X_1116100,PY17X_1119200,PY17X_1125000,PY17X_1416800,	41.4	4.82	7.73	1.81529e-06	0.000487748	0.00103471	TRUE
GO:0046488	phosphatidylinositol metabolic process	23	9	PY17X_0204500,PY17X_0517300,PY17X_0722000,PY17X_0805900,PY17X_1032600,PY17X_1110500,PY17X_1116100,PY17X_1119200,PY17X_1125000,	39.1	4.56	6.99	6.31898e-05	0.00400202	0.0360182	TRUE
GO:0046486	glycerolipid metabolic process	31	12	PY17X_0204500,PY17X_0404000,PY17X_0517300,PY17X_0710800,PY17X_0722000,PY17X_0805900,PY17X_1032600,PY17X_1110500,PY17X_1116100,PY17X_1119200,PY17X_1125000,PY17X_1416800,	38.7	4.51	6.91	4.20985e-06	0.000599904	0.00239962	TRUE
GO:0046474	glycerophospholipid biosynthetic process	21	8	PY17X_0517300,PY17X_0710800,PY17X_0722000,PY17X_1110500,PY17X_1116100,PY17X_1119200,PY17X_1125000,PY17X_1416800,	38.1	4.44	6.67	0.000204442	0.0105938	0.116532	TRUE
GO:0002181	cytoplasmic translation	16	6	PY17X_0112000,PY17X_0411100,PY17X_0607300,PY17X_0617200,PY17X_0715400,PY17X_1246200,	37.5	4.37	6.48	0.00145935	0.0286837	0.831827	TRUE
GO:0006119	oxidative phosphorylation	8	3	PY17X_1019200,PY17X_1122900,PY17X_1330100,	37.5	4.37	6.44	0.0253112	0.153483	1	FALSE
GO:0045017	glycerolipid biosynthetic process	22	8	PY17X_0517300,PY17X_0710800,PY17X_0722000,PY17X_1110500,PY17X_1116100,PY17X_1119200,PY17X_1125000,PY17X_1416800,	36.4	4.24	6.2	0.000297508	0.0130446	0.169579	TRUE
GO:0006661	phosphatidylinositol biosynthetic process	17	6	PY17X_0517300,PY17X_0722000,PY17X_1110500,PY17X_1116100,PY17X_1119200,PY17X_1125000,	35.3	4.11	5.89	0.00209438	0.0361756	1	TRUE
GO:0035556	intracellular signal transduction	17	6	PY17X_0722000,PY17X_0911700,PY17X_1110500,PY17X_1116100,PY17X_1215100,PY17X_1231100,	35.3	4.11	5.89	0.00209438	0.0361756	1	TRUE
GO:0006644	phospholipid metabolic process	39	13	PY17X_0204500,PY17X_0307000,PY17X_0404000,PY17X_0517300,PY17X_0710800,PY17X_0722000,PY17X_0805900,PY17X_1032600,PY17X_1110500,PY17X_1116100,PY17X_1119200,PY17X_1125000,PY17X_1416800,	33.3	3.89	5.48	1.14748e-05	0.0010901	0.00654063	TRUE
GO:0006401	RNA catabolic process	24	8	PY17X_0622300,PY17X_0943100,PY17X_1007500,PY17X_1108300,PY17X_1124000,PY17X_1137100,PY17X_1304900,PY17X_1358900,	33.3	3.89	5.42	0.000586947	0.0152635	0.33456	TRUE
GO:0006096	glycolytic process	13	4	PY17X_0521100,PY17X_0930100,PY17X_1217500,PY17X_1330200,	30.8	3.59	4.77	0.0204185	0.133028	1	FALSE
GO:0042274	ribosomal small subunit biogenesis	13	4	PY17X_0506800,PY17X_0709500,PY17X_0712200,PY17X_1407300,	30.8	3.59	4.77	0.0204185	0.133028	1	FALSE
GO:0046031	ADP metabolic process	13	4	PY17X_0521100,PY17X_0930100,PY17X_1217500,PY17X_1330200,	30.8	3.59	4.77	0.0204185	0.133028	1	FALSE
GO:0006757	ATP generation from ADP	13	4	PY17X_0521100,PY17X_0930100,PY17X_1217500,PY17X_1330200,	30.8	3.59	4.77	0.0204185	0.133028	1	FALSE
GO:0009135	purine nucleoside diphosphate metabolic process	13	4	PY17X_0521100,PY17X_0930100,PY17X_1217500,PY17X_1330200,	30.8	3.59	4.77	0.0204185	0.133028	1	FALSE
GO:0009179	purine ribonucleoside diphosphate metabolic process	13	4	PY17X_0521100,PY17X_0930100,PY17X_1217500,PY17X_1330200,	30.8	3.59	4.77	0.0204185	0.133028	1	FALSE
GO:0048285	organelle fission	13	4	PY17X_1041300,PY17X_1345400,PY17X_1404100,PY17X_1436500,	30.8	3.59	4.77	0.0204185	0.133028	1	FALSE
GO:0009185	ribonucleoside diphosphate metabolic process	13	4	PY17X_0521100,PY17X_0930100,PY17X_1217500,PY17X_1330200,	30.8	3.59	4.77	0.0204185	0.133028	1	FALSE
GO:0008654	phospholipid biosynthetic process	30	9	PY17X_0307000,PY17X_0517300,PY17X_0710800,PY17X_0722000,PY17X_1110500,PY17X_1116100,PY17X_1119200,PY17X_1125000,PY17X_1416800,	30	3.5	4.65	0.000642672	0.0152635	0.366323	TRUE
GO:0008299	isoprenoid biosynthetic process	10	3	PY17X_0207800,PY17X_0301300,PY17X_0307000,	30	3.5	4.59	0.0476913	0.204045	1	FALSE
GO:0043248	proteasome assembly	10	3	PY17X_0623800,PY17X_0715800,PY17X_1246000,	30	3.5	4.59	0.0476913	0.204045	1	FALSE
GO:0006357	regulation of transcription by RNA polymerase II	10	3	PY17X_1133500,PY17X_1214300,PY17X_1331800,	30	3.5	4.59	0.0476913	0.204045	1	FALSE
GO:0006090	pyruvate metabolic process	17	5	PY17X_0307000,PY17X_0521100,PY17X_0930100,PY17X_1217500,PY17X_1330200,	29.4	3.43	4.48	0.0117798	0.10581	1	FALSE
GO:0016579	protein deubiquitination	14	4	PY17X_0210200,PY17X_0212000,PY17X_0716100,PY17X_1030400,	28.6	3.33	4.3	0.0266959	0.156853	1	FALSE
GO:0016052	carbohydrate catabolic process	14	4	PY17X_0521100,PY17X_0930100,PY17X_1217500,PY17X_1330200,	28.6	3.33	4.3	0.0266959	0.156853	1	FALSE
GO:0006352	DNA-templated transcription, initiation	15	4	PY17X_0204300,PY17X_0833100,PY17X_0944400,PY17X_1316800,	26.7	3.11	3.9	0.0340049	0.178972	1	FALSE
GO:0006165	nucleoside diphosphate phosphorylation	15	4	PY17X_0521100,PY17X_0930100,PY17X_1217500,PY17X_1330200,	26.7	3.11	3.9	0.0340049	0.178972	1	FALSE
GO:0046939	nucleotide phosphorylation	15	4	PY17X_0521100,PY17X_0930100,PY17X_1217500,PY17X_1330200,	26.7	3.11	3.9	0.0340049	0.178972	1	FALSE
GO:0070646	protein modification by small protein removal	15	4	PY17X_0210200,PY17X_0212000,PY17X_0716100,PY17X_1030400,	26.7	3.11	3.9	0.0340049	0.178972	1	FALSE
GO:0006402	mRNA catabolic process	15	4	PY17X_0622300,PY17X_0943100,PY17X_1108300,PY17X_1304900,	26.7	3.11	3.9	0.0340049	0.178972	1	FALSE
GO:0006888	endoplasmic reticulum to Golgi vesicle-mediated transport	19	5	PY17X_0915200,PY17X_1004200,PY17X_1016400,PY17X_1039400,PY17X_1221600,	26.3	3.07	3.84	0.0191981	0.133028	1	FALSE
GO:0006413	translational initiation	27	7	PY17X_0112000,PY17X_0213500,PY17X_0411100,PY17X_0607300,PY17X_0617200,PY17X_0715400,PY17X_1246200,	25.9	3.02	3.78	0.00634597	0.0723441	1	FALSE
GO:0006418	tRNA aminoacylation for protein translation	36	9	PY17X_0211600,PY17X_0702800,PY17X_1216800,PY17X_1329400,PY17X_1351500,PY17X_1352700,PY17X_1436600,PY17X_1442500,PY17X_1467200,	25	2.91	3.61	0.00266222	0.0425612	1	TRUE
GO:0009132	nucleoside diphosphate metabolic process	16	4	PY17X_0521100,PY17X_0930100,PY17X_1217500,PY17X_1330200,	25	2.91	3.58	0.0423628	0.191641	1	FALSE
GO:0001510	RNA methylation	21	5	PY17X_0604000,PY17X_0817100,PY17X_0818600,PY17X_1240300,PY17X_1448000,	23.8	2.78	3.36	0.0291598	0.166211	1	FALSE
GO:0043038	amino acid activation	38	9	PY17X_0211600,PY17X_0702800,PY17X_1216800,PY17X_1329400,PY17X_1351500,PY17X_1352700,PY17X_1436600,PY17X_1442500,PY17X_1467200,	23.7	2.76	3.36	0.00395318	0.0536503	1	FALSE
GO:0043039	tRNA aminoacylation	38	9	PY17X_0211600,PY17X_0702800,PY17X_1216800,PY17X_1329400,PY17X_1351500,PY17X_1352700,PY17X_1436600,PY17X_1442500,PY17X_1467200,	23.7	2.76	3.36	0.00395318	0.0536503	1	FALSE
GO:0046034	ATP metabolic process	30	7	PY17X_0521100,PY17X_0930100,PY17X_1019200,PY17X_1122900,PY17X_1217500,PY17X_1330100,PY17X_1330200,	23.3	2.72	3.28	0.0116317	0.10581	1	FALSE
GO:0006629	lipid metabolic process	79	18	PY17X_0204500,PY17X_0207800,PY17X_0301300,PY17X_0307000,PY17X_0404000,PY17X_0517300,PY17X_0710800,PY17X_0722000,PY17X_0805900,PY17X_1032600,PY17X_1038300,PY17X_1110500,PY17X_1116100,PY17X_1119200,PY17X_1125000,PY17X_1135800,PY17X_1215100,PY17X_1416800,	22.8	2.66	3.25	8.74682e-05	0.00498569	0.0498569	TRUE
GO:1901605	alpha-amino acid metabolic process	22	5	PY17X_0502500,PY17X_0510400,PY17X_0617000,PY17X_1141100,PY17X_1420800,	22.7	2.65	3.16	0.0351664	0.178972	1	FALSE
GO:0022618	ribonucleoprotein complex assembly	40	9	PY17X_0112000,PY17X_0411100,PY17X_0607300,PY17X_0617200,PY17X_0715400,PY17X_1015000,PY17X_1246200,PY17X_1339900,PY17X_1453000,	22.5	2.62	3.14	0.00568858	0.0661733	1	FALSE
GO:0071826	ribonucleoprotein complex subunit organization	40	9	PY17X_0112000,PY17X_0411100,PY17X_0607300,PY17X_0617200,PY17X_0715400,PY17X_1015000,PY17X_1246200,PY17X_1339900,PY17X_1453000,	22.5	2.62	3.14	0.00568858	0.0661733	1	FALSE
GO:0044255	cellular lipid metabolic process	67	15	PY17X_0204500,PY17X_0207800,PY17X_0301300,PY17X_0307000,PY17X_0404000,PY17X_0517300,PY17X_0710800,PY17X_0722000,PY17X_0805900,PY17X_1032600,PY17X_1110500,PY17X_1116100,PY17X_1119200,PY17X_1125000,PY17X_1416800,	22.4	2.61	3.16	0.000414121	0.0152635	0.236049	TRUE
GO:0071103	DNA conformation change	32	7	PY17X_1041300,PY17X_1111200,PY17X_1131100,PY17X_1245000,PY17X_1365700,PY17X_1404100,PY17X_1440700,	21.9	2.55	3.02	0.0165766	0.133028	1	FALSE
GO:0070647	protein modification by small protein conjugation or removal	37	8	PY17X_0210200,PY17X_0212000,PY17X_0704400,PY17X_0716100,PY17X_0905900,PY17X_1008200,PY17X_1030400,PY17X_1144200,	21.6	2.52	2.98	0.0114669	0.10581	1	FALSE
GO:0016072	rRNA metabolic process	51	11	PY17X_0205300,PY17X_0506800,PY17X_0512300,PY17X_0516900,PY17X_0712200,PY17X_0835300,PY17X_0931600,PY17X_1240300,PY17X_1358900,PY17X_1407300,PY17X_1409800,	21.6	2.51	2.99	0.00329534	0.0469586	1	TRUE
GO:0008610	lipid biosynthetic process	51	11	PY17X_0207800,PY17X_0301300,PY17X_0307000,PY17X_0517300,PY17X_0710800,PY17X_0722000,PY17X_1110500,PY17X_1116100,PY17X_1119200,PY17X_1125000,PY17X_1416800,	21.6	2.51	2.99	0.00329534	0.0469586	1	TRUE
GO:0006400	tRNA modification	28	6	PY17X_0713900,PY17X_0817100,PY17X_0818600,PY17X_1229200,PY17X_1242900,PY17X_1459800,	21.4	2.5	2.94	0.0284965	0.164071	1	FALSE
GO:0022613	ribonucleoprotein complex biogenesis	113	24	PY17X_0112000,PY17X_0205300,PY17X_0208000,PY17X_0411100,PY17X_0506800,PY17X_0512300,PY17X_0516900,PY17X_0607300,PY17X_0616500,PY17X_0617200,PY17X_0709500,PY17X_0712200,PY17X_0715400,PY17X_0716000,PY17X_0835300,PY17X_0931600,PY17X_1015000,PY17X_1034000,PY17X_1240300,PY17X_1246200,PY17X_1339900,PY17X_1407300,PY17X_1409800,PY17X_1453000,	21.2	2.48	3	2.09538e-05	0.00170624	0.0119436	TRUE
GO:0006520	cellular amino acid metabolic process	66	14	PY17X_0211600,PY17X_0502500,PY17X_0510400,PY17X_0617000,PY17X_0702800,PY17X_1141100,PY17X_1216800,PY17X_1329400,PY17X_1351500,PY17X_1352700,PY17X_1420800,PY17X_1436600,PY17X_1442500,PY17X_1467200,	21.2	2.47	2.94	0.00113443	0.0248702	0.646625	TRUE
GO:0019637	organophosphate metabolic process	128	27	PY17X_0204500,PY17X_0307000,PY17X_0404000,PY17X_0517300,PY17X_0521100,PY17X_0710800,PY17X_0722000,PY17X_0805900,PY17X_0833000,PY17X_0911700,PY17X_0923300,PY17X_0930100,PY17X_1024500,PY17X_1032600,PY17X_1110500,PY17X_1116100,PY17X_1119200,PY17X_1125000,PY17X_1216600,PY17X_1217400,PY17X_1217500,PY17X_1231100,PY17X_1330200,PY17X_1345000,PY17X_1347500,PY17X_1416800,PY17X_1420800,	21.1	2.46	2.99	7.26361e-06	0.000828052	0.00414026	TRUE
GO:0006399	tRNA metabolic process	88	18	PY17X_0211600,PY17X_0702800,PY17X_0709400,PY17X_0713900,PY17X_0813200,PY17X_0817100,PY17X_0818600,PY17X_1216800,PY17X_1223300,PY17X_1229200,PY17X_1242900,PY17X_1329400,PY17X_1351500,PY17X_1352700,PY17X_1436600,PY17X_1442500,PY17X_1459800,PY17X_1467200,	20.5	2.38	2.82	0.000372513	0.0151666	0.212333	TRUE
GO:0006364	rRNA processing	49	10	PY17X_0205300,PY17X_0506800,PY17X_0512300,PY17X_0516900,PY17X_0712200,PY17X_0835300,PY17X_0931600,PY17X_1240300,PY17X_1407300,PY17X_1409800,	20.4	2.38	2.78	0.00753715	0.074072	1	FALSE
GO:0090407	organophosphate biosynthetic process	85	17	PY17X_0307000,PY17X_0517300,PY17X_0710800,PY17X_0722000,PY17X_0911700,PY17X_0923300,PY17X_1024500,PY17X_1110500,PY17X_1116100,PY17X_1119200,PY17X_1125000,PY17X_1216600,PY17X_1217400,PY17X_1231100,PY17X_1345000,PY17X_1347500,PY17X_1416800,	20	2.33	2.74	0.000708746	0.0161594	0.403985	TRUE
GO:0009117	nucleotide metabolic process	70	14	PY17X_0521100,PY17X_0833000,PY17X_0911700,PY17X_0923300,PY17X_0930100,PY17X_1024500,PY17X_1216600,PY17X_1217400,PY17X_1217500,PY17X_1231100,PY17X_1330200,PY17X_1345000,PY17X_1347500,PY17X_1420800,	20	2.33	2.73	0.0020623	0.0361756	1	TRUE
GO:0023052	signaling	30	6	PY17X_0722000,PY17X_0911700,PY17X_1110500,PY17X_1116100,PY17X_1215100,PY17X_1231100,	20	2.33	2.69	0.0388723	0.180083	1	FALSE
GO:0007165	signal transduction	30	6	PY17X_0722000,PY17X_0911700,PY17X_1110500,PY17X_1116100,PY17X_1215100,PY17X_1231100,	20	2.33	2.69	0.0388723	0.180083	1	FALSE
GO:0007154	cell communication	30	6	PY17X_0722000,PY17X_0911700,PY17X_1110500,PY17X_1116100,PY17X_1215100,PY17X_1231100,	20	2.33	2.69	0.0388723	0.180083	1	FALSE
GO:0042254	ribosome biogenesis	82	16	PY17X_0205300,PY17X_0208000,PY17X_0506800,PY17X_0512300,PY17X_0516900,PY17X_0616500,PY17X_0709500,PY17X_0712200,PY17X_0716000,PY17X_0835300,PY17X_0931600,PY17X_1015000,PY17X_1034000,PY17X_1240300,PY17X_1407300,PY17X_1409800,	19.5	2.27	2.65	0.00133443	0.0281713	0.760625	TRUE
GO:0034622	cellular protein-containing complex assembly	72	14	PY17X_0112000,PY17X_0204300,PY17X_0411100,PY17X_0607300,PY17X_0617200,PY17X_0623800,PY17X_0715400,PY17X_0715800,PY17X_1015000,PY17X_1246000,PY17X_1246200,PY17X_1316800,PY17X_1339900,PY17X_1453000,	19.4	2.27	2.63	0.00272191	0.0425612	1	TRUE
GO:0006753	nucleoside phosphate metabolic process	72	14	PY17X_0521100,PY17X_0833000,PY17X_0911700,PY17X_0923300,PY17X_0930100,PY17X_1024500,PY17X_1216600,PY17X_1217400,PY17X_1217500,PY17X_1231100,PY17X_1330200,PY17X_1345000,PY17X_1347500,PY17X_1420800,	19.4	2.27	2.63	0.00272191	0.0425612	1	TRUE
GO:0048193	Golgi vesicle transport	31	6	PY17X_0406200,PY17X_0915200,PY17X_1004200,PY17X_1016400,PY17X_1039400,PY17X_1221600,	19.4	2.26	2.58	0.0448541	0.199741	1	FALSE
GO:0055086	nucleobase-containing small molecule metabolic process	83	16	PY17X_0521100,PY17X_0833000,PY17X_0911700,PY17X_0919900,PY17X_0923300,PY17X_0930100,PY17X_1024500,PY17X_1129100,PY17X_1216600,PY17X_1217400,PY17X_1217500,PY17X_1231100,PY17X_1330200,PY17X_1345000,PY17X_1347500,PY17X_1420800,	19.3	2.25	2.61	0.00152632	0.0290002	0.870005	TRUE
GO:0034470	ncRNA processing	99	19	PY17X_0205300,PY17X_0506800,PY17X_0512300,PY17X_0516900,PY17X_0709400,PY17X_0712200,PY17X_0713900,PY17X_0813200,PY17X_0817100,PY17X_0818600,PY17X_0835300,PY17X_0931600,PY17X_1223300,PY17X_1229200,PY17X_1240300,PY17X_1242900,PY17X_1407300,PY17X_1409800,PY17X_1459800,	19.2	2.24	2.61	0.000601492	0.0152635	0.342851	TRUE
GO:0043436	oxoacid metabolic process	107	20	PY17X_0211600,PY17X_0307000,PY17X_0416900,PY17X_0502500,PY17X_0510400,PY17X_0521100,PY17X_0617000,PY17X_0702800,PY17X_0930100,PY17X_1141100,PY17X_1216800,PY17X_1217500,PY17X_1329400,PY17X_1330200,PY17X_1351500,PY17X_1352700,PY17X_1420800,PY17X_1436600,PY17X_1442500,PY17X_1467200,	18.7	2.18	2.53	0.00062096	0.0152635	0.353947	TRUE
GO:0006082	organic acid metabolic process	107	20	PY17X_0211600,PY17X_0307000,PY17X_0416900,PY17X_0502500,PY17X_0510400,PY17X_0521100,PY17X_0617000,PY17X_0702800,PY17X_0930100,PY17X_1141100,PY17X_1216800,PY17X_1217500,PY17X_1329400,PY17X_1330200,PY17X_1351500,PY17X_1352700,PY17X_1420800,PY17X_1436600,PY17X_1442500,PY17X_1467200,	18.7	2.18	2.53	0.00062096	0.0152635	0.353947	TRUE
GO:0006793	phosphorus metabolic process	232	43	PY17X_0204500,PY17X_0207200,PY17X_0307000,PY17X_0314700,PY17X_0403300,PY17X_0404000,PY17X_0416900,PY17X_0517300,PY17X_0521100,PY17X_0710800,PY17X_0719900,PY17X_0722000,PY17X_0805900,PY17X_0811200,PY17X_0833000,PY17X_0902500,PY17X_0911700,PY17X_0919900,PY17X_0923300,PY17X_0927200,PY17X_0930100,PY17X_1014800,PY17X_1024500,PY17X_1032600,PY17X_1110500,PY17X_1116100,PY17X_1119200,PY17X_1125000,PY17X_1…	18.5	2.16	2.6	6.08149e-07	0.000346645	0.000346645	TRUE
GO:0065003	protein-containing complex assembly	76	14	PY17X_0112000,PY17X_0204300,PY17X_0411100,PY17X_0607300,PY17X_0617200,PY17X_0623800,PY17X_0715400,PY17X_0715800,PY17X_1015000,PY17X_1246000,PY17X_1246200,PY17X_1316800,PY17X_1339900,PY17X_1453000,	18.4	2.15	2.46	0.00456309	0.0604875	1	FALSE
GO:0008033	tRNA processing	49	9	PY17X_0709400,PY17X_0713900,PY17X_0813200,PY17X_0817100,PY17X_0818600,PY17X_1223300,PY17X_1229200,PY17X_1242900,PY17X_1459800,	18.4	2.14	2.43	0.0215319	0.136369	1	FALSE
GO:0006511	ubiquitin-dependent protein catabolic process	44	8	PY17X_0108700,PY17X_0210200,PY17X_0212000,PY17X_0704400,PY17X_0715800,PY17X_0716100,PY17X_1030400,PY17X_1144200,	18.2	2.12	2.4	0.0311346	0.172298	1	FALSE
GO:0043632	modification-dependent macromolecule catabolic process	44	8	PY17X_0108700,PY17X_0210200,PY17X_0212000,PY17X_0704400,PY17X_0715800,PY17X_0716100,PY17X_1030400,PY17X_1144200,	18.2	2.12	2.4	0.0311346	0.172298	1	FALSE
GO:0019941	modification-dependent protein catabolic process	44	8	PY17X_0108700,PY17X_0210200,PY17X_0212000,PY17X_0704400,PY17X_0715800,PY17X_0716100,PY17X_1030400,PY17X_1144200,	18.2	2.12	2.4	0.0311346	0.172298	1	FALSE
GO:0006796	phosphate-containing compound metabolic process	228	41	PY17X_0204500,PY17X_0207200,PY17X_0307000,PY17X_0314700,PY17X_0403300,PY17X_0404000,PY17X_0416900,PY17X_0517300,PY17X_0521100,PY17X_0710800,PY17X_0719900,PY17X_0722000,PY17X_0805900,PY17X_0811200,PY17X_0833000,PY17X_0902500,PY17X_0911700,PY17X_0923300,PY17X_0927200,PY17X_0930100,PY17X_1014800,PY17X_1024500,PY17X_1032600,PY17X_1110500,PY17X_1116100,PY17X_1119200,PY17X_1125000,PY17X_1133500,PY17X_1…	18	2.1	2.49	2.5671e-06	0.000487748	0.00146325	TRUE
GO:0009451	RNA modification	61	11	PY17X_0604000,PY17X_0713900,PY17X_0813200,PY17X_0817100,PY17X_0818600,PY17X_1229200,PY17X_1240300,PY17X_1242900,PY17X_1409800,PY17X_1448000,PY17X_1459800,	18	2.1	2.38	0.0133089	0.116709	1	FALSE
GO:0044257	cellular protein catabolic process	50	9	PY17X_0108700,PY17X_0210200,PY17X_0212000,PY17X_0704400,PY17X_0715800,PY17X_0716100,PY17X_1030400,PY17X_1144200,PY17X_1348000,	18	2.1	2.37	0.0243436	0.149203	1	FALSE
GO:0051603	proteolysis involved in cellular protein catabolic process	50	9	PY17X_0108700,PY17X_0210200,PY17X_0212000,PY17X_0704400,PY17X_0715800,PY17X_0716100,PY17X_1030400,PY17X_1144200,PY17X_1348000,	18	2.1	2.37	0.0243436	0.149203	1	FALSE
GO:0019752	carboxylic acid metabolic process	106	19	PY17X_0211600,PY17X_0307000,PY17X_0502500,PY17X_0510400,PY17X_0521100,PY17X_0617000,PY17X_0702800,PY17X_0930100,PY17X_1141100,PY17X_1216800,PY17X_1217500,PY17X_1329400,PY17X_1330200,PY17X_1351500,PY17X_1352700,PY17X_1420800,PY17X_1436600,PY17X_1442500,PY17X_1467200,	17.9	2.09	2.39	0.00142918	0.0286837	0.814632	TRUE
GO:1901565	organonitrogen compound catabolic process	67	12	PY17X_0108700,PY17X_0210200,PY17X_0212000,PY17X_0502500,PY17X_0704400,PY17X_0715800,PY17X_0716100,PY17X_0923300,PY17X_1030400,PY17X_1144200,PY17X_1348000,PY17X_1420800,	17.9	2.09	2.37	0.0104823	0.0995822	1	FALSE
GO:0006163	purine nucleotide metabolic process	45	8	PY17X_0521100,PY17X_0833000,PY17X_0911700,PY17X_0930100,PY17X_1024500,PY17X_1217500,PY17X_1330200,PY17X_1420800,	17.8	2.07	2.33	0.0351453	0.178972	1	FALSE
GO:0009165	nucleotide biosynthetic process	45	8	PY17X_0911700,PY17X_0923300,PY17X_1024500,PY17X_1216600,PY17X_1217400,PY17X_1231100,PY17X_1345000,PY17X_1347500,	17.8	2.07	2.33	0.0351453	0.178972	1	FALSE
GO:1901293	nucleoside phosphate biosynthetic process	46	8	PY17X_0911700,PY17X_0923300,PY17X_1024500,PY17X_1216600,PY17X_1217400,PY17X_1231100,PY17X_1345000,PY17X_1347500,	17.4	2.03	2.27	0.0394918	0.180083	1	FALSE
GO:0006281	DNA repair	58	10	PY17X_0106100,PY17X_0304300,PY17X_0926500,PY17X_1007500,PY17X_1039200,PY17X_1110200,PY17X_1113000,PY17X_1131500,PY17X_1146000,PY17X_1235600,	17.2	2.01	2.25	0.0239922	0.149203	1	FALSE
GO:1901135	carbohydrate derivative metabolic process	112	19	PY17X_0307000,PY17X_0510400,PY17X_0517300,PY17X_0521100,PY17X_0908800,PY17X_0911700,PY17X_0919900,PY17X_0923300,PY17X_0930100,PY17X_1024500,PY17X_1119200,PY17X_1125000,PY17X_1129100,PY17X_1217400,PY17X_1217500,PY17X_1242900,PY17X_1330200,PY17X_1345000,PY17X_1420800,	17	1.98	2.24	0.00277174	0.0425612	1	TRUE
GO:0030163	protein catabolic process	53	9	PY17X_0108700,PY17X_0210200,PY17X_0212000,PY17X_0704400,PY17X_0715800,PY17X_0716100,PY17X_1030400,PY17X_1144200,PY17X_1348000,	17	1.98	2.21	0.0343299	0.178972	1	FALSE
GO:0072521	purine-containing compound metabolic process	47	8	PY17X_0521100,PY17X_0833000,PY17X_0911700,PY17X_0930100,PY17X_1024500,PY17X_1217500,PY17X_1330200,PY17X_1420800,	17	1.98	2.21	0.0441832	0.198303	1	FALSE
GO:0043933	protein-containing complex subunit organization	89	15	PY17X_0112000,PY17X_0204300,PY17X_0411100,PY17X_0607300,PY17X_0617200,PY17X_0623800,PY17X_0715400,PY17X_0715800,PY17X_1008700,PY17X_1015000,PY17X_1246000,PY17X_1246200,PY17X_1316800,PY17X_1339900,PY17X_1453000,	16.9	1.96	2.21	0.00795949	0.0768968	1	FALSE
GO:0016310	phosphorylation	93	15	PY17X_0207200,PY17X_0314700,PY17X_0403300,PY17X_0521100,PY17X_0719900,PY17X_0811200,PY17X_0902500,PY17X_0927200,PY17X_0930100,PY17X_1014800,PY17X_1217500,PY17X_1312200,PY17X_1313000,PY17X_1321800,PY17X_1330200,	16.1	1.88	2.09	0.0118804	0.10581	1	FALSE
GO:0006412	translation	146	23	PY17X_0315000,PY17X_0513000,PY17X_0524200,PY17X_0609000,PY17X_0616100,PY17X_0816100,PY17X_0907800,PY17X_0919800,PY17X_0943300,PY17X_1036300,PY17X_1218800,PY17X_1232700,PY17X_1249100,PY17X_1328200,PY17X_1334000,PY17X_1343000,PY17X_1351500,PY17X_1351600,PY17X_1360800,PY17X_1421900,PY17X_1429500,PY17X_API01600,PY17X_API02300,	15.8	1.84	2.05	0.00283741	0.0425612	1	TRUE
GO:1901137	carbohydrate derivative biosynthetic process	76	12	PY17X_0510400,PY17X_0517300,PY17X_0908800,PY17X_0911700,PY17X_0919900,PY17X_0923300,PY17X_1024500,PY17X_1119200,PY17X_1125000,PY17X_1129100,PY17X_1217400,PY17X_1242900,	15.8	1.84	2.03	0.0269678	0.156853	1	FALSE
GO:0006396	RNA processing	213	33	PY17X_0110300,PY17X_0205300,PY17X_0315900,PY17X_0506800,PY17X_0512300,PY17X_0516900,PY17X_0518500,PY17X_0604000,PY17X_0620200,PY17X_0622700,PY17X_0709400,PY17X_0712200,PY17X_0713900,PY17X_0805400,PY17X_0813200,PY17X_0817100,PY17X_0818600,PY17X_0835300,PY17X_0931600,PY17X_1025100,PY17X_1123900,PY17X_1223300,PY17X_1229200,PY17X_1232600,PY17X_1240300,PY17X_1242900,PY17X_1306200,PY17X_1339900,PY17X_1…	15.5	1.81	2.04	0.00050276	0.0152635	0.286573	TRUE
GO:0016071	mRNA metabolic process	111	16	PY17X_0110300,PY17X_0315900,PY17X_0518500,PY17X_0622300,PY17X_0622700,PY17X_0805400,PY17X_0943100,PY17X_1025100,PY17X_1108300,PY17X_1123900,PY17X_1232600,PY17X_1304900,PY17X_1306200,PY17X_1339900,PY17X_1448000,PY17X_1453000,	14.4	1.68	1.83	0.0261554	0.156853	1	FALSE
GO:0006464	cellular protein modification process	230	31	PY17X_0207200,PY17X_0210200,PY17X_0212000,PY17X_0314700,PY17X_0403300,PY17X_0517300,PY17X_0704400,PY17X_0716100,PY17X_0719900,PY17X_0811200,PY17X_0902500,PY17X_0905900,PY17X_0908800,PY17X_0927200,PY17X_1008200,PY17X_1014800,PY17X_1030400,PY17X_1032200,PY17X_1032400,PY17X_1110900,PY17X_1119200,PY17X_1125000,PY17X_1133500,PY17X_1144200,PY17X_1214300,PY17X_1216900,PY17X_1245300,PY17X_1312200,PY17X_1…	13.5	1.57	1.72	0.0068864	0.073416	1	FALSE
GO:0036211	protein modification process	230	31	PY17X_0207200,PY17X_0210200,PY17X_0212000,PY17X_0314700,PY17X_0403300,PY17X_0517300,PY17X_0704400,PY17X_0716100,PY17X_0719900,PY17X_0811200,PY17X_0902500,PY17X_0905900,PY17X_0908800,PY17X_0927200,PY17X_1008200,PY17X_1014800,PY17X_1030400,PY17X_1032200,PY17X_1032400,PY17X_1110900,PY17X_1119200,PY17X_1125000,PY17X_1133500,PY17X_1144200,PY17X_1214300,PY17X_1216900,PY17X_1245300,PY17X_1312200,PY17X_1…	13.5	1.57	1.72	0.0068864	0.073416	1	FALSE

## Sheet: Cellular Component
ID	Name	Bgd count	Result count	Result gene list	Pct of bgd	Fold enrichment	Odds ratio	P-value	Benjamini	Bonferroni
GO:0005737	cytoplasm	884	112	PY17X_0104200,PY17X_0108700,PY17X_0108900,PY17X_0112000,PY17X_0207800,PY17X_0211600,PY17X_0213500,PY17X_0301300,PY17X_0304300,PY17X_0308600,PY17X_0403400,PY17X_0404000,PY17X_0405700,PY17X_0406200,PY17X_0411100,PY17X_0416900,PY17X_0417300,PY17X_0502500,PY17X_0506200,PY17X_0506800,PY17X_0517600,PY17X_0521100,PY17X_0607300,PY17X_0616100,PY17X_0616600,PY17X_0617000,PY17X_0617200,PY17X_0620200,PY17X_0…	12.7	1.48	1.76	2.48236e-06	0.000625555	0.000625555
GO:0070993	translation preinitiation complex	10	6	PY17X_0112000,PY17X_0411100,PY17X_0607300,PY17X_0617200,PY17X_0715400,PY17X_1246200,	60	6.99	16.22	5.98373e-05	0.00376975	0.015079
GO:0033290	eukaryotic 48S preinitiation complex	10	6	PY17X_0112000,PY17X_0411100,PY17X_0607300,PY17X_0617200,PY17X_0715400,PY17X_1246200,	60	6.99	16.22	5.98373e-05	0.00376975	0.015079
GO:0016282	eukaryotic 43S preinitiation complex	10	6	PY17X_0112000,PY17X_0411100,PY17X_0607300,PY17X_0617200,PY17X_0715400,PY17X_1246200,	60	6.99	16.22	5.98373e-05	0.00376975	0.015079
GO:0044444	obsolete cytoplasmic part	323	47	PY17X_0108900,PY17X_0301300,PY17X_0304300,PY17X_0404000,PY17X_0405700,PY17X_0406200,PY17X_0416900,PY17X_0417300,PY17X_0502500,PY17X_0506200,PY17X_0616100,PY17X_0705500,PY17X_0710800,PY17X_0715600,PY17X_0717100,PY17X_0717200,PY17X_0805700,PY17X_0819600,PY17X_0828100,PY17X_0908800,PY17X_0909200,PY17X_0911700,PY17X_1007500,PY17X_1015900,PY17X_1019200,PY17X_1033300,PY17X_1039400,PY17X_1122900,PY17X_1…	14.6	1.7	1.93	0.00015464	0.00634836	0.0389693
GO:0043232	intracellular non-membrane-bounded organelle	317	46	PY17X_0205300,PY17X_0315000,PY17X_0410200,PY17X_0512300,PY17X_0513000,PY17X_0524200,PY17X_0609000,PY17X_0616100,PY17X_0620300,PY17X_0622800,PY17X_0705100,PY17X_0712200,PY17X_0716000,PY17X_0716200,PY17X_0721900,PY17X_0907800,PY17X_0919800,PY17X_0931600,PY17X_0943300,PY17X_1007500,PY17X_1008200,PY17X_1013500,PY17X_1015000,PY17X_1023900,PY17X_1036300,PY17X_1103800,PY17X_1111200,PY17X_1145600,PY17X_1…	14.5	1.69	1.92	0.000195078	0.00634836	0.0491596
GO:1990904	ribonucleoprotein complex	153	27	PY17X_0112000,PY17X_0315900,PY17X_0411100,PY17X_0512300,PY17X_0518500,PY17X_0607300,PY17X_0616100,PY17X_0617200,PY17X_0622700,PY17X_0709500,PY17X_0712200,PY17X_0715400,PY17X_0835300,PY17X_0931600,PY17X_1015000,PY17X_1025100,PY17X_1218800,PY17X_1223300,PY17X_1232700,PY17X_1246200,PY17X_1249100,PY17X_1334000,PY17X_1339900,PY17X_1351600,PY17X_1421900,PY17X_1453000,PY17X_API01600,	17.6	2.06	2.38	0.00019741	0.00634836	0.0497472
GO:0043228	non-membrane-bounded organelle	318	46	PY17X_0205300,PY17X_0315000,PY17X_0410200,PY17X_0512300,PY17X_0513000,PY17X_0524200,PY17X_0609000,PY17X_0616100,PY17X_0620300,PY17X_0622800,PY17X_0705100,PY17X_0712200,PY17X_0716000,PY17X_0716200,PY17X_0721900,PY17X_0907800,PY17X_0919800,PY17X_0931600,PY17X_0943300,PY17X_1007500,PY17X_1008200,PY17X_1013500,PY17X_1015000,PY17X_1023900,PY17X_1036300,PY17X_1103800,PY17X_1111200,PY17X_1145600,PY17X_1…	14.5	1.69	1.91	0.000210296	0.00634836	0.0529945
GO:0005852	eukaryotic translation initiation factor 3 complex	12	6	PY17X_0112000,PY17X_0411100,PY17X_0607300,PY17X_0617200,PY17X_0715400,PY17X_1246200,	50	5.83	10.81	0.000226727	0.00634836	0.0571352
GO:0005840	ribosome	168	28	PY17X_0315000,PY17X_0410200,PY17X_0513000,PY17X_0524200,PY17X_0609000,PY17X_0616100,PY17X_0716000,PY17X_0721900,PY17X_0907800,PY17X_0919800,PY17X_0943300,PY17X_1015000,PY17X_1023900,PY17X_1036300,PY17X_1103800,PY17X_1145600,PY17X_1218800,PY17X_1232700,PY17X_1249100,PY17X_1328200,PY17X_1334000,PY17X_1343000,PY17X_1351600,PY17X_1360800,PY17X_1421900,PY17X_1429500,PY17X_API01600,PY17X_API02300,	16.7	1.94	2.22	0.00040578	0.0102257	0.102257
GO:0005634	nucleus	334	45	PY17X_0208000,PY17X_0404100,PY17X_0509200,PY17X_0512300,PY17X_0615900,PY17X_0622300,PY17X_0715800,PY17X_0716200,PY17X_0717100,PY17X_0718700,PY17X_0805700,PY17X_0811200,PY17X_0817100,PY17X_0818600,PY17X_0828100,PY17X_0835300,PY17X_0911500,PY17X_0923600,PY17X_0926500,PY17X_0938700,PY17X_0944400,PY17X_1006700,PY17X_1011900,PY17X_1041300,PY17X_1110100,PY17X_1110200,PY17X_1123900,PY17X_1124900,PY17X_1…	13.5	1.57	1.74	0.00119847	0.0274558	0.302014
GO:0005667	transcription regulator complex	17	6	PY17X_0624900,PY17X_0833100,PY17X_1113000,PY17X_1131500,PY17X_1240200,PY17X_1316800,	35.3	4.11	5.89	0.00209438	0.0439819	0.527783
GO:0044424	obsolete intracellular part	281	38	PY17X_0104200,PY17X_0108700,PY17X_0108900,PY17X_0112000,PY17X_0211600,PY17X_0301300,PY17X_0404000,PY17X_0411100,PY17X_0416900,PY17X_0517600,PY17X_0616600,PY17X_0617200,PY17X_0620200,PY17X_0622300,PY17X_0715400,PY17X_0715800,PY17X_0915200,PY17X_1008700,PY17X_1009400,PY17X_1013500,PY17X_1016400,PY17X_1139200,PY17X_1222500,PY17X_1236900,PY17X_1240300,PY17X_1246200,PY17X_1247400,PY17X_1304900,PY17X_1…	13.5	1.58	1.74	0.00270889	0.0498913	0.682641
GO:0005829	cytosol	112	19	PY17X_0108900,PY17X_0406200,PY17X_0416900,PY17X_0717100,PY17X_0717200,PY17X_0828100,PY17X_1015000,PY17X_1015900,PY17X_1137100,PY17X_1139200,PY17X_1217400,PY17X_1217500,PY17X_1218800,PY17X_1232700,PY17X_1330200,PY17X_1347400,PY17X_1348900,PY17X_1351600,PY17X_1428300,	17	1.98	2.24	0.00277174	0.0498913	0.698478
GO:1905354	exoribonuclease complex	9	4	PY17X_0620200,PY17X_1009400,PY17X_1137100,PY17X_1358900,	44.4	5.18	8.6	0.00474167	0.0746813	1
GO:0000178	exosome (RNase complex)	9	4	PY17X_0620200,PY17X_1009400,PY17X_1137100,PY17X_1358900,	44.4	5.18	8.6	0.00474167	0.0746813	1
GO:0000974	Prp19 complex	5	3	PY17X_0518500,PY17X_1339900,PY17X_1453000,	60	6.99	16.1	0.00549482	0.0748595	1
GO:0005730	nucleolus	47	10	PY17X_0205300,PY17X_0512300,PY17X_0620300,PY17X_0622800,PY17X_0712200,PY17X_0931600,PY17X_1007500,PY17X_1008200,PY17X_1223300,PY17X_1409800,	21.3	2.48	2.93	0.00554152	0.0748595	1
GO:0031981	nuclear lumen	94	16	PY17X_0205300,PY17X_0404100,PY17X_0512300,PY17X_0615900,PY17X_0620300,PY17X_0622800,PY17X_0712200,PY17X_0805700,PY17X_0833100,PY17X_0931600,PY17X_1007500,PY17X_1008200,PY17X_1113000,PY17X_1223300,PY17X_1235600,PY17X_1409800,	17	1.98	2.24	0.00564417	0.0748595	1
GO:0031974	membrane-enclosed lumen	125	19	PY17X_0205300,PY17X_0404100,PY17X_0512300,PY17X_0615900,PY17X_0620300,PY17X_0622800,PY17X_0712200,PY17X_0805700,PY17X_0816100,PY17X_0818600,PY17X_0833100,PY17X_0931600,PY17X_1007500,PY17X_1008200,PY17X_1113000,PY17X_1223300,PY17X_1235600,PY17X_1249100,PY17X_1409800,	15.2	1.77	1.96	0.00942651	0.107976	1
GO:0070013	intracellular organelle lumen	125	19	PY17X_0205300,PY17X_0404100,PY17X_0512300,PY17X_0615900,PY17X_0620300,PY17X_0622800,PY17X_0712200,PY17X_0805700,PY17X_0816100,PY17X_0818600,PY17X_0833100,PY17X_0931600,PY17X_1007500,PY17X_1008200,PY17X_1113000,PY17X_1223300,PY17X_1235600,PY17X_1249100,PY17X_1409800,	15.2	1.77	1.96	0.00942651	0.107976	1
GO:0043233	organelle lumen	125	19	PY17X_0205300,PY17X_0404100,PY17X_0512300,PY17X_0615900,PY17X_0620300,PY17X_0622800,PY17X_0712200,PY17X_0805700,PY17X_0816100,PY17X_0818600,PY17X_0833100,PY17X_0931600,PY17X_1007500,PY17X_1008200,PY17X_1113000,PY17X_1223300,PY17X_1235600,PY17X_1249100,PY17X_1409800,	15.2	1.77	1.96	0.00942651	0.107976	1
GO:0005684	U2-type spliceosomal complex	6	3	PY17X_0518500,PY17X_0622700,PY17X_1453000,	50	5.83	10.73	0.0102937	0.112783	1
GO:1990204	oxidoreductase complex	17	5	PY17X_1019200,PY17X_1122900,PY17X_1217400,PY17X_1330100,PY17X_1420800,	29.4	3.43	4.48	0.0117798	0.123688	1
GO:0044391	ribosomal subunit	40	8	PY17X_0616100,PY17X_1015000,PY17X_1218800,PY17X_1232700,PY17X_1249100,PY17X_1334000,PY17X_1351600,PY17X_API01600,	20	2.33	2.7	0.018226	0.183718	1
GO:0034457	Mpp10 complex	3	2	PY17X_0512300,PY17X_0712200,	66.7	7.77	21.42	0.0207711	0.193863	1
GO:1902555	endoribonuclease complex	3	2	PY17X_0709400,PY17X_1223300,	66.7	7.77	21.42	0.0207711	0.193863	1
GO:0015935	small ribosomal subunit	20	5	PY17X_0616100,PY17X_1218800,PY17X_1249100,PY17X_1334000,PY17X_API01600,	25	2.91	3.59	0.0238451	0.210781	1
GO:0005739	mitochondrion	156	21	PY17X_0301300,PY17X_0304300,PY17X_0405700,PY17X_0502500,PY17X_0616100,PY17X_0705500,PY17X_0710800,PY17X_0715600,PY17X_0819600,PY17X_0909200,PY17X_1007500,PY17X_1019200,PY17X_1033300,PY17X_1122900,PY17X_1217200,PY17X_1226400,PY17X_1330100,PY17X_1345000,PY17X_1345400,PY17X_1365700,PY17X_1436500,	13.5	1.57	1.69	0.0242565	0.210781	1
GO:0005732	sno(s)RNA-containing ribonucleoprotein complex	8	3	PY17X_0512300,PY17X_0931600,PY17X_1223300,	37.5	4.37	6.44	0.0253112	0.212614	1
GO:0022625	cytosolic large ribosomal subunit	9	3	PY17X_1015000,PY17X_1232700,PY17X_1351600,	33.3	3.89	5.36	0.0355959	0.271824	1
GO:0005750	mitochondrial respiratory chain complex III	9	3	PY17X_1019200,PY17X_1122900,PY17X_1330100,	33.3	3.89	5.36	0.0355959	0.271824	1
GO:0045275	respiratory chain complex III	9	3	PY17X_1019200,PY17X_1122900,PY17X_1330100,	33.3	3.89	5.36	0.0355959	0.271824	1
GO:0031982	vesicle	54	9	PY17X_0308600,PY17X_0517600,PY17X_0911700,PY17X_0915200,PY17X_1004200,PY17X_1016400,PY17X_1221600,PY17X_1327500,PY17X_1335900,	16.7	1.94	2.16	0.0382072	0.283182	1

## Sheet: Molecular Function
ID	Name	Bgd count	Result count	Result gene list	Pct of bgd	Fold enrichment	Odds ratio	P-value	Benjamini	Bonferroni
GO:0000166	nucleotide binding	522	83	PY17X_0106100,PY17X_0107100,PY17X_0108900,PY17X_0204500,PY17X_0207200,PY17X_0207900,PY17X_0211600,PY17X_0213300,PY17X_0308600,PY17X_0314700,PY17X_0403300,PY17X_0403400,PY17X_0504800,PY17X_0506200,PY17X_0506800,PY17X_0509200,PY17X_0521100,PY17X_0615900,PY17X_0702800,PY17X_0709400,PY17X_0710800,PY17X_0713900,PY17X_0715800,PY17X_0716200,PY17X_0717200,PY17X_0719900,PY17X_0811200,PY17X_0816100,PY17X_0…	15.9	1.85	2.29	4.09617e-09	8.47908e-07	1.69582e-06
GO:1901265	nucleoside phosphate binding	522	83	PY17X_0106100,PY17X_0107100,PY17X_0108900,PY17X_0204500,PY17X_0207200,PY17X_0207900,PY17X_0211600,PY17X_0213300,PY17X_0308600,PY17X_0314700,PY17X_0403300,PY17X_0403400,PY17X_0504800,PY17X_0506200,PY17X_0506800,PY17X_0509200,PY17X_0521100,PY17X_0615900,PY17X_0702800,PY17X_0709400,PY17X_0710800,PY17X_0713900,PY17X_0715800,PY17X_0716200,PY17X_0717200,PY17X_0719900,PY17X_0811200,PY17X_0816100,PY17X_0…	15.9	1.85	2.29	4.09617e-09	8.47908e-07	1.69582e-06
GO:0043167	ion binding	750	107	PY17X_0106100,PY17X_0107100,PY17X_0108900,PY17X_0204300,PY17X_0204500,PY17X_0207200,PY17X_0207900,PY17X_0211600,PY17X_0304300,PY17X_0307000,PY17X_0308600,PY17X_0314700,PY17X_0403300,PY17X_0403400,PY17X_0416900,PY17X_0506200,PY17X_0506800,PY17X_0509200,PY17X_0512900,PY17X_0521100,PY17X_0622300,PY17X_0702800,PY17X_0709400,PY17X_0710300,PY17X_0710800,PY17X_0713900,PY17X_0715800,PY17X_0716100,PY17X_0…	14.3	1.66	2.06	7.92947e-09	8.64616e-07	3.2828e-06
GO:0043168	anion binding	503	80	PY17X_0106100,PY17X_0107100,PY17X_0108900,PY17X_0204500,PY17X_0207200,PY17X_0207900,PY17X_0211600,PY17X_0308600,PY17X_0314700,PY17X_0403300,PY17X_0403400,PY17X_0506200,PY17X_0506800,PY17X_0509200,PY17X_0521100,PY17X_0702800,PY17X_0709400,PY17X_0710300,PY17X_0710800,PY17X_0713900,PY17X_0715800,PY17X_0716200,PY17X_0717200,PY17X_0719900,PY17X_0811200,PY17X_0816100,PY17X_0819400,PY17X_0833000,PY17X_0…	15.9	1.85	2.27	8.35377e-09	8.64616e-07	3.45846e-06
GO:0032553	ribonucleotide binding	480	76	PY17X_0106100,PY17X_0107100,PY17X_0108900,PY17X_0204500,PY17X_0207200,PY17X_0207900,PY17X_0211600,PY17X_0308600,PY17X_0314700,PY17X_0403300,PY17X_0403400,PY17X_0506200,PY17X_0506800,PY17X_0509200,PY17X_0521100,PY17X_0702800,PY17X_0709400,PY17X_0710800,PY17X_0713900,PY17X_0715800,PY17X_0716200,PY17X_0717200,PY17X_0719900,PY17X_0811200,PY17X_0816100,PY17X_0819400,PY17X_0833000,PY17X_0902500,PY17X_0…	15.8	1.85	2.25	2.66053e-08	2.20292e-06	1.10146e-05
GO:0035639	purine ribonucleoside triphosphate binding	472	74	PY17X_0106100,PY17X_0107100,PY17X_0108900,PY17X_0204500,PY17X_0207200,PY17X_0207900,PY17X_0211600,PY17X_0308600,PY17X_0314700,PY17X_0403300,PY17X_0403400,PY17X_0506200,PY17X_0506800,PY17X_0509200,PY17X_0521100,PY17X_0702800,PY17X_0709400,PY17X_0710800,PY17X_0713900,PY17X_0715800,PY17X_0716200,PY17X_0717200,PY17X_0719900,PY17X_0811200,PY17X_0816100,PY17X_0819400,PY17X_0833000,PY17X_0902500,PY17X_0…	15.7	1.83	2.21	6.51811e-08	4.4975e-06	2.6985e-05
GO:0032555	purine ribonucleotide binding	477	74	PY17X_0106100,PY17X_0107100,PY17X_0108900,PY17X_0204500,PY17X_0207200,PY17X_0207900,PY17X_0211600,PY17X_0308600,PY17X_0314700,PY17X_0403300,PY17X_0403400,PY17X_0506200,PY17X_0506800,PY17X_0509200,PY17X_0521100,PY17X_0702800,PY17X_0709400,PY17X_0710800,PY17X_0713900,PY17X_0715800,PY17X_0716200,PY17X_0717200,PY17X_0719900,PY17X_0811200,PY17X_0816100,PY17X_0819400,PY17X_0833000,PY17X_0902500,PY17X_0…	15.5	1.81	2.18	1.02547e-07	5.80323e-06	4.24544e-05
GO:0017076	purine nucleotide binding	478	74	PY17X_0106100,PY17X_0107100,PY17X_0108900,PY17X_0204500,PY17X_0207200,PY17X_0207900,PY17X_0211600,PY17X_0308600,PY17X_0314700,PY17X_0403300,PY17X_0403400,PY17X_0506200,PY17X_0506800,PY17X_0509200,PY17X_0521100,PY17X_0702800,PY17X_0709400,PY17X_0710800,PY17X_0713900,PY17X_0715800,PY17X_0716200,PY17X_0717200,PY17X_0719900,PY17X_0811200,PY17X_0816100,PY17X_0819400,PY17X_0833000,PY17X_0902500,PY17X_0…	15.5	1.8	2.17	1.1214e-07	5.80323e-06	4.64258e-05
GO:0005524	ATP binding	389	60	PY17X_0106100,PY17X_0108900,PY17X_0204500,PY17X_0207200,PY17X_0211600,PY17X_0314700,PY17X_0403300,PY17X_0403400,PY17X_0506800,PY17X_0509200,PY17X_0521100,PY17X_0702800,PY17X_0709400,PY17X_0710800,PY17X_0715800,PY17X_0716200,PY17X_0717200,PY17X_0719900,PY17X_0811200,PY17X_0819400,PY17X_0833000,PY17X_0902500,PY17X_0911700,PY17X_0926500,PY17X_0927200,PY17X_0928600,PY17X_0942800,PY17X_1006900,PY17X_1…	15.4	1.8	2.11	2.52594e-06	0.000116193	0.00104574
GO:0032559	adenyl ribonucleotide binding	393	60	PY17X_0106100,PY17X_0108900,PY17X_0204500,PY17X_0207200,PY17X_0211600,PY17X_0314700,PY17X_0403300,PY17X_0403400,PY17X_0506800,PY17X_0509200,PY17X_0521100,PY17X_0702800,PY17X_0709400,PY17X_0710800,PY17X_0715800,PY17X_0716200,PY17X_0717200,PY17X_0719900,PY17X_0811200,PY17X_0819400,PY17X_0833000,PY17X_0902500,PY17X_0911700,PY17X_0926500,PY17X_0927200,PY17X_0928600,PY17X_0942800,PY17X_1006900,PY17X_1…	15.3	1.78	2.09	3.56676e-06	0.000146161	0.00147664
GO:0030554	adenyl nucleotide binding	394	60	PY17X_0106100,PY17X_0108900,PY17X_0204500,PY17X_0207200,PY17X_0211600,PY17X_0314700,PY17X_0403300,PY17X_0403400,PY17X_0506800,PY17X_0509200,PY17X_0521100,PY17X_0702800,PY17X_0709400,PY17X_0710800,PY17X_0715800,PY17X_0716200,PY17X_0717200,PY17X_0719900,PY17X_0811200,PY17X_0819400,PY17X_0833000,PY17X_0902500,PY17X_0911700,PY17X_0926500,PY17X_0927200,PY17X_0928600,PY17X_0942800,PY17X_1006900,PY17X_1…	15.2	1.78	2.08	3.8835e-06	0.000146161	0.00160777
GO:0000287	magnesium ion binding	23	10	PY17X_0416900,PY17X_0521100,PY17X_0911700,PY17X_0919900,PY17X_0923300,PY17X_1007500,PY17X_1112900,PY17X_1217500,PY17X_1345000,PY17X_1440800,	43.5	5.07	8.39	7.9588e-06	0.000274579	0.00329494
GO:0003743	translation initiation factor activity	50	14	PY17X_0107100,PY17X_0112000,PY17X_0204300,PY17X_0207200,PY17X_0213500,PY17X_0411100,PY17X_0607300,PY17X_0617200,PY17X_0715400,PY17X_0833100,PY17X_1240200,PY17X_1246200,PY17X_1312200,PY17X_1412700,	28	3.26	4.26	4.91419e-05	0.00156498	0.0203448
GO:0016773	phosphotransferase activity, alcohol group as acceptor	105	21	PY17X_0204500,PY17X_0207200,PY17X_0314700,PY17X_0403300,PY17X_0521100,PY17X_0709400,PY17X_0719900,PY17X_0722000,PY17X_0811200,PY17X_0817600,PY17X_0902500,PY17X_0927200,PY17X_1014800,PY17X_1024500,PY17X_1032600,PY17X_1110500,PY17X_1116100,PY17X_1312200,PY17X_1313000,PY17X_1321800,PY17X_1448100,	20	2.33	2.76	0.000171676	0.00507671	0.071074
GO:0016817	hydrolase activity, acting on acid anhydrides	147	26	PY17X_0107100,PY17X_0207900,PY17X_0301300,PY17X_0308600,PY17X_0403400,PY17X_0416900,PY17X_0713900,PY17X_0715800,PY17X_0717200,PY17X_0816100,PY17X_0923300,PY17X_0928600,PY17X_0938100,PY17X_1006900,PY17X_1011900,PY17X_1015000,PY17X_1033300,PY17X_1124000,PY17X_1145400,PY17X_1210100,PY17X_1222500,PY17X_1245000,PY17X_1344400,PY17X_1359500,PY17X_1412700,PY17X_1436500,	17.7	2.06	2.38	0.000249478	0.00688558	0.103284
GO:0008135	translation factor activity, RNA binding	80	17	PY17X_0107100,PY17X_0112000,PY17X_0204300,PY17X_0207200,PY17X_0213500,PY17X_0405700,PY17X_0411100,PY17X_0607300,PY17X_0617200,PY17X_0715400,PY17X_0833100,PY17X_1008700,PY17X_1240200,PY17X_1246200,PY17X_1312200,PY17X_1357200,PY17X_1412700,	21.3	2.48	2.96	0.000336306	0.00870191	0.139231
GO:0090079	translation regulator activity, nucleic acid binding	81	17	PY17X_0107100,PY17X_0112000,PY17X_0204300,PY17X_0207200,PY17X_0213500,PY17X_0405700,PY17X_0411100,PY17X_0607300,PY17X_0617200,PY17X_0715400,PY17X_0833100,PY17X_1008700,PY17X_1240200,PY17X_1246200,PY17X_1312200,PY17X_1357200,PY17X_1412700,	21	2.45	2.91	0.000392826	0.00956646	0.16263
GO:0016818	hydrolase activity, acting on acid anhydrides, in phosphorus-containing anhydrides	146	25	PY17X_0107100,PY17X_0207900,PY17X_0301300,PY17X_0308600,PY17X_0403400,PY17X_0416900,PY17X_0713900,PY17X_0715800,PY17X_0717200,PY17X_0816100,PY17X_0923300,PY17X_0928600,PY17X_0938100,PY17X_1006900,PY17X_1011900,PY17X_1015000,PY17X_1033300,PY17X_1145400,PY17X_1210100,PY17X_1222500,PY17X_1245000,PY17X_1344400,PY17X_1359500,PY17X_1412700,PY17X_1436500,	17.1	2	2.28	0.000545447	0.0125453	0.225815
GO:0052742	phosphatidylinositol kinase activity	3	3	PY17X_0722000,PY17X_1110500,PY17X_1116100,	100	11.66	inf	0.000626858	0.0136589	0.259519
GO:0003723	RNA binding	340	46	PY17X_0107100,PY17X_0110300,PY17X_0112000,PY17X_0204300,PY17X_0207200,PY17X_0213500,PY17X_0405700,PY17X_0411100,PY17X_0607300,PY17X_0616400,PY17X_0617200,PY17X_0620200,PY17X_0620300,PY17X_0709500,PY17X_0715400,PY17X_0805400,PY17X_0813200,PY17X_0828100,PY17X_0833100,PY17X_0923600,PY17X_1008700,PY17X_1009400,PY17X_1025100,PY17X_1038700,PY17X_1123900,PY17X_1131100,PY17X_1131400,PY17X_1137100,PY17X_1…	13.5	1.58	1.76	0.000964323	0.0199615	0.39923
GO:0005198	structural molecule activity	164	26	PY17X_0315000,PY17X_0410200,PY17X_0513000,PY17X_0524200,PY17X_0609000,PY17X_0616100,PY17X_0907800,PY17X_0919800,PY17X_0943300,PY17X_1013500,PY17X_1016400,PY17X_1036300,PY17X_1103800,PY17X_1210100,PY17X_1218800,PY17X_1232700,PY17X_1249100,PY17X_1328200,PY17X_1334000,PY17X_1343000,PY17X_1351600,PY17X_1360800,PY17X_1421900,PY17X_1429500,PY17X_API01600,PY17X_API02300,	15.9	1.85	2.08	0.00140126	0.0259952	0.58012
GO:0140098	catalytic activity, acting on RNA	164	26	PY17X_0211600,PY17X_0404100,PY17X_0505100,PY17X_0506800,PY17X_0620200,PY17X_0702800,PY17X_0709500,PY17X_0805400,PY17X_0808500,PY17X_0813200,PY17X_0818600,PY17X_0931000,PY17X_1110100,PY17X_1124000,PY17X_1131100,PY17X_1137100,PY17X_1216800,PY17X_1240300,PY17X_1242900,PY17X_1329400,PY17X_1351500,PY17X_1352700,PY17X_1428300,PY17X_1436600,PY17X_1442500,PY17X_1467200,	15.9	1.85	2.08	0.00140126	0.0259952	0.58012
GO:0140640	catalytic activity, acting on a nucleic acid	217	32	PY17X_0211600,PY17X_0404100,PY17X_0505100,PY17X_0506800,PY17X_0509200,PY17X_0620200,PY17X_0702800,PY17X_0709500,PY17X_0805400,PY17X_0808500,PY17X_0813200,PY17X_0818600,PY17X_0931000,PY17X_0942800,PY17X_1109400,PY17X_1110100,PY17X_1124000,PY17X_1124900,PY17X_1131100,PY17X_1137100,PY17X_1216800,PY17X_1240300,PY17X_1242900,PY17X_1329400,PY17X_1344400,PY17X_1351500,PY17X_1352700,PY17X_1428300,PY17X_1…	14.7	1.72	1.92	0.00144418	0.0259952	0.59789
GO:0002161	aminoacyl-tRNA editing activity	7	4	PY17X_0702800,PY17X_1329400,PY17X_1352700,PY17X_1442500,	57.1	6.66	14.35	0.00151404	0.0261173	0.626814
GO:0003674	molecular function	558	67	PY17X_0207800,PY17X_0304300,PY17X_0315000,PY17X_0403400,PY17X_0410200,PY17X_0506800,PY17X_0509200,PY17X_0513000,PY17X_0521100,PY17X_0524200,PY17X_0609000,PY17X_0616100,PY17X_0710800,PY17X_0715800,PY17X_0717200,PY17X_0907800,PY17X_0911700,PY17X_0919800,PY17X_0928600,PY17X_0942800,PY17X_0943300,PY17X_1006900,PY17X_1007500,PY17X_1011900,PY17X_1013500,PY17X_1016400,PY17X_1036300,PY17X_1103800,PY17X_1…	12	1.4	1.55	0.00192326	0.0311813	0.796228
GO:0016462	pyrophosphatase activity	142	23	PY17X_0107100,PY17X_0207900,PY17X_0301300,PY17X_0308600,PY17X_0403400,PY17X_0416900,PY17X_0713900,PY17X_0715800,PY17X_0717200,PY17X_0816100,PY17X_0923300,PY17X_0928600,PY17X_1006900,PY17X_1011900,PY17X_1015000,PY17X_1033300,PY17X_1145400,PY17X_1210100,PY17X_1222500,PY17X_1245000,PY17X_1359500,PY17X_1412700,PY17X_1436500,	16.2	1.89	2.13	0.00195825	0.0311813	0.810714
GO:0003735	structural constituent of ribosome	145	23	PY17X_0315000,PY17X_0410200,PY17X_0513000,PY17X_0524200,PY17X_0609000,PY17X_0616100,PY17X_0907800,PY17X_0919800,PY17X_0943300,PY17X_1036300,PY17X_1103800,PY17X_1218800,PY17X_1232700,PY17X_1249100,PY17X_1328200,PY17X_1334000,PY17X_1343000,PY17X_1351600,PY17X_1360800,PY17X_1421900,PY17X_1429500,PY17X_API01600,PY17X_API02300,	15.9	1.85	2.07	0.00259118	0.0397315	1
GO:0140101	catalytic activity, acting on a tRNA	73	14	PY17X_0211600,PY17X_0505100,PY17X_0702800,PY17X_0813200,PY17X_0818600,PY17X_0931000,PY17X_1216800,PY17X_1242900,PY17X_1329400,PY17X_1351500,PY17X_1352700,PY17X_1436600,PY17X_1442500,PY17X_1467200,	19.2	2.24	2.59	0.00311162	0.0449558	1
GO:0016875	ligase activity, forming carbon-oxygen bonds	37	9	PY17X_0211600,PY17X_0702800,PY17X_1216800,PY17X_1329400,PY17X_1351500,PY17X_1352700,PY17X_1436600,PY17X_1442500,PY17X_1467200,	24.3	2.84	3.48	0.00325767	0.0449558	1
GO:0004812	aminoacyl-tRNA ligase activity	37	9	PY17X_0211600,PY17X_0702800,PY17X_1216800,PY17X_1329400,PY17X_1351500,PY17X_1352700,PY17X_1436600,PY17X_1442500,PY17X_1467200,	24.3	2.84	3.48	0.00325767	0.0449558	1
GO:0043169	cation binding	300	39	PY17X_0106100,PY17X_0204300,PY17X_0204500,PY17X_0304300,PY17X_0307000,PY17X_0314700,PY17X_0416900,PY17X_0512900,PY17X_0521100,PY17X_0622300,PY17X_0710300,PY17X_0716100,PY17X_0808500,PY17X_0911700,PY17X_0919900,PY17X_0923300,PY17X_0927200,PY17X_1004200,PY17X_1007500,PY17X_1102900,PY17X_1110100,PY17X_1112900,PY17X_1113000,PY17X_1123900,PY17X_1124900,PY17X_1131400,PY17X_1216800,PY17X_1216900,PY17X_1…	13	1.52	1.66	0.00482369	0.0644197	1
GO:0004532	exoribonuclease activity	5	3	PY17X_0620200,PY17X_1137100,PY17X_1428300,	60	6.99	16.1	0.00549482	0.0689351	1
GO:0003916	DNA topoisomerase activity	5	3	PY17X_1111200,PY17X_1365700,PY17X_1440700,	60	6.99	16.1	0.00549482	0.0689351	1
GO:0017111	nucleoside-triphosphatase activity	128	20	PY17X_0107100,PY17X_0207900,PY17X_0308600,PY17X_0403400,PY17X_0713900,PY17X_0715800,PY17X_0717200,PY17X_0816100,PY17X_0928600,PY17X_1006900,PY17X_1011900,PY17X_1015000,PY17X_1033300,PY17X_1145400,PY17X_1210100,PY17X_1222500,PY17X_1245000,PY17X_1359500,PY17X_1412700,PY17X_1436500,	15.6	1.82	2.03	0.00574631	0.0699698	1
GO:0046872	metal ion binding	296	38	PY17X_0106100,PY17X_0204300,PY17X_0204500,PY17X_0304300,PY17X_0307000,PY17X_0314700,PY17X_0416900,PY17X_0512900,PY17X_0521100,PY17X_0622300,PY17X_0716100,PY17X_0808500,PY17X_0911700,PY17X_0919900,PY17X_0923300,PY17X_0927200,PY17X_1004200,PY17X_1007500,PY17X_1102900,PY17X_1110100,PY17X_1112900,PY17X_1113000,PY17X_1123900,PY17X_1124900,PY17X_1131400,PY17X_1216800,PY17X_1216900,PY17X_1217500,PY17X_1…	12.8	1.5	1.63	0.00663461	0.0759855	1
GO:0008420	RNA polymerase II CTD heptapeptide repeat phosphatase activity	2	2	PY17X_1133500,PY17X_1214300,	100	11.66	inf	0.0073416	0.0759855	1
GO:0003917	DNA topoisomerase type I (single strand cut, ATP-independent) activity	2	2	PY17X_1111200,PY17X_1365700,	100	11.66	inf	0.0073416	0.0759855	1
GO:0009019	tRNA (guanine-N1-)-methyltransferase activity	2	2	PY17X_0818600,PY17X_0931000,	100	11.66	inf	0.0073416	0.0759855	1
GO:0004430	1-phosphatidylinositol 4-kinase activity	2	2	PY17X_0722000,PY17X_1110500,	100	11.66	inf	0.0073416	0.0759855	1
GO:0016307	phosphatidylinositol phosphate kinase activity	2	2	PY17X_0204500,PY17X_1032600,	100	11.66	inf	0.0073416	0.0759855	1
GO:0016301	kinase activity	35	8	PY17X_0411800,PY17X_0521100,PY17X_0709400,PY17X_0722000,PY17X_1030600,PY17X_1110500,PY17X_1113000,PY17X_1116100,	22.9	2.66	3.2	0.00812977	0.0820908	1
GO:0003924	GTPase activity	58	11	PY17X_0107100,PY17X_0207900,PY17X_0308600,PY17X_0713900,PY17X_0816100,PY17X_1015000,PY17X_1033300,PY17X_1210100,PY17X_1359500,PY17X_1412700,PY17X_1436500,	19	2.21	2.54	0.00914266	0.0901205	1
GO:0003677	DNA binding	152	22	PY17X_0304300,PY17X_0404100,PY17X_0419400,PY17X_0419500,PY17X_0518500,PY17X_0615900,PY17X_0717100,PY17X_0808500,PY17X_0813800,PY17X_0944400,PY17X_1007500,PY17X_1033300,PY17X_1110100,PY17X_1110200,PY17X_1111200,PY17X_1146000,PY17X_1245000,PY17X_1328300,PY17X_1344400,PY17X_1365700,PY17X_1405400,PY17X_1440700,	14.5	1.69	1.85	0.0096546	0.0929536	1
GO:0016903	oxidoreductase activity, acting on the aldehyde or oxo group of donors	6	3	PY17X_0710300,PY17X_1105300,PY17X_1330200,	50	5.83	10.73	0.0102937	0.0968547	1
GO:0005525	GTP binding	86	14	PY17X_0107100,PY17X_0207900,PY17X_0308600,PY17X_0506200,PY17X_0713900,PY17X_0816100,PY17X_1015000,PY17X_1033300,PY17X_1210100,PY17X_1242400,PY17X_1326600,PY17X_1359500,PY17X_1412700,PY17X_1436500,	16.3	1.9	2.11	0.0137121	0.12577	1
GO:0005515	protein binding	330	40	PY17X_0108100,PY17X_0112000,PY17X_0212000,PY17X_0312600,PY17X_0403200,PY17X_0405700,PY17X_0518400,PY17X_0617200,PY17X_0622800,PY17X_0716100,PY17X_0716200,PY17X_0717100,PY17X_0804800,PY17X_0911700,PY17X_0926200,PY17X_1003000,PY17X_1008200,PY17X_1106500,PY17X_1108300,PY17X_1110900,PY17X_1120800,PY17X_1139200,PY17X_1210100,PY17X_1215100,PY17X_1215900,PY17X_1236800,PY17X_1248800,PY17X_1315600,PY17X_1…	12.1	1.41	1.52	0.0139744	0.12577	1
GO:0019001	guanyl nucleotide binding	88	14	PY17X_0107100,PY17X_0207900,PY17X_0308600,PY17X_0506200,PY17X_0713900,PY17X_0816100,PY17X_1015000,PY17X_1033300,PY17X_1210100,PY17X_1242400,PY17X_1326600,PY17X_1359500,PY17X_1412700,PY17X_1436500,	15.9	1.85	2.05	0.0166118	0.143277	1
GO:0032561	guanyl ribonucleotide binding	88	14	PY17X_0107100,PY17X_0207900,PY17X_0308600,PY17X_0506200,PY17X_0713900,PY17X_0816100,PY17X_1015000,PY17X_1033300,PY17X_1210100,PY17X_1242400,PY17X_1326600,PY17X_1359500,PY17X_1412700,PY17X_1436500,	15.9	1.85	2.05	0.0166118	0.143277	1
GO:0004518	nuclease activity	19	5	PY17X_0304300,PY17X_1007500,PY17X_1110200,PY17X_1146000,PY17X_1455600,	26.3	3.07	3.84	0.0191981	0.162204	1
GO:0016888	endodeoxyribonuclease activity, producing 5'-phosphomonoesters	3	2	PY17X_0203200,PY17X_1007500,	66.7	7.77	21.42	0.0207711	0.16537	1
GO:0010181	FMN binding	3	2	PY17X_1242900,PY17X_1317800,	66.7	7.77	21.42	0.0207711	0.16537	1
GO:0000175	3'-5'-exoribonuclease activity	3	2	PY17X_1137100,PY17X_1428300,	66.7	7.77	21.42	0.0207711	0.16537	1
GO:0016788	hydrolase activity, acting on ester bonds	8	3	PY17X_0203200,PY17X_0304300,PY17X_1007500,	37.5	4.37	6.44	0.0253112	0.197714	1
GO:0003676	nucleic acid binding	206	26	PY17X_0110300,PY17X_0211600,PY17X_0213500,PY17X_0419400,PY17X_0506800,PY17X_0516900,PY17X_0615900,PY17X_0616400,PY17X_0620300,PY17X_0715400,PY17X_0828100,PY17X_0914600,PY17X_0923600,PY17X_0942800,PY17X_0943100,PY17X_1008800,PY17X_1025100,PY17X_1038700,PY17X_1109400,PY17X_1123900,PY17X_1131100,PY17X_1131400,PY17X_1207000,PY17X_1344400,PY17X_1428300,PY17X_1457700,	12.6	1.47	1.58	0.0277386	0.202017	1
GO:0016853	isomerase activity	60	10	PY17X_0813200,PY17X_0915800,PY17X_0919900,PY17X_0930100,PY17X_1110900,PY17X_1111200,PY17X_1229200,PY17X_1340500,PY17X_1365700,PY17X_1440700,	16.7	1.94	2.16	0.0297621	0.202017	1
GO:0008173	RNA methyltransferase activity	29	6	PY17X_0505100,PY17X_0709500,PY17X_0805400,PY17X_0818600,PY17X_0931000,PY17X_1240300,	20.7	2.41	2.81	0.0334242	0.202017	1
GO:0008242	omega peptidase activity	15	4	PY17X_0210200,PY17X_0212000,PY17X_0716100,PY17X_1030400,	26.7	3.11	3.9	0.0340049	0.202017	1
GO:0004843	thiol-dependent deubiquitinase	15	4	PY17X_0210200,PY17X_0212000,PY17X_0716100,PY17X_1030400,	26.7	3.11	3.9	0.0340049	0.202017	1
GO:0008757	S-adenosylmethionine-dependent methyltransferase activity	37	7	PY17X_0505100,PY17X_0709500,PY17X_0805400,PY17X_0818600,PY17X_0931000,PY17X_1003000,PY17X_1240300,	18.9	2.21	2.51	0.0350552	0.202017	1
GO:0004672	protein kinase activity	80	12	PY17X_0207200,PY17X_0314700,PY17X_0403300,PY17X_0719900,PY17X_0811200,PY17X_0902500,PY17X_0927200,PY17X_1014800,PY17X_1312200,PY17X_1313000,PY17X_1321800,PY17X_1448100,	15	1.75	1.91	0.0384634	0.202017	1
GO:0019213	deacetylase activity	4	2	PY17X_1125000,PY17X_1340100,	50	5.83	10.71	0.0391949	0.202017	1
GO:0140326	ATPase-coupled intramembrane lipid transporter activity	4	2	PY17X_0911700,PY17X_1440800,	50	5.83	10.71	0.0391949	0.202017	1
GO:0070063	RNA polymerase binding	4	2	PY17X_0204300,PY17X_0718700,	50	5.83	10.71	0.0391949	0.202017	1
GO:0043175	RNA polymerase core enzyme binding	4	2	PY17X_0204300,PY17X_0718700,	50	5.83	10.71	0.0391949	0.202017	1
GO:0070567	cytidylyltransferase activity	4	2	PY17X_0207800,PY17X_1416800,	50	5.83	10.71	0.0391949	0.202017	1
GO:0016896	exoribonuclease activity, producing 5'-phosphomonoesters	4	2	PY17X_1137100,PY17X_1428300,	50	5.83	10.71	0.0391949	0.202017	1
GO:0004527	exonuclease activity	23	5	PY17X_0620200,PY17X_0943100,PY17X_1007500,PY17X_1137100,PY17X_1428300,	21.7	2.53	2.99	0.0418831	0.202017	1
GO:0101005	deubiquitinase activity	16	4	PY17X_0210200,PY17X_0212000,PY17X_0716100,PY17X_1030400,	25	2.91	3.58	0.0423628	0.202017	1
GO:0019783	ubiquitin-like protein-specific protease activity	16	4	PY17X_0210200,PY17X_0212000,PY17X_0716100,PY17X_1030400,	25	2.91	3.58	0.0423628	0.202017	1
GO:0005543	phospholipid binding	10	3	PY17X_0804800,PY17X_1215100,PY17X_1327500,	30	3.5	4.59	0.0476913	0.202017	1
GO:0140657	ATP-dependent activity	178	22	PY17X_0403400,PY17X_0506800,PY17X_0509200,PY17X_0715800,PY17X_0717200,PY17X_0911700,PY17X_0928600,PY17X_0942800,PY17X_1006900,PY17X_1011900,PY17X_1109400,PY17X_1124000,PY17X_1124900,PY17X_1131100,PY17X_1145400,PY17X_1222500,PY17X_1245000,PY17X_1343100,PY17X_1344400,PY17X_1440700,PY17X_1440800,PY17X_1457700,	12.4	1.44	1.53	0.0497564	0.202017	1

## Sheet: kegg
ID	Name	Bgd count	Result count	Result gene list	Pct of bgd	Fold enrichment	Odds ratio	P-value	Benjamini	Bonferroni
PWY-7603__PK__MetaCyc	stephacidin A biosynthesis	8	5	PY17X_0113600,PY17X_1030600,PY17X_1232600,PY17X_1232700,PY17X_1424300,	62.5	4.43	10.53	0.00202931	0.531769	1
PWY-7230__PK__MetaCyc	ubiquinol-6 biosynthesis from 4-aminobenzoate (yeast)	16	6	PY17X_0113600,PY17X_0416900,PY17X_1030600,PY17X_1232600,PY17X_1232700,PY17X_1424300,	37.5	2.66	3.79	0.0167259	0.531769	1
PWY-7233__PK__MetaCyc	ubiquinol-6 bypass biosynthesis (eukaryotic)	16	6	PY17X_0113600,PY17X_0416900,PY17X_1030600,PY17X_1232600,PY17X_1232700,PY17X_1424300,	37.5	2.66	3.79	0.0167259	0.531769	1
PWY-6351__PK__MetaCyc	D-<i>myo</i>-inositol (1,4,5)-trisphosphate biosynthesis	12	5	PY17X_0204500,PY17X_0411800,PY17X_0722000,PY17X_1110500,PY17X_1215100,	41.7	2.96	4.49	0.0178483	0.531769	1
PWY-6710__PK__MetaCyc	poly-hydroxy fatty acids biosynthesis	2	2	PY17X_1030600,PY17X_1424300,	100	7.09	inf	0.0197336	0.531769	1
PWY-6831__PK__MetaCyc	pyrrolnitrin biosynthesis	2	2	PY17X_1030600,PY17X_1424300,	100	7.09	inf	0.0197336	0.531769	1
PWY-6495__PK__MetaCyc	ergotamine biosynthesis	2	2	PY17X_1030600,PY17X_1424300,	100	7.09	inf	0.0197336	0.531769	1
PWY-6526__PK__MetaCyc	limonene degradation III (to perillate)	2	2	PY17X_1030600,PY17X_1424300,	100	7.09	inf	0.0197336	0.531769	1
PWY18C3-14__PK__MetaCyc	superpathway of glandular trichomes produced diterpenoids (tobacco)	2	2	PY17X_1030600,PY17X_1424300,	100	7.09	inf	0.0197336	0.531769	1
PWY-7175__PK__MetaCyc	nostoxanthin biosynthesis	2	2	PY17X_1030600,PY17X_1424300,	100	7.09	inf	0.0197336	0.531769	1
PWY-7070__PK__MetaCyc	steviol biosynthesis	2	2	PY17X_1030600,PY17X_1424300,	100	7.09	inf	0.0197336	0.531769	1
PWY-7626__PK__MetaCyc	bacilysin biosynthesis	2	2	PY17X_1030600,PY17X_1424300,	100	7.09	inf	0.0197336	0.531769	1
PWY-7637__PK__MetaCyc	2,2'-dihydroxyketocarotenoids biosynthesis	2	2	PY17X_1030600,PY17X_1424300,	100	7.09	inf	0.0197336	0.531769	1
PWY-6887__PK__MetaCyc	kauralexin biosynthesis	2	2	PY17X_1030600,PY17X_1424300,	100	7.09	inf	0.0197336	0.531769	1
PWY-7481__PK__MetaCyc	oryzalide A biosynthesis	2	2	PY17X_1030600,PY17X_1424300,	100	7.09	inf	0.0197336	0.531769	1
PWY-7513__PK__MetaCyc	flaviolin dimer and mompain biosynthesis	2	2	PY17X_1030600,PY17X_1424300,	100	7.09	inf	0.0197336	0.531769	1
PWY-7895__PK__MetaCyc	ethionamide activation	2	2	PY17X_1030600,PY17X_1424300,	100	7.09	inf	0.0197336	0.531769	1
PWY-7937__PK__MetaCyc	fungal bioluminescence	2	2	PY17X_1030600,PY17X_1424300,	100	7.09	inf	0.0197336	0.531769	1
PWY-7949__PK__MetaCyc	diadinoxanthin and diatoxanthin interconversion	2	2	PY17X_1030600,PY17X_1424300,	100	7.09	inf	0.0197336	0.531769	1
PWY-7604__PK__MetaCyc	notoamide C and D biosynthesis	2	2	PY17X_1030600,PY17X_1424300,	100	7.09	inf	0.0197336	0.531769	1
PWY-7780__PK__MetaCyc	butane degradation	2	2	PY17X_1030600,PY17X_1424300,	100	7.09	inf	0.0197336	0.531769	1
PWY18C3-2__PK__MetaCyc	solasodine and soladulcidine biosynthesis	2	2	PY17X_1030600,PY17X_1424300,	100	7.09	inf	0.0197336	0.531769	1
PWY18C3-7__PK__MetaCyc	cembratrienediol biosynthesis	2	2	PY17X_1030600,PY17X_1424300,	100	7.09	inf	0.0197336	0.531769	1
FLUORENE-DEG-9-ONE-PWY__PK__MetaCyc	fluorene degradation I	2	2	PY17X_1030600,PY17X_1424300,	100	7.09	inf	0.0197336	0.531769	1
PWY-6503__PK__MetaCyc	superpathway of ergotamine biosynthesis	2	2	PY17X_1030600,PY17X_1424300,	100	7.09	inf	0.0197336	0.531769	1
PWY-7638__PK__MetaCyc	echinenone and zeaxanthin biosynthesis (<i>Synechocystis</i>)	2	2	PY17X_1030600,PY17X_1424300,	100	7.09	inf	0.0197336	0.531769	1
M-CRESOL-DEGRADATION-PWY__PK__MetaCyc	<I>m</I>-cresol degradation	2	2	PY17X_1030600,PY17X_1424300,	100	7.09	inf	0.0197336	0.531769	1
PWY-2421__PK__MetaCyc	indole-3-acetate degradation	2	2	PY17X_1030600,PY17X_1424300,	100	7.09	inf	0.0197336	0.531769	1
ec00943__PK__KEGG	Isoflavonoid biosynthesis	2	2	PY17X_1030600,PY17X_1424300,	100	7.09	inf	0.0197336	0.531769	1
PWY-5422__PK__MetaCyc	isopimaric acid biosynthesis	2	2	PY17X_1030600,PY17X_1424300,	100	7.09	inf	0.0197336	0.531769	1
PWY-5416__PK__MetaCyc	superpathway of diterpene resin acids biosynthesis	2	2	PY17X_1030600,PY17X_1424300,	100	7.09	inf	0.0197336	0.531769	1
PWY-5421__PK__MetaCyc	dehydroabietic acid biosynthesis	2	2	PY17X_1030600,PY17X_1424300,	100	7.09	inf	0.0197336	0.531769	1
PWY-5434__PK__MetaCyc	(3<i>E</i>)-4,8-dimethylnona-1,3,7-triene biosynthesis I	2	2	PY17X_1030600,PY17X_1424300,	100	7.09	inf	0.0197336	0.531769	1
PWY-1381__PK__MetaCyc	fluorene degradation II	2	2	PY17X_1030600,PY17X_1424300,	100	7.09	inf	0.0197336	0.531769	1
P561-PWY__PK__MetaCyc	proline betaine degradation	2	2	PY17X_1030600,PY17X_1424300,	100	7.09	inf	0.0197336	0.531769	1
PWY-5414__PK__MetaCyc	palustric acid biosynthesis	2	2	PY17X_1030600,PY17X_1424300,	100	7.09	inf	0.0197336	0.531769	1
PWY-5413__PK__MetaCyc	neoabietic acid biosynthesis	2	2	PY17X_1030600,PY17X_1424300,	100	7.09	inf	0.0197336	0.531769	1
PWY-5412__PK__MetaCyc	levopimaric acid biosynthesis	2	2	PY17X_1030600,PY17X_1424300,	100	7.09	inf	0.0197336	0.531769	1
PWY-7887__PK__MetaCyc	protein SAMPylation and SAMP-mediated thiolation	5	3	PY17X_0505100,PY17X_0510400,PY17X_0819400,	60	4.26	9.34	0.0220668	0.558762	1
PWY-7235__PK__MetaCyc	superpathway of ubiquinol-6 biosynthesis (eukaryotic)	17	6	PY17X_0113600,PY17X_0416900,PY17X_1030600,PY17X_1232600,PY17X_1232700,PY17X_1424300,	35.3	2.5	3.44	0.022918	0.558762	1
PWY-5484__PK__MetaCyc	glycolysis II (from fructose 6-phosphate)	17	6	PY17X_0521100,PY17X_0702800,PY17X_0930100,PY17X_1033300,PY17X_1217500,PY17X_1330200,	35.3	2.5	3.44	0.022918	0.558762	1
HEXITOLDEGSUPER-PWY__PK__MetaCyc	superpathway of hexitol degradation (bacteria)	17	6	PY17X_0521100,PY17X_0702800,PY17X_0930100,PY17X_1033300,PY17X_1217500,PY17X_1330200,	35.3	2.5	3.44	0.022918	0.558762	1
PWY-8004__PK__MetaCyc	Entner-Doudoroff pathway I	13	5	PY17X_0521100,PY17X_0930100,PY17X_1033300,PY17X_1217500,PY17X_1330200,	38.5	2.73	3.92	0.025783	0.592863	1
ec00361__PK__KEGG	Chlorocyclohexane and chlorobenzene degradation	13	5	PY17X_0113600,PY17X_1030600,PY17X_1232600,PY17X_1232700,PY17X_1424300,	38.5	2.73	3.92	0.025783	0.592863	1
GLYCOLYSIS__PK__MetaCyc	glycolysis I (from glucose 6-phosphate)	18	6	PY17X_0521100,PY17X_0702800,PY17X_0930100,PY17X_1033300,PY17X_1217500,PY17X_1330200,	33.3	2.36	3.15	0.0304894	0.592863	1
P441-PWY__PK__MetaCyc	superpathway of <i>N</i>-acetylneuraminate degradation	18	6	PY17X_0521100,PY17X_0702800,PY17X_0930100,PY17X_1033300,PY17X_1217500,PY17X_1330200,	33.3	2.36	3.15	0.0304894	0.592863	1
ec00982__PK__KEGG	Drug metabolism - cytochrome P450	14	5	PY17X_0702800,PY17X_1329400,PY17X_1352700,PY17X_1357200,PY17X_1424300,	35.7	2.53	3.48	0.0356696	0.592863	1
P461-PWY__PK__MetaCyc	hexitol fermentation to lactate, formate, ethanol and acetate	19	6	PY17X_0521100,PY17X_0702800,PY17X_0930100,PY17X_1033300,PY17X_1217500,PY17X_1330200,	31.6	2.24	2.9	0.0395364	0.592863	1
PWY18C3-24__PK__MetaCyc	methylsalicylate degradation	6	3	PY17X_0702800,PY17X_1329400,PY17X_1352700,	50	3.55	6.22	0.0396266	0.592863	1
NPGLUCAT-PWY__PK__MetaCyc	Entner-Doudoroff pathway II (non-phosphorylative)	6	3	PY17X_0521100,PY17X_1033300,PY17X_1217500,	50	3.55	6.22	0.0396266	0.592863	1
PWY-2221__PK__MetaCyc	Entner-Doudoroff pathway III (semi-phosphorylative)	6	3	PY17X_0521100,PY17X_1033300,PY17X_1217500,	50	3.55	6.22	0.0396266	0.592863	1
PWY-6403__PK__MetaCyc	carrageenan biosynthesis	6	3	PY17X_0113600,PY17X_1232600,PY17X_1232700,	50	3.55	6.22	0.0396266	0.592863	1
PWY-7540__PK__MetaCyc	aflatrem biosynthesis	6	3	PY17X_0113600,PY17X_1232600,PY17X_1232700,	50	3.55	6.22	0.0396266	0.592863	1
PWY-5815__PK__MetaCyc	rubber biosynthesis	6	3	PY17X_0113600,PY17X_1232600,PY17X_1232700,	50	3.55	6.22	0.0396266	0.592863	1
PWY-6303__PK__MetaCyc	methyl indole-3-acetate interconversion	6	3	PY17X_0702800,PY17X_1329400,PY17X_1352700,	50	3.55	6.22	0.0396266	0.592863	1
PWY-6262__PK__MetaCyc	demethylmenaquinol-8 biosynthesis II	6	3	PY17X_0113600,PY17X_1232600,PY17X_1232700,	50	3.55	6.22	0.0396266	0.592863	1
PWY-5979__PK__MetaCyc	3-amino-5-hydroxybenzoate biosynthesis	6	3	PY17X_0113600,PY17X_1232600,PY17X_1232700,	50	3.55	6.22	0.0396266	0.592863	1
PWY-6936__PK__MetaCyc	seleno-amino acid biosynthesis (plants)	6	3	PY17X_0113600,PY17X_1232600,PY17X_1232700,	50	3.55	6.22	0.0396266	0.592863	1
PWY-4681__PK__MetaCyc	kievitone biosynthesis	6	3	PY17X_0113600,PY17X_1232600,PY17X_1232700,	50	3.55	6.22	0.0396266	0.592863	1
PWY-4502__PK__MetaCyc	wighteone and luteone biosynthesis	6	3	PY17X_0113600,PY17X_1232600,PY17X_1232700,	50	3.55	6.22	0.0396266	0.592863	1
PWY-7373__PK__MetaCyc	superpathway of demethylmenaquinol-6 biosynthesis II	6	3	PY17X_0113600,PY17X_1232600,PY17X_1232700,	50	3.55	6.22	0.0396266	0.592863	1
PWY-7493__PK__MetaCyc	paxilline and diprenylpaxilline biosynthesis	6	3	PY17X_0113600,PY17X_1232600,PY17X_1232700,	50	3.55	6.22	0.0396266	0.592863	1
PWY-5802__PK__MetaCyc	alizarin biosynthesis	6	3	PY17X_0113600,PY17X_1232600,PY17X_1232700,	50	3.55	6.22	0.0396266	0.592863	1
PWY-7572__PK__MetaCyc	lolitrem B biosynthesis	6	3	PY17X_0113600,PY17X_1232600,PY17X_1232700,	50	3.55	6.22	0.0396266	0.592863	1
PWY-7372__PK__MetaCyc	demethylmenaquinol-6 biosynthesis II	6	3	PY17X_0113600,PY17X_1232600,PY17X_1232700,	50	3.55	6.22	0.0396266	0.592863	1
PWY-5817__PK__MetaCyc	dodecaprenyl diphosphate biosynthesis	6	3	PY17X_0113600,PY17X_1232600,PY17X_1232700,	50	3.55	6.22	0.0396266	0.592863	1
PWY-5893__PK__MetaCyc	tridecaprenyl diphosphate biosynthesis	6	3	PY17X_0113600,PY17X_1232600,PY17X_1232700,	50	3.55	6.22	0.0396266	0.592863	1
PWY-6263__PK__MetaCyc	superpathway of menaquinol-8 biosynthesis II	10	4	PY17X_0113600,PY17X_0301300,PY17X_1232600,PY17X_1232700,	40	2.84	4.16	0.0399487	0.592863	1
PWY-7992__PK__MetaCyc	superpathway of menaquinol-8 biosynthesis III	10	4	PY17X_0113600,PY17X_0301300,PY17X_1232600,PY17X_1232700,	40	2.84	4.16	0.0399487	0.592863	1
