# Supplementary material for: Why is Babesia not killed by artemisinin like Plasmodium?
Source: Parasit Vectors. 2023 Jun 8;16:193. doi: 10.1186/s13071-023-05783-4 (PMC10249562; doi:10.1186/s13071-023-05783-4)
Supplement: Supplementary file 7 — Additional file 7: Table S7. GO analysis of 1075 genes shared by Plasmodium and Babesia. [file 13071_2023_5783_MOESM7_ESM.xlsx]

## Sheet: query
Gene ID	source_id	Genomic Location (Gene)	Product Description	# Transcripts
PY17X_0204000	PY17X_0204000.1	Py17X_02_v3:240,826..241,568(+)	conserved protein, unknown function	1
PY17X_0720600	PY17X_0720600.1	Py17X_07_v3:931,655..932,948(-)	trafficking protein particle complex subunit 3, putative	1
PY17X_0928300	PY17X_0928300.1	Py17X_09_v3:1,183,018..1,184,708(+)	conserved protein, unknown function	1
PY17X_0934500	PY17X_0934500.1	Py17X_09_v3:1,401,436..1,404,675(-)	histone-lysine N-methyltransferase SET7, putative	1
PY17X_0941000	PY17X_0941000.1	Py17X_09_v3:1,605,866..1,607,180(-)	succinate--CoA ligase [ADP-forming] subunit alpha, putative	1
PY17X_1023800	PY17X_1023800.1	Py17X_10_v3:1,013,743..1,015,290(+)	DNA-directed RNA polymerase III subunit RPC6, putative	1
PY17X_1134700	PY17X_1134700.1	Py17X_11_v3:1,432,894..1,434,446(-)	cdc2-related kinase 2	1
PY17X_1138600	PY17X_1138600.1	Py17X_11_v3:1,588,641..1,592,317(+)	protein transport protein Sec24A, putative	1
PY17X_1216200	PY17X_1216200.1	Py17X_12_v3:683,466..690,458(-)	transcriptional coactivator ADA2, putative	1
PY17X_1323300	PY17X_1323300.1	Py17X_13_v3:1,171,762..1,176,931(+)	LCCL domain-containing protein	1
PY17X_1341100	PY17X_1341100.1	Py17X_13_v3:1,824,072..1,824,968(+)	DnaJ protein, putative	1
PY17X_1402700	PY17X_1402700.1	Py17X_14_v3:207,638..208,672(-)	deoxyhypusine hydroxylase, putative	1
PY17X_1426900	PY17X_1426900.1	Py17X_14_v3:1,071,011..1,071,633(+)	ubiquitin-conjugating enzyme E2, putative	1
PY17X_0214200	PY17X_0214200.1	Py17X_02_v3:627,033..629,570(-)	alpha/beta hydrolase, putative	1
PY17X_0311400	PY17X_0311400.1	Py17X_03_v3:436,830..438,580(+)	T-complex protein 1 subunit theta, putative	1
PY17X_0500141	PY17X_0500141.1	Py17X_05_v3:98,359..99,505(-)	PIR protein	1
PY17X_0517400	PY17X_0517400.1	Py17X_05_v3:786,601..787,763(-)	DER1-like protein, putative	1
PY17X_0617300	PY17X_0617300.1	Py17X_06_v3:763,589..764,575(+)	drug/metabolite transporter DMT2, putative	1
PY17X_0906600	PY17X_0906600.1	Py17X_09_v3:360,815..363,154(-)	oocyst capsule protein Cap93, putative	1
PY17X_0911200	PY17X_0911200.1	Py17X_09_v3:541,497..545,954(-)	RNA-binding protein, putative	1
PY17X_0933300	PY17X_0933300.1	Py17X_09_v3:1,363,625..1,365,670(+)	dipeptidyl aminopeptidase 1, putative	1
PY17X_1228800	PY17X_1228800.1	Py17X_12_v3:1,172,835..1,174,289(+)	alpha/beta hydrolase, putative	1
PY17X_1309300	PY17X_1309300.1	Py17X_13_v3:639,410..641,335(-)	acid cluster protein 33 homologue, putative	1
PY17X_1321300	PY17X_1321300.1	Py17X_13_v3:1,101,419..1,104,268(-)	glucose-6-phosphate dehydrogenase-6-phosphogluconolactonase, putative	1
PY17X_1359700	PY17X_1359700.1	Py17X_13_v3:2,461,115..2,462,941(+)	sodium-dependent phosphate transporter, putative	1
PY17X_1402900	PY17X_1402900.1	Py17X_14_v3:215,348..216,117(-)	40S ribosomal protein S7, putative	1
PY17X_1417100	PY17X_1417100.1	Py17X_14_v3:731,069..733,369(-)	conserved protein, unknown function	1
PY17X_1431800	PY17X_1431800.1	Py17X_14_v3:1,263,775..1,266,042(-)	proline--tRNA ligase, putative	1
PY17X_1435300	PY17X_1435300.1	Py17X_14_v3:1,354,065..1,356,626(+)	GTP-binding protein EngA, putative	1
PY17X_1437900	PY17X_1437900.1	Py17X_14_v3:1,457,109..1,465,303(+)	conserved Plasmodium protein, unknown function	1
PY17X_0303800	PY17X_0303800.1	Py17X_03_v3:147,962..148,571(-)	DNA-directed RNA polymerase II 16 kDa subunit, putative	1
PY17X_0307400	PY17X_0307400.1	Py17X_03_v3:294,591..296,099(-)	ATP-dependent RNA helicase UAP56, putative	1
PY17X_0407400	PY17X_0407400.1	Py17X_04_v3:393,672..395,511(-)	T-complex protein 1 subunit beta, putative	1
PY17X_0418300	PY17X_0418300.1	Py17X_04_v3:770,372..773,371(+)	coatomer subunit beta, putative	1
PY17X_0608100	PY17X_0608100.1	Py17X_06_v3:420,981..428,305(-)	conserved Plasmodium protein, unknown function	1
PY17X_0715000	PY17X_0715000.1	Py17X_07_v3:722,996..724,321(+)	ribosome assembly protein RRB1, putative	1
PY17X_0831900	PY17X_0831900.1	Py17X_08_v3:1,253,969..1,254,980(+)	cytochrome c oxidase subunit 5B, putative	1
PY17X_0920500	PY17X_0920500.1	Py17X_09_v3:895,578..897,521(+)	RNA cytosine C(5)-methyltransferase, putative	1
PY17X_1004100	PY17X_1004100.1	Py17X_10_v3:276,452..278,673(-)	ATP-dependent RNA helicase DDX51, putative	1
PY17X_1013100	PY17X_1013100.1	Py17X_10_v3:659,007..660,782(-)	histone-binding protein RBBP7, putative	1
PY17X_1037300	PY17X_1037300.1	Py17X_10_v3:1,555,443..1,558,027(-)	pre-mRNA-splicing factor 38B, putative	1
PY17X_1121600	PY17X_1121600.1	Py17X_11_v3:926,207..928,225(+)	mRNA-binding protein PUF3	1
PY17X_1122800	PY17X_1122800.1	Py17X_11_v3:964,181..965,560(-)	RNA methyltransferase, putative	1
PY17X_1315500	PY17X_1315500.1	Py17X_13_v3:876,747..879,623(-)	multidrug resistance protein 2, putative	1
PY17X_1361600	PY17X_1361600.1	Py17X_13_v3:2,511,113..2,512,825(+)	phosphoenolpyruvate carboxykinase, putative	1
PY17X_1405300	PY17X_1405300.1	Py17X_14_v3:319,736..320,932(-)	protein AMR3, putative	1
PY17X_1412500	PY17X_1412500.1	Py17X_14_v3:564,160..565,327(+)	conserved protein, unknown function	1
PY17X_1420600	PY17X_1420600.1	Py17X_14_v3:862,732..864,302(+)	ras-related protein Rab-11A, putative	1
PY17X_1458500	PY17X_1458500.1	Py17X_14_v3:2,305,542..2,307,323(+)	protein farnesyltransferase subunit alpha, putative	1
PY17X_1464000	PY17X_1464000.1	Py17X_14_v3:2,469,079..2,469,933(-)	bax inhibitor 1, putative	1
PY17X_0314300	PY17X_0314300.1	Py17X_03_v3:549,641..551,287(+)	ATP synthase subunit alpha, mitochondrial, putative	1
PY17X_0404500	PY17X_0404500.1	Py17X_04_v3:290,515..291,912(-)	lipoamide acyltransferase component of branched-chain alpha-keto acid dehydrogenase complex, putative	1
PY17X_0413700	PY17X_0413700.1	Py17X_04_v3:608,181..608,858(-)	conserved protein, unknown function	1
PY17X_0420000	PY17X_0420000.1	Py17X_04_v3:864,129..865,088(-)	PH domain-containing protein, putative	1
PY17X_0524100	PY17X_0524100.1	Py17X_05_v3:1,035,265..1,037,009(+)	alpha tubulin 2	1
PY17X_0707700	PY17X_0707700.1	Py17X_07_v3:471,547..472,713(+)	RNA-binding protein, putative	1
PY17X_0824100	PY17X_0824100.1	Py17X_08_v3:956,984..965,044(-)	regulator of chromosome condensation-PP1-interacting protein, putative	1
PY17X_0837800	PY17X_0837800.1	Py17X_08_v3:1,439,109..1,440,548(-)	mitochondrial-processing peptidase subunit beta, putative	1
PY17X_0911600	PY17X_0911600.1	Py17X_09_v3:567,771..570,167(-)	protein phosphatase PPM2, putative	1
PY17X_0921300	PY17X_0921300.1	Py17X_09_v3:920,051..920,818(+)	fam-d protein	1
PY17X_0929800	PY17X_0929800.1	Py17X_09_v3:1,241,636..1,244,064(-)	tRNA nucleotidyltransferase, putative	1
PY17X_0932300	PY17X_0932300.1	Py17X_09_v3:1,328,926..1,329,772(+)	GTP-binding nuclear protein RAN/TC4, putative	1
PY17X_0939400	PY17X_0939400.1	Py17X_09_v3:1,567,730..1,571,681(-)	pre-mRNA-processing factor 6, putative	1
PY17X_1011800	PY17X_1011800.1	Py17X_10_v3:570,904..572,619(-)	methionine aminopeptidase 2, putative	1
PY17X_1036000	PY17X_1036000.1	Py17X_10_v3:1,489,957..1,490,973(+)	tRNA-dihydrouridine synthase, putative	1
PY17X_1123500	PY17X_1123500.1	Py17X_11_v3:996,543..997,754(+)	ferredoxin--NADP reductase, putative	1
PY17X_1244200	PY17X_1244200.1	Py17X_12_v3:1,781,149..1,783,381(-)	ADP-ribosylation factor GTPase-activating protein 2, putative	1
PY17X_1343300	PY17X_1343300.1	Py17X_13_v3:1,900,512..1,901,682(-)	60S ribosomal protein L23, putative	1
PY17X_1363100	PY17X_1363100.1	Py17X_13_v3:2,601,919..2,603,137(-)	U6 snRNA phosphodiesterase, putative	1
PY17X_1411700	PY17X_1411700.1	Py17X_14_v3:536,903..538,282(+)	AP-1 complex subunit mu-1, putative	1
PY17X_1422100	PY17X_1422100.1	Py17X_14_v3:924,253..925,306(-)	negative elongation factor A, putative	1
PY17X_1451400	PY17X_1451400.1	Py17X_14_v3:2,034,077..2,036,104(-)	DNA polymerase epsilon subunit B, putative	1
PY17X_1452800	PY17X_1452800.1	Py17X_14_v3:2,085,608..2,087,209(+)	ATP synthase subunit beta, mitochondrial, putative	1
PY17X_0204200	PY17X_0204200.1	Py17X_02_v3:248,556..249,161(+)	adenylate kinase-like protein 1, putative	1
PY17X_0212500	PY17X_0212500.1	Py17X_02_v3:551,773..554,685(-)	vacuolar protein sorting-associated protein 53, putative	1
PY17X_0303100	PY17X_0303100.1	Py17X_03_v3:130,683..132,200(-)	hexose transporter	1
PY17X_0312900	PY17X_0312900.1	Py17X_03_v3:491,898..495,994(+)	DNA-directed RNA polymerase II subunit RPB2, putative	1
PY17X_0704800	PY17X_0704800.1	Py17X_07_v3:364,232..386,731(+)	HECT-like E3 ubiquitin ligase	1
PY17X_0717500	PY17X_0717500.1	Py17X_07_v3:802,090..806,294(+)	cdc2-related protein kinase 3	1
PY17X_1010600	PY17X_1010600.1	Py17X_10_v3:524,056..525,579(-)	GTPase Era, putative	1
PY17X_1139300	PY17X_1139300.1	Py17X_11_v3:1,618,259..1,619,083(-)	proliferating cell nuclear antigen 1, putative	1
PY17X_1230600	PY17X_1230600.1	Py17X_12_v3:1,242,357..1,245,145(+)	U3 small nucleolar RNA-associated protein 14, putative	1
PY17X_1238700	PY17X_1238700.1	Py17X_12_v3:1,561,751..1,562,805(-)	bis(5'-nucleosyl)-tetraphosphatase [asymmetrical], putative	1
PY17X_1327700	PY17X_1327700.1	Py17X_13_v3:1,330,223..1,331,104(-)	conserved protein, unknown function	1
PY17X_1349800	PY17X_1349800.1	Py17X_13_v3:2,174,500..2,176,016(+)	PITH domain-containing protein, putative	1
PY17X_1351200	PY17X_1351200.1	Py17X_13_v3:2,210,138..2,211,562(+)	CPW-WPC family protein	1
PY17X_1413900	PY17X_1413900.1	Py17X_14_v3:622,858..623,658(-)	Maf-like protein, putative	1
PY17X_1419600	PY17X_1419600.1	Py17X_14_v3:826,617..831,434(+)	conserved protein, unknown function	1
PY17X_1460600	PY17X_1460600.1	Py17X_14_v3:2,369,630..2,371,801(-)	translation machinery-associated protein 46, putative	1
PY17X_0315600	PY17X_0315600.1	Py17X_03_v3:588,935..590,488(-)	ATP-dependent RNA helicase DDX47, putative	1
PY17X_0407000	PY17X_0407000.1	Py17X_04_v3:385,537..387,414(+)	FAD-dependent glycerol-3-phosphate dehydrogenase, putative	1
PY17X_0806000	PY17X_0806000.1	Py17X_08_v3:309,341..312,397(-)	RNA helicase, putative	1
PY17X_0817200	PY17X_0817200.1	Py17X_08_v3:729,272..730,429(+)	26S proteasome regulatory subunit RPN8, putative	1
PY17X_0821600	PY17X_0821600.1	Py17X_08_v3:868,822..869,835(+)	conserved protein, unknown function	1
PY17X_0829400	PY17X_0829400.1	Py17X_08_v3:1,148,273..1,150,024(-)	proline--tRNA ligase, putative	1
PY17X_0931200	PY17X_0931200.1	Py17X_09_v3:1,288,101..1,289,639(-)	conserved protein, unknown function	1
PY17X_1014300	PY17X_1014300.1	Py17X_10_v3:705,784..707,839(-)	voltage-dependent anion-selective channel protein, putative	1
PY17X_1307100	PY17X_1307100.1	Py17X_13_v3:550,339..551,412(-)	cytochrome b-c1 complex subunit Rieske, putative	1
PY17X_1318600	PY17X_1318600.1	Py17X_13_v3:988,944..991,442(+)	elongation factor 2, putative	1
PY17X_1325500	PY17X_1325500.1	Py17X_13_v3:1,267,803..1,269,365(+)	yoelipain-1	1
PY17X_0418100	PY17X_0418100.1	Py17X_04_v3:757,358..762,293(+)	exoribonuclease II, putative	1
PY17X_0619900	PY17X_0619900.1	Py17X_06_v3:879,821..880,753(+)	40S ribosomal protein S10, putative	1
PY17X_0718900	PY17X_0718900.1	Py17X_07_v3:845,224..846,284(+)	small GTP-binding protein sar1, putative	1
PY17X_0720300	PY17X_0720300.1	Py17X_07_v3:920,645..921,949(+)	eukaryotic translation initiation factor 3 subunit M, putative	1
PY17X_0810200	PY17X_0810200.1	Py17X_08_v3:462,390..469,328(-)	DNA-directed RNA polymerase II subunit RPB1, putative	1
PY17X_0819700	PY17X_0819700.1	Py17X_08_v3:804,425..808,354(-)	ATP-dependent 6-phosphofructokinase, putative	1
PY17X_0911100	PY17X_0911100.1	Py17X_09_v3:539,594..540,884(+)	VPS9 domain-containing protein, putative	1
PY17X_1127500	PY17X_1127500.1	Py17X_11_v3:1,131,714..1,133,117(-)	E3 ubiquitin-protein ligase RNF5, putative	1
PY17X_1131900	PY17X_1131900.1	Py17X_11_v3:1,331,977..1,333,111(+)	proteasome subunit alpha type-7, putative	1
PY17X_1133400	PY17X_1133400.1	Py17X_11_v3:1,374,908..1,376,998(+)	serine/threonine protein phosphatase 5, putative	1
PY17X_1205200	PY17X_1205200.1	Py17X_12_v3:290,066..293,506(-)	MKT1 domain-containing protein, putative	1
PY17X_1208600	PY17X_1208600.1	Py17X_12_v3:399,904..402,405(-)	rho GTPase-activating protein, putative	1
PY17X_1216000	PY17X_1216000.1	Py17X_12_v3:676,692..677,666(+)	MO15-related protein kinase	1
PY17X_1241600	PY17X_1241600.1	Py17X_12_v3:1,687,084..1,688,246(+)	conserved protein, unknown function	1
PY17X_1306700	PY17X_1306700.1	Py17X_13_v3:527,797..528,855(+)	copper transporter, putative	1
PY17X_1328800	PY17X_1328800.1	Py17X_13_v3:1,360,653..1,360,856(+)	40S ribosomal protein S28e, putative	1
PY17X_1330600	PY17X_1330600.1	Py17X_13_v3:1,435,261..1,436,741(+)	replication factor C subunit 3, putative	1
PY17X_1354800	PY17X_1354800.1	Py17X_13_v3:2,310,506..2,312,956(-)	thrombospondin-related anonymous protein	1
PY17X_1355800	PY17X_1355800.1	Py17X_13_v3:2,332,429..2,334,686(-)	tryptophan--tRNA ligase, putative	1
PY17X_1366800	PY17X_1366800.1	Py17X_13_v3:2,736,054..2,740,409(-)	elongation factor Tu, putative	1
PY17X_1405100	PY17X_1405100.1	Py17X_14_v3:312,757..313,842(+)	DNA-directed RNA polymerase II subunit RPB11, putative	1
PY17X_1430800	PY17X_1430800.1	Py17X_14_v3:1,233,434..1,237,240(-)	eukaryotic translation initiation factor 3 subunit A, putative	1
PY17X_0310300	PY17X_0310300.1	Py17X_03_v3:405,081..406,463(+)	arginyl-tRNA--protein transferase, putative	1
PY17X_0412900	PY17X_0412900.1	Py17X_04_v3:589,789..592,113(-)	glycogen synthase kinase 3, putative	1
PY17X_0519300	PY17X_0519300.1	Py17X_05_v3:843,743..845,638(-)	flavoprotein subunit of succinate dehydrogenase, putative	1
PY17X_0704200	PY17X_0704200.1	Py17X_07_v3:344,030..345,619(+)	receptor for activated c kinase, putative	1
PY17X_0806300	PY17X_0806300.1	Py17X_08_v3:319,066..322,755(+)	importin-7, putative	1
PY17X_0831100	PY17X_0831100.1	Py17X_08_v3:1,223,923..1,224,582(+)	HSP90 co-chaperone p23, putative	1
PY17X_0917200	PY17X_0917200.1	Py17X_09_v3:788,376..789,380(-)	50S ribosomal protein L2, putative	1
PY17X_0925600	PY17X_0925600.1	Py17X_09_v3:1,060,634..1,061,676(+)	GrpE protein homolog, mitochondrial, putative	1
PY17X_0926300	PY17X_0926300.1	Py17X_09_v3:1,082,569..1,084,543(-)	endoplasmic reticulum oxidoreductin, putative	1
PY17X_0929100	PY17X_0929100.1	Py17X_09_v3:1,216,483..1,217,371(+)	conserved protein, unknown function	1
PY17X_1118500	PY17X_1118500.1	Py17X_11_v3:824,965..825,438(-)	conserved protein, unknown function	1
PY17X_1136600	PY17X_1136600.1	Py17X_11_v3:1,497,196..1,497,651(+)	40S ribosomal protein S15, putative	1
PY17X_1212200	PY17X_1212200.1	Py17X_12_v3:536,036..536,840(-)	eukaryotic translation initiation factor 2 subunit beta, putative	1
PY17X_1237200	PY17X_1237200.1	Py17X_12_v3:1,511,068..1,511,952(+)	histone RNA hairpin-binding protein, putative	1
PY17X_1241400	PY17X_1241400.1	Py17X_12_v3:1,682,446..1,684,718(+)	DnaJ protein, putative	1
PY17X_1366600	PY17X_1366600.1	Py17X_13_v3:2,731,938..2,733,711(+)	GTPase, putative	1
PY17X_1415400	PY17X_1415400.1	Py17X_14_v3:674,119..677,178(-)	heptatricopeptide repeat-containing protein, putative	1
PY17X_1424400	PY17X_1424400.1	Py17X_14_v3:993,866..996,499(-)	importin subunit beta, putative	1
PY17X_1424500	PY17X_1424500.1	Py17X_14_v3:999,708..1,002,347(-)	heptatricopeptide repeat and RAP domain-containing protein, putative	1
PY17X_0107300	PY17X_0107300.1	Py17X_01_v3:375,006..376,347(-)	RING zinc finger protein, putative	1
PY17X_0500071	PY17X_0500071.1	Py17X_05_v3:49,486..50,572(-)	PIR protein	1
PY17X_0712300	PY17X_0712300.1	Py17X_07_v3:630,377..633,466(+)	DNA helicase, putative	1
PY17X_0719300	PY17X_0719300.1	Py17X_07_v3:860,599..862,365(+)	bifunctional dihydrofolate reductase-thymidylate synthase, putative	1
PY17X_0722200	PY17X_0722200.1	Py17X_07_v3:997,154..999,016(+)	lysophospholipase, putative	1
PY17X_0818700	PY17X_0818700.1	Py17X_08_v3:774,875..776,280(+)	protein KIC3, putative	1
PY17X_0838700	PY17X_0838700.1	Py17X_08_v3:1,458,771..1,459,693(-)	V-type proton ATPase subunit E, putative	1
PY17X_0934400	PY17X_0934400.1	Py17X_09_v3:1,399,336..1,400,754(+)	yoelipain-2	1
PY17X_0945600	PY17X_0945600.1	Py17X_09_v3:1,784,024..1,793,128(-)	CCR4-NOT transcription complex subunit NOT1-G	1
PY17X_1104900	PY17X_1104900.1	Py17X_11_v3:311,276..313,147(+)	ATP-dependent RNA helicase DDX27, putative	1
PY17X_1110300	PY17X_1110300.1	Py17X_11_v3:520,956..523,068(+)	asparagine--tRNA ligase, putative	1
PY17X_1209200	PY17X_1209200.1	Py17X_12_v3:421,320..423,857(-)	conserved Plasmodium protein, unknown function	1
PY17X_1304400	PY17X_1304400.1	Py17X_13_v3:411,184..427,505(+)	cysteine repeat modular protein 4	1
PY17X_1411200	PY17X_1411200.1	Py17X_14_v3:525,424..526,326(+)	ribosomal protein S15, mitochondrial, putative	1
PY17X_1419300	PY17X_1419300.1	Py17X_14_v3:814,874..817,084(+)	ubiquitin carboxyl-terminal hydrolase MINDY, putative	1
PY17X_0102500	PY17X_0102500.1	Py17X_01_v3:186,607..190,655(+)	ATP-dependent RNA helicase MTR4, putative	1
PY17X_0520800	PY17X_0520800.1	Py17X_05_v3:890,860..892,507(-)	phosducin-like protein 2, putative	1
PY17X_0613400	PY17X_0613400.1	Py17X_06_v3:633,614..635,311(-)	HSP40, subfamily A, putative	1
PY17X_0827800	PY17X_0827800.1	Py17X_08_v3:1,094,252..1,095,445(+)	lipoate-protein ligase 2, putative	1
PY17X_0838200	PY17X_0838200.1	Py17X_08_v3:1,448,678..1,450,324(-)	histidine--tRNA ligase, putative	1
PY17X_0909600	PY17X_0909600.1	Py17X_09_v3:468,213..470,378(-)	conserved Plasmodium protein, unknown function	1
PY17X_1014700	PY17X_1014700.1	Py17X_10_v3:718,731..720,107(-)	succinate--CoA ligase [ADP-forming] subunit beta, putative	1
PY17X_1037600	PY17X_1037600.1	Py17X_10_v3:1,564,710..1,568,609(-)	LCCL domain-containing protein	1
PY17X_1115400	PY17X_1115400.1	Py17X_11_v3:709,155..710,413(-)	ribose-5-phosphate isomerase, putative	1
PY17X_1139600	PY17X_1139600.1	Py17X_11_v3:1,627,066..1,628,493(-)	RuvB-like helicase 3, putative	1
PY17X_1147000	PY17X_1147000.1	Py17X_11_v3:1,894,681..1,895,735(-)	U2 small nuclear ribonucleoprotein A', putative	1
PY17X_1237300	PY17X_1237300.1	Py17X_12_v3:1,513,115..1,513,489(+)	50S ribosomal protein L14, mitochondrial, putative	1
PY17X_1312000	PY17X_1312000.1	Py17X_13_v3:761,013..762,244(+)	1-acyl-sn-glycerol-3-phosphate acyltransferase	1
PY17X_1313800	PY17X_1313800.1	Py17X_13_v3:820,730..822,655(-)	M17 leucyl aminopeptidase, putative	1
PY17X_1319700	PY17X_1319700.1	Py17X_13_v3:1,037,603..1,039,177(+)	aminomethyltransferase, putative	1
PY17X_1322200	PY17X_1322200.1	Py17X_13_v3:1,129,946..1,131,364(+)	6-phosphogluconate dehydrogenase, decarboxylating, putative	1
PY17X_1350300	PY17X_1350300.1	Py17X_13_v3:2,186,288..2,187,958(+)	CTLH domain-containing protein, putative	1
PY17X_1352100	PY17X_1352100.1	Py17X_13_v3:2,233,105..2,233,566(+)	trafficking protein particle complex subunit 2, putative	1
PY17X_1412900	PY17X_1412900.1	Py17X_14_v3:574,609..575,904(+)	2-oxoisovalerate dehydrogenase subunit alpha, mitochondrial, putative	1
PY17X_0115700	PY17X_0115700.1	Py17X_01_v3:697,458..698,717(-)	lysophospholipase, putative	1
PY17X_0413300	PY17X_0413300.1	Py17X_04_v3:599,336..600,139(+)	60S ribosomal protein L26, putative	1
PY17X_0932500	PY17X_0932500.1	Py17X_09_v3:1,332,198..1,334,000(+)	tyrosine--tRNA ligase, putative	1
PY17X_0933500	PY17X_0933500.1	Py17X_09_v3:1,370,028..1,371,389(-)	folate transporter 2, putative	1
PY17X_0945200	PY17X_0945200.1	Py17X_09_v3:1,770,958..1,775,616(+)	chromatin remodeling protein, putative	1
PY17X_1007700	PY17X_1007700.1	Py17X_10_v3:424,658..428,154(-)	sporozoite micronemal protein essential for cell traversal	1
PY17X_1106200	PY17X_1106200.1	Py17X_11_v3:369,155..372,874(-)	DNA mismatch repair protein MSH6, putative	1
PY17X_1121000	PY17X_1121000.1	Py17X_11_v3:912,099..913,214(-)	DnaJ protein, putative	1
PY17X_1205000	PY17X_1205000.1	Py17X_12_v3:284,247..285,137(-)	40S ribosomal protein S20e, putative	1
PY17X_1213500	PY17X_1213500.1	Py17X_12_v3:572,043..573,850(-)	heme oxygenase, putative	1
PY17X_1223400	PY17X_1223400.1	Py17X_12_v3:971,571..973,352(-)	lysophospholipase, putative	1
PY17X_1309100	PY17X_1309100.1	Py17X_13_v3:634,707..636,188(+)	FACT complex subunit SSRP1, putative	1
PY17X_1312600	PY17X_1312600.1	Py17X_13_v3:779,782..780,984(-)	prolyl hydroxylase-like protein, putative	1
PY17X_1319300	PY17X_1319300.1	Py17X_13_v3:1,018,476..1,021,553(+)	sortilin, putative	1
PY17X_1353000	PY17X_1353000.1	Py17X_13_v3:2,258,466..2,259,110(-)	transmembrane emp24 domain-containing protein, putative	1
PY17X_1427600	PY17X_1427600.1	Py17X_14_v3:1,098,678..1,100,642(+)	conserved protein, unknown function	1
PY17X_0104800	PY17X_0104800.1	Py17X_01_v3:275,621..276,768(+)	conserved protein, unknown function	1
PY17X_0107000	PY17X_0107000.1	Py17X_01_v3:364,654..365,304(-)	glutaredoxin-like protein	1
PY17X_0308200	PY17X_0308200.1	Py17X_03_v3:323,228..324,172(+)	syntaxin, putative	1
PY17X_0419800	PY17X_0419800.1	Py17X_04_v3:854,017..854,574(+)	signal peptidase complex subunit 3, putative	1
PY17X_0624500	PY17X_0624500.1	Py17X_06_v3:1,026,579..1,027,764(+)	ubiquinone biosynthesis O-methyltransferase, putative	1
PY17X_0905300	PY17X_0905300.1	Py17X_09_v3:329,430..332,456(+)	coatomer subunit gamma, putative	1
PY17X_0925000	PY17X_0925000.1	Py17X_09_v3:1,041,941..1,046,158(-)	DNA-directed RNA polymerase, putative	1
PY17X_1001000	PY17X_1001000.1	Py17X_10_v3:141,659..142,954(+)	lysophospholipase, putative	1
PY17X_1009700	PY17X_1009700.1	Py17X_10_v3:485,808..488,165(-)	ribosome biogenesis GTPase A, putative	1
PY17X_1206500	PY17X_1206500.1	Py17X_12_v3:343,683..346,670(+)	U3 small nucleolar RNA-associated protein 25, putative	1
PY17X_1244300	PY17X_1244300.1	Py17X_12_v3:1,785,121..1,786,089(-)	WD repeat-containing protein 55, putative	1
PY17X_1307600	PY17X_1307600.1	Py17X_13_v3:569,125..570,258(+)	triosephosphate isomerase, putative	1
PY17X_1317600	PY17X_1317600.1	Py17X_13_v3:953,123..954,625(-)	signal recognition particle subunit SRP54, putative	1
PY17X_1324700	PY17X_1324700.1	Py17X_13_v3:1,226,445..1,226,971(-)	thioredoxin 1, putative	1
PY17X_1408400	PY17X_1408400.1	Py17X_14_v3:417,337..424,189(-)	carbamoyl phosphate synthetase, putative	1
PY17X_1434000	PY17X_1434000.1	Py17X_14_v3:1,319,054..1,320,751(+)	serine--tRNA ligase, putative	1
PY17X_1437700	PY17X_1437700.1	Py17X_14_v3:1,447,008..1,448,897(+)	pre-mRNA-processing factor 17, putative	1
PY17X_1445700	PY17X_1445700.1	Py17X_14_v3:1,782,626..1,784,300(+)	RNA pseudouridylate synthase, putative	1
PY17X_0515100	PY17X_0515100.1	Py17X_05_v3:712,890..713,688(+)	transcription elongation factor SPT4, putative	1
PY17X_0836000	PY17X_0836000.1	Py17X_08_v3:1,384,408..1,385,235(-)	proteasome subunit beta type-6, putative	1
PY17X_1023200	PY17X_1023200.1	Py17X_10_v3:1,003,764..1,004,900(+)	ribosomal protein L21, mitochondrial, putative	1
PY17X_1104200	PY17X_1104200.1	Py17X_11_v3:287,500..287,958(+)	actin-depolymerizing factor 1, putative	1
PY17X_1117900	PY17X_1117900.1	Py17X_11_v3:804,642..806,394(+)	BFR1 domain-containing protein, putative	1
PY17X_1126900	PY17X_1126900.1	Py17X_11_v3:1,113,399..1,114,505(+)	ATPase, putative	1
PY17X_1214900	PY17X_1214900.1	Py17X_12_v3:622,682..624,481(-)	conserved Plasmodium protein, unknown function	1
PY17X_1333400	PY17X_1333400.1	Py17X_13_v3:1,522,836..1,526,383(+)	ribonuclease Z, putative	1
PY17X_1410100	PY17X_1410100.1	Py17X_14_v3:494,302..495,402(-)	homeobox domain-containing protein, putative	1
PY17X_1459300	PY17X_1459300.1	Py17X_14_v3:2,322,544..2,324,277(-)	vacuolar-sorting protein SNF7, putative	1
PY17X_0113800	PY17X_0113800.1	Py17X_01_v3:621,948..628,079(-)	myosin E, putative	1
PY17X_0408800	PY17X_0408800.1	Py17X_04_v3:446,802..448,534(-)	T-complex protein 1 subunit eta, putative	1
PY17X_0513500	PY17X_0513500.1	Py17X_05_v3:662,520..663,755(-)	rRNA-processing protein EBP2, putative	1
PY17X_0518300	PY17X_0518300.1	Py17X_05_v3:815,986..816,876(+)	haloacid dehalogenase-like hydrolase, putative	1
PY17X_0811400	PY17X_0811400.1	Py17X_08_v3:529,227..530,105(+)	proteasome subunit alpha type-3, putative	1
PY17X_0913600	PY17X_0913600.1	Py17X_09_v3:645,952..647,893(+)	casein kinase 1, putative	1
PY17X_0925200	PY17X_0925200.1	Py17X_09_v3:1,050,381..1,051,862(-)	ATP synthase F0 subunit b-like protein, putative	1
PY17X_0934300	PY17X_0934300.1	Py17X_09_v3:1,396,516..1,397,776(-)	AP2 domain transcription factor, putative	1
PY17X_0939700	PY17X_0939700.1	Py17X_09_v3:1,578,030..1,578,833(-)	60S ribosomal protein L36, putative	1
PY17X_1027100	PY17X_1027100.1	Py17X_10_v3:1,121,951..1,123,932(+)	ubiquitin fusion degradation protein 1, putative	1
PY17X_1136700	PY17X_1136700.1	Py17X_11_v3:1,498,147..1,501,198(-)	GTP-binding protein, putative	1
PY17X_1331500	PY17X_1331500.1	Py17X_13_v3:1,455,756..1,460,940(+)	rhoptry neck protein 11, putative	1
PY17X_1412100	PY17X_1412100.1	Py17X_14_v3:548,420..551,614(+)	M1-family alanyl aminopeptidase, putative	1
PY17X_0110400	PY17X_0110400.1	Py17X_01_v3:502,302..502,712(+)	histone H3, putative	1
PY17X_0304900	PY17X_0304900.1	Py17X_03_v3:188,533..189,954(+)	adenylosuccinate lyase, putative	1
PY17X_0309700	PY17X_0309700.1	Py17X_03_v3:373,300..374,814(+)	eukaryotic peptide chain release factor subunit 1, putative	1
PY17X_0414900	PY17X_0414900.1	Py17X_04_v3:640,696..641,832(-)	DER1-like protein, putative	1
PY17X_0503300	PY17X_0503300.1	Py17X_05_v3:248,793..250,292(+)	tRNA pseudouridine synthase, putative	1
PY17X_0503600	PY17X_0503600.1	Py17X_05_v3:260,546..262,906(-)	peptidase, putative	1
PY17X_0512000	PY17X_0512000.1	Py17X_05_v3:620,033..621,214(+)	40S ribosomal protein S2, putative	1
PY17X_0944500	PY17X_0944500.1	Py17X_09_v3:1,743,833..1,747,030(-)	calcium/calmodulin-dependent protein kinase, putative	1
PY17X_1206300	PY17X_1206300.1	Py17X_12_v3:339,234..340,187(+)	conserved protein, unknown function	1
PY17X_1333300	PY17X_1333300.1	Py17X_13_v3:1,520,816..1,521,868(-)	mediator of RNA polymerase II transcription subunit 4, putative	1
PY17X_1419500	PY17X_1419500.1	Py17X_14_v3:820,997..823,420(-)	tRNA (guanine(26)-N(2))-dimethyltransferase, putative	1
PY17X_1434200	PY17X_1434200.1	Py17X_14_v3:1,323,035..1,324,980(+)	glycerol-3-phosphate dehydrogenase [NAD(+)], putative	1
PY17X_1464800	PY17X_1464800.1	Py17X_14_v3:2,497,558..2,499,930(+)	protein phosphatase PPM4, putative	1
PY17X_0101900	PY17X_0101900.1	Py17X_01_v3:163,246..164,562(+)	lysophospholipase, putative	1
PY17X_0111200	PY17X_0111200.1	Py17X_01_v3:521,584..522,725(+)	ATP synthase-associated protein, putative	1
PY17X_0204800	PY17X_0204800.1	Py17X_02_v3:269,824..270,243(-)	FAD-linked sulfhydryl oxidase ERV1, putative	1
PY17X_0215000	PY17X_0215000.1	Py17X_02_v3:654,957..657,392(+)	N6-adenosine-methyltransferase MT-A70, putative	1
PY17X_0310500	PY17X_0310500.1	Py17X_03_v3:409,563..411,183(+)	protein SIS1, putative	1
PY17X_0502700	PY17X_0502700.1	Py17X_05_v3:229,829..231,547(-)	phosphomannomutase, putative	1
PY17X_0517700	PY17X_0517700.1	Py17X_05_v3:793,969..795,393(-)	leucine-rich repeat protein	1
PY17X_0605000	PY17X_0605000.1	Py17X_06_v3:303,220..304,821(-)	threonylcarbamoyl-AMP synthase, putative	1
PY17X_0916400	PY17X_0916400.1	Py17X_09_v3:763,552..764,849(-)	conserved protein, unknown function	1
PY17X_1005200	PY17X_1005200.1	Py17X_10_v3:338,770..340,405(-)	V-type proton ATPase subunit B, putative	1
PY17X_1009800	PY17X_1009800.1	Py17X_10_v3:489,377..492,710(+)	cGMP-dependent protein kinase, putative	1
PY17X_1027300	PY17X_1027300.1	Py17X_10_v3:1,126,230..1,129,340(-)	DNA replication licensing factor MCM2, putative	1
PY17X_1124400	PY17X_1124400.1	Py17X_11_v3:1,030,507..1,031,486(+)	conserved protein, unknown function	1
PY17X_1132300	PY17X_1132300.1	Py17X_11_v3:1,341,615..1,344,775(-)	large subunit rRNA methyltransferase, putative	1
PY17X_1227000	PY17X_1227000.1	Py17X_12_v3:1,097,102..1,100,219(+)	V-type proton ATPase subunit a, putative	1
PY17X_1231400	PY17X_1231400.1	Py17X_12_v3:1,271,144..1,274,266(+)	periodic tryptophan protein 2, putative	1
PY17X_1319400	PY17X_1319400.1	Py17X_13_v3:1,022,798..1,025,755(-)	ribosome biogenesis protein TSR1, putative	1
PY17X_1323700	PY17X_1323700.1	Py17X_13_v3:1,187,284..1,189,986(+)	conserved Plasmodium protein, unknown function	1
PY17X_1326200	PY17X_1326200.1	Py17X_13_v3:1,289,756..1,290,814(-)	exonuclease V, mitochondrial, putative	1
PY17X_1411100	PY17X_1411100.1	Py17X_14_v3:521,163..524,766(-)	tetratricopeptide repeat protein, putative	1
PY17X_API01400	PY17X_API01400.1	Py17X_API_v3:4,585..5,814(-)	elongation factor Tu, putative	1
PY17X_0207700	PY17X_0207700.1	Py17X_02_v3:360,689..362,111(-)	centrin-1, putative	1
PY17X_0515200	PY17X_0515200.1	Py17X_05_v3:714,150..718,461(-)	pre-mRNA-splicing factor ATP-dependent RNA helicase PRP22, putative	1
PY17X_0603400	PY17X_0603400.1	Py17X_06_v3:231,633..232,256(-)	cytochrome c oxidase assembly protein COX19, putative	1
PY17X_0718800	PY17X_0718800.1	Py17X_07_v3:841,986..842,861(+)	prohibitin-like protein PHBL, putative	1
PY17X_0821900	PY17X_0821900.1	Py17X_08_v3:879,250..881,607(-)	pre-mRNA-splicing factor ATP-dependent RNA helicase PRP43, putative	1
PY17X_0838500	PY17X_0838500.1	Py17X_08_v3:1,456,322..1,456,738(+)	ATP synthase-associated protein, putative	1
PY17X_1002800	PY17X_1002800.1	Py17X_10_v3:209,231..212,098(-)	pre-mRNA-splicing factor CLF1, putative	1
PY17X_1004300	PY17X_1004300.1	Py17X_10_v3:287,829..290,572(+)	protein CERLI2, putative	1
PY17X_1030500	PY17X_1030500.1	Py17X_10_v3:1,275,167..1,276,504(-)	mRNA-capping enzyme subunit alpha, putative	1
PY17X_1130400	PY17X_1130400.1	Py17X_11_v3:1,272,203..1,274,050(-)	alpha/beta hydrolase, putative	1
PY17X_1133000	PY17X_1133000.1	Py17X_11_v3:1,363,912..1,366,737(+)	DNA replication licensing factor MCM6, putative	1
PY17X_1141600	PY17X_1141600.1	Py17X_11_v3:1,705,976..1,709,428(-)	pre-mRNA-splicing factor ATP-dependent RNA helicase PRP16, putative	1
PY17X_1231200	PY17X_1231200.1	Py17X_12_v3:1,263,004..1,266,945(+)	inositol 5-phosphatase, putative	1
PY17X_1231900	PY17X_1231900.1	Py17X_12_v3:1,311,229..1,313,724(+)	mannose-6-phosphate isomerase, putative	1
PY17X_1236700	PY17X_1236700.1	Py17X_12_v3:1,488,384..1,491,287(-)	ATP-dependent RNA helicase DDX23, putative	1
PY17X_1339100	PY17X_1339100.1	Py17X_13_v3:1,760,681..1,763,173(+)	inorganic anion antiporter, putative	1
PY17X_1448800	PY17X_1448800.1	Py17X_14_v3:1,912,879..1,916,073(-)	pre-mRNA-splicing factor ATP-dependent RNA helicase PRP2, putative	1
PY17X_1453800	PY17X_1453800.1	Py17X_14_v3:2,121,645..2,123,126(-)	S-adenosyl-methyltransferase, putative	1
PY17X_0302100	PY17X_0302100.1	Py17X_03_v3:96,897..98,223(-)	protein MAK16, putative	1
PY17X_0420300	PY17X_0420300.1	Py17X_04_v3:874,812..875,536(-)	60S ribosomal protein L32, putative	1
PY17X_0608500	PY17X_0608500.1	Py17X_06_v3:440,546..441,374(+)	RNA-binding protein, putative	1
PY17X_0703500	PY17X_0703500.1	Py17X_07_v3:320,752..321,714(-)	ribosomal protein L21, apicoplast, putative	1
PY17X_0704600	PY17X_0704600.1	Py17X_07_v3:356,885..358,009(-)	SPRY domain, putative	1
PY17X_0714200	PY17X_0714200.1	Py17X_07_v3:703,216..704,908(+)	meiotic recombination protein DMC1, putative	1
PY17X_1018300	PY17X_1018300.1	Py17X_10_v3:839,760..840,500(+)	exosome complex component RRP41, putative	1
PY17X_1035000	PY17X_1035000.1	Py17X_10_v3:1,453,447..1,455,150(-)	cytidine diphosphate-diacylglycerol synthase, putative	1
PY17X_1227400	PY17X_1227400.1	Py17X_12_v3:1,115,824..1,118,526(+)	DnaJ protein, putative	1
PY17X_1236600	PY17X_1236600.1	Py17X_12_v3:1,486,373..1,487,029(-)	cyclin, putative	1
PY17X_1237600	PY17X_1237600.1	Py17X_12_v3:1,520,294..1,520,836(-)	40S ribosomal protein S24, putative	1
PY17X_1312400	PY17X_1312400.1	Py17X_13_v3:774,644..776,098(-)	fructose-bisphosphate aldolase 2	1
PY17X_1314200	PY17X_1314200.1	Py17X_13_v3:842,022..842,730(-)	centrin-2, putative	1
PY17X_1314900	PY17X_1314900.1	Py17X_13_v3:860,072..860,671(+)	ribosomal protein S14, mitochondrial, putative	1
PY17X_1319100	PY17X_1319100.1	Py17X_13_v3:1,009,647..1,012,511(-)	LCCL domain-containing protein	1
PY17X_1343600	PY17X_1343600.1	Py17X_13_v3:1,911,040..1,912,281(+)	glideosome associated protein with multiple membrane spans 1, putative	1
PY17X_1406600	PY17X_1406600.1	Py17X_14_v3:364,110..365,291(-)	26S protease regulatory subunit 10B, putative	1
PY17X_1407800	PY17X_1407800.1	Py17X_14_v3:396,222..398,338(-)	DNA-directed RNA polymerase subunit alpha, putative	1
PY17X_1442300	PY17X_1442300.1	Py17X_14_v3:1,636,639..1,637,157(-)	splicing factor 3B subunit 6, putative	1
PY17X_1449300	PY17X_1449300.1	Py17X_14_v3:1,939,180..1,941,822(-)	60 kDa chaperonin, putative	1
PY17X_1465500	PY17X_1465500.1	Py17X_14_v3:2,525,400..2,525,915(+)	rRNA-processing protein FCF2, putative	1
PY17X_0207400	PY17X_0207400.1	Py17X_02_v3:354,616..355,125(-)	ATP synthase-associated protein, putative	1
PY17X_0619800	PY17X_0619800.1	Py17X_06_v3:877,540..878,426(-)	60S ribosomal protein L11a, putative	1
PY17X_0623000	PY17X_0623000.1	Py17X_06_v3:972,671..974,395(+)	conserved protein, unknown function	1
PY17X_0703900	PY17X_0703900.1	Py17X_07_v3:329,877..333,203(-)	translation initiation factor IF-2, putative	1
PY17X_0704000	PY17X_0704000.1	Py17X_07_v3:334,373..337,795(+)	ATP-dependent RNA helicase DBP10, putative	1
PY17X_0718300	PY17X_0718300.1	Py17X_07_v3:825,560..827,530(+)	glutamyl-tRNA(Gln) amidotransferase subunit A, putative	1
PY17X_0808700	PY17X_0808700.1	Py17X_08_v3:398,990..400,327(+)	EKC/KEOPS complex subunit BUD32, putative	1
PY17X_0816700	PY17X_0816700.1	Py17X_08_v3:715,847..717,333(-)	alkaline phosphatase, putative	1
PY17X_0836400	PY17X_0836400.1	Py17X_08_v3:1,397,306..1,398,704(+)	profilin, putative	1
PY17X_0905500	PY17X_0905500.1	Py17X_09_v3:336,571..337,756(+)	ras-related protein Rab-6, putative	1
PY17X_0921900	PY17X_0921900.1	Py17X_09_v3:938,026..940,701(+)	bifunctional farnesyl/geranylgeranyl diphosphate synthase, putative	1
PY17X_1016000	PY17X_1016000.1	Py17X_10_v3:757,268..760,049(-)	plasmepsin IX, putative	1
PY17X_1041800	PY17X_1041800.1	Py17X_10_v3:1,713,351..1,714,470(+)	ribosomal protein S27a, putative	1
PY17X_1231500	PY17X_1231500.1	Py17X_12_v3:1,274,734..1,275,396(-)	1-cys peroxiredoxin	1
PY17X_1338900	PY17X_1338900.1	Py17X_13_v3:1,753,242..1,754,903(+)	RNA 3'-terminal phosphate cyclase-like protein, putative	1
PY17X_0109900	PY17X_0109900.1	Py17X_01_v3:481,625..482,842(-)	palmitoyltransferase DHHC2	1
PY17X_0110200	PY17X_0110200.1	Py17X_01_v3:493,310..495,212(-)	pre-mRNA-splicing factor SLU7, putative	1
PY17X_0210100	PY17X_0210100.1	Py17X_02_v3:442,001..443,575(-)	4-hydroxy-3-methylbut-2-enyl diphosphate reductase, putative	1
PY17X_0407500	PY17X_0407500.1	Py17X_04_v3:398,089..399,370(+)	40S ribosomal protein S23, putative	1
PY17X_0420500	PY17X_0420500.1	Py17X_04_v3:883,055..885,067(-)	alpha tubulin 1	1
PY17X_0507700	PY17X_0507700.1	Py17X_05_v3:453,803..455,817(-)	serine/arginine-rich splicing factor 4, putative	1
PY17X_0611400	PY17X_0611400.1	Py17X_06_v3:554,943..557,714(-)	general transcription factor 3C polypeptide 5, putative	1
PY17X_0709800	PY17X_0709800.1	Py17X_07_v3:533,452..534,117(-)	conserved protein, unknown function	1
PY17X_0839000	PY17X_0839000.1	Py17X_08_v3:1,467,445..1,469,037(+)	cAMP-dependent protein kinase catalytic subunit	1
PY17X_0926900	PY17X_0926900.1	Py17X_09_v3:1,103,621..1,105,389(-)	eukaryotic peptide chain release factor GTP-binding subunit, putative	1
PY17X_1106900	PY17X_1106900.1	Py17X_11_v3:388,094..388,951(+)	TATA-box-binding protein, putative	1
PY17X_1116500	PY17X_1116500.1	Py17X_11_v3:754,098..755,474(-)	glideosome-associated protein 40, putative	1
PY17X_1209800	PY17X_1209800.1	Py17X_12_v3:456,365..458,109(-)	26S protease regulatory subunit 4, putative	1
PY17X_1224400	PY17X_1224400.1	Py17X_12_v3:1,015,963..1,016,782(-)	60S ribosomal protein L34, putative	1
PY17X_1234400	PY17X_1234400.1	Py17X_12_v3:1,408,415..1,409,270(-)	40S ribosomal protein S11, putative	1
PY17X_1367600	PY17X_1367600.1	Py17X_13_v3:2,775,006..2,775,975(-)	nucleoside diphosphate hydrolase, putative	1
PY17X_1422300	PY17X_1422300.1	Py17X_14_v3:940,160..940,531(-)	histone H2B variant, putative	1
PY17X_1428200	PY17X_1428200.1	Py17X_14_v3:1,120,724..1,123,075(-)	conserved protein, unknown function	1
PY17X_0113200	PY17X_0113200.1	Py17X_01_v3:591,967..595,723(-)	rhoptry protein ROP14, putative	1
PY17X_0515500	PY17X_0515500.1	Py17X_05_v3:733,501..734,673(+)	26S proteasome regulatory subunit RPN9, putative	1
PY17X_0524500	PY17X_0524500.1	Py17X_05_v3:1,051,335..1,052,507(+)	eukaryotic initiation factor 4A-III, putative	1
PY17X_0702600	PY17X_0702600.1	Py17X_07_v3:285,523..286,812(+)	mitochondrial inner membrane protein OXA1, putative	1
PY17X_0819000	PY17X_0819000.1	Py17X_08_v3:786,085..787,557(+)	major facilitator superfamily-related transporter, putative	1
PY17X_0827200	PY17X_0827200.1	Py17X_08_v3:1,075,873..1,076,880(-)	DNA-directed RNA polymerase II subunit RPB3, putative	1
PY17X_0829800	PY17X_0829800.1	Py17X_08_v3:1,158,474..1,159,817(-)	histone deacetylase 1, putative	1
PY17X_0831000	PY17X_0831000.1	Py17X_08_v3:1,222,246..1,223,125(-)	replication termination factor, putative	1
PY17X_0931800	PY17X_0931800.1	Py17X_09_v3:1,307,543..1,311,352(-)	insulinase, putative	1
PY17X_0935400	PY17X_0935400.1	Py17X_09_v3:1,435,211..1,437,676(+)	GTPase-activating protein, putative	1
PY17X_0942300	PY17X_0942300.1	Py17X_09_v3:1,671,436..1,674,189(-)	nucleic acid binding protein, putative	1
PY17X_1103500	PY17X_1103500.1	Py17X_11_v3:267,531..268,707(-)	conserved protein, unknown function	1
PY17X_1226900	PY17X_1226900.1	Py17X_12_v3:1,093,676..1,094,782(+)	conserved protein, unknown function	1
PY17X_1316100	PY17X_1316100.1	Py17X_13_v3:903,141..903,815(-)	SNARE protein, putative	1
PY17X_1336700	PY17X_1336700.1	Py17X_13_v3:1,682,086..1,684,230(-)	splicing factor U2AF large subunit, putative	1
PY17X_1343200	PY17X_1343200.1	Py17X_13_v3:1,899,063..1,900,067(+)	N-acetyltransferase, GNAT family, putative	1
PY17X_1402800	PY17X_1402800.1	Py17X_14_v3:209,614..214,630(+)	ATP-dependent RNA helicase DHR1, putative	1
PY17X_1444400	PY17X_1444400.1	Py17X_14_v3:1,710,568..1,712,715(-)	DNA helicase 60, putative	1
PY17X_1452600	PY17X_1452600.1	Py17X_14_v3:2,078,909..2,080,894(+)	N6-adenosine-methyltransferase, putative	1
PY17X_0209100	PY17X_0209100.1	Py17X_02_v3:415,109..419,109(+)	FtsJ-like methyltransferase, putative	1
PY17X_0411600	PY17X_0411600.1	Py17X_04_v3:538,881..540,475(-)	pre-mRNA splicing factor, putative	1
PY17X_0626200	PY17X_0626200.1	Py17X_06_v3:1,107,857..1,109,452(+)	lysophospholipase, putative	1
PY17X_0805000	PY17X_0805000.1	Py17X_08_v3:250,918..262,419(-)	HECT-type E3 ubiquitin ligase UT, putative	1
PY17X_0812700	PY17X_0812700.1	Py17X_08_v3:562,536..564,227(-)	plasma membrane protein 1, putative	1
PY17X_0834700	PY17X_0834700.1	Py17X_08_v3:1,335,434..1,337,785(-)	peptidyl-prolyl cis-trans isomerase, putative	1
PY17X_0922800	PY17X_0922800.1	Py17X_09_v3:971,251..973,300(-)	CRAL/TRIO domain-containing protein, putative	1
PY17X_0926400	PY17X_0926400.1	Py17X_09_v3:1,086,469..1,087,197(-)	13 kDa ribonucleoprotein-associated protein, putative	1
PY17X_1011400	PY17X_1011400.1	Py17X_10_v3:561,969..563,270(-)	cytochrome c oxidase assembly protein COX15, putative	1
PY17X_1031300	PY17X_1031300.1	Py17X_10_v3:1,309,413..1,310,840(-)	diphthamide biosynthesis protein 1, putative	1
PY17X_1142300	PY17X_1142300.1	Py17X_11_v3:1,733,236..1,733,882(-)	ribosomal protein S17, mitochondrial, putative	1
PY17X_1327000	PY17X_1327000.1	Py17X_13_v3:1,314,230..1,316,767(+)	AP-4 complex accessory subunit Tepsin, putative	1
PY17X_1328100	PY17X_1328100.1	Py17X_13_v3:1,343,877..1,344,329(+)	inner membrane complex sub-compartment protein 3	1
PY17X_1360000	PY17X_1360000.1	Py17X_13_v3:2,465,922..2,466,759(-)	60S ribosomal protein L18, putative	1
PY17X_1414900	PY17X_1414900.1	Py17X_14_v3:661,956..663,476(-)	pinin/SDK/MemA domain-containing protein, putative	1
PY17X_1456100	PY17X_1456100.1	Py17X_14_v3:2,203,340..2,204,311(+)	ribosomal protein L23, mitochondrial, putative	1
PY17X_1459900	PY17X_1459900.1	Py17X_14_v3:2,346,102..2,350,309(+)	N-alpha-acetyltransferase 15, NatA auxiliary subunit, putative	1
PY17X_1464400	PY17X_1464400.1	Py17X_14_v3:2,485,707..2,486,975(-)	26S protease regulatory subunit 8, putative	1
PY17X_0104100	PY17X_0104100.1	Py17X_01_v3:243,154..244,620(+)	phenylalanine--tRNA ligase, putative	1
PY17X_0112500	PY17X_0112500.1	Py17X_01_v3:574,770..575,978(-)	cytoplasmic tRNA 2-thiolation protein 1, putative	1
PY17X_0208900	PY17X_0208900.1	Py17X_02_v3:400,402..402,980(+)	cyclin-dependent kinases regulatory subunit, putative	1
PY17X_0507300	PY17X_0507300.1	Py17X_05_v3:433,834..437,954(+)	RNA-binding protein UIS12, putative	1
PY17X_0618700	PY17X_0618700.1	Py17X_06_v3:843,990..844,471(+)	ribosomal protein S8, mitochondrial, putative	1
PY17X_0717700	PY17X_0717700.1	Py17X_07_v3:808,521..809,409(+)	nuclear cap-binding protein subunit 2, putative	1
PY17X_0930700	PY17X_0930700.1	Py17X_09_v3:1,274,057..1,279,300(-)	ubiquitin-protein ligase, putative	1
PY17X_0932000	PY17X_0932000.1	Py17X_09_v3:1,316,325..1,316,917(-)	AP-1 complex subunit sigma, putative	1
PY17X_0939300	PY17X_0939300.1	Py17X_09_v3:1,565,835..1,566,937(+)	G-patch domain-containing protein, putative	1
PY17X_0947701	PY17X_0947701.1	Py17X_09_v3:1,870,350..1,870,898(+)	PIR protein, fragment	1
PY17X_1139100	PY17X_1139100.1	Py17X_11_v3:1,606,893..1,607,939(+)	cytochrome c oxidase subunit 2A, putative	1
PY17X_1206400	PY17X_1206400.1	Py17X_12_v3:340,595..342,898(-)	methionine--tRNA ligase, putative	1
PY17X_1229400	PY17X_1229400.1	Py17X_12_v3:1,206,805..1,208,847(-)	methionine aminopeptidase 1c, putative	1
PY17X_1230500	PY17X_1230500.1	Py17X_12_v3:1,238,235..1,240,545(+)	filament assembling protein, putative	1
PY17X_1241100	PY17X_1241100.1	Py17X_12_v3:1,672,932..1,674,731(-)	mitochondrial-processing peptidase subunit alpha, putative	1
PY17X_1251300	PY17X_1251300.1	Py17X_12_v3:2,053,518..2,054,620(+)	PIR protein	1
PY17X_1337600	PY17X_1337600.1	Py17X_13_v3:1,718,806..1,719,423(+)	mediator of RNA polymerase II transcription subunit 6, putative	1
PY17X_1347100	PY17X_1347100.1	Py17X_13_v3:2,059,687..2,060,379(+)	ribonuclease P protein subunit RPR2, putative	1
PY17X_1361900	PY17X_1361900.1	Py17X_13_v3:2,531,629..2,533,188(+)	tRNA guanosine-2'-O-methyltransferase, putative	1
PY17X_1418000	PY17X_1418000.1	Py17X_14_v3:768,535..769,628(+)	40S ribosomal protein S19, putative	1
PY17X_1465800	PY17X_1465800.1	Py17X_14_v3:2,544,130..2,545,165(+)	vacuolar protein sorting-associated protein 26, putative	1
PY17X_0314500	PY17X_0314500.1	Py17X_03_v3:556,821..557,520(-)	AP-2 complex subunit sigma, putative	1
PY17X_0403600	PY17X_0403600.1	Py17X_04_v3:248,392..249,813(-)	RNA-binding protein, putative	1
PY17X_0420800	PY17X_0420800.1	Py17X_04_v3:899,631..907,059(+)	ATP-dependent RNA helicase DDX60, putative	1
PY17X_0820800	PY17X_0820800.1	Py17X_08_v3:843,059..845,036(-)	ubiquitin fusion degradation protein 1, putative	1
PY17X_0822000	PY17X_0822000.1	Py17X_08_v3:883,133..884,134(+)	GPN-loop GTPase, putative	1
PY17X_0823200	PY17X_0823200.1	Py17X_08_v3:929,242..930,846(-)	nucleosome assembly protein, putative	1
PY17X_1005400	PY17X_1005400.1	Py17X_10_v3:344,843..346,639(+)	cytosolic glyoxalase II, putative	1
PY17X_1114100	PY17X_1114100.1	Py17X_11_v3:675,464..676,198(-)	purine nucleoside phosphorylase, putative	1
PY17X_1116900	PY17X_1116900.1	Py17X_11_v3:765,207..767,912(+)	kinetochore protein NDC80, putative	1
PY17X_1205100	PY17X_1205100.1	Py17X_12_v3:288,015..288,851(+)	inner membrane complex protein 1c, putative	1
PY17X_1243100	PY17X_1243100.1	Py17X_12_v3:1,746,520..1,748,544(+)	acyl-CoA synthetase, putative	1
PY17X_1306800	PY17X_1306800.1	Py17X_13_v3:530,390..537,990(+)	DEAD/DEAH box helicase, putative	1
PY17X_1356100	PY17X_1356100.1	Py17X_13_v3:2,341,706..2,344,849(+)	1-deoxy-D-xylulose 5-phosphate synthase, putative	1
PY17X_1364700	PY17X_1364700.1	Py17X_13_v3:2,657,260..2,659,100(+)	protein transport protein SEC61 subunit alpha, putative	1
PY17X_1441700	PY17X_1441700.1	Py17X_14_v3:1,617,441..1,619,966(+)	polyadenylate-binding protein 1	1
PY17X_1441900	PY17X_1441900.1	Py17X_14_v3:1,625,681..1,626,753(+)	histone chaperone ASF1, putative	1
PY17X_1461200	PY17X_1461200.1	Py17X_14_v3:2,389,460..2,390,467(+)	50S ribosomal protein L3, mitochondrial, putative	1
PY17X_0203700	PY17X_0203700.1	Py17X_02_v3:230,103..231,830(+)	UMP-CMP kinase, putative	1
PY17X_0405900	PY17X_0405900.1	Py17X_04_v3:344,113..347,172(+)	GRIP domain-containing protein, putative	1
PY17X_0515300	PY17X_0515300.1	Py17X_05_v3:719,720..720,964(-)	claudin-like apicomplexan microneme protein, putative	1
PY17X_0518600	PY17X_0518600.1	Py17X_05_v3:824,887..826,784(+)	bromodomain protein 1, putative	1
PY17X_0706600	PY17X_0706600.1	Py17X_07_v3:435,312..437,546(+)	GTP-binding protein Obg2, putative	1
PY17X_0712500	PY17X_0712500.1	Py17X_07_v3:639,077..639,957(-)	zinc finger protein, putative	1
PY17X_0900500	PY17X_0900500.1	Py17X_09_v3:125,295..126,399(-)	PIR protein	1
PY17X_1032500	PY17X_1032500.1	Py17X_10_v3:1,346,346..1,347,617(-)	actin II	1
PY17X_1128000	PY17X_1128000.1	Py17X_11_v3:1,148,321..1,151,176(-)	acetyl-CoA synthetase, putative	1
PY17X_1208700	PY17X_1208700.1	Py17X_12_v3:405,550..407,538(+)	RING zinc finger protein, putative	1
PY17X_1239000	PY17X_1239000.1	Py17X_12_v3:1,574,062..1,575,501(+)	adenosylhomocysteinase, putative	1
PY17X_1314500	PY17X_1314500.1	Py17X_13_v3:849,369..851,528(-)	glutaminyl-peptide cyclotransferase, putative	1
PY17X_1409200	PY17X_1409200.1	Py17X_14_v3:465,643..466,728(-)	conserved protein, unknown function	1
PY17X_0208600	PY17X_0208600.1	Py17X_02_v3:391,590..392,741(+)	V-type proton ATPase subunit C, putative	1
PY17X_0313600	PY17X_0313600.1	Py17X_03_v3:519,258..521,369(+)	vacuolar protein sorting-associated protein 45, putative	1
PY17X_0826700	PY17X_0826700.1	Py17X_08_v3:1,051,372..1,052,622(+)	phosphoglycerate kinase, putative	1
PY17X_0837000	PY17X_0837000.1	Py17X_08_v3:1,412,466..1,416,526(-)	importin alpha re-exporter, putative	1
PY17X_0936300	PY17X_0936300.1	Py17X_09_v3:1,461,353..1,462,396(-)	UDP-galactose transporter, putative	1
PY17X_1104700	PY17X_1104700.1	Py17X_11_v3:301,845..307,586(+)	cation transporting P-ATPase, putative	1
PY17X_1332800	PY17X_1332800.1	Py17X_13_v3:1,505,600..1,506,748(-)	ATP synthase (C/AC39) subunit, putative	1
PY17X_1343800	PY17X_1343800.1	Py17X_13_v3:1,917,200..1,918,258(+)	protein BCP1, putative	1
PY17X_1354400	PY17X_1354400.1	Py17X_13_v3:2,298,400..2,300,184(+)	DNA replication complex GINS protein, putative	1
PY17X_1371000	PY17X_1371000.1	Py17X_13_v3:2,886,179..2,887,058(-)	thioredoxin-related protein, putative	1
PY17X_1419000	PY17X_1419000.1	Py17X_14_v3:802,448..804,451(-)	translocation protein SEC63, putative	1
PY17X_1455800	PY17X_1455800.1	Py17X_14_v3:2,190,275..2,192,527(+)	acyl-CoA synthetase, putative	1
PY17X_0209500	PY17X_0209500.1	Py17X_02_v3:425,322..426,992(+)	heptatricopeptide repeat and RAP domain-containing protein, putative	1
PY17X_0307300	PY17X_0307300.1	Py17X_03_v3:287,681..291,666(-)	transporter, putative	1
PY17X_0409900	PY17X_0409900.1	Py17X_04_v3:480,967..483,150(+)	N2227-like protein, putative	1
PY17X_0421000	PY17X_0421000.1	Py17X_04_v3:920,642..922,616(+)	ras-related protein RAB7, putative	1
PY17X_0606000	PY17X_0606000.1	Py17X_06_v3:330,275..331,411(+)	cytidine deaminase, putative	1
PY17X_0620600	PY17X_0620600.1	Py17X_06_v3:899,529..901,645(+)	apoptosis-inducing factor, putative	1
PY17X_0824000	PY17X_0824000.1	Py17X_08_v3:951,907..955,128(-)	TLD domain-containing protein	1
PY17X_1027600	PY17X_1027600.1	Py17X_10_v3:1,149,576..1,150,952(+)	H/ACA ribonucleoprotein complex subunit 4, putative	1
PY17X_1028200	PY17X_1028200.1	Py17X_10_v3:1,189,647..1,190,509(+)	prefoldin subunit 2, putative	1
PY17X_1028800	PY17X_1028800.1	Py17X_10_v3:1,213,799..1,215,098(-)	N-acyl-phosphatidylethanolamine-hydrolyzing phospholipase D, putative	1
PY17X_1129000	PY17X_1129000.1	Py17X_11_v3:1,209,691..1,211,811(-)	glutamyl-tRNA(Gln) amidotransferase subunit B, putative	1
PY17X_1132600	PY17X_1132600.1	Py17X_11_v3:1,352,499..1,353,602(-)	60S ribosomal protein L7-2, putative	1
PY17X_1143700	PY17X_1143700.1	Py17X_11_v3:1,781,639..1,782,088(+)	nucleoside diphosphate kinase b, putative	1
PY17X_1214200	PY17X_1214200.1	Py17X_12_v3:593,873..595,507(-)	GMP synthase [glutamine-hydrolyzing], putative	1
PY17X_1220100	PY17X_1220100.1	Py17X_12_v3:840,646..842,988(-)	ATP-dependent RNA helicase DDX42, putative	1
PY17X_1244500	PY17X_1244500.1	Py17X_12_v3:1,789,717..1,793,250(+)	conserved Plasmodium protein, unknown function	1
PY17X_1343400	PY17X_1343400.1	Py17X_13_v3:1,904,063..1,905,769(+)	plasmepsin V, putative	1
PY17X_1352200	PY17X_1352200.1	Py17X_13_v3:2,234,025..2,236,076(-)	nucleotidyltransferase, putative	1
PY17X_1367000	PY17X_1367000.1	Py17X_13_v3:2,755,354..2,756,745(+)	TBC domain protein, putative	1
PY17X_1414800	PY17X_1414800.1	Py17X_14_v3:659,727..660,962(+)	lipoate-protein ligase 1, putative	1
PY17X_1431700	PY17X_1431700.1	Py17X_14_v3:1,262,273..1,263,069(-)	DNA-directed RNA polymerases I, II, and III subunit RPABC3, putative	1
PY17X_1437100	PY17X_1437100.1	Py17X_14_v3:1,424,417..1,430,380(+)	clathrin heavy chain, putative	1
PY17X_1448300	PY17X_1448300.1	Py17X_14_v3:1,890,719..1,892,018(+)	ras-related protein Rab-2, putative	1
PY17X_0106900	PY17X_0106900.1	Py17X_01_v3:359,093..363,603(+)	coatomer alpha subunit, putative	1
PY17X_0421700	PY17X_0421700.1	Py17X_04_v3:947,331..955,650(-)	reticulocyte binding protein, putative	1
PY17X_0502600	PY17X_0502600.1	Py17X_05_v3:227,205..228,768(-)	golgi re-assembly stacking protein, putative	1
PY17X_0610300	PY17X_0610300.1	Py17X_06_v3:521,868..523,685(+)	cytosolic iron-sulfur protein assembly protein 1, putative	1
PY17X_0809200	PY17X_0809200.1	Py17X_08_v3:415,216..415,849(-)	ubiquitin-conjugating enzyme E2, putative	1
PY17X_0906400	PY17X_0906400.1	Py17X_09_v3:356,644..357,138(-)	40S ribosomal protein S21, putative	1
PY17X_0911400	PY17X_0911400.1	Py17X_09_v3:558,047..563,732(+)	protein KIC5, putative	1
PY17X_0939900	PY17X_0939900.1	Py17X_09_v3:1,582,793..1,585,441(+)	essential nuclear protein 1, putative	1
PY17X_1228900	PY17X_1228900.1	Py17X_12_v3:1,175,691..1,176,995(+)	GTPase-activating protein, putative	1
PY17X_1410300	PY17X_1410300.1	Py17X_14_v3:497,625..498,395(+)	ATP synthase subunit O, mitochondrial, putative	1
PY17X_0405300	PY17X_0405300.1	Py17X_04_v3:315,928..316,663(-)	1-cys-glutaredoxin-like protein-1, putative	1
PY17X_0507900	PY17X_0507900.1	Py17X_05_v3:461,242..463,947(+)	kelch protein K10, putative	1
PY17X_0622600	PY17X_0622600.1	Py17X_06_v3:964,389..965,997(+)	Obg-like ATPase 1, putative	1
PY17X_0921600	PY17X_0921600.1	Py17X_09_v3:928,070..929,470(-)	GPI-anchor transamidase, putative	1
PY17X_1247000	PY17X_1247000.1	Py17X_12_v3:1,857,438..1,859,543(-)	T-cell immunomodulatory protein homolog, putative	1
PY17X_1337200	PY17X_1337200.1	Py17X_13_v3:1,695,819..1,696,583(-)	pre-rRNA-processing protein PNO1, putative	1
PY17X_1365000	PY17X_1365000.1	Py17X_13_v3:2,664,778..2,681,076(+)	VPS13 domain-containing protein, putative	1
PY17X_1367700	PY17X_1367700.1	Py17X_13_v3:2,776,953..2,779,367(-)	glutamate--tRNA ligase, putative	1
PY17X_1422800	PY17X_1422800.1	Py17X_14_v3:958,936..960,036(+)	transcription elongation factor s-II, putative	1
PY17X_1451900	PY17X_1451900.1	Py17X_14_v3:2,052,064..2,056,417(+)	splicing factor 3B subunit 3, putative	1
PY17X_0209200	PY17X_0209200.1	Py17X_02_v3:420,138..421,130(+)	conserved protein, unknown function	1
PY17X_0605200	PY17X_0605200.1	Py17X_06_v3:307,672..309,318(-)	nucleosome assembly protein, putative	1
PY17X_0614100	PY17X_0614100.1	Py17X_06_v3:656,393..659,112(+)	ribonucleoside-diphosphate reductase large subunit, putative	1
PY17X_0903000	PY17X_0903000.1	Py17X_09_v3:226,410..229,406(+)	protein farnesyltransferase subunit beta, putative	1
PY17X_0917300	PY17X_0917300.1	Py17X_09_v3:789,961..791,193(+)	pre-mRNA-splicing factor 38A, putative	1
PY17X_1029000	PY17X_1029000.1	Py17X_10_v3:1,225,233..1,227,980(+)	protein SEY1, putative	1
PY17X_1109800	PY17X_1109800.1	Py17X_11_v3:499,363..503,754(+)	structural maintenance of chromosomes protein 4, putative	1
PY17X_1114200	PY17X_1114200.1	Py17X_11_v3:677,599..679,130(-)	GTP-binding protein YihA1, putative	1
PY17X_1412000	PY17X_1412000.1	Py17X_14_v3:545,779..546,240(-)	cytochrome c, putative	1
PY17X_1415100	PY17X_1415100.1	Py17X_14_v3:667,109..668,883(+)	general transcription factor IIH subunit 2, putative	1
PY17X_1443700	PY17X_1443700.1	Py17X_14_v3:1,687,130..1,690,206(-)	regulator of MON1-CCZ1 complex, putative	1
PY17X_0412300	PY17X_0412300.1	Py17X_04_v3:574,112..576,162(+)	ATP synthase F0 subunit d-like protein, putative	1
PY17X_0515800	PY17X_0515800.1	Py17X_05_v3:738,993..739,712(+)	calmodulin, putative	1
PY17X_0523200	PY17X_0523200.1	Py17X_05_v3:1,000,228..1,001,028(+)	ribosome-recycling factor, putative	1
PY17X_0612700	PY17X_0612700.1	Py17X_06_v3:609,108..612,266(+)	DNA replication licensing factor MCM5, putative	1
PY17X_0803900	PY17X_0803900.1	Py17X_08_v3:176,557..182,610(+)	erythrocyte membrane-associated antigen, putative	1
PY17X_0814400	PY17X_0814400.1	Py17X_08_v3:622,784..626,860(+)	helicase SKI2W, putative	1
PY17X_0821200	PY17X_0821200.1	Py17X_08_v3:855,652..856,560(+)	zinc finger protein, putative	1
PY17X_0833700	PY17X_0833700.1	Py17X_08_v3:1,301,571..1,302,513(-)	G2 protein, putative	1
PY17X_1018600	PY17X_1018600.1	Py17X_10_v3:845,064..847,499(-)	DNA mismatch repair protein MSH2, putative	1
PY17X_1022300	PY17X_1022300.1	Py17X_10_v3:975,455..977,098(+)	nucleolar GTP-binding protein 2, putative	1
PY17X_1119100	PY17X_1119100.1	Py17X_11_v3:838,947..842,267(-)	heptatricopeptide repeat-containing protein, putative	1
PY17X_1135600	PY17X_1135600.1	Py17X_11_v3:1,459,708..1,462,095(+)	T-complex protein 1 subunit delta, putative	1
PY17X_1336100	PY17X_1336100.1	Py17X_13_v3:1,650,119..1,657,873(-)	MORC family protein, putative	1
PY17X_1353900	PY17X_1353900.1	Py17X_13_v3:2,285,996..2,287,525(+)	chaperone binding protein, putative	1
PY17X_1404600	PY17X_1404600.1	Py17X_14_v3:295,905..296,293(-)	small heat shock protein, putative	1
PY17X_0102600	PY17X_0102600.1	Py17X_01_v3:191,785..193,051(+)	MYND-type zinc finger protein, putative	1
PY17X_0420200	PY17X_0420200.1	Py17X_04_v3:872,911..873,963(+)	GTPase-activating protein, putative	1
PY17X_1011300	PY17X_1011300.1	Py17X_10_v3:560,155..561,201(+)	ribonuclease H2 subunit B, putative	1
PY17X_1113400	PY17X_1113400.1	Py17X_11_v3:652,954..654,752(+)	ras-related protein Rab-1B, putative	1
PY17X_1118200	PY17X_1118200.1	Py17X_11_v3:816,111..816,521(+)	histone H3 variant, putative	1
PY17X_1135300	PY17X_1135300.1	Py17X_11_v3:1,449,491..1,452,118(+)	DNA helicase, putative	1
PY17X_1222400	PY17X_1222400.1	Py17X_12_v3:930,892..931,518(-)	cytochrome c oxidase subunit 4, putative	1
PY17X_1232200	PY17X_1232200.1	Py17X_12_v3:1,323,471..1,325,177(+)	nucleolar protein 10, putative	1
PY17X_1233800	PY17X_1233800.1	Py17X_12_v3:1,382,356..1,390,115(-)	zinc finger protein, putative	1
PY17X_1238000	PY17X_1238000.1	Py17X_12_v3:1,539,914..1,542,525(-)	EELM2 domain-containing protein, putative	1
PY17X_1320000	PY17X_1320000.1	Py17X_13_v3:1,045,355..1,046,979(-)	syntaxin-6, putative	1
PY17X_1322000	PY17X_1322000.1	Py17X_13_v3:1,126,911..1,127,396(+)	iron-sulfur cluster assembly protein ISCU, putative	1
PY17X_1432900	PY17X_1432900.1	Py17X_14_v3:1,292,242..1,293,491(+)	conserved protein, unknown function	1
PY17X_0212900	PY17X_0212900.1	Py17X_02_v3:565,639..566,779(+)	proteasome subunit alpha type-5, putative	1
PY17X_0303700	PY17X_0303700.1	Py17X_03_v3:146,066..147,421(+)	PCI domain-containing protein, putative	1
PY17X_0309200	PY17X_0309200.1	Py17X_03_v3:359,166..360,896(+)	asparagine--tRNA ligase, putative	1
PY17X_0408600	PY17X_0408600.1	Py17X_04_v3:438,556..440,013(+)	DNA polymerase delta small subunit, putative	1
PY17X_0420100	PY17X_0420100.1	Py17X_04_v3:867,492..871,774(+)	AP-4 complex subunit epsilon, putative	1
PY17X_0502300	PY17X_0502300.1	Py17X_05_v3:217,545..220,838(+)	DNA polymerase delta catalytic subunit, putative	1
PY17X_0610800	PY17X_0610800.1	Py17X_06_v3:534,909..537,326(-)	ABC transporter B family member 7, putative	1
PY17X_0823000	PY17X_0823000.1	Py17X_08_v3:921,416..923,011(-)	dihydrouridine synthase, putative	1
PY17X_0907100	PY17X_0907100.1	Py17X_09_v3:375,876..376,883(+)	DNA-directed RNA polymerases I and III subunit RPAC1, putative	1
PY17X_0917600	PY17X_0917600.1	Py17X_09_v3:801,684..802,505(-)	nucleic acid binding protein, putative	1
PY17X_1012900	PY17X_1012900.1	Py17X_10_v3:636,007..640,875(+)	DNA topoisomerase 2, putative	1
PY17X_1039000	PY17X_1039000.1	Py17X_10_v3:1,623,707..1,624,756(+)	ribonucleoside-diphosphate reductase small chain, putative	1
PY17X_1144700	PY17X_1144700.1	Py17X_11_v3:1,811,476..1,812,659(+)	NADH-cytochrome b5 reductase, putative	1
PY17X_1208000	PY17X_1208000.1	Py17X_12_v3:385,764..386,345(-)	phosducin-like protein 3, putative	1
PY17X_1222100	PY17X_1222100.1	Py17X_12_v3:923,364..924,194(-)	elongation factor 1-delta, putative	1
PY17X_1241000	PY17X_1241000.1	Py17X_12_v3:1,667,339..1,671,604(+)	multidrug resistance protein 1, putative	1
PY17X_1306600	PY17X_1306600.1	Py17X_13_v3:525,869..526,456(+)	thioredoxin peroxidase, putative	1
PY17X_1438900	PY17X_1438900.1	Py17X_14_v3:1,496,341..1,499,661(-)	conserved Plasmodium protein, unknown function	1
PY17X_1439400	PY17X_1439400.1	Py17X_14_v3:1,513,513..1,515,711(+)	conserved protein, unknown function	1
PY17X_0116700	PY17X_0116700.1	Py17X_01_v3:736,161..736,745(+)	PIR protein, fragment	1
PY17X_0603700	PY17X_0603700.1	Py17X_06_v3:240,972..241,943(-)	mitochondrial phosphate carrier protein, putative	1
PY17X_0612900	PY17X_0612900.1	Py17X_06_v3:616,323..620,711(-)	non-SERCA-type Ca2+ -transporting P-ATPase, putative	1
PY17X_0617500	PY17X_0617500.1	Py17X_06_v3:769,033..771,759(+)	CRAL/TRIO domain-containing protein, putative	1
PY17X_0707800	PY17X_0707800.1	Py17X_07_v3:474,877..476,255(+)	RWD domain-containing protein, putative	1
PY17X_0719400	PY17X_0719400.1	Py17X_07_v3:863,124..865,550(-)	LETM1-like protein, putative	1
PY17X_0803500	PY17X_0803500.1	Py17X_08_v3:163,191..163,724(+)	cytosolic iron-sulfur assembly component 2, putative	1
PY17X_0810500	PY17X_0810500.1	Py17X_08_v3:475,995..478,289(-)	conserved protein, unknown function	1
PY17X_0815300	PY17X_0815300.1	Py17X_08_v3:662,333..664,152(-)	DNA primase large subunit, putative	1
PY17X_0822800	PY17X_0822800.1	Py17X_08_v3:914,195..916,375(+)	ATP-dependent DNA helicase Q1, putative	1
PY17X_0827400	PY17X_0827400.1	Py17X_08_v3:1,079,781..1,082,030(+)	nitric oxide synthase, putative	1
PY17X_0830200	PY17X_0830200.1	Py17X_08_v3:1,177,362..1,186,187(-)	protein kinase, putative	1
PY17X_0924900	PY17X_0924900.1	Py17X_09_v3:1,039,888..1,041,379(+)	mitochondrial import inner membrane translocase subunit TIM44, putative	1
PY17X_0930600	PY17X_0930600.1	Py17X_09_v3:1,271,374..1,272,883(-)	AP-4 complex subunit mu, putative	1
PY17X_1042100	PY17X_1042100.1	Py17X_10_v3:1,719,001..1,720,869(+)	26S proteasome regulatory subunit RPN6, putative	1
PY17X_1213900	PY17X_1213900.1	Py17X_12_v3:584,370..585,263(-)	cytochrome b-c1 complex subunit 7, putative	1
PY17X_1325000	PY17X_1325000.1	Py17X_13_v3:1,242,122..1,243,414(-)	vacuolar protein sorting-associated protein 4, putative	1
PY17X_1404000	PY17X_1404000.1	Py17X_14_v3:272,735..273,975(+)	GINS complex subunit Psf3, putative	1
PY17X_0212700	PY17X_0212700.1	Py17X_02_v3:559,268..560,962(-)	cysteine desulfurase IscS, putative	1
PY17X_0408000	PY17X_0408000.1	Py17X_04_v3:408,618..409,631(-)	ATP-dependent Clp protease proteolytic subunit, putative	1
PY17X_0625200	PY17X_0625200.1	Py17X_06_v3:1,063,159..1,065,876(-)	exonuclease I, putative	1
PY17X_0917700	PY17X_0917700.1	Py17X_09_v3:805,215..807,011(+)	T-complex protein 1 subunit alpha, putative	1
PY17X_1127900	PY17X_1127900.1	Py17X_11_v3:1,142,678..1,146,178(+)	transportin, putative	1
PY17X_1210200	PY17X_1210200.1	Py17X_12_v3:473,283..474,692(-)	nucleolar protein 5, putative	1
PY17X_1240500	PY17X_1240500.1	Py17X_12_v3:1,649,001..1,649,759(+)	50S ribosomal protein L17, apicoplast, putative	1
PY17X_1328400	PY17X_1328400.1	Py17X_13_v3:1,350,413..1,351,826(+)	ribosomal protein S10, apicoplast, putative	1
PY17X_1368300	PY17X_1368300.1	Py17X_13_v3:2,801,647..2,802,885(+)	GPN-loop GTPase, putative	1
PY17X_1368600	PY17X_1368600.1	Py17X_13_v3:2,807,116..2,809,237(-)	lysine--tRNA ligase, putative	1
PY17X_1371600	PY17X_1371600.1	Py17X_13_v3:2,915,192..2,916,673(-)	lysophospholipase, putative	1
PY17X_0205500	PY17X_0205500.1	Py17X_02_v3:286,269..286,924(+)	N-acetyltransferase, GNAT family, putative	1
PY17X_0216500	PY17X_0216500.1	Py17X_02_v3:716,124..717,845(-)	heat shock protein, putative	1
PY17X_0524300	PY17X_0524300.1	Py17X_05_v3:1,041,932..1,049,359(+)	pre-mRNA-splicing helicase BRR2, putative	1
PY17X_0831200	PY17X_0831200.1	Py17X_08_v3:1,225,163..1,225,741(-)	conserved protein, unknown function	1
PY17X_0838000	PY17X_0838000.1	Py17X_08_v3:1,444,193..1,446,256(+)	tubulin delta chain, putative	1
PY17X_0920700	PY17X_0920700.1	Py17X_09_v3:904,680..906,473(-)	26S proteasome regulatory subunit RPN7, putative	1
PY17X_0933200	PY17X_0933200.1	Py17X_09_v3:1,357,620..1,360,831(+)	heat shock protein 101, putative	1
PY17X_1033200	PY17X_1033200.1	Py17X_10_v3:1,374,481..1,376,145(-)	methyltransferase, putative	1
PY17X_1126600	PY17X_1126600.1	Py17X_11_v3:1,105,223..1,107,712(+)	CRAL/TRIO domain-containing protein, putative	1
PY17X_1134100	PY17X_1134100.1	Py17X_11_v3:1,404,318..1,405,807(+)	ubiquitin-conjugating enzyme E2, putative	1
PY17X_1140600	PY17X_1140600.1	Py17X_11_v3:1,672,561..1,674,077(-)	bifunctional polynucleotide phosphatase/kinase, putative	1
PY17X_1205700	PY17X_1205700.1	Py17X_12_v3:316,368..319,436(-)	E3 ubiquitin-protein ligase, putative	1
PY17X_1242000	PY17X_1242000.1	Py17X_12_v3:1,705,996..1,709,376(+)	karyopherin beta, putative	1
PY17X_1361100	PY17X_1361100.1	Py17X_13_v3:2,496,451..2,497,239(+)	tetratricopeptide repeat protein, putative	1
PY17X_1412200	PY17X_1412200.1	Py17X_14_v3:553,888..555,723(+)	V-type proton ATPase catalytic subunit A, putative	1
PY17X_1443900	PY17X_1443900.1	Py17X_14_v3:1,696,084..1,697,009(-)	proliferating cell nuclear antigen 2, putative	1
PY17X_0301700	PY17X_0301700.1	Py17X_03_v3:89,834..90,481(+)	ERCC1 nucleotide excision repair protein, putative	1
PY17X_0405200	PY17X_0405200.1	Py17X_04_v3:314,827..315,334(+)	60S ribosomal protein L44, putative	1
PY17X_0409200	PY17X_0409200.1	Py17X_04_v3:456,061..457,560(+)	pre-mRNA-processing factor 19, putative	1
PY17X_0620000	PY17X_0620000.1	Py17X_06_v3:881,384..882,811(-)	conserved protein, unknown function	1
PY17X_0807900	PY17X_0807900.1	Py17X_08_v3:375,341..376,114(+)	mediator of RNA polymerase II transcription subunit 10, putative	1
PY17X_0816800	PY17X_0816800.1	Py17X_08_v3:718,513..720,520(+)	SAP domain-containing protein, putative	1
PY17X_0910300	PY17X_0910300.1	Py17X_09_v3:500,317..501,108(+)	V-type proton ATPase subunit F, putative	1
PY17X_0939100	PY17X_0939100.1	Py17X_09_v3:1,552,941..1,555,858(-)	vacuolar protein sorting-associated protein 35, putative	1
PY17X_1012800	PY17X_1012800.1	Py17X_10_v3:631,930..632,550(-)	signal peptidase complex subunit SPC1, putative	1
PY17X_1032700	PY17X_1032700.1	Py17X_10_v3:1,361,104..1,361,849(+)	nuclear transport factor 2, putative	1
PY17X_1106100	PY17X_1106100.1	Py17X_11_v3:365,928..368,096(-)	conserved protein, unknown function	1
PY17X_1118000	PY17X_1118000.1	Py17X_11_v3:808,166..808,853(+)	RNA-binding protein, putative	1
PY17X_1138500	PY17X_1138500.1	Py17X_11_v3:1,583,412..1,585,601(-)	protein arginine N-methyltransferase 5, putative	1
PY17X_1210400	PY17X_1210400.1	Py17X_12_v3:478,342..479,400(-)	adenylate kinase, putative	1
PY17X_1219600	PY17X_1219600.1	Py17X_12_v3:811,804..813,645(+)	mRNA-capping enzyme subunit beta, putative	1
PY17X_1226100	PY17X_1226100.1	Py17X_12_v3:1,067,634..1,069,010(+)	26S proteasome regulatory subunit RPN10, putative	1
PY17X_1343500	PY17X_1343500.1	Py17X_13_v3:1,907,284..1,908,603(+)	conserved protein, unknown function	1
PY17X_1360700	PY17X_1360700.1	Py17X_13_v3:2,481,098..2,482,245(-)	V-type proton ATPase subunit D, putative	1
PY17X_1365200	PY17X_1365200.1	Py17X_13_v3:2,684,100..2,684,789(-)	respiratory chain complex 2 associated protein 4, putative	1
PY17X_1411600	PY17X_1411600.1	Py17X_14_v3:533,810..535,089(+)	ATP synthase subunit gamma, mitochondrial, putative	1
PY17X_1413600	PY17X_1413600.1	Py17X_14_v3:606,846..609,242(-)	DEAD box helicase, putative	1
PY17X_1418900	PY17X_1418900.1	Py17X_14_v3:797,435..799,855(-)	protein AAP4, putative	1
PY17X_1420900	PY17X_1420900.1	Py17X_14_v3:873,099..873,962(-)	RNA-binding protein, putative	1
PY17X_1422900	PY17X_1422900.1	Py17X_14_v3:961,099..962,496(+)	conserved protein, unknown function	1
PY17X_1447800	PY17X_1447800.1	Py17X_14_v3:1,872,773..1,874,006(+)	RNA cytosine C(5)-methyltransferase, putative	1
PY17X_0107500	PY17X_0107500.1	Py17X_01_v3:379,513..383,039(-)	G-protein associated signal transduction protein, putative	1
PY17X_0208400	PY17X_0208400.1	Py17X_02_v3:385,195..388,784(+)	calcium-transporting ATPase, putative	1
PY17X_0301200	PY17X_0301200.1	Py17X_03_v3:71,009..74,881(-)	nucleic acid-binding protein, putative	1
PY17X_0416100	PY17X_0416100.1	Py17X_04_v3:692,258..692,953(-)	ribosomal protein L47, mitochondrial, putative	1
PY17X_0607700	PY17X_0607700.1	Py17X_06_v3:402,952..407,196(-)	DNA-directed RNA polymerase III subunit RPC2, putative	1
PY17X_0720800	PY17X_0720800.1	Py17X_07_v3:940,025..941,500(+)	RNA-binding protein NOB1, putative	1
PY17X_1014100	PY17X_1014100.1	Py17X_10_v3:695,009..700,029(+)	conserved Plasmodium protein, unknown function	1
PY17X_1018200	PY17X_1018200.1	Py17X_10_v3:835,525..836,364(-)	leucine-rich repeat protein	1
PY17X_1022000	PY17X_1022000.1	Py17X_10_v3:961,964..966,754(-)	serine/threonine protein phosphatase 7, putative	1
PY17X_1036500	PY17X_1036500.1	Py17X_10_v3:1,521,796..1,525,005(+)	FANCJ-like helicase, putative	1
PY17X_1122000	PY17X_1122000.1	Py17X_11_v3:936,444..941,576(+)	RAP protein, putative	1
PY17X_1210900	PY17X_1210900.1	Py17X_12_v3:490,404..491,399(+)	zinc finger protein, putative	1
PY17X_1222900	PY17X_1222900.1	Py17X_12_v3:949,651..950,400(-)	glutaredoxin-like protein	1
PY17X_1311200	PY17X_1311200.1	Py17X_13_v3:716,334..718,709(-)	poly(A)-specific ribonuclease PARN, putative	1
PY17X_1418600	PY17X_1418600.1	Py17X_14_v3:787,391..791,209(-)	structural maintenance of chromosomes protein 2, putative	1
PY17X_1418800	PY17X_1418800.1	Py17X_14_v3:795,180..796,907(+)	thioredoxin, putative	1
PY17X_1423900	PY17X_1423900.1	Py17X_14_v3:979,431..981,701(+)	GTP-binding translation elongation factor, putative	1
PY17X_0417100	PY17X_0417100.1	Py17X_04_v3:725,845..727,218(+)	kinetochore protein NUF2, putative	1
PY17X_0817500	PY17X_0817500.1	Py17X_08_v3:737,637..738,410(+)	elongation factor 1-beta, putative	1
PY17X_0829500	PY17X_0829500.1	Py17X_08_v3:1,150,793..1,152,326(-)	protein phosphatase-beta, putative	1
PY17X_1020900	PY17X_1020900.1	Py17X_10_v3:929,847..931,155(-)	60S ribosomal protein L7-3, putative	1
PY17X_1131800	PY17X_1131800.1	Py17X_11_v3:1,329,576..1,330,436(-)	proteasome subunit alpha type-4, putative	1
PY17X_1226300	PY17X_1226300.1	Py17X_12_v3:1,075,440..1,076,642(-)	proteasome subunit alpha type-6, putative	1
PY17X_1371100	PY17X_1371100.1	Py17X_13_v3:2,891,489..2,898,202(+)	intron-binding protein aquarius, putative	1
PY17X_1433000	PY17X_1433000.1	Py17X_14_v3:1,294,688..1,295,335(+)	thioredoxin peroxidase 2, putative	1
PY17X_0407700	PY17X_0407700.1	Py17X_04_v3:400,131..400,791(-)	40S ribosomal protein S12, putative	1
PY17X_0409500	PY17X_0409500.1	Py17X_04_v3:463,039..466,860(-)	splicing factor 3B subunit 1, putative	1
PY17X_0412600	PY17X_0412600.1	Py17X_04_v3:581,368..583,398(+)	E3 ubiquitin-protein ligase, putative	1
PY17X_0721700	PY17X_0721700.1	Py17X_07_v3:967,515..968,698(+)	ran-specific GTPase-activating protein 1, putative	1
PY17X_0807700	PY17X_0807700.1	Py17X_08_v3:365,590..367,539(+)	AAA family ATPase, putative	1
PY17X_0818900	PY17X_0818900.1	Py17X_08_v3:783,464..783,970(+)	transcription elongation factor 1, putative	1
PY17X_1111700	PY17X_1111700.1	Py17X_11_v3:576,434..576,949(-)	translationally-controlled tumor protein homolog, putative	1
PY17X_1112200	PY17X_1112200.1	Py17X_11_v3:594,378..624,059(+)	RNA pseudouridylate synthase, putative	1
PY17X_1131600	PY17X_1131600.1	Py17X_11_v3:1,324,591..1,325,658(-)	ER lumen protein retaining receptor, putative	1
PY17X_1209300	PY17X_1209300.1	Py17X_12_v3:426,054..427,667(+)	eukaryotic translation initiation factor 3 subunit D, putative	1
PY17X_1223500	PY17X_1223500.1	Py17X_12_v3:976,405..977,535(-)	prodrug activation and resistance esterase, putative	1
PY17X_1224800	PY17X_1224800.1	Py17X_12_v3:1,024,317..1,027,805(-)	cell division cycle ATPase, putative	1
PY17X_1235900	PY17X_1235900.1	Py17X_12_v3:1,467,773..1,469,923(+)	eukaryotic translation initiation factor 3 subunit B, putative	1
PY17X_1239500	PY17X_1239500.1	Py17X_12_v3:1,592,128..1,594,116(+)	ribosomal large subunit pseudouridylate synthase, putative	1
PY17X_1310000	PY17X_1310000.1	Py17X_13_v3:655,206..656,693(-)	tRNA import protein tRIP, putative	1
PY17X_1333100	PY17X_1333100.1	Py17X_13_v3:1,516,018..1,516,848(+)	cytochrome c oxidase subunit 6A, putative	1
PY17X_1357100	PY17X_1357100.1	Py17X_13_v3:2,381,607..2,382,311(-)	60S ribosomal protein L6, putative	1
PY17X_0308100	PY17X_0308100.1	Py17X_03_v3:319,368..321,403(-)	protein CERLI1, putative	1
PY17X_0612100	PY17X_0612100.1	Py17X_06_v3:580,235..580,936(+)	HSP20-like chaperone, putative	1
PY17X_0703100	PY17X_0703100.1	Py17X_07_v3:301,550..303,178(+)	protein disulfide-isomerase, putative	1
PY17X_0714500	PY17X_0714500.1	Py17X_07_v3:710,928..711,857(-)	small heat shock protein HSP20, putative	1
PY17X_0903200	PY17X_0903200.1	Py17X_09_v3:231,322..234,471(-)	conserved Plasmodium protein, unknown function	1
PY17X_0907600	PY17X_0907600.1	Py17X_09_v3:392,119..392,946(-)	ATP synthase-associated protein, putative	1
PY17X_0916500	PY17X_0916500.1	Py17X_09_v3:766,486..768,159(-)	apical membrane antigen 1	1
PY17X_1128800	PY17X_1128800.1	Py17X_11_v3:1,204,872..1,206,580(-)	DNA methyltransferase 1-associated protein 1, putative	1
PY17X_1143800	PY17X_1143800.1	Py17X_11_v3:1,783,277..1,784,851(-)	signal recognition particle receptor subunit alpha, putative	1
PY17X_1230100	PY17X_1230100.1	Py17X_12_v3:1,220,872..1,222,230(-)	tubulin gamma chain, putative	1
PY17X_1235500	PY17X_1235500.1	Py17X_12_v3:1,451,043..1,452,179(-)	serine/arginine-rich splicing factor 1, putative	1
PY17X_1248100	PY17X_1248100.1	Py17X_12_v3:1,896,433..1,897,989(-)	phosphoenolpyruvate/phosphate translocator, putative	1
PY17X_1328900	PY17X_1328900.1	Py17X_13_v3:1,361,590..1,363,005(-)	MORN repeat protein, putative	1
PY17X_1407000	PY17X_1407000.1	Py17X_14_v3:379,408..380,532(-)	RED-like protein, putative	1
PY17X_0213000	PY17X_0213000.1	Py17X_02_v3:567,429..569,435(-)	mTERF domain-containing protein, putative	1
PY17X_0214400	PY17X_0214400.1	Py17X_02_v3:632,851..635,433(-)	RNA-binding protein, putative	1
PY17X_0621800	PY17X_0621800.1	Py17X_06_v3:944,154..944,936(-)	40S ribosomal protein S5, putative	1
PY17X_0623900	PY17X_0623900.1	Py17X_06_v3:995,341..997,743(+)	metallo-hydrolase/oxidoreductase, putative	1
PY17X_0625400	PY17X_0625400.1	Py17X_06_v3:1,072,397..1,073,406(+)	mago nashi protein homologue, putative	1
PY17X_0827500	PY17X_0827500.1	Py17X_08_v3:1,082,878..1,085,316(+)	perforin-like protein 3	1
PY17X_0845801	PY17X_0845801.1	Py17X_08_v3:1,718,622..1,719,789(+)	PIR protein	1
PY17X_1007600	PY17X_1007600.1	Py17X_10_v3:420,629..423,628(+)	sporozoite invasion-associated protein 1, putative	1
PY17X_1019900	PY17X_1019900.1	Py17X_10_v3:901,171..902,352(+)	protein arginine N-methyltransferase 1, putative	1
PY17X_1027900	PY17X_1027900.1	Py17X_10_v3:1,168,920..1,181,687(-)	CCR4-NOT transcription complex subunit NOT1	1
PY17X_1116700	PY17X_1116700.1	Py17X_11_v3:759,961..760,947(-)	NLI interacting factor-like phosphatase, putative	1
PY17X_1130300	PY17X_1130300.1	Py17X_11_v3:1,268,916..1,270,936(-)	CPW-WPC family protein	1
PY17X_1144300	PY17X_1144300.1	Py17X_11_v3:1,800,598..1,801,692(+)	U1 small nuclear ribonucleoprotein 70 kDa homolog, putative	1
PY17X_1234800	PY17X_1234800.1	Py17X_12_v3:1,417,981..1,422,060(-)	translation initiation factor IF-2, putative	1
PY17X_1367900	PY17X_1367900.1	Py17X_13_v3:2,787,080..2,788,430(+)	cytidine and deoxycytidylate deaminase, putative	1
PY17X_1414700	PY17X_1414700.1	Py17X_14_v3:657,728..658,860(-)	transmembrane emp24 domain-containing protein, putative	1
PY17X_1421700	PY17X_1421700.1	Py17X_14_v3:912,444..913,790(+)	GPCR-like receptor SR25, putative	1
PY17X_0516700	PY17X_0516700.1	Py17X_05_v3:763,938..765,561(-)	conserved protein, unknown function	1
PY17X_0822200	PY17X_0822200.1	Py17X_08_v3:888,604..890,964(+)	endoplasmic reticulum chaperone BiP, putative	1
PY17X_0822500	PY17X_0822500.1	Py17X_08_v3:898,161..900,158(-)	50S ribosomal protein L3, apicoplast, putative	1
PY17X_0916600	PY17X_0916600.1	Py17X_09_v3:769,932..771,053(-)	LEM3/CDC50 family protein, putative	1
PY17X_1038800	PY17X_1038800.1	Py17X_10_v3:1,614,513..1,617,757(+)	ribosome biogenesis protein BOP1, putative	1
PY17X_1221500	PY17X_1221500.1	Py17X_12_v3:899,678..901,261(-)	CPW-WPC family protein	1
PY17X_1229600	PY17X_1229600.1	Py17X_12_v3:1,213,314..1,215,682(-)	cactin homolog, putative	1
PY17X_1235100	PY17X_1235100.1	Py17X_12_v3:1,440,341..1,441,302(-)	60S ribosomal protein L2, putative	1
PY17X_1245200	PY17X_1245200.1	Py17X_12_v3:1,810,196..1,812,258(-)	ubiquitin carboxyl-terminal hydrolase 14, putative	1
PY17X_1311500	PY17X_1311500.1	Py17X_13_v3:728,828..729,982(-)	pre-mRNA-splicing factor CWC24, putative	1
PY17X_1324200	PY17X_1324200.1	Py17X_13_v3:1,207,030..1,209,120(-)	conserved Plasmodium protein, unknown function	1
PY17X_1355900	PY17X_1355900.1	Py17X_13_v3:2,335,206..2,338,201(-)	mitochondrial intermediate peptidase, putative	1
PY17X_1359400	PY17X_1359400.1	Py17X_13_v3:2,451,342..2,452,766(-)	RNA lariat debranching enzyme, putative	1
PY17X_1427000	PY17X_1427000.1	Py17X_14_v3:1,073,652..1,076,306(+)	RNA-binding protein, putative	1
PY17X_0105800	PY17X_0105800.1	Py17X_01_v3:308,866..310,942(-)	cyclin dependent kinase binding protein, putative	1
PY17X_0307600	PY17X_0307600.1	Py17X_03_v3:301,078..301,925(+)	60S ribosomal protein L37ae, putative	1
PY17X_0607800	PY17X_0607800.1	Py17X_06_v3:408,587..410,131(-)	eukaryotic translation initiation factor 5, putative	1
PY17X_0614600	PY17X_0614600.1	Py17X_06_v3:667,546..670,293(+)	conserved protein, unknown function	1
PY17X_0707100	PY17X_0707100.1	Py17X_07_v3:451,103..453,049(-)	DnaJ protein, putative	1
PY17X_0717600	PY17X_0717600.1	Py17X_07_v3:806,882..807,523(-)	coatomer subunit zeta, putative	1
PY17X_0806200	PY17X_0806200.1	Py17X_08_v3:316,553..317,598(-)	ATP synthase subunit C, putative	1
PY17X_0814300	PY17X_0814300.1	Py17X_08_v3:620,752..621,486(+)	small nuclear ribonucleoprotein Sm D3, putative	1
PY17X_1310200	PY17X_1310200.1	Py17X_13_v3:665,582..668,733(-)	geranylgeranyl transferase type-2 subunit alpha, putative	1
PY17X_1333000	PY17X_1333000.1	Py17X_13_v3:1,510,959..1,513,070(-)	ATP-dependent zinc metalloprotease FTSH, putative	1
PY17X_1333600	PY17X_1333600.1	Py17X_13_v3:1,530,458..1,534,867(+)	potassium channel K2, putative	1
PY17X_1446600	PY17X_1446600.1	Py17X_14_v3:1,830,331..1,832,073(+)	T-complex protein 1 subunit gamma, putative	1
PY17X_1461900	PY17X_1461900.1	Py17X_14_v3:2,413,167..2,414,297(+)	actin I, putative	1
PY17X_0215700	PY17X_0215700.1	Py17X_02_v3:685,845..689,078(-)	AP-4 complex subunit beta, putative	1
PY17X_0406900	PY17X_0406900.1	Py17X_04_v3:382,867..383,821(-)	glutaredoxin 1, putative	1
PY17X_0409600	PY17X_0409600.1	Py17X_04_v3:468,036..470,296(+)	dual specificity protein phosphatase, putative	1
PY17X_0613300	PY17X_0613300.1	Py17X_06_v3:630,466..632,445(+)	eukaryotic translation initiation factor eIF2A, putative	1
PY17X_0821800	PY17X_0821800.1	Py17X_08_v3:876,901..878,901(+)	conserved protein, unknown function	1
PY17X_0825500	PY17X_0825500.1	Py17X_08_v3:1,010,649..1,012,262(+)	RAP protein, putative	1
PY17X_0919100	PY17X_0919100.1	Py17X_09_v3:853,849..858,585(+)	structural maintenance of chromosomes protein 1, putative	1
PY17X_1004500	PY17X_1004500.1	Py17X_10_v3:305,758..314,917(+)	pre-mRNA-processing-splicing factor 8, putative	1
PY17X_1014600	PY17X_1014600.1	Py17X_10_v3:716,308..717,211(-)	60S ribosomal protein L14, putative	1
PY17X_1017100	PY17X_1017100.1	Py17X_10_v3:800,122..801,951(-)	ribosomal protein L15, apicoplast, putative	1
PY17X_1022800	PY17X_1022800.1	Py17X_10_v3:990,478..992,369(-)	ERAD-associated E3 ubiquitin-protein ligase HRD1, putative	1
PY17X_1024200	PY17X_1024200.1	Py17X_10_v3:1,024,747..1,026,124(+)	mannose-1-phosphate guanyltransferase, putative	1
PY17X_1030200	PY17X_1030200.1	Py17X_10_v3:1,262,971..1,266,132(+)	ATP-dependent protease, putative	1
PY17X_1340800	PY17X_1340800.1	Py17X_13_v3:1,816,938..1,818,023(+)	dihydroorotase, putative	1
PY17X_1427100	PY17X_1427100.1	Py17X_14_v3:1,078,734..1,080,371(+)	karyopherin alpha, putative	1
PY17X_1432700	PY17X_1432700.1	Py17X_14_v3:1,287,948..1,288,412(+)	conserved protein, unknown function	1
PY17X_1446300	PY17X_1446300.1	Py17X_14_v3:1,813,581..1,819,508(-)	multidrug resistance-associated protein 2, putative	1
PY17X_0109600	PY17X_0109600.1	Py17X_01_v3:465,390..467,207(-)	mitochondrial cardiolipin synthase, putative	1
PY17X_0410400	PY17X_0410400.1	Py17X_04_v3:493,444..495,219(+)	YTH domain-containing protein 2, putative	1
PY17X_0512600	PY17X_0512600.1	Py17X_05_v3:640,131..640,965(-)	DNA-directed RNA polymerase II subunit RPB7, putative	1
PY17X_0521500	PY17X_0521500.1	Py17X_05_v3:923,517..925,766(+)	dynamin, putative	1
PY17X_0523900	PY17X_0523900.1	Py17X_05_v3:1,019,398..1,020,513(+)	transmembrane emp24 domain-containing protein, putative	1
PY17X_0812000	PY17X_0812000.1	Py17X_08_v3:543,540..546,215(+)	GTPase-activating protein, putative	1
PY17X_0813900	PY17X_0813900.1	Py17X_08_v3:602,705..606,565(+)	exoribonuclease, putative	1
PY17X_0817300	PY17X_0817300.1	Py17X_08_v3:731,446..732,490(-)	conserved protein, unknown function	1
PY17X_0931900	PY17X_0931900.1	Py17X_09_v3:1,313,139..1,315,697(+)	heat shock protein 90, putative	1
PY17X_1001400	PY17X_1001400.1	Py17X_10_v3:155,924..158,233(-)	lysophospholipase, putative	1
PY17X_1024700	PY17X_1024700.1	Py17X_10_v3:1,039,839..1,042,259(-)	glycine--tRNA ligase, putative	1
PY17X_1030800	PY17X_1030800.1	Py17X_10_v3:1,290,590..1,291,249(-)	60S ribosomal protein L10, putative	1
PY17X_1119700	PY17X_1119700.1	Py17X_11_v3:871,854..874,457(-)	cell division cycle protein 48 homologue, putative	1
PY17X_1311600	PY17X_1311600.1	Py17X_13_v3:731,356..733,998(+)	heat shock protein 90, putative	1
PY17X_1342400	PY17X_1342400.1	Py17X_13_v3:1,880,932..1,882,301(+)	conserved Plasmodium protein, unknown function	1
PY17X_1403200	PY17X_1403200.1	Py17X_14_v3:223,160..224,050(+)	methyltransferase, putative	1
PY17X_1425500	PY17X_1425500.1	Py17X_14_v3:1,027,800..1,028,569(-)	60S ribosomal protein L13-2, putative	1
PY17X_1425600	PY17X_1425600.1	Py17X_14_v3:1,030,329..1,031,264(+)	40S ribosomal protein S16, putative	1
PY17X_1429000	PY17X_1429000.1	Py17X_14_v3:1,154,349..1,157,075(-)	ATP-dependent RNA helicase DBP1, putative	1
PY17X_1450200	PY17X_1450200.1	Py17X_14_v3:1,965,321..1,967,630(-)	elongation factor G, putative	1
PY17X_1459000	PY17X_1459000.1	Py17X_14_v3:2,317,678..2,318,445(-)	zinc finger protein, putative	1
PY17X_0062300	PY17X_0062300.1	Py17X_11_v3:1,292,276..1,293,790(+)	ribosome biogenesis protein YTM1, putative	1
PY17X_0112800	PY17X_0112800.1	Py17X_01_v3:582,006..584,063(+)	nucleolar GTP-binding protein 1, putative	1
PY17X_0302300	PY17X_0302300.1	Py17X_03_v3:103,841..105,193(+)	5'-3' exonuclease, putative	1
PY17X_0713000	PY17X_0713000.1	Py17X_07_v3:657,199..658,329(-)	U4/U6.U5 small nuclear ribonucleoprotein, putative	1
PY17X_0809600	PY17X_0809600.1	Py17X_08_v3:428,524..430,169(+)	conserved protein, unknown function	1
PY17X_0925400	PY17X_0925400.1	Py17X_09_v3:1,055,070..1,056,035(-)	60S ribosomal protein L35, putative	1
PY17X_0945400	PY17X_0945400.1	Py17X_09_v3:1,780,333..1,782,588(+)	phenylalanine--tRNA ligase beta subunit, putative	1
PY17X_1022500	PY17X_1022500.1	Py17X_10_v3:981,218..982,675(+)	actin-related protein ARP4, putative	1
PY17X_1123100	PY17X_1123100.1	Py17X_11_v3:971,068..974,904(+)	leucine--tRNA ligase, putative	1
PY17X_1135000	PY17X_1135000.1	Py17X_11_v3:1,440,012..1,442,549(+)	glutamate--tRNA ligase, putative	1
PY17X_1206200	PY17X_1206200.1	Py17X_12_v3:337,239..338,645(+)	ADP,ATP carrier protein 2, putative	1
PY17X_1211800	PY17X_1211800.1	Py17X_12_v3:522,726..527,582(-)	DNA2/NAM7 helicase, putative	1
PY17X_1219700	PY17X_1219700.1	Py17X_12_v3:815,257..815,769(+)	peptidyl-prolyl cis-trans isomerase, putative	1
PY17X_1222700	PY17X_1222700.1	Py17X_12_v3:940,867..944,047(+)	chloroquine resistance transporter, putative	1
PY17X_1226000	PY17X_1226000.1	Py17X_12_v3:1,065,292..1,066,660(-)	tyrosine--tRNA ligase, putative	1
PY17X_1352800	PY17X_1352800.1	Py17X_13_v3:2,250,403..2,252,005(+)	20 kDa chaperonin, putative	1
PY17X_1408500	PY17X_1408500.1	Py17X_14_v3:426,970..427,453(+)	40S ribosomal protein S27, putative	1
PY17X_1409100	PY17X_1409100.1	Py17X_14_v3:458,270..462,553(-)	mRNA-decapping enzyme 2, putative	1
PY17X_1420100	PY17X_1420100.1	Py17X_14_v3:850,416..851,571(-)	ATP-dependent Clp protease adapter protein ClpS, putative	1
PY17X_1434900	PY17X_1434900.1	Py17X_14_v3:1,341,886..1,344,441(+)	DNA-binding chaperone, putative	1
PY17X_API00400	PY17X_API00400.1	Py17X_API_v3:26,562..29,618(+)	DNA-directed RNA polymerase subunit beta, putative	1
PY17X_0303900	PY17X_0303900.1	Py17X_03_v3:151,980..153,875(+)	conserved Plasmodium protein, unknown function	1
PY17X_0716800	PY17X_0716800.1	Py17X_07_v3:782,932..783,874(-)	acylated pleckstrin-homology domain-containing protein	1
PY17X_0808200	PY17X_0808200.1	Py17X_08_v3:387,157..387,936(+)	ribosomal protein S8e, putative	1
PY17X_0818300	PY17X_0818300.1	Py17X_08_v3:758,612..760,918(+)	pseudouridylate synthase, putative	1
PY17X_0940900	PY17X_0940900.1	Py17X_09_v3:1,603,710..1,604,738(+)	endoplasmic reticulum-resident calcium binding protein, putative	1
PY17X_0941700	PY17X_0941700.1	Py17X_09_v3:1,641,397..1,643,289(-)	pescadillo homolog, putative	1
PY17X_1217100	PY17X_1217100.1	Py17X_12_v3:722,544..724,148(-)	nucleotidyltransferase, putative	1
PY17X_1225700	PY17X_1225700.1	Py17X_12_v3:1,052,297..1,053,964(+)	plasmepsin X, putative	1
PY17X_1231700	PY17X_1231700.1	Py17X_12_v3:1,287,130..1,290,750(-)	glutamate dehydrogenase, putative	1
PY17X_1306400	PY17X_1306400.1	Py17X_13_v3:511,250..514,698(+)	DNA primase small subunit, putative	1
PY17X_1407100	PY17X_1407100.1	Py17X_14_v3:381,507..383,185(+)	U1 small nuclear ribonucleoprotein A, putative	1
PY17X_1456500	PY17X_1456500.1	Py17X_14_v3:2,219,211..2,222,003(+)	DNA gyrase subunit B, putative	1
PY17X_1462100	PY17X_1462100.1	Py17X_14_v3:2,423,321..2,423,935(+)	myosin A-tail interacting protein, putative	1
PY17X_0400200	PY17X_0400200.1	Py17X_04_v3:116,799..117,881(-)	PIR protein	1
PY17X_0503200	PY17X_0503200.1	Py17X_05_v3:246,262..247,862(+)	26S proteasome regulatory subunit p55, putative	1
PY17X_0600151	PY17X_0600151.1	Py17X_06_v3:50,885..51,991(-)	PIR protein	1
PY17X_0624200	PY17X_0624200.1	Py17X_06_v3:1,011,639..1,016,543(+)	Rab GTPase activator and protein kinase, putative	1
PY17X_0713500	PY17X_0713500.1	Py17X_07_v3:678,609..679,952(-)	histidine triad nucleotide-binding protein 1, putative	1
PY17X_0805800	PY17X_0805800.1	Py17X_08_v3:294,242..296,725(-)	DNA replication licensing factor MCM7, putative	1
PY17X_0809000	PY17X_0809000.1	Py17X_08_v3:406,521..407,867(-)	RNA-binding protein, putative	1
PY17X_0814600	PY17X_0814600.1	Py17X_08_v3:631,440..636,022(-)	exportin-7, putative	1
PY17X_0822600	PY17X_0822600.1	Py17X_08_v3:901,499..902,574(-)	eukaryotic translation initiation factor 3 subunit F, putative	1
PY17X_0823100	PY17X_0823100.1	Py17X_08_v3:925,562..928,561(+)	gamma-glutamylcysteine synthetase	1
PY17X_0908600	PY17X_0908600.1	Py17X_09_v3:430,196..432,739(+)	EELM2 domain-containing protein, putative	1
PY17X_0924300	PY17X_0924300.1	Py17X_09_v3:1,022,999..1,025,806(+)	threonine--tRNA ligase, putative	1
PY17X_0932200	PY17X_0932200.1	Py17X_09_v3:1,323,404..1,326,061(+)	DNA mismatch repair protein MLH, putative	1
PY17X_0934800	PY17X_0934800.1	Py17X_09_v3:1,411,371..1,418,696(-)	filamin domain-containing protein, putative	1
PY17X_1014400	PY17X_1014400.1	Py17X_10_v3:709,312..710,499(+)	SNARE protein, putative	1
PY17X_1015200	PY17X_1015200.1	Py17X_10_v3:734,391..735,361(+)	ribosomal protein L17, mitochondrial, putative	1
PY17X_1026200	PY17X_1026200.1	Py17X_10_v3:1,098,084..1,100,973(+)	ATP-dependent RNA helicase DBP4, putative	1
PY17X_1030100	PY17X_1030100.1	Py17X_10_v3:1,261,046..1,262,017(+)	uracil-DNA glycosylase, putative	1
PY17X_1030700	PY17X_1030700.1	Py17X_10_v3:1,286,242..1,287,462(-)	serine/threonine protein phosphatase PP1, putative	1
PY17X_1219400	PY17X_1219400.1	Py17X_12_v3:803,893..805,575(+)	diacylglycerol O-acyltransferase, putative	1
PY17X_1224700	PY17X_1224700.1	Py17X_12_v3:1,022,131..1,023,231(+)	50S ribosomal protein L1, mitochondrial, putative	1
PY17X_1246400	PY17X_1246400.1	Py17X_12_v3:1,843,303..1,845,664(+)	palmitoyltransferase DHHC7, putative	1
PY17X_1312700	PY17X_1312700.1	Py17X_13_v3:781,977..785,183(-)	histidine--tRNA ligase, putative	1
PY17X_1313500	PY17X_1313500.1	Py17X_13_v3:812,518..815,513(+)	ATP-dependent RNA helicase DDX17, putative	1
PY17X_1342700	PY17X_1342700.1	Py17X_13_v3:1,888,557..1,889,108(+)	respiratory chain complex 2 associated protein 2, putative	1
PY17X_1357000	PY17X_1357000.1	Py17X_13_v3:2,379,273..2,380,929(+)	26S proteasome regulatory subunit RPN3, putative	1
PY17X_1361400	PY17X_1361400.1	Py17X_13_v3:2,505,552..2,508,244(+)	myosin A	1
PY17X_0106500	PY17X_0106500.1	Py17X_01_v3:340,989..341,829(-)	ubiquitin-conjugating enzyme E2 PEX4, putative	1
PY17X_0203900	PY17X_0203900.1	Py17X_02_v3:236,978..240,127(+)	P-loop containing nucleoside triphosphate hydrolase, putative	1
PY17X_0417400	PY17X_0417400.1	Py17X_04_v3:736,052..736,547(+)	40S ribosomal protein S15A, putative	1
PY17X_0505200	PY17X_0505200.1	Py17X_05_v3:333,027..333,401(-)	autophagy-related protein 8, putative	1
PY17X_0515600	PY17X_0515600.1	Py17X_05_v3:735,040..736,845(-)	tRNA N6-adenosine threonylcarbamoyltransferase, putative	1
PY17X_0519800	PY17X_0519800.1	Py17X_05_v3:860,840..863,536(+)	methionine--tRNA ligase, putative	1
PY17X_0621500	PY17X_0621500.1	Py17X_06_v3:935,612..938,176(+)	ATP-dependent DNA helicase DDX31, putative	1
PY17X_0623400	PY17X_0623400.1	Py17X_06_v3:981,948..983,370(+)	conserved Plasmodium protein, unknown function	1
PY17X_0714400	PY17X_0714400.1	Py17X_07_v3:706,825..709,971(+)	chaperone protein ClpB1, putative	1
PY17X_0935300	PY17X_0935300.1	Py17X_09_v3:1,432,034..1,433,884(+)	RAP protein, putative	1
PY17X_1120200	PY17X_1120200.1	Py17X_11_v3:895,135..895,830(+)	splicing factor 3A subunit 2, putative	1
PY17X_1213000	PY17X_1213000.1	Py17X_12_v3:555,804..556,616(-)	proteasome subunit beta type-5, putative	1
PY17X_1227600	PY17X_1227600.1	Py17X_12_v3:1,122,093..1,127,269(+)	ferlin-like protein, putative	1
PY17X_1239400	PY17X_1239400.1	Py17X_12_v3:1,589,836..1,591,386(-)	conserved protein, unknown function	1
PY17X_1322100	PY17X_1322100.1	Py17X_13_v3:1,128,157..1,128,855(-)	ribosomal protein S11, mitochondrial, putative	1
PY17X_1407400	PY17X_1407400.1	Py17X_14_v3:388,677..389,669(-)	DnaJ protein, putative	1
PY17X_1466700	PY17X_1466700.1	Py17X_14_v3:2,569,781..2,571,715(+)	coronin, putative	1
PY17X_0202600	PY17X_0202600.1	Py17X_02_v3:198,102..199,499(+)	lysophospholipase, putative	1
PY17X_0207000	PY17X_0207000.1	Py17X_02_v3:329,032..332,145(-)	double-strand break repair protein MRE11, putative	1
PY17X_0208800	PY17X_0208800.1	Py17X_02_v3:396,646..398,211(-)	3'-5' exonuclease, putative	1
PY17X_0811000	PY17X_0811000.1	Py17X_08_v3:501,555..503,331(+)	DNA replication complex GINS protein, putative	1
PY17X_0817700	PY17X_0817700.1	Py17X_08_v3:742,411..743,165(-)	elongation factor, putative	1
PY17X_0912800	PY17X_0912800.1	Py17X_09_v3:615,694..617,628(+)	CLPTM1 domain-containing protein, putative	1
PY17X_0934100	PY17X_0934100.1	Py17X_09_v3:1,390,136..1,392,262(-)	palmitoyltransferase DHHC9, putative	1
PY17X_1005100	PY17X_1005100.1	Py17X_10_v3:335,982..337,535(+)	conserved protein, unknown function	1
PY17X_1011600	PY17X_1011600.1	Py17X_10_v3:566,239..566,997(-)	mitochondrial acidic protein MAM33, putative	1
PY17X_1108400	PY17X_1108400.1	Py17X_11_v3:439,392..440,954(-)	nuclear protein localization protein 4, putative	1
PY17X_1205800	PY17X_1205800.1	Py17X_12_v3:322,516..324,663(-)	RNA-binding protein, putative	1
PY17X_1208200	PY17X_1208200.1	Py17X_12_v3:390,305..391,660(+)	G-strand-binding protein 2, putative	1
PY17X_1210500	PY17X_1210500.1	Py17X_12_v3:480,428..481,252(+)	diphthine methyl ester synthase, putative	1
PY17X_1225300	PY17X_1225300.1	Py17X_12_v3:1,041,318..1,043,315(+)	regulator of chromosome condensation, putative	1
PY17X_1238900	PY17X_1238900.1	Py17X_12_v3:1,567,453..1,572,939(-)	conserved protein, unknown function	1
PY17X_1325300	PY17X_1325300.1	Py17X_13_v3:1,252,651..1,254,147(-)	conserved Plasmodium protein, unknown function	1
PY17X_1364300	PY17X_1364300.1	Py17X_13_v3:2,642,311..2,643,720(-)	isocitrate dehydrogenase [NADP], mitochondrial, putative	1
PY17X_1439800	PY17X_1439800.1	Py17X_14_v3:1,524,886..1,527,312(-)	endoplasmin, putative	1
PY17X_1451800	PY17X_1451800.1	Py17X_14_v3:2,047,598..2,049,375(-)	upregulated in late gametocytes ULG8, putative	1
PY17X_1457600	PY17X_1457600.1	Py17X_14_v3:2,285,088..2,286,332(+)	replication factor C subunit 4, putative	1
PY17X_1465400	PY17X_1465400.1	Py17X_14_v3:2,522,705..2,524,129(-)	ribosomal RNA small subunit methyltransferase A2, putative	1
PY17X_0507600	PY17X_0507600.1	Py17X_05_v3:446,049..447,528(+)	ZIP domain-containing protein, putative	1
PY17X_0511500	PY17X_0511500.1	Py17X_05_v3:601,399..602,991(-)	conserved protein, unknown function	1
PY17X_0608700	PY17X_0608700.1	Py17X_06_v3:443,922..445,969(-)	41-3 protein, putative	1
PY17X_0610900	PY17X_0610900.1	Py17X_06_v3:539,072..540,236(+)	50S ribosomal protein L1, apicoplast, putative	1
PY17X_1005800	PY17X_1005800.1	Py17X_10_v3:356,680..358,076(-)	ribosomal protein L25, putative	1
PY17X_1012100	PY17X_1012100.1	Py17X_10_v3:599,467..601,146(-)	Hsp70/Hsp90 organizing protein, putative	1
PY17X_1034300	PY17X_1034300.1	Py17X_10_v3:1,421,089..1,422,486(-)	eukaryotic translation initiation factor 2 subunit gamma, putative	1
PY17X_1126000	PY17X_1126000.1	Py17X_11_v3:1,085,928..1,086,218(-)	conserved protein, unknown function	1
PY17X_1362200	PY17X_1362200.1	Py17X_13_v3:2,545,584..2,546,871(+)	conserved protein, unknown function	1
PY17X_1403000	PY17X_1403000.1	Py17X_14_v3:219,017..221,383(+)	conserved protein, unknown function	1
PY17X_1409600	PY17X_1409600.1	Py17X_14_v3:477,315..479,354(-)	U4/U6 small nuclear ribonucleoprotein PRP3, putative	1
PY17X_1412600	PY17X_1412600.1	Py17X_14_v3:565,362..566,183(-)	ribosomal protein S35, mitochondrial, putative	1
PY17X_1415600	PY17X_1415600.1	Py17X_14_v3:682,121..684,651(-)	zinc finger (CCCH type) protein, putative	1
PY17X_1421500	PY17X_1421500.1	Py17X_14_v3:899,954..904,816(-)	3',5'-cyclic nucleotide phosphodiesterase beta, putative	1
PY17X_1427400	PY17X_1427400.1	Py17X_14_v3:1,087,326..1,088,915(+)	GTP-binding protein YihA3, putative	1
PY17X_1437200	PY17X_1437200.1	Py17X_14_v3:1,431,288..1,436,125(-)	phospholipid-transporting ATPase 2, putative	1
PY17X_1452700	PY17X_1452700.1	Py17X_14_v3:2,082,101..2,083,784(+)	serine hydroxymethyltransferase, putative	1
PY17X_0110800	PY17X_0110800.1	Py17X_01_v3:509,911..513,504(-)	transcription elongation factor SPT5, putative	1
PY17X_0204400	PY17X_0204400.1	Py17X_02_v3:254,184..255,524(+)	chromatin assembly factor 1 subunit C, putative	1
PY17X_0518900	PY17X_0518900.1	Py17X_05_v3:835,039..836,970(-)	Sec1 family protein, putative	1
PY17X_0701800	PY17X_0701800.1	Py17X_07_v3:255,765..256,583(-)	prohibitin 1, putative	1
PY17X_0712100	PY17X_0712100.1	Py17X_07_v3:622,093..624,141(-)	heat shock protein 70, putative	1
PY17X_0715100	PY17X_0715100.1	Py17X_07_v3:724,714..726,774(-)	dihydrolipoyl dehydrogenase, apicoplast	1
PY17X_0717800	PY17X_0717800.1	Py17X_07_v3:809,777..810,469(-)	GTP:AMP phosphotransferase, putative	1
PY17X_0827700	PY17X_0827700.1	Py17X_08_v3:1,092,085..1,093,347(+)	cyclin-dependent kinases regulatory subunit, putative	1
PY17X_0919400	PY17X_0919400.1	Py17X_09_v3:867,280..868,632(-)	26S protease regulatory subunit 6A, putative	1
PY17X_0930500	PY17X_0930500.1	Py17X_09_v3:1,267,561..1,270,509(+)	ATP-dependent zinc metalloprotease FTSH, putative	1
PY17X_0936500	PY17X_0936500.1	Py17X_09_v3:1,468,341..1,469,006(+)	protein tyrosine phosphatase, putative	1
PY17X_1006300	PY17X_1006300.1	Py17X_10_v3:373,740..374,861(+)	transcription factor, putative	1
PY17X_1009900	PY17X_1009900.1	Py17X_10_v3:493,413..494,651(-)	GTP-binding protein, putative	1
PY17X_1020100	PY17X_1020100.1	Py17X_10_v3:906,944..907,429(+)	60S ribosomal protein L21, putative	1
PY17X_1029800	PY17X_1029800.1	Py17X_10_v3:1,253,064..1,254,080(-)	RNA-binding protein Nova-1, putative	1
PY17X_1035500	PY17X_1035500.1	Py17X_10_v3:1,475,833..1,477,488(+)	conserved protein, unknown function	1
PY17X_1039100	PY17X_1039100.1	Py17X_10_v3:1,625,287..1,626,942(-)	COBW domain-containing protein 1, putative	1
PY17X_1130200	PY17X_1130200.1	Py17X_11_v3:1,267,329..1,268,605(+)	CRAL/TRIO domain-containing protein, putative	1
PY17X_1214700	PY17X_1214700.1	Py17X_12_v3:611,575..615,340(-)	U3 small nucleolar RNA-associated protein 13, putative	1
PY17X_1225600	PY17X_1225600.1	Py17X_12_v3:1,048,200..1,049,351(-)	ubiquitin regulatory protein, putative	1
PY17X_1233000	PY17X_1233000.1	Py17X_12_v3:1,350,337..1,351,554(-)	endonuclease III-like protein 1, putative	1
PY17X_1235200	PY17X_1235200.1	Py17X_12_v3:1,442,965..1,443,786(-)	60S ribosomal protein L12, putative	1
PY17X_1404200	PY17X_1404200.1	Py17X_14_v3:279,216..282,043(-)	DNA ligase I, putative	1
PY17X_1456600	PY17X_1456600.1	Py17X_14_v3:2,224,591..2,227,179(+)	ATP-dependent zinc metalloprotease FTSH 1, putative	1
PY17X_0205900	PY17X_0205900.1	Py17X_02_v3:292,205..295,541(-)	LCCL domain-containing protein, putative	1
PY17X_0215200	PY17X_0215200.1	Py17X_02_v3:660,040..662,513(-)	zinc finger protein, putative	1
PY17X_0709900	PY17X_0709900.1	Py17X_07_v3:536,036..538,626(-)	protein kinase 1	1
PY17X_0828000	PY17X_0828000.1	Py17X_08_v3:1,098,204..1,100,120(-)	thioredoxin reductase, putative	1
PY17X_0944300	PY17X_0944300.1	Py17X_09_v3:1,738,087..1,738,443(-)	histone H2B, putative	1
PY17X_1106800	PY17X_1106800.1	Py17X_11_v3:386,346..387,259(-)	60S ribosomal subunit protein L24, putative	1
PY17X_1109000	PY17X_1109000.1	Py17X_11_v3:462,092..463,117(+)	triose phosphate transporter, putative	1
PY17X_1314600	PY17X_1314600.1	Py17X_13_v3:853,530..855,023(+)	40S ribosomal protein S5, putative	1
PY17X_1356300	PY17X_1356300.1	Py17X_13_v3:2,349,991..2,352,254(+)	zinc finger protein, putative	1
PY17X_1402600	PY17X_1402600.1	Py17X_14_v3:197,373..205,724(-)	AAA domain-containing protein, putative	1
PY17X_1433300	PY17X_1433300.1	Py17X_14_v3:1,302,136..1,302,807(-)	10 kDa chaperonin, putative	1
PY17X_1445500	PY17X_1445500.1	Py17X_14_v3:1,773,258..1,776,226(+)	NIMA related kinase 1, putative	1
PY17X_1450100	PY17X_1450100.1	Py17X_14_v3:1,961,336..1,964,045(-)	nucleotidyltransferase, putative	1
PY17X_0604500	PY17X_0604500.1	Py17X_06_v3:290,271..293,510(+)	origin recognition complex subunit 1, putative	1
PY17X_0825900	PY17X_0825900.1	Py17X_08_v3:1,022,158..1,023,948(-)	conserved protein, unknown function	1
PY17X_0929200	PY17X_0929200.1	Py17X_09_v3:1,218,563..1,223,552(+)	conserved protein, unknown function	1
PY17X_0942000	PY17X_0942000.1	Py17X_09_v3:1,651,356..1,652,405(+)	DNA repair protein RAD51, putative	1
PY17X_1006500	PY17X_1006500.1	Py17X_10_v3:377,838..379,386(+)	mitochondrial carrier protein, putative	1
PY17X_1031200	PY17X_1031200.1	Py17X_10_v3:1,305,905..1,307,360(-)	DnaJ protein, putative	1
PY17X_1107600	PY17X_1107600.1	Py17X_11_v3:413,987..415,966(-)	rhomboid protease ROM4, putative	1
PY17X_1113800	PY17X_1113800.1	Py17X_11_v3:663,420..664,226(+)	conserved protein, unknown function	1
PY17X_1118100	PY17X_1118100.1	Py17X_11_v3:811,274..811,675(-)	histone H2A, putative	1
PY17X_1125600	PY17X_1125600.1	Py17X_11_v3:1,072,438..1,075,914(-)	mitochondrial DNA polymerase, putative	1
PY17X_1205300	PY17X_1205300.1	Py17X_12_v3:296,346..299,963(-)	U5 small nuclear ribonucleoprotein component, putative	1
PY17X_1336600	PY17X_1336600.1	Py17X_13_v3:1,679,188..1,680,750(+)	eukaryotic initiation factor 4a, putative	1
PY17X_1350400	PY17X_1350400.1	Py17X_13_v3:2,188,408..2,189,841(-)	elongation factor Tu, putative	1
PY17X_1411800	PY17X_1411800.1	Py17X_14_v3:539,462..541,035(-)	26S protease regulatory subunit 7, putative	1
PY17X_1426800	PY17X_1426800.1	Py17X_14_v3:1,068,677..1,069,282(-)	U1 small nuclear ribonucleoprotein C, putative	1
PY17X_1442000	PY17X_1442000.1	Py17X_14_v3:1,627,729..1,628,924(-)	cytochrome c heme lyase, putative	1
PY17X_0314000	PY17X_0314000.1	Py17X_03_v3:538,622..541,243(-)	TMEM121 domain-containing protein, putative	1
PY17X_0623500	PY17X_0623500.1	Py17X_06_v3:985,027..986,820(+)	conserved protein, unknown function	1
PY17X_0718000	PY17X_0718000.1	Py17X_07_v3:814,088..814,998(-)	60S ribosomal protein L15, putative	1
PY17X_0804600	PY17X_0804600.1	Py17X_08_v3:227,957..231,436(-)	RNA cytosine C(5)-methyltransferase, putative	1
PY17X_0915900	PY17X_0915900.1	Py17X_09_v3:743,824..745,815(-)	heat shock protein 70, putative	1
PY17X_0919700	PY17X_0919700.1	Py17X_09_v3:871,124..872,071(-)	60S acidic ribosomal protein P0, putative	1
PY17X_0935700	PY17X_0935700.1	Py17X_09_v3:1,444,559..1,446,145(+)	mitogen-activated protein kinase 2, putative	1
PY17X_1016500	PY17X_1016500.1	Py17X_10_v3:777,827..778,870(+)	ribosomal protein L15, mitochondrial, putative	1
PY17X_1021000	PY17X_1021000.1	Py17X_10_v3:932,800..934,439(+)	60S ribosomal protein L5, putative	1
PY17X_1028300	PY17X_1028300.1	Py17X_10_v3:1,191,200..1,193,134(-)	lysine--tRNA ligase, putative	1
PY17X_1134600	PY17X_1134600.1	Py17X_11_v3:1,420,517..1,431,544(+)	serine/threonine protein kinase ARK3, putative	1
PY17X_1139400	PY17X_1139400.1	Py17X_11_v3:1,622,092..1,622,688(+)	cytochrome c oxidase subunit ApiCOX24, putative	1
PY17X_1140700	PY17X_1140700.1	Py17X_11_v3:1,674,729..1,675,670(+)	50S ribosomal protein L9, mitochondrial, putative	1
PY17X_1230300	PY17X_1230300.1	Py17X_12_v3:1,229,268..1,232,393(-)	DNA repair and recombination protein RAD54, putative	1
PY17X_1362600	PY17X_1362600.1	Py17X_13_v3:2,578,084..2,579,943(+)	U4/U6 small nuclear ribonucleoprotein PRP4, putative	1
PY17X_1443500	PY17X_1443500.1	Py17X_14_v3:1,683,189..1,683,944(+)	haloacid dehalogenase-like hydrolase, putative	1
PY17X_0210000	PY17X_0210000.1	Py17X_02_v3:440,815..441,666(+)	conserved protein, unknown function	1
PY17X_0318100	PY17X_0318100.1	Py17X_03_v3:681,295..682,671(-)	lysophospholipase, putative	1
PY17X_0407800	PY17X_0407800.1	Py17X_04_v3:402,305..403,559(-)	60S ribosomal protein L7, putative	1
PY17X_0606700	PY17X_0606700.1	Py17X_06_v3:356,205..360,396(+)	zinc finger protein, putative	1
PY17X_0617700	PY17X_0617700.1	Py17X_06_v3:775,274..777,110(+)	transcription initiation factor IIE subunit alpha, putative	1
PY17X_0624400	PY17X_0624400.1	Py17X_06_v3:1,024,250..1,025,518(-)	type 2A phosphatase-associated protein 42, putative	1
PY17X_0713300	PY17X_0713300.1	Py17X_07_v3:666,143..673,517(+)	rhoptry neck protein 5	1
PY17X_1037400	PY17X_1037400.1	Py17X_10_v3:1,559,970..1,560,949(+)	conserved Plasmodium protein, unknown function	1
PY17X_1137200	PY17X_1137200.1	Py17X_11_v3:1,523,663..1,525,350(-)	CUGBP Elav-like family member 1, putative	1
PY17X_1137800	PY17X_1137800.1	Py17X_11_v3:1,550,896..1,552,106(-)	RNA-binding protein, putative	1
PY17X_1142600	PY17X_1142600.1	Py17X_11_v3:1,739,268..1,740,821(-)	adenylyltransferase and sulfurtransferase UBA4, putative	1
PY17X_1236100	PY17X_1236100.1	Py17X_12_v3:1,472,431..1,474,268(-)	zinc finger protein, putative	1
PY17X_1308100	PY17X_1308100.1	Py17X_13_v3:592,915..596,742(-)	zinc finger protein, putative	1
PY17X_1309900	PY17X_1309900.1	Py17X_13_v3:651,558..654,326(-)	GTP-binding protein YihA2, putative	1
PY17X_1321500	PY17X_1321500.1	Py17X_13_v3:1,109,222..1,110,712(+)	RNA-binding protein, putative	1
PY17X_1346200	PY17X_1346200.1	Py17X_13_v3:2,014,378..2,016,355(-)	RNA-binding protein, putative	1
PY17X_1363400	PY17X_1363400.1	Py17X_13_v3:2,610,430..2,611,788(+)	aspartate carbamoyltransferase, putative	1
PY17X_1406800	PY17X_1406800.1	Py17X_14_v3:372,787..374,589(-)	V-type proton ATPase subunit H, putative	1
PY17X_1445100	PY17X_1445100.1	Py17X_14_v3:1,763,879..1,765,498(+)	RNA pseudouridylate synthase, putative	1
PY17X_0306300	PY17X_0306300.1	Py17X_03_v3:250,224..251,465(+)	ribosome-recycling factor, putative	1
PY17X_0310600	PY17X_0310600.1	Py17X_03_v3:412,205..412,690(-)	mitochondrial respiratory chain complex II subunit, putative	1
PY17X_0403700	PY17X_0403700.1	Py17X_04_v3:253,424..257,359(-)	exportin-1, putative	1
PY17X_0404900	PY17X_0404900.1	Py17X_04_v3:302,066..303,604(+)	inner membrane complex protein 1e, putative	1
PY17X_0612500	PY17X_0612500.1	Py17X_06_v3:594,918..596,204(-)	ribosomal protein S18, mitochondrial, putative	1
PY17X_0820300	PY17X_0820300.1	Py17X_08_v3:820,667..824,699(-)	major facilitator superfamily domain-containing protein, putative	1
PY17X_0831800	PY17X_0831800.1	Py17X_08_v3:1,251,397..1,252,323(-)	serine/threonine protein phosphatase 4, putative	1
PY17X_0838300	PY17X_0838300.1	Py17X_08_v3:1,451,409..1,454,507(+)	TFIIH basal transcription factor complex helicase XPD subunit, putative	1
PY17X_1002900	PY17X_1002900.1	Py17X_10_v3:214,956..217,100(-)	alpha/beta hydrolase, putative	1
PY17X_1031700	PY17X_1031700.1	Py17X_10_v3:1,321,251..1,323,050(+)	30S ribosomal protein S9, putative	1
PY17X_1104100	PY17X_1104100.1	Py17X_11_v3:283,236..284,282(-)	serine/arginine-rich splicing factor 12, putative	1
PY17X_1124200	PY17X_1124200.1	Py17X_11_v3:1,024,454..1,025,320(+)	ribonuclease H2 subunit A, putative	1
PY17X_1207300	PY17X_1207300.1	Py17X_12_v3:367,258..369,012(+)	conserved protein, unknown function	1
PY17X_1328700	PY17X_1328700.1	Py17X_13_v3:1,358,476..1,359,027(+)	U3 small nucleolar ribonucleoprotein protein IMP3, putative	1
PY17X_1329100	PY17X_1329100.1	Py17X_13_v3:1,366,015..1,368,363(-)	splicing factor 3B subunit 2, putative	1
PY17X_API00500	PY17X_API00500.1	Py17X_API_v3:29,621..31,339(+)	DNA-directed RNA polymerase subunit beta', putative	1
PY17X_0409300	PY17X_0409300.1	Py17X_04_v3:459,276..461,009(+)	conserved protein, unknown function	1
PY17X_0419700	PY17X_0419700.1	Py17X_04_v3:852,102..852,609(-)	prefoldin subunit 4, putative	1
PY17X_0508100	PY17X_0508100.1	Py17X_05_v3:468,133..470,613(+)	4-hydroxy-3-methylbut-2-en-1-yl diphosphate synthase (ferredoxin), putative	1
PY17X_0512400	PY17X_0512400.1	Py17X_05_v3:633,972..635,567(+)	ribosomal protein S22, mitochondrial, putative	1
PY17X_0518700	PY17X_0518700.1	Py17X_05_v3:827,588..829,944(+)	plasmepsin VII, putative	1
PY17X_0618100	PY17X_0618100.1	Py17X_06_v3:790,889..792,493(-)	serine--tRNA ligase, putative	1
PY17X_0618600	PY17X_0618600.1	Py17X_06_v3:833,994..842,404(-)	cysteine repeat modular protein 2, putative	1
PY17X_0930800	PY17X_0930800.1	Py17X_09_v3:1,281,158..1,282,087(+)	splicing factor U2AF small subunit, putative	1
PY17X_0934900	PY17X_0934900.1	Py17X_09_v3:1,420,015..1,422,449(+)	glycerol-3-phosphate dehydrogenase	1
PY17X_1007900	PY17X_1007900.1	Py17X_10_v3:431,721..434,250(+)	tRNA N6-adenosine threonylcarbamoyltransferase, putative	1
PY17X_1025200	PY17X_1025200.1	Py17X_10_v3:1,059,673..1,061,418(+)	YTH domain-containing protein 1, putative	1
PY17X_1029300	PY17X_1029300.1	Py17X_10_v3:1,231,997..1,233,244(-)	ribosomal RNA small subunit methyltransferase A1, putative	1
PY17X_1038400	PY17X_1038400.1	Py17X_10_v3:1,595,505..1,603,124(-)	transcription elongation factor SPT6, putative	1
PY17X_1107800	PY17X_1107800.1	Py17X_11_v3:419,504..420,739(-)	60S ribosomal protein L4, putative	1
PY17X_1132500	PY17X_1132500.1	Py17X_11_v3:1,350,340..1,351,793(+)	adenylosuccinate synthetase, putative	1
PY17X_1305100	PY17X_1305100.1	Py17X_13_v3:446,357..448,856(+)	protein kinase, putative	1
PY17X_1324100	PY17X_1324100.1	Py17X_13_v3:1,204,897..1,205,742(-)	ribosomal protein L28, mitochondrial, putative	1
PY17X_1340600	PY17X_1340600.1	Py17X_13_v3:1,811,485..1,813,896(+)	DNA-directed RNA polymerase, alpha subunit, putative	1
PY17X_1360900	PY17X_1360900.1	Py17X_13_v3:2,489,198..2,491,942(+)	aconitate hydratase, putative	1
PY17X_1361200	PY17X_1361200.1	Py17X_13_v3:2,498,615..2,499,815(-)	casein kinase II beta chain, putative	1
PY17X_1408300	PY17X_1408300.1	Py17X_14_v3:416,101..416,547(+)	CCAAT-binding transcription factor, putative	1
PY17X_0311500	PY17X_0311500.1	Py17X_03_v3:438,953..443,522(-)	protein transport protein SEC31, putative	1
PY17X_0313800	PY17X_0313800.1	Py17X_03_v3:529,261..531,174(+)	sugar transporter, putative	1
PY17X_0409800	PY17X_0409800.1	Py17X_04_v3:472,545..478,027(-)	serine/threonine protein kinase ARK2, putative	1
PY17X_0807000	PY17X_0807000.1	Py17X_08_v3:346,309..348,870(+)	DNA mismatch repair protein MSH2, putative	1
PY17X_0809300	PY17X_0809300.1	Py17X_08_v3:416,679..419,162(+)	CCR4 domain-containing protein 4, putative	1
PY17X_0921800	PY17X_0921800.1	Py17X_09_v3:935,238..937,187(-)	Fe-S cluster assembly factor HCF101, putative	1
PY17X_0925700	PY17X_0925700.1	Py17X_09_v3:1,063,249..1,064,553(+)	ethanolamine kinase, putative	1
PY17X_0945700	PY17X_0945700.1	Py17X_09_v3:1,795,833..1,796,564(-)	casein kinase II beta chain, putative	1
PY17X_0947400	PY17X_0947400.1	Py17X_09_v3:1,853,060..1,854,213(-)	fam-a protein	1
PY17X_1042300	PY17X_1042300.1	Py17X_10_v3:1,723,484..1,725,907(-)	pseudouridine synthase, putative	1
PY17X_1120400	PY17X_1120400.1	Py17X_11_v3:899,560..900,081(+)	ATP synthase-associated protein, putative	1
PY17X_1124300	PY17X_1124300.1	Py17X_11_v3:1,027,490..1,028,974(+)	hexokinase, putative	1
PY17X_1341900	PY17X_1341900.1	Py17X_13_v3:1,851,944..1,853,160(+)	protein transport protein SFT2, putative	1
PY17X_1370700	PY17X_1370700.1	Py17X_13_v3:2,874,152..2,876,472(+)	U3 small nucleolar RNA-associated protein 15, putative	1
PY17X_1415900	PY17X_1415900.1	Py17X_14_v3:691,987..692,943(+)	tRNA (adenine(58)-N(1))-methyltransferase catalytic subunit TRM61, putative	1
PY17X_1443600	PY17X_1443600.1	Py17X_14_v3:1,685,980..1,686,846(+)	haloacid dehalogenase-like hydrolase, putative	1
PY17X_0406600	PY17X_0406600.1	Py17X_04_v3:375,406..375,816(-)	cytochrome b-c1 complex subunit 8, putative	1
PY17X_0605700	PY17X_0605700.1	Py17X_06_v3:322,874..323,359(-)	eukaryotic translation initiation factor 5A, putative	1
PY17X_0611000	PY17X_0611000.1	Py17X_06_v3:541,533..542,534(-)	SNARE protein, putative	1
PY17X_0624800	PY17X_0624800.1	Py17X_06_v3:1,031,792..1,037,702(-)	protein kinase, putative	1
PY17X_0625500	PY17X_0625500.1	Py17X_06_v3:1,073,872..1,076,705(-)	conserved protein, unknown function	1
PY17X_0808800	PY17X_0808800.1	Py17X_08_v3:402,297..405,462(+)	heat shock protein 90, putative	1
PY17X_0834500	PY17X_0834500.1	Py17X_08_v3:1,326,336..1,329,535(+)	zinc finger protein, putative	1
PY17X_0904100	PY17X_0904100.1	Py17X_09_v3:287,781..288,845(+)	conserved Plasmodium protein, unknown function	1
PY17X_1037800	PY17X_1037800.1	Py17X_10_v3:1,574,420..1,575,948(+)	glideosome associated protein with multiple membrane spans 3, putative	1
PY17X_1117800	PY17X_1117800.1	Py17X_11_v3:797,068..801,565(+)	AP-2 complex subunit alpha, putative	1
PY17X_1128500	PY17X_1128500.1	Py17X_11_v3:1,195,774..1,198,268(-)	choline/ethanolaminephosphotransferase, putative	1
PY17X_1369600	PY17X_1369600.1	Py17X_13_v3:2,837,889..2,839,047(-)	conserved protein, unknown function	1
PY17X_1369900	PY17X_1369900.1	Py17X_13_v3:2,848,278..2,849,820(+)	60S ribosomal protein L17, putative	1
PY17X_1409900	PY17X_1409900.1	Py17X_14_v3:487,635..488,411(+)	ribosomal RNA methyltransferase, putative	1
PY17X_1452400	PY17X_1452400.1	Py17X_14_v3:2,069,695..2,073,921(+)	CCR4-NOT transcription complex subunit 4, putative	1
PY17X_1460000	PY17X_1460000.1	Py17X_14_v3:2,350,776..2,353,556(-)	RNA polymerase II transcription factor B subunit 2, putative	1
PY17X_0206800	PY17X_0206800.1	Py17X_02_v3:326,429..327,520(+)	proteasome subunit beta type-3, putative	1
PY17X_0418000	PY17X_0418000.1	Py17X_04_v3:755,054..756,373(-)	vacuolar protein sorting-associated protein 46, putative	1
PY17X_0517900	PY17X_0517900.1	Py17X_05_v3:802,101..803,597(+)	heptatricopeptide repeat-containing protein HPR1, putative	1
PY17X_0708300	PY17X_0708300.1	Py17X_07_v3:493,822..496,221(-)	protein transport protein SEC23, putative	1
PY17X_0716700	PY17X_0716700.1	Py17X_07_v3:779,905..781,808(-)	RNA-binding protein, putative	1
PY17X_0810800	PY17X_0810800.1	Py17X_08_v3:490,335..491,472(-)	40S ribosomal protein S11, putative	1
PY17X_0821400	PY17X_0821400.1	Py17X_08_v3:863,961..865,745(-)	N-glycosylase/DNA lyase, putative	1
PY17X_0839200	PY17X_0839200.1	Py17X_08_v3:1,472,227..1,472,805(-)	U2 small nuclear ribonucleoprotein B'', putative	1
PY17X_0944000	PY17X_0944000.1	Py17X_09_v3:1,727,129..1,728,166(+)	40S ribosomal protein S4, putative	1
PY17X_1030300	PY17X_1030300.1	Py17X_10_v3:1,267,331..1,268,026(+)	small nuclear ribonucleoprotein-associated protein B, putative	1
PY17X_1136300	PY17X_1136300.1	Py17X_11_v3:1,485,368..1,487,083(+)	zinc finger protein, putative	1
PY17X_1138900	PY17X_1138900.1	Py17X_11_v3:1,602,621..1,603,151(-)	actin-depolymerizing factor 2	1
PY17X_1142000	PY17X_1142000.1	Py17X_11_v3:1,727,359..1,728,829(-)	DNA-directed RNA polymerases I, II, and III subunit RPABC1, putative	1
PY17X_1366000	PY17X_1366000.1	Py17X_13_v3:2,705,811..2,707,044(-)	DNA/RNA-binding protein Alba 4	1
PY17X_1366200	PY17X_1366200.1	Py17X_13_v3:2,715,123..2,717,210(+)	ethanolamine-phosphate cytidylyltransferase, putative	1
PY17X_1425300	PY17X_1425300.1	Py17X_14_v3:1,022,731..1,023,456(-)	DNA/RNA-binding protein Alba 1, putative	1
PY17X_1458700	PY17X_1458700.1	Py17X_14_v3:2,310,204..2,312,193(-)	rab specific GDP dissociation inhibitor, putative	1
PY17X_0310700	PY17X_0310700.1	Py17X_03_v3:412,792..413,609(-)	conserved protein, unknown function	1
PY17X_0521300	PY17X_0521300.1	Py17X_05_v3:914,362..915,267(-)	ADP,ATP carrier protein 1, putative	1
PY17X_0605100	PY17X_0605100.1	Py17X_06_v3:305,751..306,567(+)	cytochrome c1 heme lyase, putative	1
PY17X_0702400	PY17X_0702400.1	Py17X_07_v3:279,731..281,597(+)	folate transporter 1, putative	1
PY17X_0708100	PY17X_0708100.1	Py17X_07_v3:487,425..488,396(-)	U5 small nuclear ribonucleoprotein 40 kDa protein, putative	1
PY17X_0819100	PY17X_0819100.1	Py17X_08_v3:788,656..789,279(-)	GINS complex subunit Psf3, putative	1
PY17X_0931500	PY17X_0931500.1	Py17X_09_v3:1,299,025..1,300,485(+)	histone acetyltransferase MYST, putative	1
PY17X_1002200	PY17X_1002200.1	Py17X_10_v3:179,934..181,007(+)	pre-mRNA splicing factor, putative	1
PY17X_1006100	PY17X_1006100.1	Py17X_10_v3:369,664..370,783(+)	methyltransferase, putative	1
PY17X_1144900	PY17X_1144900.1	Py17X_11_v3:1,815,600..1,819,256(+)	alanine--tRNA ligase, putative	1
PY17X_1338800	PY17X_1338800.1	Py17X_13_v3:1,750,777..1,751,615(+)	proteasome subunit beta type-2, putative	1
PY17X_1362300	PY17X_1362300.1	Py17X_13_v3:2,547,154..2,548,878(-)	UDP-N-acetylglucosamine pyrophosphorylase, putative	1
PY17X_1405000	PY17X_1405000.1	Py17X_14_v3:305,660..310,417(-)	NLI interacting factor-like phosphatase, putative	1
PY17X_0105600	PY17X_0105600.1	Py17X_01_v3:305,760..307,353(+)	serine/threonine protein kinase ARK1, putative	1
PY17X_0205200	PY17X_0205200.1	Py17X_02_v3:280,596..282,308(-)	phenylalanine--tRNA ligase alpha subunit, putative	1
PY17X_0206700	PY17X_0206700.1	Py17X_02_v3:323,241..325,298(-)	conserved protein, unknown function	1
PY17X_0312300	PY17X_0312300.1	Py17X_03_v3:473,686..475,947(-)	acyl-CoA synthetase, putative	1
PY17X_0316600	PY17X_0316600.1	Py17X_03_v3:610,382..611,494(-)	pseudouridine synthase, putative	1
PY17X_0711000	PY17X_0711000.1	Py17X_07_v3:579,543..585,536(+)	Snf2-related CBP activator, putative	1
PY17X_0809800	PY17X_0809800.1	Py17X_08_v3:433,237..436,101(+)	cleavage and polyadenylation specificity factor, putative	1
PY17X_0815200	PY17X_0815200.1	Py17X_08_v3:660,614..661,918(+)	cytosolic Fe-S cluster assembly factor NBP35, putative	1
PY17X_0815700	PY17X_0815700.1	Py17X_08_v3:676,942..686,562(+)	cysteine repeat modular protein 1, putative	1
PY17X_0821300	PY17X_0821300.1	Py17X_08_v3:856,971..862,346(-)	merozoite organizing protein, putative	1
PY17X_0822400	PY17X_0822400.1	Py17X_08_v3:896,744..898,068(+)	cytochrome b5, putative	1
PY17X_0831400	PY17X_0831400.1	Py17X_08_v3:1,238,804..1,240,819(+)	fumarate hydratase, putative	1
PY17X_0945000	PY17X_0945000.1	Py17X_09_v3:1,762,231..1,763,635(-)	thioredoxin-like mero protein, putative	1
PY17X_0945800	PY17X_0945800.1	Py17X_09_v3:1,798,477..1,799,991(-)	actin-like protein, putative	1
PY17X_1033500	PY17X_1033500.1	Py17X_10_v3:1,383,601..1,389,042(+)	plastid replication-repair enzyme, putative	1
PY17X_1104500	PY17X_1104500.1	Py17X_11_v3:296,792..297,683(-)	60S ribosomal protein L31, putative	1
PY17X_1138400	PY17X_1138400.1	Py17X_11_v3:1,579,319..1,582,768(+)	falcilysin, putative	1
PY17X_1220000	PY17X_1220000.1	Py17X_12_v3:834,207..840,092(+)	conserved Plasmodium protein, unknown function	1
PY17X_1221400	PY17X_1221400.1	Py17X_12_v3:896,771..898,378(-)	T-complex protein 1 subunit epsilon, putative	1
PY17X_1323000	PY17X_1323000.1	Py17X_13_v3:1,153,567..1,157,273(+)	AP-1 complex subunit gamma, putative	1
PY17X_1348800	PY17X_1348800.1	Py17X_13_v3:2,123,795..2,130,119(-)	DNA-directed RNA polymerase III subunit RPC1, putative	1
PY17X_1417300	PY17X_1417300.1	Py17X_14_v3:740,321..743,155(+)	DNA replication licensing factor MCM4, putative	1
PY17X_1445000	PY17X_1445000.1	Py17X_14_v3:1,759,630..1,762,863(-)	elongator complex protein 3, putative	1
PY17X_1449400	PY17X_1449400.1	Py17X_14_v3:1,943,496..1,945,233(+)	dihydrolipoyl dehydrogenase, mitochondrial, putative	1
PY17X_1463300	PY17X_1463300.1	Py17X_14_v3:2,454,434..2,457,233(+)	dipeptidyl aminopeptidase 2, putative	1

## Sheet: KEGG
ID	Name	Bgd count	Result count	Result gene list	Pct of bgd	Fold enrichment	Odds ratio	P-value	Benjamini	Bonferroni
TRNA-CHARGING-PWY__PK__MetaCyc	tRNA charging	49	32	PY17X_0104100,PY17X_0205200,PY17X_0309200,PY17X_0519800,PY17X_0524300,PY17X_0618100,PY17X_0622600,PY17X_0829400,PY17X_0838200,PY17X_0919100,PY17X_0924300,PY17X_0932500,PY17X_0945400,PY17X_1024700,PY17X_1028300,PY17X_1109800,PY17X_1110300,PY17X_1123100,PY17X_1135000,PY17X_1136700,PY17X_1144900,PY17X_1206400,PY17X_1226000,PY17X_1306800,PY17X_1310000,PY17X_1312700,PY17X_1355800,PY17X_1367700,PY17X_1…	65.3	1.69	3.18	9.96308e-05	0.122011	0.138586
ec00970__PK__KEGG	Aminoacyl-tRNA biosynthesis	56	35	PY17X_0104100,PY17X_0205200,PY17X_0309200,PY17X_0519800,PY17X_0524300,PY17X_0618100,PY17X_0622600,PY17X_0718300,PY17X_0829400,PY17X_0838200,PY17X_0919100,PY17X_0924300,PY17X_0932500,PY17X_0945400,PY17X_1024700,PY17X_1028300,PY17X_1109800,PY17X_1110300,PY17X_1123100,PY17X_1129000,PY17X_1135000,PY17X_1136700,PY17X_1144900,PY17X_1206400,PY17X_1226000,PY17X_1239000,PY17X_1306800,PY17X_1310000,PY17X_1…	62.5	1.61	2.82	0.000175429	0.122011	0.244022
PWY-5757__PK__MetaCyc	fosfomycin biosynthesis	43	28	PY17X_0102500,PY17X_0110400,PY17X_0112500,PY17X_0208600,PY17X_0307400,PY17X_0315600,PY17X_0420800,PY17X_0524300,PY17X_0711000,PY17X_0713500,PY17X_0814400,PY17X_0822800,PY17X_0838300,PY17X_0945200,PY17X_1004100,PY17X_1024200,PY17X_1024700,PY17X_1036500,PY17X_1118200,PY17X_1139600,PY17X_1142600,PY17X_1211800,PY17X_1306400,PY17X_1313500,PY17X_1336600,PY17X_1402600,PY17X_1444400,PY17X_1448300,	65.1	1.68	3.12	0.000304669	0.141265	0.423795
PWY4FS-4__PK__MetaCyc	phosphatidylcholine biosynthesis IV	6	6	PY17X_0109600,PY17X_0112500,PY17X_1024200,PY17X_1024700,PY17X_1142600,PY17X_1306400,	100	2.58	inf	0.00328915	0.563233	1
PWY-7206__PK__MetaCyc	pyrimidine deoxyribonucleotides dephosphorylation	46	27	PY17X_0102500,PY17X_0110400,PY17X_0208600,PY17X_0307400,PY17X_0315600,PY17X_0420800,PY17X_0524300,PY17X_0618100,PY17X_0711000,PY17X_0713500,PY17X_0814400,PY17X_0822800,PY17X_0838300,PY17X_0945200,PY17X_1004100,PY17X_1036500,PY17X_1118200,PY17X_1139600,PY17X_1211800,PY17X_1238700,PY17X_1313500,PY17X_1336600,PY17X_1402600,PY17X_1413900,PY17X_1434000,PY17X_1444400,PY17X_1448300,	58.7	1.52	2.35	0.00389829	0.563233	1
PWY-6147__PK__MetaCyc	6-hydroxymethyl-dihydropterin diphosphate biosynthesis I	42	25	PY17X_0102500,PY17X_0110400,PY17X_0208600,PY17X_0307400,PY17X_0315600,PY17X_0420800,PY17X_0524300,PY17X_0711000,PY17X_0713500,PY17X_0814400,PY17X_0822800,PY17X_0838300,PY17X_0930500,PY17X_0945200,PY17X_1004100,PY17X_1036500,PY17X_1118200,PY17X_1139600,PY17X_1211800,PY17X_1313500,PY17X_1336600,PY17X_1402600,PY17X_1444400,PY17X_1448300,PY17X_1456600,	59.5	1.54	2.43	0.00422599	0.563233	1
PWY-6383__PK__MetaCyc	mono-<i>trans</i>, poly-<i>cis</i> decaprenyl phosphate biosynthesis	40	24	PY17X_0102500,PY17X_0110400,PY17X_0208600,PY17X_0307400,PY17X_0315600,PY17X_0420800,PY17X_0524300,PY17X_0711000,PY17X_0713500,PY17X_0814400,PY17X_0822800,PY17X_0838300,PY17X_0921900,PY17X_0945200,PY17X_1004100,PY17X_1036500,PY17X_1118200,PY17X_1139600,PY17X_1211800,PY17X_1313500,PY17X_1336600,PY17X_1402600,PY17X_1444400,PY17X_1448300,	60	1.55	2.47	0.00437892	0.563233	1
PWY-6502__PK__MetaCyc	oxidized GTP and dGTP detoxification	38	23	PY17X_0102500,PY17X_0110400,PY17X_0208600,PY17X_0307400,PY17X_0315600,PY17X_0420800,PY17X_0524300,PY17X_0711000,PY17X_0713500,PY17X_0814400,PY17X_0822800,PY17X_0838300,PY17X_0945200,PY17X_1004100,PY17X_1036500,PY17X_1118200,PY17X_1139600,PY17X_1211800,PY17X_1313500,PY17X_1336600,PY17X_1402600,PY17X_1444400,PY17X_1448300,	60.5	1.56	2.53	0.00452001	0.563233	1
ec00480__PK__KEGG	Glutathione metabolism	36	22	PY17X_0107000,PY17X_0208400,PY17X_0405300,PY17X_0406900,PY17X_0612900,PY17X_0614100,PY17X_0823100,PY17X_0828000,PY17X_1039000,PY17X_1222900,PY17X_1231500,PY17X_1306600,PY17X_1313800,PY17X_1321300,PY17X_1322200,PY17X_1330600,PY17X_1360900,PY17X_1364300,PY17X_1412100,PY17X_1433000,PY17X_1441700,PY17X_1457600,	61.1	1.58	2.59	0.00464496	0.563233	1
ec00230__PK__KEGG	Purine metabolism	139	68	PY17X_0102500,PY17X_0110400,PY17X_0203700,PY17X_0203900,PY17X_0204200,PY17X_0208600,PY17X_0304900,PY17X_0307400,PY17X_0315600,PY17X_0420800,PY17X_0421000,PY17X_0502700,PY17X_0515200,PY17X_0517700,PY17X_0524300,PY17X_0610800,PY17X_0614100,PY17X_0618100,PY17X_0620600,PY17X_0711000,PY17X_0712100,PY17X_0713500,PY17X_0717800,PY17X_0809300,PY17X_0814400,PY17X_0821900,PY17X_0822200,PY17X_0822800,PY17X_0…	48.9	1.26	1.64	0.00515763	0.563233	1
PWY-7539__PK__MetaCyc	6-hydroxymethyl-dihydropterin diphosphate biosynthesis III (Chlamydia)	39	23	PY17X_0102500,PY17X_0110400,PY17X_0208600,PY17X_0307400,PY17X_0315600,PY17X_0420800,PY17X_0524300,PY17X_0711000,PY17X_0713500,PY17X_0814400,PY17X_0822800,PY17X_0838300,PY17X_0945200,PY17X_1004100,PY17X_1036500,PY17X_1118200,PY17X_1139600,PY17X_1211800,PY17X_1313500,PY17X_1336600,PY17X_1402600,PY17X_1444400,PY17X_1448300,	59	1.52	2.36	0.00711488	0.563233	1
PWY-6797__PK__MetaCyc	6-hydroxymethyl-dihydropterin diphosphate biosynthesis II (<i>Methanocaldococcus</i>)	39	23	PY17X_0102500,PY17X_0110400,PY17X_0208600,PY17X_0307400,PY17X_0315600,PY17X_0420800,PY17X_0524300,PY17X_0711000,PY17X_0713500,PY17X_0814400,PY17X_0822800,PY17X_0838300,PY17X_0945200,PY17X_1004100,PY17X_1036500,PY17X_1118200,PY17X_1139600,PY17X_1211800,PY17X_1313500,PY17X_1336600,PY17X_1402600,PY17X_1444400,PY17X_1448300,	59	1.52	2.36	0.00711488	0.563233	1
ec00053__PK__KEGG	Ascorbate and aldarate metabolism	23	15	PY17X_0112500,PY17X_0115700,PY17X_0518300,PY17X_0620600,PY17X_0827400,PY17X_0936500,PY17X_1024200,PY17X_1024700,PY17X_1116700,PY17X_1142600,PY17X_1223400,PY17X_1306400,PY17X_1333000,PY17X_1443600,PY17X_1456500,	65.2	1.68	3.05	0.00840822	0.563233	1
PWY-7127__PK__MetaCyc	CDP-D-mannitol biosynthesis	5	5	PY17X_0112500,PY17X_1024200,PY17X_1024700,PY17X_1142600,PY17X_1306400,	100	2.58	inf	0.00856709	0.563233	1
PWY-6998__PK__MetaCyc	CDP-D-arabitol biosynthesis	5	5	PY17X_0112500,PY17X_1024200,PY17X_1024700,PY17X_1142600,PY17X_1306400,	100	2.58	inf	0.00856709	0.563233	1
OXIDATIVEPENT-PWY__PK__MetaCyc	pentose phosphate pathway (oxidative branch) I	5	5	PY17X_0208400,PY17X_0612900,PY17X_1321300,PY17X_1322200,PY17X_1441700,	100	2.58	inf	0.00856709	0.563233	1
PWY-7980__PK__MetaCyc	ATP biosynthesis	5	5	PY17X_0314300,PY17X_0405300,PY17X_1005200,PY17X_1412200,PY17X_1452800,	100	2.58	inf	0.00856709	0.563233	1
PWY-7420__PK__MetaCyc	monoacylglycerol metabolism (yeast)	5	5	PY17X_0101900,PY17X_0115700,PY17X_0947400,PY17X_1001000,PY17X_1223500,	100	2.58	inf	0.00856709	0.563233	1
FOLSYN-PWY__PK__MetaCyc	superpathway of tetrahydrofolate biosynthesis and salvage	48	27	PY17X_0102500,PY17X_0110400,PY17X_0208600,PY17X_0307400,PY17X_0315600,PY17X_0420800,PY17X_0524300,PY17X_0711000,PY17X_0713500,PY17X_0719300,PY17X_0814400,PY17X_0822800,PY17X_0838300,PY17X_0930500,PY17X_0945200,PY17X_1004100,PY17X_1036500,PY17X_1118200,PY17X_1138500,PY17X_1139600,PY17X_1211800,PY17X_1313500,PY17X_1336600,PY17X_1402600,PY17X_1444400,PY17X_1448300,PY17X_1456600,	56.3	1.45	2.12	0.00870334	0.563233	1
ec00450__PK__KEGG	Selenocompound metabolism	59	32	PY17X_0101900,PY17X_0115700,PY17X_0202600,PY17X_0212700,PY17X_0318100,PY17X_0512400,PY17X_0519800,PY17X_0626200,PY17X_0722200,PY17X_0804600,PY17X_0828000,PY17X_0915900,PY17X_0920500,PY17X_0926900,PY17X_1001000,PY17X_1029300,PY17X_1034300,PY17X_1122800,PY17X_1132300,PY17X_1205300,PY17X_1206400,PY17X_1223400,PY17X_1310000,PY17X_1318600,PY17X_1350400,PY17X_1371600,PY17X_1403200,PY17X_1409900,PY17X_1…	54.2	1.4	1.96	0.00906943	0.563233	1
PWY-6612__PK__MetaCyc	superpathway of tetrahydrofolate biosynthesis	46	26	PY17X_0102500,PY17X_0110400,PY17X_0208600,PY17X_0307400,PY17X_0315600,PY17X_0420800,PY17X_0524300,PY17X_0711000,PY17X_0713500,PY17X_0719300,PY17X_0814400,PY17X_0822800,PY17X_0838300,PY17X_0930500,PY17X_0945200,PY17X_1004100,PY17X_1036500,PY17X_1118200,PY17X_1139600,PY17X_1211800,PY17X_1313500,PY17X_1336600,PY17X_1402600,PY17X_1444400,PY17X_1448300,PY17X_1456600,	56.5	1.46	2.14	0.00921076	0.563233	1
PWY4FS-5__PK__MetaCyc	superpathway of phosphatidylcholine biosynthesis	10	8	PY17X_0109600,PY17X_0112500,PY17X_0925700,PY17X_1024200,PY17X_1024700,PY17X_1128500,PY17X_1142600,PY17X_1306400,	80	2.07	6.45	0.00949543	0.563233	1
PWY-6001__PK__MetaCyc	linoleate biosynthesis II (animals)	12	9	PY17X_0101900,PY17X_0115700,PY17X_0202600,PY17X_0312300,PY17X_0318100,PY17X_1001000,PY17X_1223500,PY17X_1243100,PY17X_1455800,	75	1.94	4.84	0.0115662	0.563233	1
PWY3DJ-11470__PK__MetaCyc	sphingosine and sphingosine-1-phosphate metabolism	12	9	PY17X_0101900,PY17X_0115700,PY17X_0202600,PY17X_0312300,PY17X_0318100,PY17X_1001000,PY17X_1223500,PY17X_1243100,PY17X_1455800,	75	1.94	4.84	0.0115662	0.563233	1
PWY-6873__PK__MetaCyc	long chain fatty acid ester synthesis (engineered)	12	9	PY17X_0101900,PY17X_0115700,PY17X_0202600,PY17X_0312300,PY17X_0318100,PY17X_1001000,PY17X_1223500,PY17X_1243100,PY17X_1455800,	75	1.94	4.84	0.0115662	0.563233	1
PWY-5143__PK__MetaCyc	long-chain fatty acid activation	12	9	PY17X_0101900,PY17X_0115700,PY17X_0202600,PY17X_0312300,PY17X_0318100,PY17X_1001000,PY17X_1223500,PY17X_1243100,PY17X_1455800,	75	1.94	4.84	0.0115662	0.563233	1
PWY-5147__PK__MetaCyc	oleate biosynthesis I (plants)	12	9	PY17X_0101900,PY17X_0115700,PY17X_0202600,PY17X_0312300,PY17X_0318100,PY17X_1001000,PY17X_1223500,PY17X_1243100,PY17X_1455800,	75	1.94	4.84	0.0115662	0.563233	1
PWY-6000__PK__MetaCyc	&gamma;-linolenate biosynthesis II (animals)	12	9	PY17X_0101900,PY17X_0115700,PY17X_0202600,PY17X_0312300,PY17X_0318100,PY17X_1001000,PY17X_1223500,PY17X_1243100,PY17X_1455800,	75	1.94	4.84	0.0115662	0.563233	1
ec00240__PK__KEGG	Pyrimidine metabolism	51	28	PY17X_0203700,PY17X_0303100,PY17X_0316600,PY17X_0606000,PY17X_0614100,PY17X_0618100,PY17X_0719300,PY17X_0818300,PY17X_1027600,PY17X_1036000,PY17X_1039000,PY17X_1042300,PY17X_1114100,PY17X_1135300,PY17X_1143700,PY17X_1238700,PY17X_1239500,PY17X_1340800,PY17X_1363400,PY17X_1367600,PY17X_1367900,PY17X_1404200,PY17X_1408400,PY17X_1413900,PY17X_1434000,PY17X_1445100,PY17X_1445700,PY17X_1446300,	54.9	1.42	2.01	0.0117425	0.563233	1
ec00332__PK__KEGG	Carbapenem biosynthesis	108	53	PY17X_0101900,PY17X_0102500,PY17X_0109900,PY17X_0110400,PY17X_0115700,PY17X_0202600,PY17X_0205500,PY17X_0208600,PY17X_0307400,PY17X_0315600,PY17X_0318100,PY17X_0404500,PY17X_0420800,PY17X_0512400,PY17X_0518300,PY17X_0524300,PY17X_0626200,PY17X_0711000,PY17X_0713500,PY17X_0722200,PY17X_0804600,PY17X_0814400,PY17X_0822800,PY17X_0829800,PY17X_0838300,PY17X_0915900,PY17X_0920500,PY17X_0936500,PY17X_0…	49.1	1.27	1.62	0.0129546	0.565615	1
PWY66-387__PK__MetaCyc	fatty acid &alpha;-oxidation II	14	10	PY17X_0101900,PY17X_0115700,PY17X_0202600,PY17X_0312300,PY17X_0318100,PY17X_1001000,PY17X_1223500,PY17X_1243100,PY17X_1452700,PY17X_1455800,	71.4	1.84	4.04	0.013012	0.565615	1
PWY66-388__PK__MetaCyc	fatty acid &alpha;-oxidation III	14	10	PY17X_0101900,PY17X_0115700,PY17X_0202600,PY17X_0312300,PY17X_0318100,PY17X_1001000,PY17X_1223500,PY17X_1243100,PY17X_1452700,PY17X_1455800,	71.4	1.84	4.04	0.013012	0.565615	1
PWY-7419__PK__MetaCyc	FR-900098 and FR-33289 antibiotics biosynthesis	74	38	PY17X_0102500,PY17X_0109900,PY17X_0110400,PY17X_0112500,PY17X_0205500,PY17X_0208600,PY17X_0307400,PY17X_0315600,PY17X_0316600,PY17X_0404500,PY17X_0420800,PY17X_0524300,PY17X_0620600,PY17X_0711000,PY17X_0713500,PY17X_0814400,PY17X_0818300,PY17X_0822800,PY17X_0838300,PY17X_0945200,PY17X_1004100,PY17X_1024200,PY17X_1024700,PY17X_1027600,PY17X_1036500,PY17X_1118200,PY17X_1139600,PY17X_1142600,PY17X_1…	51.4	1.33	1.75	0.0146406	0.617124	1
ec00790__PK__KEGG	Folate biosynthesis	54	29	PY17X_0102500,PY17X_0110400,PY17X_0208600,PY17X_0307400,PY17X_0315600,PY17X_0420800,PY17X_0524300,PY17X_0711000,PY17X_0713500,PY17X_0719300,PY17X_0814400,PY17X_0816700,PY17X_0822800,PY17X_0838300,PY17X_0930500,PY17X_0945200,PY17X_1004100,PY17X_1036500,PY17X_1118200,PY17X_1139600,PY17X_1211800,PY17X_1214200,PY17X_1313500,PY17X_1336600,PY17X_1402600,PY17X_1443500,PY17X_1444400,PY17X_1448300,PY17X_1…	53.7	1.39	1.91	0.0153451	0.627794	1
PWY-7211__PK__MetaCyc	superpathway of pyrimidine deoxyribonucleotides <i>de novo</i> biosynthesis	66	34	PY17X_0102500,PY17X_0203700,PY17X_0203900,PY17X_0515200,PY17X_0610800,PY17X_0614100,PY17X_0618100,PY17X_0712100,PY17X_0719300,PY17X_0814400,PY17X_0821900,PY17X_0822200,PY17X_0838700,PY17X_0926900,PY17X_0932300,PY17X_1034300,PY17X_1036500,PY17X_1039000,PY17X_1141600,PY17X_1143700,PY17X_1238700,PY17X_1318600,PY17X_1340800,PY17X_1360700,PY17X_1361400,PY17X_1363400,PY17X_1371100,PY17X_1404200,PY17X_1…	51.5	1.33	1.75	0.0195583	0.702257	1
PWY-5046__PK__MetaCyc	2-oxoisovalerate decarboxylation to isobutanoyl-CoA	9	7	PY17X_0102500,PY17X_0404500,PY17X_0715100,PY17X_1012900,PY17X_1412900,PY17X_1449400,PY17X_1456500,	77.8	2.01	5.63	0.0201554	0.702257	1
PWY0-166__PK__MetaCyc	superpathway of pyrimidine deoxyribonucleotides <i>de novo</i> biosynthesis (<i>E. coli</i>)	55	29	PY17X_0102500,PY17X_0203900,PY17X_0515200,PY17X_0610800,PY17X_0614100,PY17X_0618100,PY17X_0712100,PY17X_0719300,PY17X_0814400,PY17X_0821900,PY17X_0822200,PY17X_0838700,PY17X_0926900,PY17X_0932300,PY17X_1034300,PY17X_1036500,PY17X_1039000,PY17X_1141600,PY17X_1143700,PY17X_1238700,PY17X_1318600,PY17X_1360700,PY17X_1361400,PY17X_1371100,PY17X_1410300,PY17X_1412200,PY17X_1413900,PY17X_1434000,PY17X_1…	52.7	1.36	1.83	0.0209353	0.702257	1
PWY-7184__PK__MetaCyc	pyrimidine deoxyribonucleotides <i>de novo</i> biosynthesis I	55	29	PY17X_0102500,PY17X_0203900,PY17X_0515200,PY17X_0610800,PY17X_0614100,PY17X_0618100,PY17X_0712100,PY17X_0719300,PY17X_0814400,PY17X_0821900,PY17X_0822200,PY17X_0838700,PY17X_0926900,PY17X_0932300,PY17X_1034300,PY17X_1036500,PY17X_1039000,PY17X_1141600,PY17X_1143700,PY17X_1238700,PY17X_1318600,PY17X_1360700,PY17X_1361400,PY17X_1371100,PY17X_1410300,PY17X_1412200,PY17X_1413900,PY17X_1434000,PY17X_1…	52.7	1.36	1.83	0.0209353	0.702257	1
ec00983__PK__KEGG	Drug metabolism - other enzymes	71	36	PY17X_0102500,PY17X_0110400,PY17X_0203700,PY17X_0208600,PY17X_0303100,PY17X_0307400,PY17X_0315600,PY17X_0420800,PY17X_0524300,PY17X_0606000,PY17X_0614100,PY17X_0711000,PY17X_0713500,PY17X_0814400,PY17X_0822800,PY17X_0838300,PY17X_0945200,PY17X_1004100,PY17X_1036500,PY17X_1039000,PY17X_1114100,PY17X_1118200,PY17X_1123100,PY17X_1135300,PY17X_1139600,PY17X_1143700,PY17X_1211800,PY17X_1214200,PY17X_1…	50.7	1.31	1.7	0.022105	0.702257	1
ec00791__PK__KEGG	Atrazine degradation	4	4	PY17X_0518300,PY17X_1367900,PY17X_1443500,PY17X_1443600,	100	2.58	inf	0.0222744	0.702257	1
PWY-7181__PK__MetaCyc	pyrimidine deoxyribonucleosides degradation	4	4	PY17X_0606000,PY17X_1114100,PY17X_1367900,PY17X_1446300,	100	2.58	inf	0.0222744	0.702257	1
PWY-7199__PK__MetaCyc	pyrimidine deoxyribonucleosides salvage	4	4	PY17X_0606000,PY17X_0719300,PY17X_1367900,PY17X_1446300,	100	2.58	inf	0.0222744	0.702257	1
PWY-7193__PK__MetaCyc	pyrimidine ribonucleosides salvage I	4	4	PY17X_0606000,PY17X_1135300,PY17X_1367900,PY17X_1446300,	100	2.58	inf	0.0222744	0.702257	1
PWY0-1295__PK__MetaCyc	pyrimidine ribonucleosides degradation	4	4	PY17X_0606000,PY17X_1114100,PY17X_1367900,PY17X_1446300,	100	2.58	inf	0.0222744	0.702257	1
PENTOSE-P-PWY__PK__MetaCyc	pentose phosphate pathway	11	8	PY17X_0208400,PY17X_0612900,PY17X_0925600,PY17X_1115400,PY17X_1321300,PY17X_1322200,PY17X_1441700,PY17X_1452800,	72.7	1.88	4.29	0.0231345	0.702257	1
PWY-7033__PK__MetaCyc	alkane biosynthesis II	13	9	PY17X_0101900,PY17X_0115700,PY17X_0202600,PY17X_0312300,PY17X_0318100,PY17X_1001000,PY17X_1223500,PY17X_1243100,PY17X_1455800,	69.2	1.79	3.63	0.0248782	0.702257	1
P221-PWY__PK__MetaCyc	octane oxidation	13	9	PY17X_0101900,PY17X_0115700,PY17X_0202600,PY17X_0312300,PY17X_0318100,PY17X_1001000,PY17X_1223500,PY17X_1243100,PY17X_1455800,	69.2	1.79	3.63	0.0248782	0.702257	1
PWY66-389__PK__MetaCyc	phytol degradation	13	9	PY17X_0101900,PY17X_0115700,PY17X_0202600,PY17X_0312300,PY17X_0318100,PY17X_1001000,PY17X_1223500,PY17X_1243100,PY17X_1455800,	69.2	1.79	3.63	0.0248782	0.702257	1
PWY-5885__PK__MetaCyc	wax esters biosynthesis II	13	9	PY17X_0101900,PY17X_0115700,PY17X_0202600,PY17X_0312300,PY17X_0318100,PY17X_1001000,PY17X_1223500,PY17X_1243100,PY17X_1455800,	69.2	1.79	3.63	0.0248782	0.702257	1
PWY-6733__PK__MetaCyc	sporopollenin precursors biosynthesis	15	10	PY17X_0101900,PY17X_0115700,PY17X_0202600,PY17X_0312300,PY17X_0318100,PY17X_1001000,PY17X_1223500,PY17X_1243100,PY17X_1455800,PY17X_1456500,	66.7	1.72	3.23	0.0257478	0.702257	1
PWY4FS-11__PK__MetaCyc	L-ascorbate biosynthesis II (L-gulose pathway)	15	10	PY17X_0112500,PY17X_0518300,PY17X_0936500,PY17X_1024200,PY17X_1024700,PY17X_1116700,PY17X_1142600,PY17X_1306400,PY17X_1443600,PY17X_1456500,	66.7	1.72	3.23	0.0257478	0.702257	1
PWY-6545__PK__MetaCyc	pyrimidine deoxyribonucleotides <i>de novo</i> biosynthesis III	54	28	PY17X_0102500,PY17X_0203900,PY17X_0515200,PY17X_0610800,PY17X_0614100,PY17X_0618100,PY17X_0712100,PY17X_0814400,PY17X_0821900,PY17X_0822200,PY17X_0838700,PY17X_0926900,PY17X_0932300,PY17X_1034300,PY17X_1036500,PY17X_1039000,PY17X_1141600,PY17X_1143700,PY17X_1238700,PY17X_1318600,PY17X_1360700,PY17X_1361400,PY17X_1371100,PY17X_1410300,PY17X_1412200,PY17X_1413900,PY17X_1434000,PY17X_1448800,	51.9	1.34	1.76	0.0300955	0.805055	1
PWY-7210__PK__MetaCyc	pyrimidine deoxyribonucleotides biosynthesis from CTP	50	26	PY17X_0102500,PY17X_0203900,PY17X_0515200,PY17X_0610800,PY17X_0614100,PY17X_0712100,PY17X_0719300,PY17X_0814400,PY17X_0821900,PY17X_0822200,PY17X_0838700,PY17X_0926900,PY17X_0932300,PY17X_1034300,PY17X_1036500,PY17X_1039000,PY17X_1141600,PY17X_1143700,PY17X_1318600,PY17X_1360700,PY17X_1361400,PY17X_1367600,PY17X_1371100,PY17X_1410300,PY17X_1412200,PY17X_1448800,	52	1.34	1.77	0.0347251	0.854869	1
PWY-7209__PK__MetaCyc	superpathway of pyrimidine ribonucleosides degradation	6	5	PY17X_0303100,PY17X_0606000,PY17X_1114100,PY17X_1367900,PY17X_1446300,	83.3	2.15	8.01	0.0349568	0.854869	1
PWY-7198__PK__MetaCyc	pyrimidine deoxyribonucleotides <i>de novo</i> biosynthesis IV	48	25	PY17X_0102500,PY17X_0203900,PY17X_0515200,PY17X_0610800,PY17X_0614100,PY17X_0712100,PY17X_0719300,PY17X_0814400,PY17X_0821900,PY17X_0822200,PY17X_0838700,PY17X_0926900,PY17X_0932300,PY17X_1034300,PY17X_1036500,PY17X_1039000,PY17X_1141600,PY17X_1143700,PY17X_1318600,PY17X_1360700,PY17X_1361400,PY17X_1371100,PY17X_1410300,PY17X_1412200,PY17X_1448800,	52.1	1.34	1.77	0.0372986	0.854869	1
PWY-4762__PK__MetaCyc	superpathway of choline biosynthesis	46	24	PY17X_0101900,PY17X_0115700,PY17X_0202600,PY17X_0318100,PY17X_0512400,PY17X_0620600,PY17X_0626200,PY17X_0722200,PY17X_0804600,PY17X_0915900,PY17X_0920500,PY17X_0925700,PY17X_1001000,PY17X_1028800,PY17X_1029300,PY17X_1122800,PY17X_1128500,PY17X_1132300,PY17X_1223400,PY17X_1371600,PY17X_1403200,PY17X_1409900,PY17X_1453800,PY17X_1465400,	52.2	1.35	1.78	0.040062	0.854869	1
PWY-7409__PK__MetaCyc	phospholipid remodeling (phosphatidylethanolamine, yeast)	22	13	PY17X_0101900,PY17X_0115700,PY17X_0202600,PY17X_0318100,PY17X_0626200,PY17X_0722200,PY17X_1001000,PY17X_1223400,PY17X_1223500,PY17X_1231500,PY17X_1306600,PY17X_1371600,PY17X_1433000,	59.1	1.53	2.33	0.0406125	0.854869	1
PWY-5972__PK__MetaCyc	stearate biosynthesis I (animals and fungi)	18	11	PY17X_0101900,PY17X_0115700,PY17X_0202600,PY17X_0312300,PY17X_0318100,PY17X_1001000,PY17X_1036000,PY17X_1223500,PY17X_1243100,PY17X_1455800,PY17X_1456500,	61.1	1.58	2.53	0.0440721	0.854869	1
SULFMETII-PWY__PK__MetaCyc	assimilatory sulfate reduction II	10	7	PY17X_0926900,PY17X_1034300,PY17X_1205300,PY17X_1318600,PY17X_1350400,PY17X_1450200,PY17X_API01400,	70	1.81	3.75	0.0450288	0.854869	1
P224-PWY__PK__MetaCyc	dissimilatory sulfate reduction II (to thiosulfate)	10	7	PY17X_0926900,PY17X_1034300,PY17X_1205300,PY17X_1318600,PY17X_1350400,PY17X_1450200,PY17X_API01400,	70	1.81	3.75	0.0450288	0.854869	1
SO4ASSIM-PWY__PK__MetaCyc	assimilatory sulfate reduction I	10	7	PY17X_0926900,PY17X_1034300,PY17X_1205300,PY17X_1318600,PY17X_1350400,PY17X_1450200,PY17X_API01400,	70	1.81	3.75	0.0450288	0.854869	1
PWY-6683__PK__MetaCyc	assimilatory sulfate reduction III	10	7	PY17X_0926900,PY17X_1034300,PY17X_1205300,PY17X_1318600,PY17X_1350400,PY17X_1450200,PY17X_API01400,	70	1.81	3.75	0.0450288	0.854869	1
PWY-5340__PK__MetaCyc	sulfate activation for sulfonation	10	7	PY17X_0926900,PY17X_1034300,PY17X_1205300,PY17X_1318600,PY17X_1350400,PY17X_1450200,PY17X_API01400,	70	1.81	3.75	0.0450288	0.854869	1
PWY-5308__PK__MetaCyc	superpathway of sulfur metabolism (<i>Desulfocapsa sulfoexigens</i>)	10	7	PY17X_0926900,PY17X_1034300,PY17X_1205300,PY17X_1318600,PY17X_1350400,PY17X_1450200,PY17X_API01400,	70	1.81	3.75	0.0450288	0.854869	1
PWY-6019__PK__MetaCyc	pseudouridine degradation	10	7	PY17X_0316600,PY17X_0818300,PY17X_1027600,PY17X_1042300,PY17X_1239500,PY17X_1445100,PY17X_1445700,	70	1.81	3.75	0.0450288	0.854869	1
PWY-5306__PK__MetaCyc	superpathway of thiosulfate metabolism (<i>Desulfovibrio sulfodismutans</i>)	10	7	PY17X_0926900,PY17X_1034300,PY17X_1205300,PY17X_1318600,PY17X_1350400,PY17X_1450200,PY17X_API01400,	70	1.81	3.75	0.0450288	0.854869	1
PWY-5278__PK__MetaCyc	sulfite oxidation III	10	7	PY17X_0926900,PY17X_1034300,PY17X_1205300,PY17X_1318600,PY17X_1350400,PY17X_1450200,PY17X_API01400,	70	1.81	3.75	0.0450288	0.854869	1
LIPAS-PWY__PK__MetaCyc	triacylglycerol degradation	10	7	PY17X_0101900,PY17X_0115700,PY17X_0407400,PY17X_0947400,PY17X_1001000,PY17X_1223500,PY17X_1247000,	70	1.81	3.75	0.0450288	0.854869	1
DISSULFRED-PWY__PK__MetaCyc	dissimilatory sulfate reduction I (to hydrogen sufide))	10	7	PY17X_0926900,PY17X_1034300,PY17X_1205300,PY17X_1318600,PY17X_1350400,PY17X_1450200,PY17X_API01400,	70	1.81	3.75	0.0450288	0.854869	1
PWY-1121__PK__MetaCyc	suberin monomers biosynthesis	16	10	PY17X_0101900,PY17X_0115700,PY17X_0202600,PY17X_0312300,PY17X_0318100,PY17X_1001000,PY17X_1223500,PY17X_1243100,PY17X_1455800,PY17X_1456500,	62.5	1.61	2.68	0.0454048	0.854869	1
PWY-6676__PK__MetaCyc	superpathway of sulfide oxidation (phototrophic sulfur bacteria)	12	8	PY17X_0926900,PY17X_1034300,PY17X_1142600,PY17X_1205300,PY17X_1318600,PY17X_1350400,PY17X_1450200,PY17X_API01400,	66.7	1.72	3.21	0.0462711	0.854869	1
ec00500__PK__KEGG	Starch and sucrose metabolism	65	32	PY17X_0102500,PY17X_0110400,PY17X_0208600,PY17X_0307400,PY17X_0315600,PY17X_0420800,PY17X_0502700,PY17X_0524300,PY17X_0618100,PY17X_0711000,PY17X_0713500,PY17X_0814400,PY17X_0822800,PY17X_0838300,PY17X_0945200,PY17X_1004100,PY17X_1024200,PY17X_1036500,PY17X_1118200,PY17X_1124300,PY17X_1139600,PY17X_1205000,PY17X_1211800,PY17X_1238700,PY17X_1313500,PY17X_1336600,PY17X_1362300,PY17X_1402600,PY17X_1…	49.2	1.27	1.59	0.0484854	0.854869	1

## Sheet: Biological Process
ID	Name	Bgd count	Result count	Result gene list	Pct of bgd	Fold enrichment	Odds ratio	P-value	Benjamini	Bonferroni
GO:0051170	import into nucleus	6	6	PY17X_0721700,PY17X_1032700,PY17X_1127900,PY17X_1242000,PY17X_1424400,PY17X_1427100,	100	4.82	inf	7.88041e-05	0.00175483	0.0719481	TRUE
GO:0006606	protein import into nucleus	6	6	PY17X_0721700,PY17X_1032700,PY17X_1127900,PY17X_1242000,PY17X_1424400,PY17X_1427100,	100	4.82	inf	7.88041e-05	0.00175483	0.0719481	TRUE
GO:0034504	protein localization to nucleus	6	6	PY17X_0721700,PY17X_1032700,PY17X_1127900,PY17X_1242000,PY17X_1424400,PY17X_1427100,	100	4.82	inf	7.88041e-05	0.00175483	0.0719481	TRUE
GO:0006333	chromatin assembly or disassembly	6	5	PY17X_0204400,PY17X_0605200,PY17X_0823200,PY17X_1013100,PY17X_1441900,	83.3	4.02	19.19	0.00189429	0.0288248	1	TRUE
GO:0009205	purine ribonucleoside triphosphate metabolic process	10	8	PY17X_0314300,PY17X_0806200,PY17X_1005200,PY17X_1143700,PY17X_1410300,PY17X_1411600,PY17X_1412200,PY17X_1452800,	80	3.86	15.4	0.000100814	0.0021915	0.0920428	TRUE
GO:0009206	purine ribonucleoside triphosphate biosynthetic process	8	6	PY17X_0314300,PY17X_0806200,PY17X_1143700,PY17X_1410300,PY17X_1411600,PY17X_1452800,	75	3.61	11.52	0.00149606	0.0243912	1	TRUE
GO:0009145	purine nucleoside triphosphate biosynthetic process	8	6	PY17X_0314300,PY17X_0806200,PY17X_1143700,PY17X_1410300,PY17X_1411600,PY17X_1452800,	75	3.61	11.52	0.00149606	0.0243912	1	TRUE
GO:0009144	purine nucleoside triphosphate metabolic process	8	6	PY17X_0314300,PY17X_0806200,PY17X_1143700,PY17X_1410300,PY17X_1411600,PY17X_1452800,	75	3.61	11.52	0.00149606	0.0243912	1	TRUE
GO:0006261	DNA-dependent DNA replication	24	17	PY17X_0302300,PY17X_0612700,PY17X_0805800,PY17X_0815300,PY17X_0831000,PY17X_0942000,PY17X_1002800,PY17X_1027300,PY17X_1033500,PY17X_1125600,PY17X_1133000,PY17X_1135300,PY17X_1306400,PY17X_1330600,PY17X_1417300,PY17X_1451400,PY17X_1457600,	70.8	3.41	9.43	1.68792e-07	2.20153e-05	0.000154107	TRUE
GO:0006913	nucleocytoplasmic transport	16	11	PY17X_0403700,PY17X_0721700,PY17X_0814600,PY17X_0932300,PY17X_1022300,PY17X_1032700,PY17X_1127900,PY17X_1242000,PY17X_1409200,PY17X_1424400,PY17X_1427100,	68.8	3.31	8.49	4.52214e-05	0.00149465	0.0412871	TRUE
GO:0051169	nuclear transport	16	11	PY17X_0403700,PY17X_0721700,PY17X_0814600,PY17X_0932300,PY17X_1022300,PY17X_1032700,PY17X_1127900,PY17X_1242000,PY17X_1409200,PY17X_1424400,PY17X_1427100,	68.8	3.31	8.49	4.52214e-05	0.00149465	0.0412871	TRUE
GO:0009201	ribonucleoside triphosphate biosynthetic process	9	6	PY17X_0314300,PY17X_0806200,PY17X_1143700,PY17X_1410300,PY17X_1411600,PY17X_1452800,	66.7	3.21	7.68	0.00370092	0.0489702	1	TRUE
GO:0009199	ribonucleoside triphosphate metabolic process	9	6	PY17X_0314300,PY17X_0806200,PY17X_1143700,PY17X_1410300,PY17X_1411600,PY17X_1452800,	66.7	3.21	7.68	0.00370092	0.0489702	1	TRUE
GO:0009142	nucleoside triphosphate biosynthetic process	9	6	PY17X_0314300,PY17X_0806200,PY17X_1143700,PY17X_1410300,PY17X_1411600,PY17X_1452800,	66.7	3.21	7.68	0.00370092	0.0489702	1	TRUE
GO:0043038	amino acid activation	38	25	PY17X_0104100,PY17X_0205200,PY17X_0309200,PY17X_0519800,PY17X_0618100,PY17X_0718300,PY17X_0829400,PY17X_0838200,PY17X_0924300,PY17X_0932500,PY17X_0945400,PY17X_1024700,PY17X_1028300,PY17X_1110300,PY17X_1123100,PY17X_1129000,PY17X_1135000,PY17X_1144900,PY17X_1206400,PY17X_1226000,PY17X_1355800,PY17X_1367700,PY17X_1368600,PY17X_1431800,PY17X_1434000,	65.8	3.17	7.52	2.10589e-09	6.40892e-07	1.92268e-06	TRUE
GO:0043039	tRNA aminoacylation	38	25	PY17X_0104100,PY17X_0205200,PY17X_0309200,PY17X_0519800,PY17X_0618100,PY17X_0718300,PY17X_0829400,PY17X_0838200,PY17X_0924300,PY17X_0932500,PY17X_0945400,PY17X_1024700,PY17X_1028300,PY17X_1110300,PY17X_1123100,PY17X_1129000,PY17X_1135000,PY17X_1144900,PY17X_1206400,PY17X_1226000,PY17X_1355800,PY17X_1367700,PY17X_1368600,PY17X_1431800,PY17X_1434000,	65.8	3.17	7.52	2.10589e-09	6.40892e-07	1.92268e-06	TRUE
GO:0006418	tRNA aminoacylation for protein translation	36	23	PY17X_0104100,PY17X_0205200,PY17X_0309200,PY17X_0519800,PY17X_0618100,PY17X_0829400,PY17X_0838200,PY17X_0924300,PY17X_0932500,PY17X_0945400,PY17X_1024700,PY17X_1028300,PY17X_1110300,PY17X_1123100,PY17X_1135000,PY17X_1144900,PY17X_1206400,PY17X_1226000,PY17X_1355800,PY17X_1367700,PY17X_1368600,PY17X_1431800,PY17X_1434000,	63.9	3.08	6.9	2.18588e-08	4.98926e-06	1.9957e-05	TRUE
GO:0009167	purine ribonucleoside monophosphate metabolic process	11	7	PY17X_0304900,PY17X_0314300,PY17X_1005200,PY17X_1132500,PY17X_1214200,PY17X_1412200,PY17X_1452800,	63.6	3.07	6.73	0.00243242	0.0352507	1	TRUE
GO:0017038	protein import	11	7	PY17X_0721700,PY17X_0925600,PY17X_1032700,PY17X_1127900,PY17X_1242000,PY17X_1424400,PY17X_1427100,	63.6	3.07	6.73	0.00243242	0.0352507	1	TRUE
GO:1902600	proton transmembrane transport	21	13	PY17X_0208600,PY17X_0314300,PY17X_0806200,PY17X_0838700,PY17X_0910300,PY17X_1005200,PY17X_1227000,PY17X_1332800,PY17X_1406800,PY17X_1410300,PY17X_1411600,PY17X_1412200,PY17X_1452800,	61.9	2.98	6.28	4.67359e-05	0.00149465	0.0426699	TRUE
GO:0098660	inorganic ion transmembrane transport	27	16	PY17X_0208600,PY17X_0314300,PY17X_0603700,PY17X_0806200,PY17X_0838700,PY17X_0910300,PY17X_1005200,PY17X_1227000,PY17X_1306700,PY17X_1332800,PY17X_1333600,PY17X_1406800,PY17X_1410300,PY17X_1411600,PY17X_1412200,PY17X_1452800,	59.3	2.86	5.63	1.33345e-05	0.000737919	0.0121744	TRUE
GO:0006351	transcription, DNA-templated	31	18	PY17X_0312900,PY17X_0512600,PY17X_0607700,PY17X_0810200,PY17X_0827200,PY17X_0907100,PY17X_0925000,PY17X_1006300,PY17X_1142000,PY17X_1340600,PY17X_1348800,PY17X_1405100,PY17X_1407800,PY17X_1415100,PY17X_1422800,PY17X_1431700,PY17X_API00400,PY17X_API00500,	58.1	2.8	5.37	5.67486e-06	0.000370082	0.00518115	TRUE
GO:0098662	inorganic cation transmembrane transport	26	15	PY17X_0208600,PY17X_0314300,PY17X_0806200,PY17X_0838700,PY17X_0910300,PY17X_1005200,PY17X_1227000,PY17X_1306700,PY17X_1332800,PY17X_1333600,PY17X_1406800,PY17X_1410300,PY17X_1411600,PY17X_1412200,PY17X_1452800,	57.7	2.78	5.28	3.89349e-05	0.00148115	0.0355475	TRUE
GO:0006139	nucleobase-containing compound metabolic process	14	8	PY17X_0203700,PY17X_0208800,PY17X_0717800,PY17X_0813900,PY17X_0838300,PY17X_1033500,PY17X_1036500,PY17X_1210400,	57.1	2.75	5.13	0.00302044	0.0417828	1	TRUE
GO:0098655	cation transmembrane transport	27	15	PY17X_0208600,PY17X_0314300,PY17X_0806200,PY17X_0838700,PY17X_0910300,PY17X_1005200,PY17X_1227000,PY17X_1306700,PY17X_1332800,PY17X_1333600,PY17X_1406800,PY17X_1410300,PY17X_1411600,PY17X_1412200,PY17X_1452800,	55.6	2.68	4.83	7.09353e-05	0.00170431	0.0647639	TRUE
GO:0045454	cell redox homeostasis	27	14	PY17X_0107000,PY17X_0405300,PY17X_0406900,PY17X_0703100,PY17X_0715100,PY17X_0828000,PY17X_1208000,PY17X_1222900,PY17X_1231500,PY17X_1306600,PY17X_1324700,PY17X_1371000,PY17X_1433000,PY17X_1449400,	51.9	2.5	4.16	0.000327725	0.00636623	0.299213	TRUE
GO:0006260	DNA replication	41	21	PY17X_0408600,PY17X_0502300,PY17X_0604500,PY17X_0612700,PY17X_0614100,PY17X_0805800,PY17X_0811000,PY17X_0819100,PY17X_1033500,PY17X_1125600,PY17X_1133000,PY17X_1139300,PY17X_1309100,PY17X_1330600,PY17X_1354400,PY17X_1404000,PY17X_1404200,PY17X_1417300,PY17X_1443900,PY17X_1451400,PY17X_1457600,	51.2	2.47	4.08	1.374e-05	0.000737919	0.0125446	TRUE
GO:0019725	cellular homeostasis	32	16	PY17X_0107000,PY17X_0405300,PY17X_0406900,PY17X_0703100,PY17X_0715100,PY17X_0828000,PY17X_1124300,PY17X_1208000,PY17X_1222900,PY17X_1231500,PY17X_1306600,PY17X_1306700,PY17X_1324700,PY17X_1371000,PY17X_1433000,PY17X_1449400,	50	2.41	3.87	0.000213344	0.0043285	0.194783	TRUE
GO:0046034	ATP metabolic process	30	15	PY17X_0314300,PY17X_0806200,PY17X_0819700,PY17X_0826700,PY17X_1005200,PY17X_1124300,PY17X_1213900,PY17X_1307100,PY17X_1307600,PY17X_1312400,PY17X_1333100,PY17X_1410300,PY17X_1411600,PY17X_1412200,PY17X_1452800,	50	2.41	3.86	0.000336554	0.00640154	0.307274	TRUE
GO:0030163	protein catabolic process	53	26	PY17X_0206800,PY17X_0212900,PY17X_0310300,PY17X_0414900,PY17X_0503200,PY17X_0811400,PY17X_0820800,PY17X_0836000,PY17X_0919400,PY17X_1027100,PY17X_1030200,PY17X_1042100,PY17X_1108400,PY17X_1131800,PY17X_1131900,PY17X_1209800,PY17X_1213000,PY17X_1226100,PY17X_1226300,PY17X_1233800,PY17X_1245200,PY17X_1338800,PY17X_1406600,PY17X_1411800,PY17X_1420100,PY17X_1464400,	49.1	2.36	3.75	3.69831e-06	0.000278411	0.00337656	TRUE
GO:0006886	intracellular protein transport	70	34	PY17X_0106900,PY17X_0215700,PY17X_0314500,PY17X_0403700,PY17X_0418300,PY17X_0420100,PY17X_0708300,PY17X_0718900,PY17X_0721700,PY17X_0806300,PY17X_0814600,PY17X_0837800,PY17X_0905300,PY17X_0925600,PY17X_0930600,PY17X_0932000,PY17X_1014100,PY17X_1032700,PY17X_1117800,PY17X_1127900,PY17X_1138600,PY17X_1143800,PY17X_1241100,PY17X_1242000,PY17X_1317600,PY17X_1320000,PY17X_1323000,PY17X_1355900,PY17X_1…	48.6	2.34	3.7	1.60087e-07	2.20153e-05	0.000146159	TRUE
GO:0042592	homeostatic process	35	17	PY17X_0107000,PY17X_0405300,PY17X_0406900,PY17X_0703100,PY17X_0713500,PY17X_0715100,PY17X_0828000,PY17X_1124300,PY17X_1208000,PY17X_1222900,PY17X_1231500,PY17X_1306600,PY17X_1306700,PY17X_1324700,PY17X_1371000,PY17X_1433000,PY17X_1449400,	48.6	2.34	3.65	0.000213036	0.0043285	0.194502	TRUE
GO:0006511	ubiquitin-dependent protein catabolic process	44	21	PY17X_0206800,PY17X_0212900,PY17X_0310300,PY17X_0414900,PY17X_0503200,PY17X_0811400,PY17X_0820800,PY17X_0836000,PY17X_0919400,PY17X_1027100,PY17X_1042100,PY17X_1108400,PY17X_1131800,PY17X_1131900,PY17X_1209800,PY17X_1226100,PY17X_1226300,PY17X_1233800,PY17X_1245200,PY17X_1406600,PY17X_1464400,	47.7	2.3	3.54	5.40233e-05	0.00149465	0.0493233	TRUE
GO:0043632	modification-dependent macromolecule catabolic process	44	21	PY17X_0206800,PY17X_0212900,PY17X_0310300,PY17X_0414900,PY17X_0503200,PY17X_0811400,PY17X_0820800,PY17X_0836000,PY17X_0919400,PY17X_1027100,PY17X_1042100,PY17X_1108400,PY17X_1131800,PY17X_1131900,PY17X_1209800,PY17X_1226100,PY17X_1226300,PY17X_1233800,PY17X_1245200,PY17X_1406600,PY17X_1464400,	47.7	2.3	3.54	5.40233e-05	0.00149465	0.0493233	TRUE
GO:0019941	modification-dependent protein catabolic process	44	21	PY17X_0206800,PY17X_0212900,PY17X_0310300,PY17X_0414900,PY17X_0503200,PY17X_0811400,PY17X_0820800,PY17X_0836000,PY17X_0919400,PY17X_1027100,PY17X_1042100,PY17X_1108400,PY17X_1131800,PY17X_1131900,PY17X_1209800,PY17X_1226100,PY17X_1226300,PY17X_1233800,PY17X_1245200,PY17X_1406600,PY17X_1464400,	47.7	2.3	3.54	5.40233e-05	0.00149465	0.0493233	TRUE
GO:0006412	translation	146	68	PY17X_0110800,PY17X_0306300,PY17X_0307600,PY17X_0405200,PY17X_0407500,PY17X_0407700,PY17X_0413300,PY17X_0416100,PY17X_0417400,PY17X_0420300,PY17X_0512000,PY17X_0512400,PY17X_0523200,PY17X_0612500,PY17X_0618700,PY17X_0619800,PY17X_0621800,PY17X_0703500,PY17X_0718000,PY17X_0810800,PY17X_0822500,PY17X_0906400,PY17X_0917200,PY17X_0925400,PY17X_0939700,PY17X_0944000,PY17X_1005800,PY17X_1014600,PY17X_1…	46.6	2.24	3.51	1.06727e-12	9.7442e-10	9.7442e-10	TRUE
GO:0006520	cellular amino acid metabolic process	66	31	PY17X_0104100,PY17X_0205200,PY17X_0309200,PY17X_0519800,PY17X_0618100,PY17X_0718300,PY17X_0829400,PY17X_0838200,PY17X_0924300,PY17X_0932500,PY17X_0945400,PY17X_1024700,PY17X_1028300,PY17X_1110300,PY17X_1123100,PY17X_1129000,PY17X_1135000,PY17X_1144900,PY17X_1206400,PY17X_1214200,PY17X_1226000,PY17X_1231700,PY17X_1355800,PY17X_1363400,PY17X_1367700,PY17X_1368600,PY17X_1408400,PY17X_1412900,PY17X_1…	47	2.26	3.46	1.43199e-06	0.000145267	0.0013074	TRUE
GO:0006457	protein folding	51	24	PY17X_0216500,PY17X_0310500,PY17X_0311400,PY17X_0407400,PY17X_0408800,PY17X_0419700,PY17X_0613400,PY17X_0808800,PY17X_0831100,PY17X_0915900,PY17X_0917700,PY17X_0925600,PY17X_0931900,PY17X_1028200,PY17X_1135600,PY17X_1219700,PY17X_1221400,PY17X_1306600,PY17X_1311600,PY17X_1352800,PY17X_1433300,PY17X_1439800,PY17X_1446600,PY17X_1449300,	47.1	2.27	3.46	2.1432e-05	0.000850759	0.0195675	TRUE
GO:0051603	proteolysis involved in cellular protein catabolic process	50	23	PY17X_0206800,PY17X_0212900,PY17X_0310300,PY17X_0414900,PY17X_0503200,PY17X_0811400,PY17X_0820800,PY17X_0836000,PY17X_0919400,PY17X_1027100,PY17X_1042100,PY17X_1108400,PY17X_1131800,PY17X_1131900,PY17X_1209800,PY17X_1213000,PY17X_1226100,PY17X_1226300,PY17X_1233800,PY17X_1245200,PY17X_1338800,PY17X_1406600,PY17X_1464400,	46	2.22	3.31	5.00231e-05	0.00149465	0.0456711	TRUE
GO:0044257	cellular protein catabolic process	50	23	PY17X_0206800,PY17X_0212900,PY17X_0310300,PY17X_0414900,PY17X_0503200,PY17X_0811400,PY17X_0820800,PY17X_0836000,PY17X_0919400,PY17X_1027100,PY17X_1042100,PY17X_1108400,PY17X_1131800,PY17X_1131900,PY17X_1209800,PY17X_1213000,PY17X_1226100,PY17X_1226300,PY17X_1233800,PY17X_1245200,PY17X_1338800,PY17X_1406600,PY17X_1464400,	46	2.22	3.31	5.00231e-05	0.00149465	0.0456711	TRUE
GO:1901565	organonitrogen compound catabolic process	67	30	PY17X_0206800,PY17X_0212900,PY17X_0310300,PY17X_0414900,PY17X_0503200,PY17X_0811400,PY17X_0820800,PY17X_0836000,PY17X_0919400,PY17X_1027100,PY17X_1030200,PY17X_1042100,PY17X_1108400,PY17X_1114100,PY17X_1131800,PY17X_1131900,PY17X_1209800,PY17X_1213000,PY17X_1213500,PY17X_1226100,PY17X_1226300,PY17X_1231700,PY17X_1233800,PY17X_1245200,PY17X_1338800,PY17X_1406600,PY17X_1411800,PY17X_1412900,PY17X_1…	44.8	2.16	3.17	7.18792e-06	0.000437505	0.00656257	TRUE
GO:0055114	oxidation-reduction process	66	29	PY17X_0204800,PY17X_0407000,PY17X_0508100,PY17X_0519300,PY17X_0614100,PY17X_0620600,PY17X_0715100,PY17X_0719300,PY17X_0823000,PY17X_0827400,PY17X_0828000,PY17X_0926300,PY17X_0934900,PY17X_1011400,PY17X_1036000,PY17X_1039000,PY17X_1123500,PY17X_1144700,PY17X_1213500,PY17X_1231500,PY17X_1231700,PY17X_1306600,PY17X_1307100,PY17X_1321300,PY17X_1322200,PY17X_1364300,PY17X_1433000,PY17X_1434200,PY17X_1…	43.9	2.12	3.06	1.59924e-05	0.000768478	0.0146011	TRUE
GO:0071103	DNA conformation change	32	14	PY17X_0204400,PY17X_0605200,PY17X_0612700,PY17X_0805800,PY17X_0821300,PY17X_0822800,PY17X_0823200,PY17X_1012900,PY17X_1027300,PY17X_1133000,PY17X_1417300,PY17X_1418600,PY17X_1441900,PY17X_1456500,	43.8	2.11	3	0.00271441	0.038127	1	TRUE
GO:0009150	purine ribonucleotide metabolic process	46	20	PY17X_0304900,PY17X_0314300,PY17X_0806200,PY17X_0819700,PY17X_0826700,PY17X_0941000,PY17X_1005200,PY17X_1014700,PY17X_1124300,PY17X_1128000,PY17X_1132500,PY17X_1143700,PY17X_1214200,PY17X_1307600,PY17X_1312400,PY17X_1410300,PY17X_1411600,PY17X_1412200,PY17X_1421500,PY17X_1452800,	43.5	2.1	2.98	0.000393783	0.00733723	0.359524	TRUE
GO:0006508	proteolysis	117	49	PY17X_0206800,PY17X_0212900,PY17X_0310300,PY17X_0408000,PY17X_0414900,PY17X_0419800,PY17X_0503200,PY17X_0518700,PY17X_0713500,PY17X_0811400,PY17X_0820800,PY17X_0836000,PY17X_0837800,PY17X_0919400,PY17X_0921600,PY17X_0930500,PY17X_0933300,PY17X_0934400,PY17X_0940900,PY17X_1011800,PY17X_1012800,PY17X_1016000,PY17X_1027100,PY17X_1030200,PY17X_1042100,PY17X_1107600,PY17X_1108400,PY17X_1131800,PY17X_1…	41.9	2.02	2.85	1.23888e-07	2.20153e-05	0.00011311	TRUE
GO:0006399	tRNA metabolic process	88	37	PY17X_0104100,PY17X_0112500,PY17X_0205200,PY17X_0309200,PY17X_0515600,PY17X_0519800,PY17X_0618100,PY17X_0623900,PY17X_0718300,PY17X_0808700,PY17X_0823000,PY17X_0829400,PY17X_0838200,PY17X_0924300,PY17X_0932500,PY17X_0945400,PY17X_1007900,PY17X_1024700,PY17X_1028300,PY17X_1036000,PY17X_1042300,PY17X_1110300,PY17X_1123100,PY17X_1129000,PY17X_1135000,PY17X_1142600,PY17X_1144900,PY17X_1206400,PY17X_1…	42	2.03	2.84	3.96423e-06	0.000278411	0.00361934	TRUE
GO:0000377	RNA splicing, via transesterification reactions with bulged adenosine as nucleophile	67	28	PY17X_0110200,PY17X_0214400,PY17X_0409200,PY17X_0409500,PY17X_0515100,PY17X_0717700,PY17X_0814300,PY17X_0917300,PY17X_0926400,PY17X_0930800,PY17X_0939400,PY17X_1002800,PY17X_1004500,PY17X_1144300,PY17X_1147000,PY17X_1205300,PY17X_1311500,PY17X_1329100,PY17X_1336700,PY17X_1371100,PY17X_1407100,PY17X_1409600,PY17X_1426800,PY17X_1437700,PY17X_1442300,PY17X_1448800,PY17X_1451900,PY17X_1459000,	41.8	2.01	2.79	6.76618e-05	0.00170431	0.0617752	TRUE
GO:0000398	mRNA splicing, via spliceosome	67	28	PY17X_0110200,PY17X_0214400,PY17X_0409200,PY17X_0409500,PY17X_0515100,PY17X_0717700,PY17X_0814300,PY17X_0917300,PY17X_0926400,PY17X_0930800,PY17X_0939400,PY17X_1002800,PY17X_1004500,PY17X_1144300,PY17X_1147000,PY17X_1205300,PY17X_1311500,PY17X_1329100,PY17X_1336700,PY17X_1371100,PY17X_1407100,PY17X_1409600,PY17X_1426800,PY17X_1437700,PY17X_1442300,PY17X_1448800,PY17X_1451900,PY17X_1459000,	41.8	2.01	2.79	6.76618e-05	0.00170431	0.0617752	TRUE
GO:0000375	RNA splicing, via transesterification reactions	67	28	PY17X_0110200,PY17X_0214400,PY17X_0409200,PY17X_0409500,PY17X_0515100,PY17X_0717700,PY17X_0814300,PY17X_0917300,PY17X_0926400,PY17X_0930800,PY17X_0939400,PY17X_1002800,PY17X_1004500,PY17X_1144300,PY17X_1147000,PY17X_1205300,PY17X_1311500,PY17X_1329100,PY17X_1336700,PY17X_1371100,PY17X_1407100,PY17X_1409600,PY17X_1426800,PY17X_1437700,PY17X_1442300,PY17X_1448800,PY17X_1451900,PY17X_1459000,	41.8	2.01	2.79	6.76618e-05	0.00170431	0.0617752	TRUE
GO:0051649	establishment of localization in cell	104	43	PY17X_0106900,PY17X_0212500,PY17X_0215700,PY17X_0311500,PY17X_0314500,PY17X_0403700,PY17X_0418300,PY17X_0420100,PY17X_0708300,PY17X_0718900,PY17X_0721700,PY17X_0806300,PY17X_0814600,PY17X_0837800,PY17X_0905300,PY17X_0925600,PY17X_0930600,PY17X_0932000,PY17X_0932300,PY17X_0939100,PY17X_1014100,PY17X_1022300,PY17X_1032700,PY17X_1116900,PY17X_1117800,PY17X_1127900,PY17X_1138600,PY17X_1143800,PY17X_1…	41.3	1.99	2.77	1.13052e-06	0.00012902	0.00103216	TRUE
GO:0046907	intracellular transport	103	42	PY17X_0106900,PY17X_0212500,PY17X_0215700,PY17X_0311500,PY17X_0314500,PY17X_0403700,PY17X_0418300,PY17X_0420100,PY17X_0708300,PY17X_0718900,PY17X_0721700,PY17X_0806300,PY17X_0814600,PY17X_0837800,PY17X_0905300,PY17X_0925600,PY17X_0930600,PY17X_0932000,PY17X_0932300,PY17X_0939100,PY17X_1014100,PY17X_1022300,PY17X_1032700,PY17X_1117800,PY17X_1127900,PY17X_1138600,PY17X_1143800,PY17X_1241100,PY17X_1…	40.8	1.97	2.7	2.3326e-06	0.000212966	0.00212966	TRUE
GO:0072521	purine-containing compound metabolic process	47	19	PY17X_0304900,PY17X_0314300,PY17X_0806200,PY17X_0819700,PY17X_0826700,PY17X_0941000,PY17X_1014700,PY17X_1114100,PY17X_1124300,PY17X_1128000,PY17X_1132500,PY17X_1143700,PY17X_1214200,PY17X_1307600,PY17X_1312400,PY17X_1410300,PY17X_1411600,PY17X_1421500,PY17X_1452800,	40.4	1.95	2.62	0.001595	0.025548	1	TRUE
GO:0006163	purine nucleotide metabolic process	45	18	PY17X_0304900,PY17X_0314300,PY17X_0806200,PY17X_0819700,PY17X_0826700,PY17X_0941000,PY17X_1014700,PY17X_1124300,PY17X_1128000,PY17X_1132500,PY17X_1143700,PY17X_1214200,PY17X_1307600,PY17X_1312400,PY17X_1410300,PY17X_1411600,PY17X_1421500,PY17X_1452800,	40	1.93	2.58	0.00241982	0.0352507	1	TRUE
GO:0006397	mRNA processing	97	38	PY17X_0110200,PY17X_0214400,PY17X_0409200,PY17X_0409500,PY17X_0411600,PY17X_0515100,PY17X_0515200,PY17X_0713000,PY17X_0717700,PY17X_0813900,PY17X_0814300,PY17X_0917300,PY17X_0926400,PY17X_0930800,PY17X_0939400,PY17X_1002800,PY17X_1004500,PY17X_1030500,PY17X_1037300,PY17X_1120200,PY17X_1144300,PY17X_1147000,PY17X_1205300,PY17X_1219600,PY17X_1304400,PY17X_1311500,PY17X_1329100,PY17X_1336700,PY17X_1…	39.2	1.89	2.52	2.13185e-05	0.000850759	0.0194638	TRUE
GO:0008380	RNA splicing	84	33	PY17X_0110200,PY17X_0214400,PY17X_0409200,PY17X_0409500,PY17X_0515100,PY17X_0515200,PY17X_0625400,PY17X_0713000,PY17X_0717700,PY17X_0814300,PY17X_0917300,PY17X_0926400,PY17X_0930800,PY17X_0939400,PY17X_1002800,PY17X_1004500,PY17X_1037300,PY17X_1120200,PY17X_1144300,PY17X_1147000,PY17X_1205300,PY17X_1311500,PY17X_1329100,PY17X_1336700,PY17X_1371100,PY17X_1407100,PY17X_1409600,PY17X_1426800,PY17X_1…	39.3	1.89	2.52	6.91776e-05	0.00170431	0.0631592	TRUE
GO:0009451	RNA modification	61	24	PY17X_0112500,PY17X_0215000,PY17X_0316600,PY17X_0503300,PY17X_0515600,PY17X_0804600,PY17X_0818300,PY17X_0823000,PY17X_0920500,PY17X_1007900,PY17X_1027600,PY17X_1029300,PY17X_1042300,PY17X_1112200,PY17X_1132300,PY17X_1142600,PY17X_1239500,PY17X_1409900,PY17X_1415900,PY17X_1419500,PY17X_1445100,PY17X_1445700,PY17X_1447800,PY17X_1465400,	39.3	1.9	2.52	0.000648281	0.0116055	0.59188	TRUE
GO:0009259	ribonucleotide metabolic process	51	20	PY17X_0304900,PY17X_0314300,PY17X_0806200,PY17X_0819700,PY17X_0826700,PY17X_0941000,PY17X_1014700,PY17X_1124300,PY17X_1128000,PY17X_1132500,PY17X_1143700,PY17X_1214200,PY17X_1307600,PY17X_1312400,PY17X_1340800,PY17X_1363400,PY17X_1410300,PY17X_1411600,PY17X_1421500,PY17X_1452800,	39.2	1.89	2.5	0.00188238	0.0288248	1	TRUE
GO:0019752	carboxylic acid metabolic process	106	41	PY17X_0104100,PY17X_0205200,PY17X_0210100,PY17X_0309200,PY17X_0519800,PY17X_0618100,PY17X_0718300,PY17X_0819700,PY17X_0826700,PY17X_0829400,PY17X_0831400,PY17X_0838200,PY17X_0924300,PY17X_0932500,PY17X_0945400,PY17X_1005400,PY17X_1024700,PY17X_1028300,PY17X_1110300,PY17X_1123100,PY17X_1124300,PY17X_1129000,PY17X_1135000,PY17X_1144900,PY17X_1206400,PY17X_1214200,PY17X_1226000,PY17X_1231700,PY17X_1…	38.7	1.86	2.47	1.45781e-05	0.000739434	0.0133098	TRUE
GO:0006082	organic acid metabolic process	107	41	PY17X_0104100,PY17X_0205200,PY17X_0210100,PY17X_0309200,PY17X_0519800,PY17X_0618100,PY17X_0718300,PY17X_0819700,PY17X_0826700,PY17X_0829400,PY17X_0831400,PY17X_0838200,PY17X_0924300,PY17X_0932500,PY17X_0945400,PY17X_1005400,PY17X_1024700,PY17X_1028300,PY17X_1110300,PY17X_1123100,PY17X_1124300,PY17X_1129000,PY17X_1135000,PY17X_1144900,PY17X_1206400,PY17X_1214200,PY17X_1226000,PY17X_1231700,PY17X_1…	38.3	1.85	2.43	1.90122e-05	0.000826578	0.0173581	TRUE
GO:0043436	oxoacid metabolic process	107	41	PY17X_0104100,PY17X_0205200,PY17X_0210100,PY17X_0309200,PY17X_0519800,PY17X_0618100,PY17X_0718300,PY17X_0819700,PY17X_0826700,PY17X_0829400,PY17X_0831400,PY17X_0838200,PY17X_0924300,PY17X_0932500,PY17X_0945400,PY17X_1005400,PY17X_1024700,PY17X_1028300,PY17X_1110300,PY17X_1123100,PY17X_1124300,PY17X_1129000,PY17X_1135000,PY17X_1144900,PY17X_1206400,PY17X_1214200,PY17X_1226000,PY17X_1231700,PY17X_1…	38.3	1.85	2.43	1.90122e-05	0.000826578	0.0173581	TRUE
GO:0019693	ribose phosphate metabolic process	52	20	PY17X_0304900,PY17X_0314300,PY17X_0806200,PY17X_0819700,PY17X_0826700,PY17X_0941000,PY17X_1014700,PY17X_1124300,PY17X_1128000,PY17X_1132500,PY17X_1143700,PY17X_1214200,PY17X_1307600,PY17X_1312400,PY17X_1340800,PY17X_1363400,PY17X_1410300,PY17X_1411600,PY17X_1421500,PY17X_1452800,	38.5	1.85	2.42	0.00247501	0.0353076	1	TRUE
GO:0016192	vesicle-mediated transport	79	30	PY17X_0106900,PY17X_0212500,PY17X_0215700,PY17X_0308200,PY17X_0311500,PY17X_0313600,PY17X_0314500,PY17X_0418300,PY17X_0420100,PY17X_0518900,PY17X_0611000,PY17X_0708300,PY17X_0717600,PY17X_0718900,PY17X_0720600,PY17X_0905300,PY17X_0930600,PY17X_0932000,PY17X_0939100,PY17X_1014400,PY17X_1117800,PY17X_1138600,PY17X_1316100,PY17X_1320000,PY17X_1323000,PY17X_1341900,PY17X_1352100,PY17X_1411700,PY17X_1…	38	1.83	2.38	0.000297776	0.0059102	0.271869	TRUE
GO:0016071	mRNA metabolic process	111	41	PY17X_0110200,PY17X_0214400,PY17X_0215000,PY17X_0409200,PY17X_0409500,PY17X_0411600,PY17X_0515100,PY17X_0515200,PY17X_0713000,PY17X_0717700,PY17X_0813900,PY17X_0814300,PY17X_0917300,PY17X_0926400,PY17X_0930800,PY17X_0939400,PY17X_1002800,PY17X_1004500,PY17X_1006300,PY17X_1030500,PY17X_1037300,PY17X_1120200,PY17X_1144300,PY17X_1147000,PY17X_1205300,PY17X_1219600,PY17X_1304400,PY17X_1311500,PY17X_1…	36.9	1.78	2.29	5.20194e-05	0.00149465	0.0474938	TRUE
GO:0022613	ribonucleoprotein complex biogenesis	113	40	PY17X_0112800,PY17X_0302100,PY17X_0407800,PY17X_0409200,PY17X_0409500,PY17X_0512000,PY17X_0513500,PY17X_0625500,PY17X_0720300,PY17X_0720800,PY17X_0808200,PY17X_0814300,PY17X_0919700,PY17X_0920500,PY17X_0939900,PY17X_0941700,PY17X_1002800,PY17X_1020900,PY17X_1022300,PY17X_1029300,PY17X_1038800,PY17X_1122800,PY17X_1132300,PY17X_1206500,PY17X_1209300,PY17X_1210200,PY17X_1212200,PY17X_1214700,PY17X_1…	35.4	1.71	2.14	0.000188315	0.0039984	0.171931	TRUE
GO:0042254	ribosome biogenesis	82	29	PY17X_0112800,PY17X_0302100,PY17X_0407800,PY17X_0512000,PY17X_0513500,PY17X_0625500,PY17X_0720800,PY17X_0808200,PY17X_0919700,PY17X_0920500,PY17X_0939900,PY17X_0941700,PY17X_1020900,PY17X_1022300,PY17X_1029300,PY17X_1038800,PY17X_1122800,PY17X_1132300,PY17X_1206500,PY17X_1210200,PY17X_1214700,PY17X_1230600,PY17X_1244300,PY17X_1319400,PY17X_1328700,PY17X_1338900,PY17X_1402800,PY17X_1435300,PY17X_1…	35.4	1.7	2.12	0.00142564	0.0243912	1	TRUE
GO:0055086	nucleobase-containing small molecule metabolic process	83	29	PY17X_0203700,PY17X_0304900,PY17X_0314300,PY17X_0502700,PY17X_0614100,PY17X_0719300,PY17X_0806200,PY17X_0819700,PY17X_0826700,PY17X_0941000,PY17X_1014700,PY17X_1024200,PY17X_1039000,PY17X_1114100,PY17X_1124300,PY17X_1128000,PY17X_1132500,PY17X_1143700,PY17X_1214200,PY17X_1231900,PY17X_1307600,PY17X_1312400,PY17X_1340800,PY17X_1362300,PY17X_1363400,PY17X_1410300,PY17X_1411600,PY17X_1421500,PY17X_1…	34.9	1.68	2.08	0.0017676	0.0278245	1	TRUE
GO:0006396	RNA processing	213	72	PY17X_0110200,PY17X_0112500,PY17X_0214400,PY17X_0407800,PY17X_0409200,PY17X_0409500,PY17X_0411600,PY17X_0503300,PY17X_0515100,PY17X_0515200,PY17X_0515600,PY17X_0623900,PY17X_0625400,PY17X_0713000,PY17X_0717700,PY17X_0720800,PY17X_0808200,PY17X_0808700,PY17X_0813900,PY17X_0814300,PY17X_0823000,PY17X_0917300,PY17X_0920500,PY17X_0926400,PY17X_0929800,PY17X_0930800,PY17X_0939400,PY17X_0939900,PY17X_0…	33.8	1.63	2.03	3.83401e-06	0.000278411	0.00350045	TRUE
GO:0008150	biological process	122	41	PY17X_0208900,PY17X_0408600,PY17X_0502300,PY17X_0604500,PY17X_0612700,PY17X_0614100,PY17X_0714200,PY17X_0716800,PY17X_0805800,PY17X_0811000,PY17X_0819100,PY17X_0821300,PY17X_0827700,PY17X_0839000,PY17X_0919100,PY17X_0945600,PY17X_1033500,PY17X_1109800,PY17X_1116900,PY17X_1119700,PY17X_1125600,PY17X_1133000,PY17X_1139300,PY17X_1208600,PY17X_1224800,PY17X_1225700,PY17X_1309100,PY17X_1321300,PY17X_1…	33.6	1.62	1.98	0.000551811	0.0100761	0.503803	TRUE
GO:1901135	carbohydrate derivative metabolic process	112	37	PY17X_0210100,PY17X_0304900,PY17X_0314300,PY17X_0407000,PY17X_0502700,PY17X_0614100,PY17X_0719300,PY17X_0806200,PY17X_0819700,PY17X_0826700,PY17X_0921600,PY17X_0934900,PY17X_0941000,PY17X_1014700,PY17X_1024200,PY17X_1039000,PY17X_1114100,PY17X_1115400,PY17X_1124300,PY17X_1128000,PY17X_1132500,PY17X_1143700,PY17X_1214200,PY17X_1231900,PY17X_1307600,PY17X_1312400,PY17X_1321300,PY17X_1322200,PY17X_1…	33	1.59	1.92	0.00144554	0.0243912	1	TRUE
GO:0072594	establishment of protein localization to organelle	30	13	PY17X_0721700,PY17X_0837800,PY17X_0925600,PY17X_1032700,PY17X_1127900,PY17X_1143800,PY17X_1241100,PY17X_1242000,PY17X_1317600,PY17X_1355900,PY17X_1419000,PY17X_1424400,PY17X_1427100,	43.3	2.09	2.95	0.00423176	0.0551942	1	FALSE
GO:0010498	proteasomal protein catabolic process	12	7	PY17X_0206800,PY17X_0212900,PY17X_0414900,PY17X_0836000,PY17X_1027100,PY17X_1233800,PY17X_1464400,	58.3	2.81	5.38	0.00479889	0.0608526	1	FALSE
GO:0043161	proteasome-mediated ubiquitin-dependent protein catabolic process	12	7	PY17X_0206800,PY17X_0212900,PY17X_0414900,PY17X_0836000,PY17X_1027100,PY17X_1233800,PY17X_1464400,	58.3	2.81	5.38	0.00479889	0.0608526	1	FALSE
GO:0033365	protein localization to organelle	34	14	PY17X_0721700,PY17X_0837800,PY17X_0925600,PY17X_1032700,PY17X_1127900,PY17X_1131600,PY17X_1143800,PY17X_1241100,PY17X_1242000,PY17X_1317600,PY17X_1355900,PY17X_1419000,PY17X_1424400,PY17X_1427100,	41.2	1.98	2.7	0.00529332	0.0647451	1	FALSE
GO:0015986	ATP synthesis coupled proton transport	7	5	PY17X_0314300,PY17X_0806200,PY17X_1410300,PY17X_1411600,PY17X_1452800,	71.4	3.44	9.59	0.00549499	0.0647451	1	FALSE
GO:0015985	energy coupled proton transport, down electrochemical gradient	7	5	PY17X_0314300,PY17X_0806200,PY17X_1410300,PY17X_1411600,PY17X_1452800,	71.4	3.44	9.59	0.00549499	0.0647451	1	FALSE
GO:0046128	purine ribonucleoside metabolic process	7	5	PY17X_0314300,PY17X_1005200,PY17X_1114100,PY17X_1412200,PY17X_1452800,	71.4	3.44	9.59	0.00549499	0.0647451	1	FALSE
GO:0006754	ATP biosynthetic process	7	5	PY17X_0314300,PY17X_0806200,PY17X_1410300,PY17X_1411600,PY17X_1452800,	71.4	3.44	9.59	0.00549499	0.0647451	1	FALSE
GO:0006812	cation transport	41	16	PY17X_0208600,PY17X_0314300,PY17X_0507600,PY17X_0806200,PY17X_0838700,PY17X_0910300,PY17X_1005200,PY17X_1227000,PY17X_1306700,PY17X_1332800,PY17X_1333600,PY17X_1406800,PY17X_1410300,PY17X_1411600,PY17X_1412200,PY17X_1452800,	39	1.88	2.47	0.00553135	0.0647451	1	FALSE
GO:0009117	nucleotide metabolic process	70	24	PY17X_0203700,PY17X_0304900,PY17X_0314300,PY17X_0614100,PY17X_0719300,PY17X_0806200,PY17X_0819700,PY17X_0826700,PY17X_0941000,PY17X_1014700,PY17X_1039000,PY17X_1124300,PY17X_1128000,PY17X_1132500,PY17X_1143700,PY17X_1214200,PY17X_1307600,PY17X_1312400,PY17X_1340800,PY17X_1363400,PY17X_1410300,PY17X_1411600,PY17X_1421500,PY17X_1452800,	34.3	1.65	2.02	0.00560961	0.06483	1	FALSE
GO:0032259	methylation	45	17	PY17X_0210100,PY17X_0512400,PY17X_0624500,PY17X_0719300,PY17X_1006100,PY17X_1033200,PY17X_1122800,PY17X_1128800,PY17X_1132300,PY17X_1210500,PY17X_1319700,PY17X_1361900,PY17X_1403200,PY17X_1409900,PY17X_1452600,PY17X_1452700,PY17X_1453800,	37.8	1.82	2.34	0.00631066	0.0720204	1	FALSE
GO:0006793	phosphorus metabolic process	232	64	PY17X_0105600,PY17X_0203700,PY17X_0210100,PY17X_0304900,PY17X_0314300,PY17X_0407000,PY17X_0409600,PY17X_0409800,PY17X_0412900,PY17X_0518300,PY17X_0614100,PY17X_0624200,PY17X_0624800,PY17X_0709900,PY17X_0717500,PY17X_0719300,PY17X_0806200,PY17X_0808700,PY17X_0819700,PY17X_0826700,PY17X_0830200,PY17X_0839000,PY17X_0911600,PY17X_0913600,PY17X_0921600,PY17X_0934900,PY17X_0935700,PY17X_0936500,PY17X_0…	27.6	1.33	1.49	0.00650276	0.0732966	1	FALSE
GO:0006796	phosphate-containing compound metabolic process	228	63	PY17X_0105600,PY17X_0203700,PY17X_0210100,PY17X_0304900,PY17X_0314300,PY17X_0407000,PY17X_0409600,PY17X_0409800,PY17X_0412900,PY17X_0518300,PY17X_0614100,PY17X_0624200,PY17X_0624800,PY17X_0709900,PY17X_0717500,PY17X_0719300,PY17X_0806200,PY17X_0808700,PY17X_0819700,PY17X_0826700,PY17X_0830200,PY17X_0839000,PY17X_0911600,PY17X_0913600,PY17X_0921600,PY17X_0934900,PY17X_0935700,PY17X_0936500,PY17X_0…	27.6	1.33	1.49	0.00664171	0.0739498	1	FALSE
GO:0008643	carbohydrate transport	5	4	PY17X_0303100,PY17X_0313800,PY17X_0820300,PY17X_1248100,	80	3.86	15.34	0.00769562	0.0836441	1	FALSE
GO:0031497	chromatin assembly	5	4	PY17X_0204400,PY17X_0605200,PY17X_0823200,PY17X_1441900,	80	3.86	15.34	0.00769562	0.0836441	1	FALSE
GO:0006753	nucleoside phosphate metabolic process	72	24	PY17X_0203700,PY17X_0304900,PY17X_0314300,PY17X_0614100,PY17X_0719300,PY17X_0806200,PY17X_0819700,PY17X_0826700,PY17X_0941000,PY17X_1014700,PY17X_1039000,PY17X_1124300,PY17X_1128000,PY17X_1132500,PY17X_1143700,PY17X_1214200,PY17X_1307600,PY17X_1312400,PY17X_1340800,PY17X_1363400,PY17X_1410300,PY17X_1411600,PY17X_1421500,PY17X_1452800,	33.3	1.61	1.93	0.00831193	0.0874767	1	FALSE
GO:0001522	pseudouridine synthesis	19	9	PY17X_0316600,PY17X_0503300,PY17X_0818300,PY17X_1027600,PY17X_1042300,PY17X_1112200,PY17X_1239500,PY17X_1445100,PY17X_1445700,	47.4	2.28	3.46	0.00842508	0.0874767	1	FALSE
GO:0006271	DNA strand elongation involved in DNA replication	3	3	PY17X_0302300,PY17X_1330600,PY17X_1457600,	100	4.82	inf	0.00891055	0.0874767	1	FALSE
GO:0032784	regulation of DNA-templated transcription, elongation	3	3	PY17X_0110800,PY17X_0515100,PY17X_1038400,	100	4.82	inf	0.00891055	0.0874767	1	FALSE
GO:0015698	inorganic anion transport	3	3	PY17X_0603700,PY17X_1339100,PY17X_1359700,	100	4.82	inf	0.00891055	0.0874767	1	FALSE
GO:0006334	nucleosome assembly	3	3	PY17X_0605200,PY17X_0823200,PY17X_1441900,	100	4.82	inf	0.00891055	0.0874767	1	FALSE
GO:0000463	maturation of LSU-rRNA from tricistronic rRNA transcript (SSU-rRNA, 5.8S rRNA, LSU-rRNA)	3	3	PY17X_0407800,PY17X_0941700,PY17X_1038800,	100	4.82	inf	0.00891055	0.0874767	1	FALSE
GO:0009298	GDP-mannose biosynthetic process	3	3	PY17X_0502700,PY17X_1024200,PY17X_1231900,	100	4.82	inf	0.00891055	0.0874767	1	FALSE
GO:0022616	DNA strand elongation	3	3	PY17X_0302300,PY17X_1330600,PY17X_1457600,	100	4.82	inf	0.00891055	0.0874767	1	FALSE
GO:0006281	DNA repair	58	20	PY17X_0207000,PY17X_0301700,PY17X_0409200,PY17X_0625200,PY17X_0714200,PY17X_0807000,PY17X_0821400,PY17X_0838300,PY17X_0932200,PY17X_0942000,PY17X_1018600,PY17X_1030100,PY17X_1106200,PY17X_1128800,PY17X_1135300,PY17X_1233000,PY17X_1309100,PY17X_1404200,PY17X_1415100,PY17X_1460000,	34.5	1.66	2.03	0.0102309	0.0993708	1	FALSE
GO:0009152	purine ribonucleotide biosynthetic process	23	10	PY17X_0304900,PY17X_0314300,PY17X_0806200,PY17X_1128000,PY17X_1132500,PY17X_1143700,PY17X_1214200,PY17X_1410300,PY17X_1411600,PY17X_1452800,	43.5	2.1	2.96	0.0114345	0.108747	1	FALSE
GO:0006164	purine nucleotide biosynthetic process	23	10	PY17X_0304900,PY17X_0314300,PY17X_0806200,PY17X_1128000,PY17X_1132500,PY17X_1143700,PY17X_1214200,PY17X_1410300,PY17X_1411600,PY17X_1452800,	43.5	2.1	2.96	0.0114345	0.108747	1	FALSE
GO:0009260	ribonucleotide biosynthetic process	30	12	PY17X_0304900,PY17X_0314300,PY17X_0806200,PY17X_1128000,PY17X_1132500,PY17X_1143700,PY17X_1214200,PY17X_1340800,PY17X_1363400,PY17X_1410300,PY17X_1411600,PY17X_1452800,	40	1.93	2.57	0.0124687	0.11736	1	FALSE
GO:0006270	DNA replication initiation	11	6	PY17X_0612700,PY17X_0805800,PY17X_1002800,PY17X_1027300,PY17X_1133000,PY17X_1417300,	54.5	2.63	4.61	0.0138825	0.126825	1	FALSE
GO:0009141	nucleoside triphosphate metabolic process	11	6	PY17X_0314300,PY17X_0806200,PY17X_1143700,PY17X_1410300,PY17X_1411600,PY17X_1452800,	54.5	2.63	4.61	0.0138825	0.126825	1	FALSE
GO:0018193	peptidyl-amino acid modification	41	15	PY17X_0704600,PY17X_0827800,PY17X_0834700,PY17X_0931500,PY17X_0934500,PY17X_1019900,PY17X_1031300,PY17X_1128800,PY17X_1138500,PY17X_1210500,PY17X_1219700,PY17X_1314500,PY17X_1402700,PY17X_1414800,PY17X_1441900,	36.6	1.76	2.22	0.013891	0.126825	1	FALSE
GO:0072522	purine-containing compound biosynthetic process	24	10	PY17X_0304900,PY17X_0314300,PY17X_0806200,PY17X_1128000,PY17X_1132500,PY17X_1143700,PY17X_1214200,PY17X_1410300,PY17X_1411600,PY17X_1452800,	41.7	2.01	2.75	0.0160377	0.144974	1	FALSE
GO:0019637	organophosphate metabolic process	128	37	PY17X_0203700,PY17X_0210100,PY17X_0304900,PY17X_0314300,PY17X_0407000,PY17X_0614100,PY17X_0719300,PY17X_0806200,PY17X_0819700,PY17X_0826700,PY17X_0921600,PY17X_0934900,PY17X_0941000,PY17X_1014700,PY17X_1035000,PY17X_1039000,PY17X_1115400,PY17X_1124300,PY17X_1128000,PY17X_1128500,PY17X_1132500,PY17X_1143700,PY17X_1214200,PY17X_1231200,PY17X_1307600,PY17X_1312400,PY17X_1321300,PY17X_1322200,PY17X_1…	28.9	1.39	1.58	0.0164716	0.147127	1	FALSE
GO:0046390	ribose phosphate biosynthetic process	31	12	PY17X_0304900,PY17X_0314300,PY17X_0806200,PY17X_1128000,PY17X_1132500,PY17X_1143700,PY17X_1214200,PY17X_1340800,PY17X_1363400,PY17X_1410300,PY17X_1411600,PY17X_1452800,	38.7	1.87	2.43	0.0165981	0.147127	1	FALSE
GO:0032543	mitochondrial translation	6	4	PY17X_0612500,PY17X_1142300,PY17X_1144900,PY17X_1450200,	66.7	3.21	7.67	0.0192983	0.16622	1	FALSE
GO:0006298	mismatch repair	6	4	PY17X_0807000,PY17X_0932200,PY17X_1018600,PY17X_1106200,	66.7	3.21	7.67	0.0192983	0.16622	1	FALSE
GO:0140053	mitochondrial gene expression	6	4	PY17X_0612500,PY17X_1142300,PY17X_1144900,PY17X_1450200,	66.7	3.21	7.67	0.0192983	0.16622	1	FALSE
GO:0046939	nucleotide phosphorylation	15	7	PY17X_0203700,PY17X_0819700,PY17X_0826700,PY17X_1124300,PY17X_1143700,PY17X_1307600,PY17X_1312400,	46.7	2.25	3.36	0.0217723	0.183292	1	FALSE
GO:0006165	nucleoside diphosphate phosphorylation	15	7	PY17X_0203700,PY17X_0819700,PY17X_0826700,PY17X_1124300,PY17X_1143700,PY17X_1307600,PY17X_1312400,	46.7	2.25	3.36	0.0217723	0.183292	1	FALSE
GO:0051604	protein maturation	25	10	PY17X_0419800,PY17X_0610300,PY17X_0803500,PY17X_0827800,PY17X_0837800,PY17X_1012800,PY17X_1241100,PY17X_1355900,PY17X_1402700,PY17X_1414800,	40	1.93	2.56	0.0218826	0.183292	1	FALSE
GO:0006323	DNA packaging	12	6	PY17X_0204400,PY17X_0605200,PY17X_0821300,PY17X_0823200,PY17X_1418600,PY17X_1441900,	50	2.41	3.84	0.022966	0.188901	1	FALSE
GO:0006325	chromatin organization	12	6	PY17X_0204400,PY17X_0605200,PY17X_0823200,PY17X_1013100,PY17X_1128800,PY17X_1441900,	50	2.41	3.84	0.022966	0.188901	1	FALSE
GO:0016072	rRNA metabolic process	51	17	PY17X_0407800,PY17X_0720800,PY17X_0808200,PY17X_0920500,PY17X_0939900,PY17X_0941700,PY17X_1018300,PY17X_1029300,PY17X_1038800,PY17X_1122800,PY17X_1132300,PY17X_1214700,PY17X_1230600,PY17X_1244300,PY17X_1328700,PY17X_1338900,PY17X_1465400,	33.3	1.61	1.93	0.0242303	0.19752	1	FALSE
GO:0034470	ncRNA processing	99	29	PY17X_0112500,PY17X_0407800,PY17X_0515600,PY17X_0623900,PY17X_0720800,PY17X_0808200,PY17X_0808700,PY17X_0823000,PY17X_0920500,PY17X_0939900,PY17X_0941700,PY17X_1007900,PY17X_1029300,PY17X_1036000,PY17X_1038800,PY17X_1042300,PY17X_1122800,PY17X_1132300,PY17X_1142600,PY17X_1214700,PY17X_1230600,PY17X_1244300,PY17X_1328700,PY17X_1333400,PY17X_1338900,PY17X_1363100,PY17X_1415900,PY17X_1419500,PY17X_1…	29.3	1.41	1.6	0.026388	0.207798	1	FALSE
GO:0018205	peptidyl-lysine modification	19	8	PY17X_0704600,PY17X_0827800,PY17X_0931500,PY17X_0934500,PY17X_1128800,PY17X_1402700,PY17X_1414800,PY17X_1441900,	42.1	2.03	2.79	0.0283903	0.207798	1	FALSE
GO:0051276	chromosome organization	4	3	PY17X_0919100,PY17X_1109800,PY17X_1418600,	75	3.61	11.49	0.0301095	0.207798	1	FALSE
GO:0043628	ncRNA 3'-end processing	4	3	PY17X_0623900,PY17X_1333400,PY17X_1363100,	75	3.61	11.49	0.0301095	0.207798	1	FALSE
GO:0006072	glycerol-3-phosphate metabolic process	4	3	PY17X_0407000,PY17X_0934900,PY17X_1434200,	75	3.61	11.49	0.0301095	0.207798	1	FALSE
GO:0006098	pentose-phosphate shunt	4	3	PY17X_1115400,PY17X_1321300,PY17X_1322200,	75	3.61	11.49	0.0301095	0.207798	1	FALSE
GO:0000470	maturation of LSU-rRNA	4	3	PY17X_0407800,PY17X_0941700,PY17X_1038800,	75	3.61	11.49	0.0301095	0.207798	1	FALSE
GO:0051156	glucose 6-phosphate metabolic process	4	3	PY17X_1115400,PY17X_1321300,PY17X_1322200,	75	3.61	11.49	0.0301095	0.207798	1	FALSE
GO:0006432	phenylalanyl-tRNA aminoacylation	4	3	PY17X_0104100,PY17X_0205200,PY17X_0945400,	75	3.61	11.49	0.0301095	0.207798	1	FALSE
GO:0019673	GDP-mannose metabolic process	4	3	PY17X_0502700,PY17X_1024200,PY17X_1231900,	75	3.61	11.49	0.0301095	0.207798	1	FALSE
GO:0006627	protein processing involved in protein targeting to mitochondrion	4	3	PY17X_0837800,PY17X_1241100,PY17X_1355900,	75	3.61	11.49	0.0301095	0.207798	1	FALSE
GO:0019538	protein metabolic process	4	3	PY17X_0714400,PY17X_0933200,PY17X_1313800,	75	3.61	11.49	0.0301095	0.207798	1	FALSE
GO:0006739	NADP metabolic process	4	3	PY17X_1115400,PY17X_1321300,PY17X_1322200,	75	3.61	11.49	0.0301095	0.207798	1	FALSE
GO:0052646	alditol phosphate metabolic process	4	3	PY17X_0407000,PY17X_0934900,PY17X_1434200,	75	3.61	11.49	0.0301095	0.207798	1	FALSE
GO:0006740	NADPH regeneration	4	3	PY17X_1115400,PY17X_1321300,PY17X_1322200,	75	3.61	11.49	0.0301095	0.207798	1	FALSE
GO:0002181	cytoplasmic translation	16	7	PY17X_0720300,PY17X_1209300,PY17X_1212200,PY17X_1235900,PY17X_1357100,PY17X_1430800,PY17X_1460600,	43.8	2.11	2.99	0.0319322	0.207798	1	FALSE
GO:0009132	nucleoside diphosphate metabolic process	16	7	PY17X_0203700,PY17X_0819700,PY17X_0826700,PY17X_1124300,PY17X_1143700,PY17X_1307600,PY17X_1312400,	43.8	2.11	2.99	0.0319322	0.207798	1	FALSE
GO:0009165	nucleotide biosynthetic process	45	15	PY17X_0304900,PY17X_0314300,PY17X_0614100,PY17X_0719300,PY17X_0806200,PY17X_1039000,PY17X_1128000,PY17X_1132500,PY17X_1143700,PY17X_1214200,PY17X_1340800,PY17X_1363400,PY17X_1410300,PY17X_1411600,PY17X_1452800,	33.3	1.61	1.92	0.033155	0.207798	1	FALSE
GO:0006364	rRNA processing	49	16	PY17X_0407800,PY17X_0720800,PY17X_0808200,PY17X_0920500,PY17X_0939900,PY17X_0941700,PY17X_1029300,PY17X_1038800,PY17X_1122800,PY17X_1132300,PY17X_1214700,PY17X_1230600,PY17X_1244300,PY17X_1328700,PY17X_1338900,PY17X_1465400,	32.7	1.57	1.87	0.034232	0.207798	1	FALSE
GO:0009226	nucleotide-sugar biosynthetic process	7	4	PY17X_0502700,PY17X_1024200,PY17X_1231900,PY17X_1362300,	57.1	2.75	5.11	0.0377027	0.207798	1	FALSE
GO:0051640	organelle localization	7	4	PY17X_0313600,PY17X_0518900,PY17X_1022300,PY17X_1116900,	57.1	2.75	5.11	0.0377027	0.207798	1	FALSE
GO:0070682	proteasome regulatory particle assembly	7	4	PY17X_0919400,PY17X_1209800,PY17X_1406600,PY17X_1464400,	57.1	2.75	5.11	0.0377027	0.207798	1	FALSE
GO:0051168	nuclear export	10	5	PY17X_0403700,PY17X_0721700,PY17X_0814600,PY17X_1022300,PY17X_1409200,	50	2.41	3.83	0.0378301	0.207798	1	FALSE
GO:0016485	protein processing	10	5	PY17X_0419800,PY17X_0837800,PY17X_1012800,PY17X_1241100,PY17X_1355900,	50	2.41	3.83	0.0378301	0.207798	1	FALSE
GO:0048870	cell motility	10	5	PY17X_0113800,PY17X_0836400,PY17X_1361400,PY17X_1420600,PY17X_1466700,	50	2.41	3.83	0.0378301	0.207798	1	FALSE
GO:0090501	RNA phosphodiester bond hydrolysis	10	5	PY17X_0623900,PY17X_0720800,PY17X_1006300,PY17X_1124200,PY17X_1333400,	50	2.41	3.83	0.0378301	0.207798	1	FALSE
GO:1901293	nucleoside phosphate biosynthetic process	46	15	PY17X_0304900,PY17X_0314300,PY17X_0614100,PY17X_0719300,PY17X_0806200,PY17X_1039000,PY17X_1128000,PY17X_1132500,PY17X_1143700,PY17X_1214200,PY17X_1340800,PY17X_1363400,PY17X_1410300,PY17X_1411600,PY17X_1452800,	32.6	1.57	1.86	0.0400883	0.207798	1	FALSE
GO:0062012	regulation of small molecule metabolic process	2	2	PY17X_0518300,PY17X_1350300,	100	4.82	inf	0.0430161	0.207798	1	FALSE
GO:0046168	glycerol-3-phosphate catabolic process	2	2	PY17X_0934900,PY17X_1434200,	100	4.82	inf	0.0430161	0.207798	1	FALSE
GO:1902969	mitotic DNA replication	2	2	PY17X_0831000,PY17X_0942000,	100	4.82	inf	0.0430161	0.207798	1	FALSE
GO:0070525	tRNA threonylcarbamoyladenosine metabolic process	2	2	PY17X_0515600,PY17X_1007900,	100	4.82	inf	0.0430161	0.207798	1	FALSE
GO:0070681	glutaminyl-tRNAGln biosynthesis via transamidation	2	2	PY17X_0718300,PY17X_1129000,	100	4.82	inf	0.0430161	0.207798	1	FALSE
GO:0098781	ncRNA transcription	2	2	PY17X_0907100,PY17X_1023800,	100	4.82	inf	0.0430161	0.207798	1	FALSE
GO:0090502	RNA phosphodiester bond hydrolysis, endonucleolytic	2	2	PY17X_1124200,PY17X_1333400,	100	4.82	inf	0.0430161	0.207798	1	FALSE
GO:0051568	histone H3-K4 methylation	2	2	PY17X_0704600,PY17X_0934500,	100	4.82	inf	0.0430161	0.207798	1	FALSE
GO:0062014	negative regulation of small molecule metabolic process	2	2	PY17X_0518300,PY17X_1350300,	100	4.82	inf	0.0430161	0.207798	1	FALSE
GO:0010677	negative regulation of cellular carbohydrate metabolic process	2	2	PY17X_0518300,PY17X_1350300,	100	4.82	inf	0.0430161	0.207798	1	FALSE
GO:0045912	negative regulation of carbohydrate metabolic process	2	2	PY17X_0518300,PY17X_1350300,	100	4.82	inf	0.0430161	0.207798	1	FALSE
GO:0006611	protein export from nucleus	2	2	PY17X_0403700,PY17X_0814600,	100	4.82	inf	0.0430161	0.207798	1	FALSE
GO:0006434	seryl-tRNA aminoacylation	2	2	PY17X_0618100,PY17X_1434000,	100	4.82	inf	0.0430161	0.207798	1	FALSE
GO:0006431	methionyl-tRNA aminoacylation	2	2	PY17X_0519800,PY17X_1206400,	100	4.82	inf	0.0430161	0.207798	1	FALSE
GO:0006430	lysyl-tRNA aminoacylation	2	2	PY17X_1028300,PY17X_1368600,	100	4.82	inf	0.0430161	0.207798	1	FALSE
GO:0006424	glutamyl-tRNA aminoacylation	2	2	PY17X_1135000,PY17X_1367700,	100	4.82	inf	0.0430161	0.207798	1	FALSE
GO:0006421	asparaginyl-tRNA aminoacylation	2	2	PY17X_0309200,PY17X_1110300,	100	4.82	inf	0.0430161	0.207798	1	FALSE
GO:0006275	regulation of DNA replication	2	2	PY17X_1139300,PY17X_1443900,	100	4.82	inf	0.0430161	0.207798	1	FALSE
GO:0006638	neutral lipid metabolic process	2	2	PY17X_1219400,PY17X_1223500,	100	4.82	inf	0.0430161	0.207798	1	FALSE
GO:0006272	leading strand elongation	2	2	PY17X_1330600,PY17X_1457600,	100	4.82	inf	0.0430161	0.207798	1	FALSE
GO:0006167	AMP biosynthetic process	2	2	PY17X_0304900,PY17X_1132500,	100	4.82	inf	0.0430161	0.207798	1	FALSE
GO:0006109	regulation of carbohydrate metabolic process	2	2	PY17X_0518300,PY17X_1350300,	100	4.82	inf	0.0430161	0.207798	1	FALSE
GO:0006106	fumarate metabolic process	2	2	PY17X_0831400,PY17X_1231700,	100	4.82	inf	0.0430161	0.207798	1	FALSE
GO:0006104	succinyl-CoA metabolic process	2	2	PY17X_0941000,PY17X_1014700,	100	4.82	inf	0.0430161	0.207798	1	FALSE
GO:0002949	tRNA threonylcarbamoyladenosine modification	2	2	PY17X_0515600,PY17X_1007900,	100	4.82	inf	0.0430161	0.207798	1	FALSE
GO:0000466	maturation of 5.8S rRNA from tricistronic rRNA transcript (SSU-rRNA, 5.8S rRNA, LSU-rRNA)	2	2	PY17X_0941700,PY17X_1038800,	100	4.82	inf	0.0430161	0.207798	1	FALSE
GO:0000460	maturation of 5.8S rRNA	2	2	PY17X_0941700,PY17X_1038800,	100	4.82	inf	0.0430161	0.207798	1	FALSE
GO:0006269	DNA replication, synthesis of RNA primer	2	2	PY17X_0815300,PY17X_1306400,	100	4.82	inf	0.0430161	0.207798	1	FALSE
GO:0046033	AMP metabolic process	2	2	PY17X_0304900,PY17X_1132500,	100	4.82	inf	0.0430161	0.207798	1	FALSE
GO:0006639	acylglycerol metabolic process	2	2	PY17X_1219400,PY17X_1223500,	100	4.82	inf	0.0430161	0.207798	1	FALSE
GO:0008154	actin polymerization or depolymerization	2	2	PY17X_1104200,PY17X_1138900,	100	4.82	inf	0.0430161	0.207798	1	FALSE
GO:0045005	DNA-dependent DNA replication maintenance of fidelity	2	2	PY17X_0942000,PY17X_1135300,	100	4.82	inf	0.0430161	0.207798	1	FALSE
GO:0044786	cell cycle DNA replication	2	2	PY17X_0831000,PY17X_0942000,	100	4.82	inf	0.0430161	0.207798	1	FALSE
GO:0044208	'de novo' AMP biosynthetic process	2	2	PY17X_0304900,PY17X_1132500,	100	4.82	inf	0.0430161	0.207798	1	FALSE
GO:0043967	histone H4 acetylation	2	2	PY17X_0931500,PY17X_1128800,	100	4.82	inf	0.0430161	0.207798	1	FALSE
GO:0042908	xenobiotic transport	2	2	PY17X_1222700,PY17X_1446300,	100	4.82	inf	0.0430161	0.207798	1	FALSE
GO:0042797	tRNA transcription by RNA polymerase III	2	2	PY17X_0907100,PY17X_1023800,	100	4.82	inf	0.0430161	0.207798	1	FALSE
GO:0034219	carbohydrate transmembrane transport	2	2	PY17X_0303100,PY17X_1248100,	100	4.82	inf	0.0430161	0.207798	1	FALSE
GO:0033260	nuclear DNA replication	2	2	PY17X_0831000,PY17X_0942000,	100	4.82	inf	0.0430161	0.207798	1	FALSE
GO:0006817	phosphate ion transport	2	2	PY17X_0603700,PY17X_1359700,	100	4.82	inf	0.0430161	0.207798	1	FALSE
GO:0032790	ribosome disassembly	2	2	PY17X_0306300,PY17X_0523200,	100	4.82	inf	0.0430161	0.207798	1	FALSE
GO:0031297	replication fork processing	2	2	PY17X_0942000,PY17X_1135300,	100	4.82	inf	0.0430161	0.207798	1	FALSE
GO:0030042	actin filament depolymerization	2	2	PY17X_1104200,PY17X_1138900,	100	4.82	inf	0.0430161	0.207798	1	FALSE
GO:0015749	monosaccharide transmembrane transport	2	2	PY17X_0303100,PY17X_1248100,	100	4.82	inf	0.0430161	0.207798	1	FALSE
GO:1903008	organelle disassembly	2	2	PY17X_0306300,PY17X_0523200,	100	4.82	inf	0.0430161	0.207798	1	FALSE
GO:0010675	regulation of cellular carbohydrate metabolic process	2	2	PY17X_0518300,PY17X_1350300,	100	4.82	inf	0.0430161	0.207798	1	FALSE
GO:0009304	tRNA transcription	2	2	PY17X_0907100,PY17X_1023800,	100	4.82	inf	0.0430161	0.207798	1	FALSE
GO:0008645	hexose transmembrane transport	2	2	PY17X_0303100,PY17X_1248100,	100	4.82	inf	0.0430161	0.207798	1	FALSE
GO:0032786	positive regulation of DNA-templated transcription, elongation	2	2	PY17X_0515100,PY17X_1038400,	100	4.82	inf	0.0430161	0.207798	1	FALSE
GO:1904659	glucose transmembrane transport	2	2	PY17X_0303100,PY17X_1248100,	100	4.82	inf	0.0430161	0.207798	1	FALSE
GO:0006366	transcription by RNA polymerase II	17	7	PY17X_0512600,PY17X_0617700,PY17X_0810200,PY17X_0818900,PY17X_1106900,PY17X_1405100,PY17X_1460000,	41.2	1.98	2.69	0.0448283	0.215412	1	FALSE

## Sheet: Molecular Function
ID	Name	Bgd count	Result count	Result gene list	Pct of bgd	Fold enrichment	Odds ratio	P-value	Benjamini	Bonferroni
GO:0043167	ion binding	750	299	PY17X_0102500,PY17X_0104100,PY17X_0105600,PY17X_0107000,PY17X_0107300,PY17X_0112800,PY17X_0113800,PY17X_0203700,PY17X_0203900,PY17X_0204200,PY17X_0205200,PY17X_0207000,PY17X_0207700,PY17X_0208400,PY17X_0210100,PY17X_0212700,PY17X_0307400,PY17X_0309200,PY17X_0311400,PY17X_0312900,PY17X_0314300,PY17X_0315600,PY17X_0405300,PY17X_0407400,PY17X_0408800,PY17X_0409600,PY17X_0409800,PY17X_0412900,PY17X_0…	39.9	1.92	3.23	3.65535e-40	2.47467e-37	2.47467e-37
GO:1901265	nucleoside phosphate binding	522	225	PY17X_0102500,PY17X_0104100,PY17X_0105600,PY17X_0112800,PY17X_0113800,PY17X_0203700,PY17X_0203900,PY17X_0204200,PY17X_0205200,PY17X_0208400,PY17X_0303800,PY17X_0307400,PY17X_0309200,PY17X_0311400,PY17X_0314300,PY17X_0315600,PY17X_0407400,PY17X_0408800,PY17X_0409800,PY17X_0412900,PY17X_0420500,PY17X_0420800,PY17X_0421000,PY17X_0502300,PY17X_0515200,PY17X_0519300,PY17X_0519800,PY17X_0521500,PY17X_0…	43.1	2.08	3.48	2.93113e-35	6.61457e-33	1.98437e-32
GO:0000166	nucleotide binding	522	225	PY17X_0102500,PY17X_0104100,PY17X_0105600,PY17X_0112800,PY17X_0113800,PY17X_0203700,PY17X_0203900,PY17X_0204200,PY17X_0205200,PY17X_0208400,PY17X_0303800,PY17X_0307400,PY17X_0309200,PY17X_0311400,PY17X_0314300,PY17X_0315600,PY17X_0407400,PY17X_0408800,PY17X_0409800,PY17X_0412900,PY17X_0420500,PY17X_0420800,PY17X_0421000,PY17X_0502300,PY17X_0515200,PY17X_0519300,PY17X_0519800,PY17X_0521500,PY17X_0…	43.1	2.08	3.48	2.93113e-35	6.61457e-33	1.98437e-32
GO:0043168	anion binding	503	216	PY17X_0102500,PY17X_0104100,PY17X_0105600,PY17X_0112800,PY17X_0113800,PY17X_0203700,PY17X_0203900,PY17X_0204200,PY17X_0205200,PY17X_0208400,PY17X_0212700,PY17X_0307400,PY17X_0309200,PY17X_0311400,PY17X_0314300,PY17X_0315600,PY17X_0407400,PY17X_0408800,PY17X_0409800,PY17X_0412900,PY17X_0420500,PY17X_0420800,PY17X_0421000,PY17X_0515200,PY17X_0519300,PY17X_0519800,PY17X_0521500,PY17X_0524100,PY17X_0…	42.9	2.07	3.42	2.03444e-33	3.44329e-31	1.37732e-30
GO:0035639	purine ribonucleoside triphosphate binding	472	206	PY17X_0102500,PY17X_0104100,PY17X_0105600,PY17X_0112800,PY17X_0113800,PY17X_0203700,PY17X_0203900,PY17X_0204200,PY17X_0205200,PY17X_0208400,PY17X_0307400,PY17X_0309200,PY17X_0311400,PY17X_0314300,PY17X_0315600,PY17X_0407400,PY17X_0408800,PY17X_0409800,PY17X_0412900,PY17X_0420500,PY17X_0420800,PY17X_0421000,PY17X_0515200,PY17X_0519800,PY17X_0521500,PY17X_0524100,PY17X_0524300,PY17X_0524500,PY17X_0…	43.6	2.1	3.5	5.66998e-33	7.67715e-31	3.83858e-30
GO:0017076	purine nucleotide binding	478	207	PY17X_0102500,PY17X_0104100,PY17X_0105600,PY17X_0112800,PY17X_0113800,PY17X_0203700,PY17X_0203900,PY17X_0204200,PY17X_0205200,PY17X_0208400,PY17X_0307400,PY17X_0309200,PY17X_0311400,PY17X_0314300,PY17X_0315600,PY17X_0407400,PY17X_0408800,PY17X_0409800,PY17X_0412900,PY17X_0420500,PY17X_0420800,PY17X_0421000,PY17X_0515200,PY17X_0519800,PY17X_0521500,PY17X_0524100,PY17X_0524300,PY17X_0524500,PY17X_0…	43.3	2.09	3.45	1.50834e-32	1.70191e-30	1.02115e-29
GO:0032553	ribonucleotide binding	480	207	PY17X_0102500,PY17X_0104100,PY17X_0105600,PY17X_0112800,PY17X_0113800,PY17X_0203700,PY17X_0203900,PY17X_0204200,PY17X_0205200,PY17X_0208400,PY17X_0307400,PY17X_0309200,PY17X_0311400,PY17X_0314300,PY17X_0315600,PY17X_0407400,PY17X_0408800,PY17X_0409800,PY17X_0412900,PY17X_0420500,PY17X_0420800,PY17X_0421000,PY17X_0515200,PY17X_0519800,PY17X_0521500,PY17X_0524100,PY17X_0524300,PY17X_0524500,PY17X_0…	43.1	2.08	3.42	3.14034e-32	3.03716e-30	2.12601e-29
GO:0032555	purine ribonucleotide binding	477	206	PY17X_0102500,PY17X_0104100,PY17X_0105600,PY17X_0112800,PY17X_0113800,PY17X_0203700,PY17X_0203900,PY17X_0204200,PY17X_0205200,PY17X_0208400,PY17X_0307400,PY17X_0309200,PY17X_0311400,PY17X_0314300,PY17X_0315600,PY17X_0407400,PY17X_0408800,PY17X_0409800,PY17X_0412900,PY17X_0420500,PY17X_0420800,PY17X_0421000,PY17X_0515200,PY17X_0519800,PY17X_0521500,PY17X_0524100,PY17X_0524300,PY17X_0524500,PY17X_0…	43.2	2.08	3.43	3.60805e-32	3.05331e-30	2.44265e-29
GO:0003674	molecular function	558	222	PY17X_0102500,PY17X_0106900,PY17X_0109600,PY17X_0110800,PY17X_0113800,PY17X_0203900,PY17X_0204200,PY17X_0208900,PY17X_0212700,PY17X_0302300,PY17X_0303800,PY17X_0304900,PY17X_0307400,PY17X_0307600,PY17X_0312300,PY17X_0314500,PY17X_0315600,PY17X_0403700,PY17X_0405200,PY17X_0407500,PY17X_0407700,PY17X_0407800,PY17X_0408000,PY17X_0413300,PY17X_0416100,PY17X_0417400,PY17X_0418300,PY17X_0420300,PY17X_0…	39.8	1.92	2.99	1.84988e-28	1.39152e-26	1.25237e-25
GO:0005524	ATP binding	389	165	PY17X_0102500,PY17X_0104100,PY17X_0105600,PY17X_0113800,PY17X_0203700,PY17X_0203900,PY17X_0204200,PY17X_0205200,PY17X_0208400,PY17X_0307400,PY17X_0309200,PY17X_0311400,PY17X_0314300,PY17X_0315600,PY17X_0407400,PY17X_0408800,PY17X_0409800,PY17X_0412900,PY17X_0420800,PY17X_0515200,PY17X_0519800,PY17X_0524300,PY17X_0524500,PY17X_0604500,PY17X_0610800,PY17X_0612700,PY17X_0612900,PY17X_0614100,PY17X_0…	42.4	2.04	3.19	2.25099e-24	1.52392e-22	1.52392e-21
GO:0030554	adenyl nucleotide binding	394	166	PY17X_0102500,PY17X_0104100,PY17X_0105600,PY17X_0113800,PY17X_0203700,PY17X_0203900,PY17X_0204200,PY17X_0205200,PY17X_0208400,PY17X_0307400,PY17X_0309200,PY17X_0311400,PY17X_0314300,PY17X_0315600,PY17X_0407400,PY17X_0408800,PY17X_0409800,PY17X_0412900,PY17X_0420800,PY17X_0515200,PY17X_0519800,PY17X_0524300,PY17X_0524500,PY17X_0604500,PY17X_0610800,PY17X_0612700,PY17X_0612900,PY17X_0614100,PY17X_0…	42.1	2.03	3.16	3.9197e-24	2.4124e-22	2.65364e-21
GO:0032559	adenyl ribonucleotide binding	393	165	PY17X_0102500,PY17X_0104100,PY17X_0105600,PY17X_0113800,PY17X_0203700,PY17X_0203900,PY17X_0204200,PY17X_0205200,PY17X_0208400,PY17X_0307400,PY17X_0309200,PY17X_0311400,PY17X_0314300,PY17X_0315600,PY17X_0407400,PY17X_0408800,PY17X_0409800,PY17X_0412900,PY17X_0420800,PY17X_0515200,PY17X_0519800,PY17X_0524300,PY17X_0524500,PY17X_0604500,PY17X_0610800,PY17X_0612700,PY17X_0612900,PY17X_0614100,PY17X_0…	42	2.02	3.13	8.83124e-24	4.98229e-22	5.97875e-21
GO:0140640	catalytic activity, acting on a nucleic acid	217	106	PY17X_0102500,PY17X_0104100,PY17X_0110200,PY17X_0205200,PY17X_0215000,PY17X_0303800,PY17X_0307400,PY17X_0309200,PY17X_0312900,PY17X_0315600,PY17X_0418100,PY17X_0420800,PY17X_0512600,PY17X_0515200,PY17X_0519800,PY17X_0524300,PY17X_0524500,PY17X_0607700,PY17X_0612700,PY17X_0618100,PY17X_0621500,PY17X_0623900,PY17X_0704000,PY17X_0712300,PY17X_0718300,PY17X_0720800,PY17X_0803900,PY17X_0805800,PY17X_0…	48.8	2.35	3.98	2.67298e-21	1.392e-19	1.80961e-18
GO:0140098	catalytic activity, acting on RNA	164	80	PY17X_0102500,PY17X_0104100,PY17X_0110200,PY17X_0205200,PY17X_0215000,PY17X_0303800,PY17X_0307400,PY17X_0309200,PY17X_0312900,PY17X_0418100,PY17X_0420800,PY17X_0512600,PY17X_0519800,PY17X_0524300,PY17X_0524500,PY17X_0607700,PY17X_0618100,PY17X_0621500,PY17X_0623900,PY17X_0718300,PY17X_0720800,PY17X_0806000,PY17X_0810200,PY17X_0813900,PY17X_0814400,PY17X_0815300,PY17X_0823000,PY17X_0827200,PY17X_0…	48.8	2.35	3.88	3.32873e-16	1.60968e-14	2.25355e-13
GO:0003723	RNA binding	340	133	PY17X_0102500,PY17X_0104100,PY17X_0110200,PY17X_0110800,PY17X_0112500,PY17X_0205200,PY17X_0209500,PY17X_0214400,PY17X_0307400,PY17X_0309700,PY17X_0316600,PY17X_0409500,PY17X_0410400,PY17X_0413300,PY17X_0418100,PY17X_0503300,PY17X_0507300,PY17X_0507700,PY17X_0515100,PY17X_0517900,PY17X_0524500,PY17X_0605000,PY17X_0605700,PY17X_0607800,PY17X_0608500,PY17X_0613300,PY17X_0617700,PY17X_0621500,PY17X_0…	39.1	1.89	2.69	5.23846e-16	2.36429e-14	3.54644e-13
GO:0140657	ATP-dependent activity	178	84	PY17X_0102500,PY17X_0203900,PY17X_0204200,PY17X_0307400,PY17X_0315600,PY17X_0408000,PY17X_0420800,PY17X_0515200,PY17X_0524300,PY17X_0524500,PY17X_0604500,PY17X_0610800,PY17X_0612700,PY17X_0613400,PY17X_0621500,PY17X_0622600,PY17X_0704000,PY17X_0712300,PY17X_0714200,PY17X_0714400,PY17X_0803900,PY17X_0805800,PY17X_0806000,PY17X_0807700,PY17X_0814400,PY17X_0821900,PY17X_0822800,PY17X_0838300,PY17X_0…	47.2	2.27	3.65	7.14548e-16	3.02343e-14	4.83749e-13
GO:0017111	nucleoside-triphosphatase activity	128	65	PY17X_0203900,PY17X_0204200,PY17X_0420500,PY17X_0421000,PY17X_0521500,PY17X_0524100,PY17X_0604500,PY17X_0613400,PY17X_0622600,PY17X_0703900,PY17X_0714400,PY17X_0807700,PY17X_0822800,PY17X_0838000,PY17X_0905500,PY17X_0919400,PY17X_0926900,PY17X_0930500,PY17X_0932200,PY17X_0932300,PY17X_0933200,PY17X_1022300,PY17X_1029000,PY17X_1030200,PY17X_1034300,PY17X_1113400,PY17X_1114200,PY17X_1119700,PY17X_1…	50.8	2.45	4.16	2.00531e-14	7.90579e-13	1.35759e-11
GO:0016818	hydrolase activity, acting on acid anhydrides, in phosphorus-containing anhydrides	146	71	PY17X_0203900,PY17X_0204200,PY17X_0420500,PY17X_0421000,PY17X_0521500,PY17X_0524100,PY17X_0604500,PY17X_0613400,PY17X_0622600,PY17X_0703900,PY17X_0714400,PY17X_0807700,PY17X_0822800,PY17X_0838000,PY17X_0838300,PY17X_0905500,PY17X_0919400,PY17X_0926900,PY17X_0930500,PY17X_0932200,PY17X_0932300,PY17X_0933200,PY17X_1022300,PY17X_1029000,PY17X_1030200,PY17X_1034300,PY17X_1036500,PY17X_1113400,PY17X_1…	48.6	2.34	3.83	2.10198e-14	7.90579e-13	1.42304e-11
GO:0003676	nucleic acid binding	206	90	PY17X_0102500,PY17X_0208800,PY17X_0210100,PY17X_0214400,PY17X_0307400,PY17X_0309200,PY17X_0315600,PY17X_0403600,PY17X_0409600,PY17X_0420800,PY17X_0502300,PY17X_0507300,PY17X_0507700,PY17X_0512600,PY17X_0515200,PY17X_0524300,PY17X_0524500,PY17X_0608500,PY17X_0621500,PY17X_0704000,PY17X_0707700,PY17X_0716700,PY17X_0717700,PY17X_0809000,PY17X_0812700,PY17X_0813900,PY17X_0814400,PY17X_0821900,PY17X_0…	43.7	2.11	3.17	2.28091e-14	8.12726e-13	1.54418e-11
GO:0016817	hydrolase activity, acting on acid anhydrides	147	71	PY17X_0203900,PY17X_0204200,PY17X_0420500,PY17X_0421000,PY17X_0521500,PY17X_0524100,PY17X_0604500,PY17X_0613400,PY17X_0622600,PY17X_0703900,PY17X_0714400,PY17X_0807700,PY17X_0822800,PY17X_0838000,PY17X_0838300,PY17X_0905500,PY17X_0919400,PY17X_0926900,PY17X_0930500,PY17X_0932200,PY17X_0932300,PY17X_0933200,PY17X_1022300,PY17X_1029000,PY17X_1030200,PY17X_1034300,PY17X_1036500,PY17X_1113400,PY17X_1…	48.3	2.33	3.77	3.27446e-14	1.10841e-12	2.21681e-11
GO:0016462	pyrophosphatase activity	142	69	PY17X_0203900,PY17X_0204200,PY17X_0420500,PY17X_0421000,PY17X_0521500,PY17X_0524100,PY17X_0604500,PY17X_0613400,PY17X_0622600,PY17X_0703900,PY17X_0714400,PY17X_0807700,PY17X_0822800,PY17X_0838000,PY17X_0905500,PY17X_0919400,PY17X_0926900,PY17X_0930500,PY17X_0932200,PY17X_0932300,PY17X_0933200,PY17X_1022300,PY17X_1029000,PY17X_1030200,PY17X_1034300,PY17X_1113400,PY17X_1114200,PY17X_1119700,PY17X_1…	48.6	2.34	3.81	5.25521e-14	1.69418e-12	3.55777e-11
GO:0005198	structural molecule activity	164	74	PY17X_0106900,PY17X_0110800,PY17X_0307600,PY17X_0405200,PY17X_0407500,PY17X_0407700,PY17X_0407800,PY17X_0413300,PY17X_0416100,PY17X_0417400,PY17X_0418300,PY17X_0420300,PY17X_0420500,PY17X_0512000,PY17X_0524100,PY17X_0612500,PY17X_0618700,PY17X_0619800,PY17X_0621800,PY17X_0703500,PY17X_0718000,PY17X_0810800,PY17X_0822500,PY17X_0838000,PY17X_0905300,PY17X_0906400,PY17X_0917200,PY17X_0925400,PY17X_0…	45.1	2.17	3.32	7.55417e-13	2.32463e-11	5.11418e-10
GO:0003735	structural constituent of ribosome	145	66	PY17X_0110800,PY17X_0307600,PY17X_0405200,PY17X_0407500,PY17X_0407700,PY17X_0407800,PY17X_0413300,PY17X_0416100,PY17X_0417400,PY17X_0420300,PY17X_0512000,PY17X_0612500,PY17X_0618700,PY17X_0619800,PY17X_0621800,PY17X_0703500,PY17X_0718000,PY17X_0810800,PY17X_0822500,PY17X_0906400,PY17X_0917200,PY17X_0925400,PY17X_0939700,PY17X_0944000,PY17X_1005800,PY17X_1014600,PY17X_1015200,PY17X_1016500,PY17X_1…	45.5	2.19	3.35	8.64867e-12	2.54572e-10	5.85515e-09
GO:0019001	guanyl nucleotide binding	88	45	PY17X_0112800,PY17X_0420500,PY17X_0421000,PY17X_0521500,PY17X_0524100,PY17X_0607800,PY17X_0622600,PY17X_0703900,PY17X_0706600,PY17X_0717800,PY17X_0718900,PY17X_0822000,PY17X_0838000,PY17X_0905500,PY17X_0926900,PY17X_0932300,PY17X_1009700,PY17X_1009800,PY17X_1009900,PY17X_1010600,PY17X_1022300,PY17X_1029000,PY17X_1034300,PY17X_1113400,PY17X_1114200,PY17X_1132500,PY17X_1136700,PY17X_1143800,PY17X_1…	51.1	2.46	4.15	1.75483e-10	4.75207e-09	1.18802e-07
GO:0032561	guanyl ribonucleotide binding	88	45	PY17X_0112800,PY17X_0420500,PY17X_0421000,PY17X_0521500,PY17X_0524100,PY17X_0607800,PY17X_0622600,PY17X_0703900,PY17X_0706600,PY17X_0717800,PY17X_0718900,PY17X_0822000,PY17X_0838000,PY17X_0905500,PY17X_0926900,PY17X_0932300,PY17X_1009700,PY17X_1009800,PY17X_1009900,PY17X_1010600,PY17X_1022300,PY17X_1029000,PY17X_1034300,PY17X_1113400,PY17X_1114200,PY17X_1132500,PY17X_1136700,PY17X_1143800,PY17X_1…	51.1	2.46	4.15	1.75483e-10	4.75207e-09	1.18802e-07
GO:0016874	ligase activity	100	49	PY17X_0104100,PY17X_0106500,PY17X_0205200,PY17X_0309200,PY17X_0314300,PY17X_0412600,PY17X_0519800,PY17X_0618100,PY17X_0718300,PY17X_0809200,PY17X_0823100,PY17X_0827800,PY17X_0829400,PY17X_0838200,PY17X_0924300,PY17X_0930700,PY17X_0932500,PY17X_0941000,PY17X_0945400,PY17X_1014700,PY17X_1022800,PY17X_1024700,PY17X_1028300,PY17X_1110300,PY17X_1123100,PY17X_1128000,PY17X_1129000,PY17X_1132500,PY17X_1…	49	2.36	3.81	1.89522e-10	4.93486e-09	1.28306e-07
GO:0004386	helicase activity	80	42	PY17X_0102500,PY17X_0307400,PY17X_0315600,PY17X_0420800,PY17X_0515200,PY17X_0524300,PY17X_0524500,PY17X_0612700,PY17X_0621500,PY17X_0704000,PY17X_0712300,PY17X_0803900,PY17X_0805800,PY17X_0806000,PY17X_0814400,PY17X_0821900,PY17X_0822800,PY17X_0838300,PY17X_1004100,PY17X_1026200,PY17X_1027300,PY17X_1033500,PY17X_1036500,PY17X_1104900,PY17X_1133000,PY17X_1135300,PY17X_1139600,PY17X_1141600,PY17X_1…	52.5	2.53	4.37	2.45962e-10	6.16728e-09	1.66516e-07
GO:0005525	GTP binding	86	44	PY17X_0112800,PY17X_0420500,PY17X_0421000,PY17X_0521500,PY17X_0524100,PY17X_0607800,PY17X_0622600,PY17X_0703900,PY17X_0706600,PY17X_0717800,PY17X_0718900,PY17X_0822000,PY17X_0838000,PY17X_0905500,PY17X_0926900,PY17X_0932300,PY17X_1009700,PY17X_1009900,PY17X_1010600,PY17X_1022300,PY17X_1029000,PY17X_1034300,PY17X_1113400,PY17X_1114200,PY17X_1132500,PY17X_1136700,PY17X_1143800,PY17X_1205300,PY17X_1…	51.2	2.47	4.15	2.75318e-10	6.6568e-09	1.8639e-07
GO:0051082	unfolded protein binding	23	18	PY17X_0204400,PY17X_0216500,PY17X_0310500,PY17X_0311400,PY17X_0407400,PY17X_0408800,PY17X_0419700,PY17X_0613400,PY17X_0808800,PY17X_0915900,PY17X_0917700,PY17X_0931900,PY17X_1028200,PY17X_1135600,PY17X_1221400,PY17X_1311600,PY17X_1439800,PY17X_1446600,	78.3	3.77	14	5.13391e-09	1.1985e-07	3.47566e-06
GO:0004812	aminoacyl-tRNA ligase activity	37	24	PY17X_0104100,PY17X_0205200,PY17X_0309200,PY17X_0519800,PY17X_0618100,PY17X_0829400,PY17X_0838200,PY17X_0924300,PY17X_0932500,PY17X_0945400,PY17X_1024700,PY17X_1028300,PY17X_1110300,PY17X_1123100,PY17X_1135000,PY17X_1144900,PY17X_1206400,PY17X_1226000,PY17X_1312700,PY17X_1355800,PY17X_1367700,PY17X_1368600,PY17X_1431800,PY17X_1434000,	64.9	3.13	7.21	6.83408e-09	1.49245e-07	4.62667e-06
GO:0016875	ligase activity, forming carbon-oxygen bonds	37	24	PY17X_0104100,PY17X_0205200,PY17X_0309200,PY17X_0519800,PY17X_0618100,PY17X_0829400,PY17X_0838200,PY17X_0924300,PY17X_0932500,PY17X_0945400,PY17X_1024700,PY17X_1028300,PY17X_1110300,PY17X_1123100,PY17X_1135000,PY17X_1144900,PY17X_1206400,PY17X_1226000,PY17X_1312700,PY17X_1355800,PY17X_1367700,PY17X_1368600,PY17X_1431800,PY17X_1434000,	64.9	3.13	7.21	6.83408e-09	1.49245e-07	4.62667e-06
GO:0003924	GTPase activity	58	32	PY17X_0420500,PY17X_0421000,PY17X_0521500,PY17X_0524100,PY17X_0703900,PY17X_0838000,PY17X_0905500,PY17X_0926900,PY17X_0932300,PY17X_1022300,PY17X_1029000,PY17X_1034300,PY17X_1113400,PY17X_1114200,PY17X_1143800,PY17X_1205300,PY17X_1230100,PY17X_1234800,PY17X_1309900,PY17X_1317600,PY17X_1318600,PY17X_1350400,PY17X_1366600,PY17X_1366800,PY17X_1368300,PY17X_1420600,PY17X_1423900,PY17X_1427400,PY17X_1…	55.2	2.66	4.83	7.05443e-09	1.49245e-07	4.77585e-06
GO:0140096	catalytic activity, acting on a protein	355	117	PY17X_0105600,PY17X_0107000,PY17X_0109900,PY17X_0204800,PY17X_0206800,PY17X_0207000,PY17X_0212900,PY17X_0310300,PY17X_0405300,PY17X_0406900,PY17X_0408000,PY17X_0409200,PY17X_0409600,PY17X_0409800,PY17X_0412600,PY17X_0412900,PY17X_0419800,PY17X_0515600,PY17X_0518700,PY17X_0605100,PY17X_0624200,PY17X_0624800,PY17X_0703100,PY17X_0704800,PY17X_0709900,PY17X_0717500,PY17X_0805000,PY17X_0808700,PY17X_0…	33	1.59	2	1.43795e-08	2.94998e-07	9.73494e-06
GO:0016779	nucleotidyltransferase activity	52	29	PY17X_0112500,PY17X_0303800,PY17X_0312900,PY17X_0512600,PY17X_0607700,PY17X_0810200,PY17X_0815300,PY17X_0827200,PY17X_0907100,PY17X_0925000,PY17X_0929800,PY17X_1023800,PY17X_1024200,PY17X_1030500,PY17X_1035000,PY17X_1142000,PY17X_1142600,PY17X_1306400,PY17X_1340600,PY17X_1348800,PY17X_1352200,PY17X_1362300,PY17X_1366200,PY17X_1405100,PY17X_1407800,PY17X_1431700,PY17X_1450100,PY17X_API00400,PY17X_…	55.8	2.69	4.94	2.62505e-08	5.22693e-07	1.77716e-05
GO:0003677	DNA binding	152	59	PY17X_0110400,PY17X_0302300,PY17X_0312900,PY17X_0408600,PY17X_0502300,PY17X_0604500,PY17X_0607700,PY17X_0611400,PY17X_0612700,PY17X_0712500,PY17X_0714200,PY17X_0805800,PY17X_0807000,PY17X_0810200,PY17X_0815300,PY17X_0822800,PY17X_0827200,PY17X_0834500,PY17X_0838300,PY17X_0925000,PY17X_0934300,PY17X_0942000,PY17X_0944300,PY17X_0945200,PY17X_1012900,PY17X_1018600,PY17X_1027300,PY17X_1029300,PY17X_1…	38.8	1.87	2.52	1.65713e-07	3.20536e-06	0.000112188
GO:0016491	oxidoreductase activity	102	44	PY17X_0107000,PY17X_0204800,PY17X_0210100,PY17X_0405300,PY17X_0406600,PY17X_0406900,PY17X_0407000,PY17X_0508100,PY17X_0519300,PY17X_0614100,PY17X_0620600,PY17X_0715100,PY17X_0719300,PY17X_0823000,PY17X_0827400,PY17X_0828000,PY17X_0831900,PY17X_0926300,PY17X_0934900,PY17X_1011400,PY17X_1036000,PY17X_1039000,PY17X_1123500,PY17X_1139100,PY17X_1144700,PY17X_1208000,PY17X_1213500,PY17X_1213900,PY17X_1…	43.1	2.08	2.99	1.99555e-07	3.75275e-06	0.000135099
GO:0003746	translation elongation factor activity	25	17	PY17X_0110800,PY17X_0515100,PY17X_0605700,PY17X_0817500,PY17X_0817700,PY17X_0818900,PY17X_0926900,PY17X_1038400,PY17X_1222100,PY17X_1318600,PY17X_1350400,PY17X_1366800,PY17X_1422100,PY17X_1422800,PY17X_1423900,PY17X_1450200,PY17X_API01400,	68	3.28	8.25	4.25998e-07	7.79461e-06	0.000288401
GO:0140101	catalytic activity, acting on a tRNA	73	34	PY17X_0104100,PY17X_0205200,PY17X_0309200,PY17X_0519800,PY17X_0618100,PY17X_0718300,PY17X_0823000,PY17X_0829400,PY17X_0838200,PY17X_0924300,PY17X_0932500,PY17X_0945400,PY17X_1024700,PY17X_1028300,PY17X_1036000,PY17X_1042300,PY17X_1110300,PY17X_1123100,PY17X_1129000,PY17X_1135000,PY17X_1144900,PY17X_1206400,PY17X_1226000,PY17X_1312700,PY17X_1333400,PY17X_1347100,PY17X_1355800,PY17X_1361900,PY17X_1…	46.6	2.24	3.42	5.67366e-07	1.01081e-05	0.000384107
GO:0016787	hydrolase activity	70	33	PY17X_0207000,PY17X_0208400,PY17X_0214200,PY17X_0503200,PY17X_0518300,PY17X_0718300,PY17X_0808700,PY17X_0822000,PY17X_0829500,PY17X_0831800,PY17X_0838300,PY17X_0919400,PY17X_1002900,PY17X_1005200,PY17X_1010600,PY17X_1022000,PY17X_1030700,PY17X_1119700,PY17X_1133400,PY17X_1209800,PY17X_1228800,PY17X_1238700,PY17X_1340800,PY17X_1359400,PY17X_1360700,PY17X_1367600,PY17X_1368300,PY17X_1406600,PY17X_1…	47.1	2.27	3.49	5.88076e-07	1.02084e-05	0.000398128
GO:0046872	metal ion binding	296	96	PY17X_0107000,PY17X_0107300,PY17X_0207000,PY17X_0207700,PY17X_0210100,PY17X_0212700,PY17X_0312900,PY17X_0405300,PY17X_0409600,PY17X_0502300,PY17X_0508100,PY17X_0515100,PY17X_0515600,PY17X_0515800,PY17X_0605100,PY17X_0607700,PY17X_0613400,PY17X_0620600,PY17X_0623900,PY17X_0708300,PY17X_0712500,PY17X_0720800,PY17X_0812700,PY17X_0815300,PY17X_0818900,PY17X_0819700,PY17X_0821200,PY17X_0822400,PY17X_0…	32.4	1.56	1.93	7.59904e-07	1.28614e-05	0.000514455
GO:0016887	ATP hydrolysis activity	71	33	PY17X_0203900,PY17X_0204200,PY17X_0604500,PY17X_0613400,PY17X_0622600,PY17X_0714400,PY17X_0807700,PY17X_0822800,PY17X_0919400,PY17X_0930500,PY17X_0932200,PY17X_0933200,PY17X_1030200,PY17X_1119700,PY17X_1126900,PY17X_1139600,PY17X_1209800,PY17X_1219600,PY17X_1224800,PY17X_1241000,PY17X_1313500,PY17X_1315500,PY17X_1325000,PY17X_1330600,PY17X_1333000,PY17X_1406600,PY17X_1411800,PY17X_1437200,PY17X_1…	46.5	2.24	3.4	8.84151e-07	1.45993e-05	0.00059857
GO:0043169	cation binding	300	96	PY17X_0107000,PY17X_0107300,PY17X_0207000,PY17X_0207700,PY17X_0210100,PY17X_0212700,PY17X_0312900,PY17X_0405300,PY17X_0409600,PY17X_0502300,PY17X_0508100,PY17X_0515100,PY17X_0515600,PY17X_0515800,PY17X_0605100,PY17X_0607700,PY17X_0613400,PY17X_0620600,PY17X_0623900,PY17X_0708300,PY17X_0712500,PY17X_0720800,PY17X_0812700,PY17X_0815300,PY17X_0818900,PY17X_0819700,PY17X_0821200,PY17X_0822400,PY17X_0…	32	1.54	1.89	1.50492e-06	2.42579e-05	0.00101883
GO:0034062	5'-3' RNA polymerase activity	32	19	PY17X_0303800,PY17X_0312900,PY17X_0512600,PY17X_0607700,PY17X_0810200,PY17X_0815300,PY17X_0827200,PY17X_0907100,PY17X_0925000,PY17X_1023800,PY17X_1142000,PY17X_1306400,PY17X_1340600,PY17X_1348800,PY17X_1405100,PY17X_1407800,PY17X_1431700,PY17X_API00400,PY17X_API00500,	59.4	2.86	5.68	1.93903e-06	2.91717e-05	0.00131272
GO:0003899	DNA-directed 5'-3' RNA polymerase activity	32	19	PY17X_0303800,PY17X_0312900,PY17X_0512600,PY17X_0607700,PY17X_0810200,PY17X_0815300,PY17X_0827200,PY17X_0907100,PY17X_0925000,PY17X_1023800,PY17X_1142000,PY17X_1306400,PY17X_1340600,PY17X_1348800,PY17X_1405100,PY17X_1407800,PY17X_1431700,PY17X_API00400,PY17X_API00500,	59.4	2.86	5.68	1.93903e-06	2.91717e-05	0.00131272
GO:0097747	RNA polymerase activity	32	19	PY17X_0303800,PY17X_0312900,PY17X_0512600,PY17X_0607700,PY17X_0810200,PY17X_0815300,PY17X_0827200,PY17X_0907100,PY17X_0925000,PY17X_1023800,PY17X_1142000,PY17X_1306400,PY17X_1340600,PY17X_1348800,PY17X_1405100,PY17X_1407800,PY17X_1431700,PY17X_API00400,PY17X_API00500,	59.4	2.86	5.68	1.93903e-06	2.91717e-05	0.00131272
GO:0022804	active transmembrane transporter activity	44	23	PY17X_0307300,PY17X_0406600,PY17X_0521300,PY17X_0603700,PY17X_0610800,PY17X_0831900,PY17X_0838700,PY17X_0910300,PY17X_1011400,PY17X_1139100,PY17X_1206200,PY17X_1213900,PY17X_1222400,PY17X_1241000,PY17X_1248100,PY17X_1307100,PY17X_1315500,PY17X_1359700,PY17X_1360700,PY17X_1406800,PY17X_1412200,PY17X_1446300,PY17X_1452800,	52.3	2.52	4.26	3.3873e-06	4.98523e-05	0.0022932
GO:0015078	proton transmembrane transporter activity	33	19	PY17X_0208600,PY17X_0314300,PY17X_0406600,PY17X_0806200,PY17X_0831900,PY17X_0838700,PY17X_0910300,PY17X_1011400,PY17X_1139100,PY17X_1213900,PY17X_1222400,PY17X_1227000,PY17X_1307100,PY17X_1332800,PY17X_1406800,PY17X_1410300,PY17X_1411600,PY17X_1412200,PY17X_1452800,	57.6	2.77	5.27	3.68953e-06	5.31449e-05	0.00249781
GO:0008186	ATP-dependent activity, acting on RNA	30	17	PY17X_0102500,PY17X_0307400,PY17X_0420800,PY17X_0524300,PY17X_0524500,PY17X_0621500,PY17X_0806000,PY17X_0814400,PY17X_1004100,PY17X_1026200,PY17X_1141600,PY17X_1220100,PY17X_1236700,PY17X_1313500,PY17X_1402800,PY17X_1444400,PY17X_1448800,	56.7	2.73	5.07	1.62474e-05	0.000229155	0.0109995
GO:0008094	ATP-dependent activity, acting on DNA	33	18	PY17X_0612700,PY17X_0621500,PY17X_0714200,PY17X_0805800,PY17X_0822800,PY17X_0838300,PY17X_0942000,PY17X_1012900,PY17X_1027300,PY17X_1033500,PY17X_1036500,PY17X_1133000,PY17X_1139600,PY17X_1402800,PY17X_1417300,PY17X_1444400,PY17X_1456500,PY17X_1457600,	54.5	2.63	4.65	1.86243e-05	0.00025732	0.0126087
GO:0022890	inorganic cation transmembrane transporter activity	51	24	PY17X_0208600,PY17X_0307300,PY17X_0314300,PY17X_0406600,PY17X_0507600,PY17X_0806200,PY17X_0831900,PY17X_0838700,PY17X_0910300,PY17X_1011400,PY17X_1139100,PY17X_1213900,PY17X_1222400,PY17X_1222700,PY17X_1227000,PY17X_1306700,PY17X_1307100,PY17X_1332800,PY17X_1333600,PY17X_1406800,PY17X_1410300,PY17X_1411600,PY17X_1412200,PY17X_1452800,	47.1	2.27	3.46	2.1432e-05	0.00029019	0.0145095
GO:0022853	active ion transmembrane transporter activity	28	16	PY17X_0307300,PY17X_0406600,PY17X_0521300,PY17X_0831900,PY17X_0838700,PY17X_0910300,PY17X_1011400,PY17X_1139100,PY17X_1206200,PY17X_1213900,PY17X_1222400,PY17X_1248100,PY17X_1307100,PY17X_1406800,PY17X_1412200,PY17X_1452800,	57.1	2.75	5.16	2.51675e-05	0.000334087	0.0170384
GO:0090079	translation regulator activity, nucleic acid binding	81	33	PY17X_0110800,PY17X_0309700,PY17X_0515100,PY17X_0524500,PY17X_0605700,PY17X_0607800,PY17X_0613300,PY17X_0617700,PY17X_0703900,PY17X_0720300,PY17X_0817500,PY17X_0817700,PY17X_0818900,PY17X_0822600,PY17X_0926900,PY17X_1034300,PY17X_1038400,PY17X_1106900,PY17X_1209300,PY17X_1212200,PY17X_1222100,PY17X_1234800,PY17X_1235900,PY17X_1318600,PY17X_1350400,PY17X_1366800,PY17X_1422100,PY17X_1422800,PY17X_1…	40.7	1.96	2.68	2.89681e-05	0.000377142	0.0196114
GO:0008324	cation transmembrane transporter activity	52	24	PY17X_0208600,PY17X_0307300,PY17X_0314300,PY17X_0406600,PY17X_0507600,PY17X_0806200,PY17X_0831900,PY17X_0838700,PY17X_0910300,PY17X_1011400,PY17X_1139100,PY17X_1213900,PY17X_1222400,PY17X_1222700,PY17X_1227000,PY17X_1306700,PY17X_1307100,PY17X_1332800,PY17X_1333600,PY17X_1406800,PY17X_1410300,PY17X_1411600,PY17X_1412200,PY17X_1452800,	46.2	2.22	3.33	3.2095e-05	0.000409968	0.0217283
GO:0003724	RNA helicase activity	26	15	PY17X_0102500,PY17X_0307400,PY17X_0420800,PY17X_0524300,PY17X_0524500,PY17X_0621500,PY17X_0806000,PY17X_0814400,PY17X_1004100,PY17X_1026200,PY17X_1141600,PY17X_1220100,PY17X_1236700,PY17X_1313500,PY17X_1402800,	57.7	2.78	5.28	3.89349e-05	0.000488128	0.0263589
GO:0008233	peptidase activity	125	45	PY17X_0206800,PY17X_0212900,PY17X_0408000,PY17X_0419800,PY17X_0515600,PY17X_0518700,PY17X_0811400,PY17X_0817200,PY17X_0822600,PY17X_0836000,PY17X_0837800,PY17X_0919400,PY17X_0921600,PY17X_0930500,PY17X_0931800,PY17X_0933300,PY17X_0934400,PY17X_1011800,PY17X_1012800,PY17X_1016000,PY17X_1030200,PY17X_1107600,PY17X_1131800,PY17X_1131900,PY17X_1209800,PY17X_1213000,PY17X_1225700,PY17X_1226300,PY17X_1…	36	1.74	2.21	4.72982e-05	0.000582198	0.0320209
GO:0015399	primary active transmembrane transporter activity	32	17	PY17X_0406600,PY17X_0610800,PY17X_0831900,PY17X_0838700,PY17X_0910300,PY17X_1011400,PY17X_1139100,PY17X_1213900,PY17X_1222400,PY17X_1241000,PY17X_1307100,PY17X_1315500,PY17X_1360700,PY17X_1406800,PY17X_1412200,PY17X_1446300,PY17X_1452800,	53.1	2.56	4.39	5.01737e-05	0.000606564	0.0339676
GO:0008135	translation factor activity, RNA binding	80	32	PY17X_0110800,PY17X_0309700,PY17X_0515100,PY17X_0524500,PY17X_0605700,PY17X_0607800,PY17X_0613300,PY17X_0617700,PY17X_0703900,PY17X_0720300,PY17X_0817500,PY17X_0817700,PY17X_0818900,PY17X_0822600,PY17X_0926900,PY17X_1034300,PY17X_1038400,PY17X_1106900,PY17X_1209300,PY17X_1212200,PY17X_1222100,PY17X_1234800,PY17X_1235900,PY17X_1318600,PY17X_1350400,PY17X_1366800,PY17X_1422100,PY17X_1422800,PY17X_1…	40	1.93	2.6	5.87833e-05	0.00069818	0.0397963
GO:0016667	oxidoreductase activity, acting on a sulfur group of donors	14	10	PY17X_0107000,PY17X_0204800,PY17X_0405300,PY17X_0406900,PY17X_0715100,PY17X_0828000,PY17X_0926300,PY17X_1222900,PY17X_1324700,PY17X_1449400,	71.4	3.44	9.64	6.24285e-05	0.000728691	0.0422641
GO:0004175	endopeptidase activity	57	25	PY17X_0206800,PY17X_0212900,PY17X_0408000,PY17X_0419800,PY17X_0518700,PY17X_0811400,PY17X_0836000,PY17X_0837800,PY17X_0921600,PY17X_0930500,PY17X_0931800,PY17X_1016000,PY17X_1030200,PY17X_1107600,PY17X_1131800,PY17X_1131900,PY17X_1213000,PY17X_1225700,PY17X_1226300,PY17X_1241100,PY17X_1333000,PY17X_1338800,PY17X_1343400,PY17X_1355900,PY17X_1456600,	43.9	2.11	3.04	6.36563e-05	0.000730429	0.0430953
GO:0046983	protein dimerization activity	25	14	PY17X_0110400,PY17X_0827200,PY17X_0907100,PY17X_0925600,PY17X_0934900,PY17X_0944300,PY17X_1118100,PY17X_1118200,PY17X_1340600,PY17X_1405100,PY17X_1407800,PY17X_1408300,PY17X_1422300,PY17X_1434200,	56	2.7	4.92	0.000110769	0.00124984	0.0749904
GO:0046914	transition metal ion binding	75	29	PY17X_0107300,PY17X_0207000,PY17X_0409600,PY17X_0508100,PY17X_0515100,PY17X_0708300,PY17X_0712500,PY17X_0834500,PY17X_0930500,PY17X_1006300,PY17X_1120200,PY17X_1135000,PY17X_1136300,PY17X_1138600,PY17X_1139100,PY17X_1144900,PY17X_1216200,PY17X_1231900,PY17X_1236100,PY17X_1308100,PY17X_1313800,PY17X_1322000,PY17X_1356300,PY17X_1409100,PY17X_1412100,PY17X_1415100,PY17X_1422800,PY17X_1426800,PY17X_1…	38.7	1.86	2.45	0.00026088	0.00289534	0.176616
GO:0046961	proton-transporting ATPase activity, rotational mechanism	5	5	PY17X_0838700,PY17X_0910300,PY17X_1406800,PY17X_1412200,PY17X_1452800,	100	4.82	inf	0.000381385	0.00397227	0.258198
GO:0044769	ATPase activity, coupled to transmembrane movement of ions, rotational mechanism	5	5	PY17X_0838700,PY17X_0910300,PY17X_1406800,PY17X_1412200,PY17X_1452800,	100	4.82	inf	0.000381385	0.00397227	0.258198
GO:0019829	ATPase-coupled cation transmembrane transporter activity	5	5	PY17X_0838700,PY17X_0910300,PY17X_1406800,PY17X_1412200,PY17X_1452800,	100	4.82	inf	0.000381385	0.00397227	0.258198
GO:0042625	ATPase-coupled ion transmembrane transporter activity	5	5	PY17X_0838700,PY17X_0910300,PY17X_1406800,PY17X_1412200,PY17X_1452800,	100	4.82	inf	0.000381385	0.00397227	0.258198
GO:0008237	metallopeptidase activity	25	13	PY17X_0817200,PY17X_0822600,PY17X_0837800,PY17X_0930500,PY17X_0931800,PY17X_1011800,PY17X_1229400,PY17X_1241100,PY17X_1313800,PY17X_1333000,PY17X_1355900,PY17X_1412100,PY17X_1456600,	52	2.51	4.18	0.000518031	0.00531374	0.350707
GO:0009055	electron transfer activity	28	14	PY17X_0107000,PY17X_0405300,PY17X_0406600,PY17X_0406900,PY17X_0828000,PY17X_0831900,PY17X_1011400,PY17X_1139100,PY17X_1213900,PY17X_1222400,PY17X_1222900,PY17X_1307100,PY17X_1412000,PY17X_1449400,	50	2.41	3.86	0.000531706	0.00537261	0.359965
GO:0042626	ATPase-coupled transmembrane transporter activity	17	10	PY17X_0610800,PY17X_0838700,PY17X_0910300,PY17X_1241000,PY17X_1315500,PY17X_1360700,PY17X_1406800,PY17X_1412200,PY17X_1446300,PY17X_1452800,	58.8	2.84	5.5	0.000655819	0.00652926	0.44399
GO:0070003	threonine-type peptidase activity	15	9	PY17X_0206800,PY17X_0212900,PY17X_0811400,PY17X_0836000,PY17X_1131800,PY17X_1131900,PY17X_1213000,PY17X_1226300,PY17X_1338800,	60	2.89	5.77	0.00101966	0.00972267	0.69031
GO:0004298	threonine-type endopeptidase activity	15	9	PY17X_0206800,PY17X_0212900,PY17X_0811400,PY17X_0836000,PY17X_1131800,PY17X_1131900,PY17X_1213000,PY17X_1226300,PY17X_1338800,	60	2.89	5.77	0.00101966	0.00972267	0.69031
GO:0009982	pseudouridine synthase activity	15	9	PY17X_0316600,PY17X_0503300,PY17X_0818300,PY17X_1027600,PY17X_1042300,PY17X_1112200,PY17X_1239500,PY17X_1445100,PY17X_1445700,	60	2.89	5.77	0.00101966	0.00972267	0.69031
GO:0015035	protein-disulfide reductase activity	10	7	PY17X_0107000,PY17X_0204800,PY17X_0405300,PY17X_0406900,PY17X_0828000,PY17X_1222900,PY17X_1324700,	70	3.37	8.97	0.00107688	0.00998696	0.729048
GO:0015036	disulfide oxidoreductase activity	10	7	PY17X_0107000,PY17X_0204800,PY17X_0405300,PY17X_0406900,PY17X_0828000,PY17X_1222900,PY17X_1324700,	70	3.37	8.97	0.00107688	0.00998696	0.729048
GO:0044877	protein-containing complex binding	36	16	PY17X_0205900,PY17X_0421000,PY17X_0605700,PY17X_0622600,PY17X_0719400,PY17X_0941700,PY17X_1037600,PY17X_1038800,PY17X_1114200,PY17X_1143800,PY17X_1309900,PY17X_1319100,PY17X_1366000,PY17X_1427400,PY17X_1435300,PY17X_1466700,	44.4	2.14	3.09	0.0011171	0.0102199	0.756275
GO:0051540	metal cluster binding	33	15	PY17X_0107000,PY17X_0210100,PY17X_0212700,PY17X_0405300,PY17X_0502300,PY17X_0508100,PY17X_0620600,PY17X_0815300,PY17X_0831400,PY17X_1222900,PY17X_1233000,PY17X_1307100,PY17X_1322000,PY17X_1360900,PY17X_1445000,	45.5	2.19	3.22	0.00119943	0.0106844	0.812014
GO:0051536	iron-sulfur cluster binding	33	15	PY17X_0107000,PY17X_0210100,PY17X_0212700,PY17X_0405300,PY17X_0502300,PY17X_0508100,PY17X_0620600,PY17X_0815300,PY17X_0831400,PY17X_1222900,PY17X_1233000,PY17X_1307100,PY17X_1322000,PY17X_1360900,PY17X_1445000,	45.5	2.19	3.22	0.00119943	0.0106844	0.812014
GO:0003678	DNA helicase activity	24	12	PY17X_0612700,PY17X_0621500,PY17X_0805800,PY17X_0822800,PY17X_0838300,PY17X_1027300,PY17X_1033500,PY17X_1036500,PY17X_1133000,PY17X_1139600,PY17X_1402800,PY17X_1417300,	50	2.41	3.86	0.00133453	0.0117335	0.903476
GO:0003824	catalytic activity	105	35	PY17X_0109600,PY17X_0212700,PY17X_0302300,PY17X_0303800,PY17X_0304900,PY17X_0312300,PY17X_0606000,PY17X_0713500,PY17X_0821400,PY17X_0823000,PY17X_0823100,PY17X_0837800,PY17X_0903000,PY17X_0911600,PY17X_0931800,PY17X_0941000,PY17X_1014700,PY17X_1036000,PY17X_1114100,PY17X_1128000,PY17X_1129000,PY17X_1138400,PY17X_1233000,PY17X_1241100,PY17X_1243100,PY17X_1307600,PY17X_1312400,PY17X_1338900,PY17X_1…	33.3	1.61	1.94	0.0016147	0.0140148	1
GO:0004176	ATP-dependent peptidase activity	6	5	PY17X_0408000,PY17X_0930500,PY17X_1030200,PY17X_1333000,PY17X_1456600,	83.3	4.02	19.19	0.00189429	0.0162334	1
GO:0008270	zinc ion binding	62	23	PY17X_0107300,PY17X_0409600,PY17X_0515100,PY17X_0708300,PY17X_0712500,PY17X_0834500,PY17X_0930500,PY17X_1006300,PY17X_1120200,PY17X_1135000,PY17X_1136300,PY17X_1138600,PY17X_1144900,PY17X_1216200,PY17X_1231900,PY17X_1236100,PY17X_1308100,PY17X_1356300,PY17X_1412100,PY17X_1415100,PY17X_1422800,PY17X_1426800,PY17X_1459000,	37.1	1.79	2.28	0.00212045	0.0179443	1
GO:0004222	metalloendopeptidase activity	11	7	PY17X_0837800,PY17X_0930500,PY17X_0931800,PY17X_1241100,PY17X_1333000,PY17X_1355900,PY17X_1456600,	63.6	3.07	6.73	0.00243242	0.0200823	1
GO:0050660	flavin adenine dinucleotide binding	11	7	PY17X_0519300,PY17X_0620600,PY17X_0715100,PY17X_0823000,PY17X_0828000,PY17X_1036000,PY17X_1449400,	63.6	3.07	6.73	0.00243242	0.0200823	1
GO:0003729	mRNA binding	29	13	PY17X_0209500,PY17X_0409500,PY17X_0707700,PY17X_0716700,PY17X_0803900,PY17X_0942300,PY17X_1209300,PY17X_1212200,PY17X_1229400,PY17X_1237200,PY17X_1425300,PY17X_1426800,PY17X_1429000,	44.8	2.16	3.13	0.00294813	0.0240468	1
GO:0016866	intramolecular transferase activity	20	10	PY17X_0316600,PY17X_0502700,PY17X_0503300,PY17X_0818300,PY17X_1027600,PY17X_1042300,PY17X_1112200,PY17X_1239500,PY17X_1445100,PY17X_1445700,	50	2.41	3.85	0.00338359	0.0272701	1
GO:0003887	DNA-directed DNA polymerase activity	9	6	PY17X_0408600,PY17X_0502300,PY17X_1033500,PY17X_1125600,PY17X_1352200,PY17X_1451400,	66.7	3.21	7.68	0.00370092	0.0294768	1
GO:0043021	ribonucleoprotein complex binding	21	10	PY17X_0605700,PY17X_0622600,PY17X_0719400,PY17X_0941700,PY17X_1038800,PY17X_1114200,PY17X_1143800,PY17X_1309900,PY17X_1427400,PY17X_1435300,	47.6	2.3	3.5	0.00527579	0.0408803	1
GO:0051539	4 iron, 4 sulfur cluster binding	15	8	PY17X_0210100,PY17X_0502300,PY17X_0508100,PY17X_0815300,PY17X_0831400,PY17X_1233000,PY17X_1360900,PY17X_1445000,	53.3	2.57	4.39	0.00530705	0.0408803	1
GO:0003690	double-stranded DNA binding	18	9	PY17X_0213000,PY17X_0515100,PY17X_0807000,PY17X_0919100,PY17X_0932200,PY17X_0942000,PY17X_1018600,PY17X_1106200,PY17X_1306600,	50	2.41	3.85	0.00541598	0.0408803	1
GO:0009678	pyrophosphate hydrolysis-driven proton transmembrane transporter activity	7	5	PY17X_0838700,PY17X_0910300,PY17X_1406800,PY17X_1412200,PY17X_1452800,	71.4	3.44	9.59	0.00549499	0.0408803	1
GO:0046933	proton-transporting ATP synthase activity, rotational mechanism	7	5	PY17X_0314300,PY17X_1410300,PY17X_1411600,PY17X_1412200,PY17X_1452800,	71.4	3.44	9.59	0.00549499	0.0408803	1
GO:0015252	proton channel activity	7	5	PY17X_0314300,PY17X_1410300,PY17X_1411600,PY17X_1412200,PY17X_1452800,	71.4	3.44	9.59	0.00549499	0.0408803	1
GO:0098772	molecular function regulator	42	16	PY17X_0208900,PY17X_0817500,PY17X_0827700,PY17X_0920700,PY17X_0925600,PY17X_0945700,PY17X_1139300,PY17X_1208600,PY17X_1228900,PY17X_1244200,PY17X_1353900,PY17X_1357000,PY17X_1361200,PY17X_1443900,PY17X_1458700,PY17X_1460000,	38.1	1.84	2.37	0.00725397	0.0533797	1
GO:0005261	cation channel activity	10	6	PY17X_0314300,PY17X_1333600,PY17X_1410300,PY17X_1411600,PY17X_1412200,PY17X_1452800,	60	2.89	5.76	0.00763698	0.0542702	1
GO:0016878	acid-thiol ligase activity	5	4	PY17X_0941000,PY17X_1014700,PY17X_1128000,PY17X_1243100,	80	3.86	15.34	0.00769562	0.0542702	1
GO:0016891	endoribonuclease activity, producing 5'-phosphomonoesters	5	4	PY17X_0623900,PY17X_1124200,PY17X_1333400,PY17X_1347100,	80	3.86	15.34	0.00769562	0.0542702	1
GO:0016725	oxidoreductase activity, acting on CH or CH2 groups	5	4	PY17X_0210100,PY17X_0508100,PY17X_0614100,PY17X_1039000,	80	3.86	15.34	0.00769562	0.0542702	1
GO:0004842	ubiquitin-protein transferase activity	22	10	PY17X_0409200,PY17X_0412600,PY17X_0704800,PY17X_0805000,PY17X_0930700,PY17X_1134100,PY17X_1233800,PY17X_1304400,PY17X_1350300,PY17X_1452400,	45.5	2.19	3.21	0.00790416	0.0551661	1
GO:0015453	oxidoreduction-driven active transmembrane transporter activity	13	7	PY17X_0406600,PY17X_0831900,PY17X_1011400,PY17X_1139100,PY17X_1213900,PY17X_1222400,PY17X_1307100,	53.8	2.6	4.48	0.00855447	0.0590957	1
GO:0004540	ribonuclease activity	16	8	PY17X_0418100,PY17X_0623900,PY17X_0720800,PY17X_0813900,PY17X_1124200,PY17X_1311200,PY17X_1333400,PY17X_1347100,	50	2.41	3.84	0.00870943	0.0591416	1
GO:0004730	pseudouridylate synthase activity	3	3	PY17X_0316600,PY17X_0818300,PY17X_1445100,	100	4.82	inf	0.00891055	0.0591416	1
GO:0140323	solute:anion antiporter activity	3	3	PY17X_0521300,PY17X_1206200,PY17X_1248100,	100	4.82	inf	0.00891055	0.0591416	1
GO:0015103	inorganic anion transmembrane transporter activity	3	3	PY17X_1014300,PY17X_1248100,PY17X_1339100,	100	4.82	inf	0.00891055	0.0591416	1
GO:0016741	transferase activity, transferring one-carbon groups	92	29	PY17X_0210100,PY17X_0215000,PY17X_0512400,PY17X_0624500,PY17X_0719300,PY17X_0804600,PY17X_0920500,PY17X_0934500,PY17X_1006100,PY17X_1019900,PY17X_1029300,PY17X_1033200,PY17X_1122800,PY17X_1128800,PY17X_1132300,PY17X_1138500,PY17X_1210500,PY17X_1319700,PY17X_1361900,PY17X_1363400,PY17X_1403200,PY17X_1409900,PY17X_1415900,PY17X_1419500,PY17X_1447800,PY17X_1452600,PY17X_1452700,PY17X_1453800,PY17X_1…	31.5	1.52	1.78	0.00943753	0.0620312	1
GO:0004521	endoribonuclease activity	8	5	PY17X_0623900,PY17X_0720800,PY17X_1124200,PY17X_1333400,PY17X_1347100,	62.5	3.01	6.39	0.0121599	0.0784021	1
GO:0016893	endonuclease activity, active with either ribo- or deoxyribonucleic acids and producing 5'-phosphomonoesters	8	5	PY17X_0302300,PY17X_0623900,PY17X_1124200,PY17X_1333400,PY17X_1347100,	62.5	3.01	6.39	0.0121599	0.0784021	1
GO:0008168	methyltransferase activity	90	28	PY17X_0210100,PY17X_0215000,PY17X_0512400,PY17X_0624500,PY17X_0719300,PY17X_0804600,PY17X_0920500,PY17X_0934500,PY17X_1006100,PY17X_1019900,PY17X_1029300,PY17X_1033200,PY17X_1122800,PY17X_1128800,PY17X_1132300,PY17X_1138500,PY17X_1210500,PY17X_1319700,PY17X_1361900,PY17X_1403200,PY17X_1409900,PY17X_1415900,PY17X_1419500,PY17X_1447800,PY17X_1452600,PY17X_1452700,PY17X_1453800,PY17X_1465400,	31.1	1.5	1.75	0.0128391	0.0820004	1
GO:0000049	tRNA binding	17	8	PY17X_0104100,PY17X_0112500,PY17X_0205200,PY17X_1135000,PY17X_1144900,PY17X_1310000,PY17X_1419500,PY17X_1445000,	47.1	2.27	3.42	0.0135092	0.0854744	1
GO:0016853	isomerase activity	60	20	PY17X_0316600,PY17X_0502700,PY17X_0503300,PY17X_0703100,PY17X_0818300,PY17X_0834700,PY17X_0926300,PY17X_1012900,PY17X_1027600,PY17X_1042300,PY17X_1112200,PY17X_1115400,PY17X_1219700,PY17X_1231900,PY17X_1239500,PY17X_1307600,PY17X_1427000,PY17X_1445100,PY17X_1445700,PY17X_1456500,	33.3	1.61	1.93	0.0152537	0.0956179	1
GO:0030234	enzyme regulator activity	35	13	PY17X_0208900,PY17X_0817500,PY17X_0827700,PY17X_0920700,PY17X_0945700,PY17X_1139300,PY17X_1208600,PY17X_1228900,PY17X_1244200,PY17X_1357000,PY17X_1361200,PY17X_1443900,PY17X_1458700,	37.1	1.79	2.27	0.0186904	0.115619	1
GO:0016884	carbon-nitrogen ligase activity, with glutamine as amido-N-donor	6	4	PY17X_0718300,PY17X_1129000,PY17X_1214200,PY17X_1408400,	66.7	3.21	7.67	0.0192983	0.115619	1
GO:0030983	mismatched DNA binding	6	4	PY17X_0807000,PY17X_0932200,PY17X_1018600,PY17X_1106200,	66.7	3.21	7.67	0.0192983	0.115619	1
GO:0017069	snRNA binding	6	4	PY17X_0926400,PY17X_1004500,PY17X_1144300,PY17X_1426800,	66.7	3.21	7.67	0.0192983	0.115619	1
GO:0016796	exonuclease activity, active with either ribo- or deoxyribonucleic acids and producing 5'-phosphomonoesters	6	4	PY17X_0625200,PY17X_0813900,PY17X_1311200,PY17X_1326200,	66.7	3.21	7.67	0.0192983	0.115619	1
GO:0019787	ubiquitin-like protein transferase activity	25	10	PY17X_0409200,PY17X_0412600,PY17X_0704800,PY17X_0805000,PY17X_0930700,PY17X_1134100,PY17X_1233800,PY17X_1304400,PY17X_1350300,PY17X_1452400,	40	1.93	2.56	0.0218826	0.129952	1
GO:0016860	intramolecular oxidoreductase activity	9	5	PY17X_0703100,PY17X_0926300,PY17X_1115400,PY17X_1231900,PY17X_1307600,	55.6	2.68	4.79	0.0227335	0.132889	1
GO:0015291	secondary active transmembrane transporter activity	12	6	PY17X_0307300,PY17X_0521300,PY17X_0603700,PY17X_1206200,PY17X_1248100,PY17X_1359700,	50	2.41	3.84	0.022966	0.132889	1
GO:0004177	aminopeptidase activity	12	6	PY17X_0933300,PY17X_1011800,PY17X_1229400,PY17X_1313800,PY17X_1412100,PY17X_1463300,	50	2.41	3.84	0.022966	0.132889	1
GO:0016791	phosphatase activity	48	16	PY17X_0207000,PY17X_0409600,PY17X_0518300,PY17X_0829500,PY17X_0831800,PY17X_0911600,PY17X_0936500,PY17X_1022000,PY17X_1030700,PY17X_1116700,PY17X_1133400,PY17X_1219600,PY17X_1231200,PY17X_1359400,PY17X_1405000,PY17X_1464800,	33.3	1.61	1.93	0.0283266	0.158017	1
GO:0019104	DNA N-glycosylase activity	4	3	PY17X_0821400,PY17X_1030100,PY17X_1233000,	75	3.61	11.49	0.0301095	0.158017	1
GO:0016668	oxidoreductase activity, acting on a sulfur group of donors, NAD(P) as acceptor	4	3	PY17X_0715100,PY17X_0828000,PY17X_1449400,	75	3.61	11.49	0.0301095	0.158017	1
GO:0032549	ribonucleoside binding	4	3	PY17X_0312900,PY17X_0607700,PY17X_API00400,	75	3.61	11.49	0.0301095	0.158017	1
GO:0051920	peroxiredoxin activity	4	3	PY17X_1231500,PY17X_1306600,PY17X_1433000,	75	3.61	11.49	0.0301095	0.158017	1
GO:0140104	molecular carrier activity	4	3	PY17X_0403700,PY17X_0702600,PY17X_1427100,	75	3.61	11.49	0.0301095	0.158017	1
GO:0016679	oxidoreductase activity, acting on diphenols and related substances as donors	4	3	PY17X_0406600,PY17X_1213900,PY17X_1307100,	75	3.61	11.49	0.0301095	0.158017	1
GO:0030276	clathrin binding	4	3	PY17X_0215700,PY17X_0314500,PY17X_1437100,	75	3.61	11.49	0.0301095	0.158017	1
GO:0004826	phenylalanine-tRNA ligase activity	4	3	PY17X_0104100,PY17X_0205200,PY17X_0945400,	75	3.61	11.49	0.0301095	0.158017	1
GO:0030145	manganese ion binding	4	3	PY17X_0207000,PY17X_1313800,PY17X_1409100,	75	3.61	11.49	0.0301095	0.158017	1
GO:0008121	ubiquinol-cytochrome-c reductase activity	4	3	PY17X_0406600,PY17X_1213900,PY17X_1307100,	75	3.61	11.49	0.0301095	0.158017	1
GO:0016799	hydrolase activity, hydrolyzing N-glycosyl compounds	4	3	PY17X_0821400,PY17X_1030100,PY17X_1233000,	75	3.61	11.49	0.0301095	0.158017	1
GO:0043022	ribosome binding	16	7	PY17X_0605700,PY17X_0622600,PY17X_0719400,PY17X_1114200,PY17X_1309900,PY17X_1427400,PY17X_1435300,	43.8	2.11	2.99	0.0319322	0.164531	1
GO:0008238	exopeptidase activity	13	6	PY17X_0933300,PY17X_1011800,PY17X_1229400,PY17X_1313800,PY17X_1412100,PY17X_1463300,	46.2	2.22	3.29	0.0353188	0.164531	1
GO:0008509	anion transmembrane transporter activity	13	6	PY17X_0521300,PY17X_1006500,PY17X_1014300,PY17X_1206200,PY17X_1248100,PY17X_1339100,	46.2	2.22	3.29	0.0353188	0.164531	1
GO:0046982	protein heterodimerization activity	13	6	PY17X_0110400,PY17X_0944300,PY17X_1118100,PY17X_1118200,PY17X_1408300,PY17X_1422300,	46.2	2.22	3.29	0.0353188	0.164531	1
GO:0060589	nucleoside-triphosphatase regulator activity	10	5	PY17X_0817500,PY17X_1208600,PY17X_1228900,PY17X_1244200,PY17X_1458700,	50	2.41	3.83	0.0378301	0.164531	1
GO:0030695	GTPase regulator activity	10	5	PY17X_0817500,PY17X_1208600,PY17X_1228900,PY17X_1244200,PY17X_1458700,	50	2.41	3.83	0.0378301	0.164531	1
GO:0042578	phosphoric ester hydrolase activity	54	17	PY17X_0207000,PY17X_0409600,PY17X_0518300,PY17X_0829500,PY17X_0831800,PY17X_0911600,PY17X_0936500,PY17X_1022000,PY17X_1030700,PY17X_1116700,PY17X_1133400,PY17X_1219600,PY17X_1231200,PY17X_1359400,PY17X_1405000,PY17X_1421500,PY17X_1464800,	31.5	1.52	1.77	0.0416126	0.164531	1
GO:0047952	glycerol-3-phosphate dehydrogenase [NAD(P)+] activity	2	2	PY17X_0934900,PY17X_1434200,	100	4.82	inf	0.0430161	0.164531	1
GO:0140142	nucleocytoplasmic carrier activity	2	2	PY17X_0403700,PY17X_1427100,	100	4.82	inf	0.0430161	0.164531	1
GO:0050567	glutaminyl-tRNA synthase (glutamine-hydrolyzing) activity	2	2	PY17X_0718300,PY17X_1129000,	100	4.82	inf	0.0430161	0.164531	1
GO:0042910	xenobiotic transmembrane transporter activity	2	2	PY17X_1222700,PY17X_1446300,	100	4.82	inf	0.0430161	0.164531	1
GO:0016731	oxidoreductase activity, acting on iron-sulfur proteins as donors, NAD or NADP as acceptor	2	2	PY17X_0620600,PY17X_1123500,	100	4.82	inf	0.0430161	0.164531	1
GO:0030619	U1 snRNA binding	2	2	PY17X_1144300,PY17X_1426800,	100	4.82	inf	0.0430161	0.164531	1
GO:0004824	lysine-tRNA ligase activity	2	2	PY17X_1028300,PY17X_1368600,	100	4.82	inf	0.0430161	0.164531	1
GO:0004821	histidine-tRNA ligase activity	2	2	PY17X_0838200,PY17X_1312700,	100	4.82	inf	0.0430161	0.164531	1
GO:0004818	glutamate-tRNA ligase activity	2	2	PY17X_1135000,PY17X_1367700,	100	4.82	inf	0.0430161	0.164531	1
GO:0004816	asparagine-tRNA ligase activity	2	2	PY17X_0309200,PY17X_1110300,	100	4.82	inf	0.0430161	0.164531	1
GO:0004690	cyclic nucleotide-dependent protein kinase activity	2	2	PY17X_0839000,PY17X_1009800,	100	4.82	inf	0.0430161	0.164531	1
GO:0004550	nucleoside diphosphate kinase activity	2	2	PY17X_0203700,PY17X_1143700,	100	4.82	inf	0.0430161	0.164531	1
GO:0004529	exodeoxyribonuclease activity	2	2	PY17X_0625200,PY17X_1326200,	100	4.82	inf	0.0430161	0.164531	1
GO:0004408	holocytochrome-c synthase activity	2	2	PY17X_0605100,PY17X_1442000,	100	4.82	inf	0.0430161	0.164531	1
GO:0004367	glycerol-3-phosphate dehydrogenase [NAD+] activity	2	2	PY17X_0934900,PY17X_1434200,	100	4.82	inf	0.0430161	0.164531	1
GO:0004324	ferredoxin-NADP+ reductase activity	2	2	PY17X_0620600,PY17X_1123500,	100	4.82	inf	0.0430161	0.164531	1
GO:0004148	dihydrolipoyl dehydrogenase activity	2	2	PY17X_0715100,PY17X_1449400,	100	4.82	inf	0.0430161	0.164531	1
GO:0003896	DNA primase activity	2	2	PY17X_0815300,PY17X_1306400,	100	4.82	inf	0.0430161	0.164531	1
GO:0000702	oxidized base lesion DNA N-glycosylase activity	2	2	PY17X_0821400,PY17X_1233000,	100	4.82	inf	0.0430161	0.164531	1
GO:0000179	rRNA (adenine-N6,N6-)-dimethyltransferase activity	2	2	PY17X_1029300,PY17X_1465400,	100	4.82	inf	0.0430161	0.164531	1
GO:0000150	DNA strand exchange activity	2	2	PY17X_0714200,PY17X_0942000,	100	4.82	inf	0.0430161	0.164531	1
GO:0004825	methionine-tRNA ligase activity	2	2	PY17X_0519800,PY17X_1206400,	100	4.82	inf	0.0430161	0.164531	1
GO:0035312	5'-3' exodeoxyribonuclease activity	2	2	PY17X_0625200,PY17X_1326200,	100	4.82	inf	0.0430161	0.164531	1
GO:0004827	proline-tRNA ligase activity	2	2	PY17X_0829400,PY17X_1431800,	100	4.82	inf	0.0430161	0.164531	1
GO:0004831	tyrosine-tRNA ligase activity	2	2	PY17X_0932500,PY17X_1226000,	100	4.82	inf	0.0430161	0.164531	1
GO:0030544	Hsp70 protein binding	2	2	PY17X_0613400,PY17X_1012100,	100	4.82	inf	0.0430161	0.164531	1
GO:0030337	DNA polymerase processivity factor activity	2	2	PY17X_1139300,PY17X_1443900,	100	4.82	inf	0.0430161	0.164531	1
GO:0017150	tRNA dihydrouridine synthase activity	2	2	PY17X_0823000,PY17X_1036000,	100	4.82	inf	0.0430161	0.164531	1
GO:0016895	exodeoxyribonuclease activity, producing 5'-phosphomonoesters	2	2	PY17X_0625200,PY17X_1326200,	100	4.82	inf	0.0430161	0.164531	1
GO:0016755	aminoacyltransferase activity	2	2	PY17X_0310300,PY17X_1314500,	100	4.82	inf	0.0430161	0.164531	1
GO:0016730	oxidoreductase activity, acting on iron-sulfur proteins as donors	2	2	PY17X_0620600,PY17X_1123500,	100	4.82	inf	0.0430161	0.164531	1
GO:0004828	serine-tRNA ligase activity	2	2	PY17X_0618100,PY17X_1434000,	100	4.82	inf	0.0430161	0.164531	1
GO:0016411	acylglycerol O-acyltransferase activity	2	2	PY17X_1219400,PY17X_1312000,	100	4.82	inf	0.0430161	0.164531	1
GO:0015301	anion:anion antiporter activity	2	2	PY17X_0521300,PY17X_1206200,	100	4.82	inf	0.0430161	0.164531	1
GO:0015217	ADP transmembrane transporter activity	2	2	PY17X_0521300,PY17X_1206200,	100	4.82	inf	0.0430161	0.164531	1
GO:0008937	ferredoxin-NAD(P) reductase activity	2	2	PY17X_0620600,PY17X_1123500,	100	4.82	inf	0.0430161	0.164531	1
GO:0008097	5S rRNA binding	2	2	PY17X_1005800,PY17X_1021000,	100	4.82	inf	0.0430161	0.164531	1
GO:0005471	ATP:ADP antiporter activity	2	2	PY17X_0521300,PY17X_1206200,	100	4.82	inf	0.0430161	0.164531	1
GO:0005315	inorganic phosphate transmembrane transporter activity	2	2	PY17X_0603700,PY17X_1359700,	100	4.82	inf	0.0430161	0.164531	1
GO:0016405	CoA-ligase activity	2	2	PY17X_1128000,PY17X_1243100,	100	4.82	inf	0.0430161	0.164531	1
GO:1990247	N6-methyladenosine-containing RNA binding	2	2	PY17X_0410400,PY17X_1025200,	100	4.82	inf	0.0430161	0.164531	1
GO:0016740	transferase activity	35	12	PY17X_0109600,PY17X_0606700,PY17X_0718300,PY17X_0809200,PY17X_0917200,PY17X_1007900,PY17X_1031300,PY17X_1129000,PY17X_1217100,PY17X_1426900,PY17X_1450100,PY17X_1459900,	34.3	1.65	2.01	0.0437185	0.166278	1

## Sheet: Cellular Component
ID	Name	Bgd count	Result count	Result gene list	Pct of bgd	Fold enrichment	Odds ratio	P-value	Benjamini	Bonferroni
GO:0005737	cytoplasm	884	294	PY17X_0104100,PY17X_0106900,PY17X_0109900,PY17X_0111200,PY17X_0112500,PY17X_0113200,PY17X_0113800,PY17X_0205200,PY17X_0205900,PY17X_0206800,PY17X_0207400,PY17X_0209500,PY17X_0210100,PY17X_0212500,PY17X_0212700,PY17X_0212900,PY17X_0215000,PY17X_0215700,PY17X_0306300,PY17X_0307400,PY17X_0309700,PY17X_0310300,PY17X_0310600,PY17X_0310700,PY17X_0311400,PY17X_0311500,PY17X_0312900,PY17X_0313600,PY17X_0…	33.3	1.6	2.31	1.06318e-22	3.94441e-20	3.94441e-20
GO:0005634	nucleus	334	124	PY17X_0110400,PY17X_0110800,PY17X_0204200,PY17X_0204400,PY17X_0206800,PY17X_0207000,PY17X_0212900,PY17X_0215000,PY17X_0301700,PY17X_0302100,PY17X_0303800,PY17X_0303900,PY17X_0307400,PY17X_0403700,PY17X_0409200,PY17X_0409600,PY17X_0502300,PY17X_0515100,PY17X_0515200,PY17X_0515600,PY17X_0518600,PY17X_0604500,PY17X_0605200,PY17X_0606700,PY17X_0611400,PY17X_0625200,PY17X_0625400,PY17X_0711000,PY17X_0…	37.1	1.79	2.44	5.52169e-13	1.02427e-10	2.04855e-10
GO:0005840	ribosome	168	75	PY17X_0110800,PY17X_0307600,PY17X_0405200,PY17X_0407500,PY17X_0407700,PY17X_0407800,PY17X_0413300,PY17X_0416100,PY17X_0417400,PY17X_0420300,PY17X_0512000,PY17X_0512400,PY17X_0610900,PY17X_0612500,PY17X_0618700,PY17X_0619800,PY17X_0619900,PY17X_0621800,PY17X_0703500,PY17X_0718000,PY17X_0808200,PY17X_0810800,PY17X_0822500,PY17X_0906400,PY17X_0917200,PY17X_0919700,PY17X_0925400,PY17X_0939700,PY17X_0…	44.6	2.15	3.26	1.02476e-12	1.26728e-10	3.80185e-10
GO:0043232	intracellular non-membrane-bounded organelle	317	117	PY17X_0062300,PY17X_0110800,PY17X_0112800,PY17X_0113800,PY17X_0205900,PY17X_0302100,PY17X_0307600,PY17X_0405200,PY17X_0407500,PY17X_0407700,PY17X_0407800,PY17X_0413300,PY17X_0416100,PY17X_0417100,PY17X_0417400,PY17X_0420000,PY17X_0420300,PY17X_0420500,PY17X_0512000,PY17X_0512400,PY17X_0513500,PY17X_0524100,PY17X_0610900,PY17X_0612500,PY17X_0618700,PY17X_0619800,PY17X_0619900,PY17X_0621500,PY17X_0…	36.9	1.78	2.41	4.3494e-12	4.03407e-10	1.61363e-09
GO:0043228	non-membrane-bounded organelle	318	117	PY17X_0062300,PY17X_0110800,PY17X_0112800,PY17X_0113800,PY17X_0205900,PY17X_0302100,PY17X_0307600,PY17X_0405200,PY17X_0407500,PY17X_0407700,PY17X_0407800,PY17X_0413300,PY17X_0416100,PY17X_0417100,PY17X_0417400,PY17X_0420000,PY17X_0420300,PY17X_0420500,PY17X_0512000,PY17X_0512400,PY17X_0513500,PY17X_0524100,PY17X_0610900,PY17X_0612500,PY17X_0618700,PY17X_0619800,PY17X_0619900,PY17X_0621500,PY17X_0…	36.8	1.77	2.39	5.55578e-12	4.12239e-10	2.06119e-09
GO:0044444	obsolete cytoplasmic part	323	115	PY17X_0111200,PY17X_0113800,PY17X_0207400,PY17X_0209500,PY17X_0212500,PY17X_0212700,PY17X_0310600,PY17X_0310700,PY17X_0311400,PY17X_0311500,PY17X_0314300,PY17X_0406600,PY17X_0407400,PY17X_0408800,PY17X_0412300,PY17X_0502600,PY17X_0505200,PY17X_0512400,PY17X_0517900,PY17X_0521300,PY17X_0523200,PY17X_0605100,PY17X_0613400,PY17X_0625200,PY17X_0703100,PY17X_0706600,PY17X_0713500,PY17X_0717800,PY17X_0…	35.6	1.72	2.26	9.95015e-11	6.15251e-09	3.69151e-08
GO:1990904	ribonucleoprotein complex	153	66	PY17X_0110200,PY17X_0112800,PY17X_0302100,PY17X_0407500,PY17X_0407700,PY17X_0407800,PY17X_0409200,PY17X_0409500,PY17X_0413300,PY17X_0512000,PY17X_0524500,PY17X_0619900,PY17X_0621800,PY17X_0708100,PY17X_0720300,PY17X_0810800,PY17X_0814300,PY17X_0917200,PY17X_0917300,PY17X_0939900,PY17X_0941700,PY17X_0944000,PY17X_1002800,PY17X_1004500,PY17X_1014600,PY17X_1016500,PY17X_1017100,PY17X_1020900,PY17X_1…	43.1	2.08	3.04	1.60938e-10	8.5297e-09	5.97079e-08
GO:0140535	intracellular protein-containing complex	101	47	PY17X_0206800,PY17X_0212900,PY17X_0303800,PY17X_0503200,PY17X_0515500,PY17X_0607700,PY17X_0617700,PY17X_0717700,PY17X_0718300,PY17X_0720300,PY17X_0720600,PY17X_0811400,PY17X_0817200,PY17X_0836000,PY17X_0907100,PY17X_0919400,PY17X_0920700,PY17X_0931500,PY17X_0945600,PY17X_0945700,PY17X_1023800,PY17X_1027900,PY17X_1042100,PY17X_1106900,PY17X_1124200,PY17X_1128800,PY17X_1129000,PY17X_1131800,PY17X_1…	46.5	2.24	3.44	3.93238e-09	1.82364e-07	1.45891e-06
GO:0031974	membrane-enclosed lumen	125	54	PY17X_0062300,PY17X_0102500,PY17X_0104100,PY17X_0112800,PY17X_0302100,PY17X_0408600,PY17X_0409200,PY17X_0416100,PY17X_0502300,PY17X_0513500,PY17X_0617700,PY17X_0621500,PY17X_0625500,PY17X_0703100,PY17X_0704600,PY17X_0808200,PY17X_0818900,PY17X_0837800,PY17X_0907100,PY17X_0919100,PY17X_0925600,PY17X_0926400,PY17X_0931500,PY17X_0939900,PY17X_0941700,PY17X_1011600,PY17X_1016500,PY17X_1022300,PY17X_1…	43.2	2.08	3.02	7.46427e-09	2.5175e-07	2.76924e-06
GO:0043233	organelle lumen	125	54	PY17X_0062300,PY17X_0102500,PY17X_0104100,PY17X_0112800,PY17X_0302100,PY17X_0408600,PY17X_0409200,PY17X_0416100,PY17X_0502300,PY17X_0513500,PY17X_0617700,PY17X_0621500,PY17X_0625500,PY17X_0703100,PY17X_0704600,PY17X_0808200,PY17X_0818900,PY17X_0837800,PY17X_0907100,PY17X_0919100,PY17X_0925600,PY17X_0926400,PY17X_0931500,PY17X_0939900,PY17X_0941700,PY17X_1011600,PY17X_1016500,PY17X_1022300,PY17X_1…	43.2	2.08	3.02	7.46427e-09	2.5175e-07	2.76924e-06
GO:0070013	intracellular organelle lumen	125	54	PY17X_0062300,PY17X_0102500,PY17X_0104100,PY17X_0112800,PY17X_0302100,PY17X_0408600,PY17X_0409200,PY17X_0416100,PY17X_0502300,PY17X_0513500,PY17X_0617700,PY17X_0621500,PY17X_0625500,PY17X_0703100,PY17X_0704600,PY17X_0808200,PY17X_0818900,PY17X_0837800,PY17X_0907100,PY17X_0919100,PY17X_0925600,PY17X_0926400,PY17X_0931500,PY17X_0939900,PY17X_0941700,PY17X_1011600,PY17X_1016500,PY17X_1022300,PY17X_1…	43.2	2.08	3.02	7.46427e-09	2.5175e-07	2.76924e-06
GO:0005739	mitochondrion	156	61	PY17X_0111200,PY17X_0207400,PY17X_0209500,PY17X_0212700,PY17X_0310600,PY17X_0310700,PY17X_0314300,PY17X_0406600,PY17X_0412300,PY17X_0512400,PY17X_0517900,PY17X_0521300,PY17X_0523200,PY17X_0605100,PY17X_0625200,PY17X_0717800,PY17X_0718800,PY17X_0719400,PY17X_0807700,PY17X_0810500,PY17X_0815200,PY17X_0822800,PY17X_0831200,PY17X_0831400,PY17X_0907600,PY17X_0921800,PY17X_0925000,PY17X_0925200,PY17X_0…	39.1	1.88	2.55	7.40986e-08	2.29088e-06	2.74906e-05
GO:0140513	nuclear protein-containing complex	142	56	PY17X_0110200,PY17X_0408600,PY17X_0409200,PY17X_0409500,PY17X_0502300,PY17X_0524500,PY17X_0607700,PY17X_0617700,PY17X_0625400,PY17X_0704600,PY17X_0708100,PY17X_0807900,PY17X_0814300,PY17X_0818900,PY17X_0907100,PY17X_0917300,PY17X_0919100,PY17X_0930800,PY17X_0931500,PY17X_1002800,PY17X_1004500,PY17X_1023800,PY17X_1037300,PY17X_1106900,PY17X_1120200,PY17X_1128800,PY17X_1137800,PY17X_1139600,PY17X_1…	39.4	1.9	2.58	1.84208e-07	5.18126e-06	6.83414e-05
GO:0044424	obsolete intracellular part	281	94	PY17X_0104100,PY17X_0109900,PY17X_0112500,PY17X_0205200,PY17X_0206800,PY17X_0212700,PY17X_0212900,PY17X_0215000,PY17X_0215700,PY17X_0307400,PY17X_0309700,PY17X_0310300,PY17X_0311400,PY17X_0313600,PY17X_0408800,PY17X_0409600,PY17X_0410400,PY17X_0502700,PY17X_0515600,PY17X_0518300,PY17X_0622600,PY17X_0704200,PY17X_0714500,PY17X_0720300,PY17X_0811400,PY17X_0819700,PY17X_0822800,PY17X_0824100,PY17X_0…	33.5	1.61	2.02	2.01325e-07	5.18126e-06	7.46917e-05
GO:0005829	cytosol	112	47	PY17X_0113800,PY17X_0212500,PY17X_0311400,PY17X_0407400,PY17X_0407500,PY17X_0407700,PY17X_0407800,PY17X_0408800,PY17X_0512000,PY17X_0523200,PY17X_0610300,PY17X_0613400,PY17X_0614100,PY17X_0619900,PY17X_0621800,PY17X_0706600,PY17X_0803500,PY17X_0810800,PY17X_0836400,PY17X_0905500,PY17X_0913600,PY17X_0917700,PY17X_0939100,PY17X_0944000,PY17X_0945600,PY17X_1005400,PY17X_1012100,PY17X_1014600,PY17X_1…	42	2.02	2.85	2.09485e-07	5.18126e-06	7.7719e-05
GO:1905368	peptidase complex	48	25	PY17X_0206800,PY17X_0212900,PY17X_0419800,PY17X_0503200,PY17X_0515500,PY17X_0720300,PY17X_0811400,PY17X_0817200,PY17X_0836000,PY17X_0919400,PY17X_0920700,PY17X_0921600,PY17X_1012800,PY17X_1042100,PY17X_1131800,PY17X_1131900,PY17X_1209800,PY17X_1213000,PY17X_1226100,PY17X_1226300,PY17X_1338800,PY17X_1357000,PY17X_1406600,PY17X_1411800,PY17X_1464400,	52.1	2.51	4.24	1.38248e-06	3.20563e-05	0.000512901
GO:0000502	proteasome complex	40	22	PY17X_0206800,PY17X_0212900,PY17X_0503200,PY17X_0515500,PY17X_0720300,PY17X_0811400,PY17X_0817200,PY17X_0836000,PY17X_0919400,PY17X_0920700,PY17X_1042100,PY17X_1131800,PY17X_1131900,PY17X_1209800,PY17X_1213000,PY17X_1226100,PY17X_1226300,PY17X_1338800,PY17X_1357000,PY17X_1406600,PY17X_1411800,PY17X_1464400,	55	2.65	4.75	1.79977e-06	3.92773e-05	0.000667713
GO:0031981	nuclear lumen	94	39	PY17X_0062300,PY17X_0102500,PY17X_0112800,PY17X_0302100,PY17X_0408600,PY17X_0409200,PY17X_0502300,PY17X_0513500,PY17X_0617700,PY17X_0621500,PY17X_0625500,PY17X_0704600,PY17X_0808200,PY17X_0818900,PY17X_0907100,PY17X_0919100,PY17X_0926400,PY17X_0931500,PY17X_0939900,PY17X_0941700,PY17X_1022300,PY17X_1038800,PY17X_1106900,PY17X_1121600,PY17X_1128800,PY17X_1139600,PY17X_1206500,PY17X_1210200,PY17X_1…	41.5	2	2.78	3.23126e-06	6.61416e-05	0.0011988
GO:1905369	endopeptidase complex	44	23	PY17X_0206800,PY17X_0212900,PY17X_0503200,PY17X_0515500,PY17X_0720300,PY17X_0811400,PY17X_0817200,PY17X_0836000,PY17X_0919400,PY17X_0920700,PY17X_0921600,PY17X_1042100,PY17X_1131800,PY17X_1131900,PY17X_1209800,PY17X_1213000,PY17X_1226100,PY17X_1226300,PY17X_1338800,PY17X_1357000,PY17X_1406600,PY17X_1411800,PY17X_1464400,	52.3	2.52	4.26	3.3873e-06	6.61416e-05	0.00125669
GO:0044391	ribosomal subunit	40	21	PY17X_0407500,PY17X_0407700,PY17X_0407800,PY17X_0413300,PY17X_0512000,PY17X_0619900,PY17X_0621800,PY17X_0810800,PY17X_0917200,PY17X_0944000,PY17X_1014600,PY17X_1016500,PY17X_1017100,PY17X_1020900,PY17X_1142300,PY17X_1205000,PY17X_1224700,PY17X_1314600,PY17X_1357100,PY17X_1369900,PY17X_1418000,	52.5	2.53	4.29	8.30648e-06	0.000154085	0.0030817
GO:0005759	mitochondrial matrix	20	13	PY17X_0104100,PY17X_0416100,PY17X_0837800,PY17X_0925600,PY17X_1011600,PY17X_1016500,PY17X_1142300,PY17X_1224700,PY17X_1241100,PY17X_1322000,PY17X_1355900,PY17X_1412900,PY17X_1449400,	65	3.13	7.18	2.19559e-05	0.000387887	0.00814563
GO:0022627	cytosolic small ribosomal subunit	9	8	PY17X_0407500,PY17X_0407700,PY17X_0512000,PY17X_0619900,PY17X_0621800,PY17X_0810800,PY17X_0944000,PY17X_1014600,	88.9	4.28	30.81	2.46707e-05	0.000407463	0.00915284
GO:0033178	proton-transporting two-sector ATPase complex, catalytic domain	11	9	PY17X_0208600,PY17X_0314300,PY17X_0838700,PY17X_0910300,PY17X_1005200,PY17X_1406800,PY17X_1411600,PY17X_1412200,PY17X_1452800,	81.8	3.94	17.34	2.52605e-05	0.000407463	0.00937166
GO:0022626	cytosolic ribosome	18	12	PY17X_0407500,PY17X_0407700,PY17X_0407800,PY17X_0512000,PY17X_0619900,PY17X_0621800,PY17X_0810800,PY17X_0944000,PY17X_1014600,PY17X_1020900,PY17X_1357100,PY17X_1369900,	66.7	3.21	7.72	3.18226e-05	0.000472247	0.0118062
GO:0016469	proton-transporting two-sector ATPase complex	18	12	PY17X_0208600,PY17X_0314300,PY17X_0806200,PY17X_0838700,PY17X_0910300,PY17X_1005200,PY17X_1227000,PY17X_1332800,PY17X_1406800,PY17X_1411600,PY17X_1412200,PY17X_1452800,	66.7	3.21	7.72	3.18226e-05	0.000472247	0.0118062
GO:0048475	coated membrane	29	16	PY17X_0106900,PY17X_0215700,PY17X_0311500,PY17X_0314500,PY17X_0418300,PY17X_0420100,PY17X_0708300,PY17X_0717600,PY17X_0905300,PY17X_0930600,PY17X_0932000,PY17X_1117800,PY17X_1138600,PY17X_1323000,PY17X_1411700,PY17X_1437100,	55.2	2.66	4.76	4.54227e-05	0.000624142	0.0168518
GO:0030117	membrane coat	29	16	PY17X_0106900,PY17X_0215700,PY17X_0311500,PY17X_0314500,PY17X_0418300,PY17X_0420100,PY17X_0708300,PY17X_0717600,PY17X_0905300,PY17X_0930600,PY17X_0932000,PY17X_1117800,PY17X_1138600,PY17X_1323000,PY17X_1411700,PY17X_1437100,	55.2	2.66	4.76	4.54227e-05	0.000624142	0.0168518
GO:0005681	spliceosomal complex	50	23	PY17X_0110200,PY17X_0409200,PY17X_0409500,PY17X_0524500,PY17X_0708100,PY17X_0814300,PY17X_0917300,PY17X_1002800,PY17X_1004500,PY17X_1037300,PY17X_1120200,PY17X_1144300,PY17X_1147000,PY17X_1311500,PY17X_1329100,PY17X_1336700,PY17X_1371100,PY17X_1407100,PY17X_1426800,PY17X_1437700,PY17X_1442300,PY17X_1448800,PY17X_1459000,	46	2.22	3.31	5.00231e-05	0.000662806	0.0185586
GO:0030659	cytoplasmic vesicle membrane	19	12	PY17X_0106900,PY17X_0212500,PY17X_0311500,PY17X_0314500,PY17X_0418300,PY17X_0708300,PY17X_0717600,PY17X_0905300,PY17X_0932000,PY17X_1138600,PY17X_1323000,PY17X_1437100,	63.2	3.04	6.62	7.01255e-05	0.000867219	0.0260166
GO:0012506	vesicle membrane	19	12	PY17X_0106900,PY17X_0212500,PY17X_0311500,PY17X_0314500,PY17X_0418300,PY17X_0708300,PY17X_0717600,PY17X_0905300,PY17X_0932000,PY17X_1138600,PY17X_1323000,PY17X_1437100,	63.2	3.04	6.62	7.01255e-05	0.000867219	0.0260166
GO:0098588	bounding membrane of organelle	45	21	PY17X_0106900,PY17X_0212500,PY17X_0311500,PY17X_0314500,PY17X_0418300,PY17X_0708300,PY17X_0717600,PY17X_0905300,PY17X_0932000,PY17X_1014300,PY17X_1109000,PY17X_1138600,PY17X_1143800,PY17X_1222700,PY17X_1227000,PY17X_1323000,PY17X_1341900,PY17X_1406800,PY17X_1419000,PY17X_1437100,PY17X_1445000,	46.7	2.25	3.39	8.17778e-05	0.000978695	0.0303396
GO:0005575	cellular component	136	47	PY17X_0303100,PY17X_0308200,PY17X_0502600,PY17X_0505200,PY17X_0507600,PY17X_0518300,PY17X_0611000,PY17X_0617300,PY17X_0701800,PY17X_0812700,PY17X_0836000,PY17X_0911600,PY17X_0912800,PY17X_0916500,PY17X_0916600,PY17X_0917700,PY17X_0919100,PY17X_0919700,PY17X_0930500,PY17X_0932000,PY17X_0945400,PY17X_1011400,PY17X_1014400,PY17X_1035000,PY17X_1037600,PY17X_1039000,PY17X_1109800,PY17X_1128500,PY17X_1…	34.6	1.67	2.07	0.0001038	0.00109922	0.03851
GO:0030662	coated vesicle membrane	17	11	PY17X_0106900,PY17X_0311500,PY17X_0314500,PY17X_0418300,PY17X_0708300,PY17X_0717600,PY17X_0905300,PY17X_0932000,PY17X_1138600,PY17X_1323000,PY17X_1437100,	64.7	3.12	7.07	0.000104166	0.00109922	0.0386455
GO:0030120	vesicle coat	17	11	PY17X_0106900,PY17X_0311500,PY17X_0314500,PY17X_0418300,PY17X_0708300,PY17X_0717600,PY17X_0905300,PY17X_0932000,PY17X_1138600,PY17X_1323000,PY17X_1437100,	64.7	3.12	7.07	0.000104166	0.00109922	0.0386455
GO:0101031	chaperone complex	8	7	PY17X_0311400,PY17X_0407400,PY17X_0408800,PY17X_0917700,PY17X_1135600,PY17X_1221400,PY17X_1446600,	87.5	4.22	26.93	0.000106662	0.00109922	0.0395718
GO:0005832	chaperonin-containing T-complex	8	7	PY17X_0311400,PY17X_0407400,PY17X_0408800,PY17X_0917700,PY17X_1135600,PY17X_1221400,PY17X_1446600,	87.5	4.22	26.93	0.000106662	0.00109922	0.0395718
GO:0015935	small ribosomal subunit	20	12	PY17X_0407500,PY17X_0407700,PY17X_0512000,PY17X_0619900,PY17X_0621800,PY17X_0810800,PY17X_0944000,PY17X_1014600,PY17X_1142300,PY17X_1205000,PY17X_1314600,PY17X_1418000,	60	2.89	5.79	0.00014238	0.00142765	0.052823
GO:0005730	nucleolus	47	21	PY17X_0062300,PY17X_0112800,PY17X_0302100,PY17X_0513500,PY17X_0621500,PY17X_0625500,PY17X_0808200,PY17X_0907100,PY17X_0926400,PY17X_0939900,PY17X_0941700,PY17X_1022300,PY17X_1038800,PY17X_1121600,PY17X_1206500,PY17X_1210200,PY17X_1231400,PY17X_1244300,PY17X_1328700,PY17X_1338900,PY17X_1431700,	44.7	2.15	3.13	0.000177368	0.00173168	0.0658037
GO:0030135	coated vesicle	18	11	PY17X_0106900,PY17X_0311500,PY17X_0314500,PY17X_0418300,PY17X_0708300,PY17X_0717600,PY17X_0905300,PY17X_0932000,PY17X_1138600,PY17X_1323000,PY17X_1437100,	61.1	2.95	6.06	0.000217848	0.00207235	0.0808216
GO:0033180	proton-transporting V-type ATPase, V1 domain	5	5	PY17X_0208600,PY17X_0910300,PY17X_1005200,PY17X_1406800,PY17X_1412200,	100	4.82	inf	0.000381385	0.00353735	0.141494
GO:0005654	nucleoplasm	31	15	PY17X_0409200,PY17X_0617700,PY17X_0704600,PY17X_0818900,PY17X_0931500,PY17X_0941700,PY17X_1038800,PY17X_1106900,PY17X_1128800,PY17X_1139600,PY17X_1216000,PY17X_1405100,PY17X_1415100,PY17X_1417100,PY17X_1431700,	48.4	2.33	3.62	0.00052855	0.00478273	0.196092
GO:0044428	obsolete nuclear part	41	18	PY17X_0062300,PY17X_0112800,PY17X_0302100,PY17X_0513500,PY17X_0621500,PY17X_0625500,PY17X_0808200,PY17X_0926400,PY17X_0939900,PY17X_0941700,PY17X_1022300,PY17X_1038800,PY17X_1121600,PY17X_1206500,PY17X_1210200,PY17X_1231400,PY17X_1244300,PY17X_1338900,	43.9	2.12	3.03	0.000663336	0.00585947	0.246098
GO:0005839	proteasome core complex	15	9	PY17X_0206800,PY17X_0212900,PY17X_0811400,PY17X_0836000,PY17X_1131800,PY17X_1131900,PY17X_1213000,PY17X_1226300,PY17X_1338800,	60	2.89	5.77	0.00101966	0.00879753	0.378294
GO:0030118	clathrin coat	10	7	PY17X_0215700,PY17X_0314500,PY17X_0930600,PY17X_0932000,PY17X_1323000,PY17X_1411700,PY17X_1437100,	70	3.37	8.97	0.00107688	0.00908006	0.399522
GO:0030131	clathrin adaptor complex	8	6	PY17X_0215700,PY17X_0314500,PY17X_0930600,PY17X_0932000,PY17X_1323000,PY17X_1411700,	75	3.61	11.52	0.00149606	0.0123342	0.555039
GO:0005838	proteasome regulatory particle	13	8	PY17X_0503200,PY17X_0817200,PY17X_0919400,PY17X_1042100,PY17X_1209800,PY17X_1226100,PY17X_1406600,PY17X_1464400,	61.5	2.97	6.15	0.00157983	0.0127417	0.586116
GO:0009536	plastid	141	44	PY17X_0210100,PY17X_0306300,PY17X_0312900,PY17X_0408000,PY17X_0412600,PY17X_0414900,PY17X_0505200,PY17X_0508100,PY17X_0607700,PY17X_0617300,PY17X_0715100,PY17X_0718300,PY17X_0829400,PY17X_0838200,PY17X_0933500,PY17X_0934900,PY17X_1024700,PY17X_1028300,PY17X_1104700,PY17X_1109000,PY17X_1110300,PY17X_1114200,PY17X_1123500,PY17X_1129000,PY17X_1135000,PY17X_1206400,PY17X_1234400,PY17X_1239400,PY17X_1…	31.2	1.5	1.77	0.00198664	0.0156818	0.737043
GO:0030660	Golgi-associated vesicle membrane	11	7	PY17X_0106900,PY17X_0418300,PY17X_0717600,PY17X_0905300,PY17X_0932000,PY17X_1323000,PY17X_1437100,	63.6	3.07	6.73	0.00243242	0.0180485	0.902426
GO:0005798	Golgi-associated vesicle	11	7	PY17X_0106900,PY17X_0418300,PY17X_0717600,PY17X_0905300,PY17X_0932000,PY17X_1323000,PY17X_1437100,	63.6	3.07	6.73	0.00243242	0.0180485	0.902426
GO:0033176	proton-transporting V-type ATPase complex	11	7	PY17X_0208600,PY17X_0910300,PY17X_1005200,PY17X_1227000,PY17X_1332800,PY17X_1406800,PY17X_1412200,	63.6	3.07	6.73	0.00243242	0.0180485	0.902426
GO:0012505	endomembrane system	163	49	PY17X_0106900,PY17X_0113200,PY17X_0212500,PY17X_0311500,PY17X_0314500,PY17X_0414900,PY17X_0418300,PY17X_0419800,PY17X_0421000,PY17X_0502600,PY17X_0517400,PY17X_0703100,PY17X_0708300,PY17X_0713500,PY17X_0717600,PY17X_0718900,PY17X_0720600,PY17X_0822200,PY17X_0905300,PY17X_0905500,PY17X_0921600,PY17X_0926300,PY17X_0932000,PY17X_0933200,PY17X_0936300,PY17X_0939100,PY17X_0940900,PY17X_1012800,PY17X_1…	30.1	1.45	1.68	0.00271795	0.0197718	1
GO:0031410	cytoplasmic vesicle	49	19	PY17X_0106900,PY17X_0212500,PY17X_0311500,PY17X_0314500,PY17X_0418300,PY17X_0421000,PY17X_0505200,PY17X_0708300,PY17X_0717600,PY17X_0905300,PY17X_0932000,PY17X_0933200,PY17X_1138600,PY17X_1144700,PY17X_1227600,PY17X_1323000,PY17X_1437100,PY17X_1443700,PY17X_1463300,	38.8	1.87	2.45	0.00282568	0.0197798	1
GO:0097708	intracellular vesicle	49	19	PY17X_0106900,PY17X_0212500,PY17X_0311500,PY17X_0314500,PY17X_0418300,PY17X_0421000,PY17X_0505200,PY17X_0708300,PY17X_0717600,PY17X_0905300,PY17X_0932000,PY17X_0933200,PY17X_1138600,PY17X_1144700,PY17X_1227600,PY17X_1323000,PY17X_1437100,PY17X_1443700,PY17X_1463300,	38.8	1.87	2.45	0.00282568	0.0197798	1
GO:0022624	proteasome accessory complex	14	8	PY17X_0503200,PY17X_0817200,PY17X_0919400,PY17X_1042100,PY17X_1209800,PY17X_1226100,PY17X_1406600,PY17X_1464400,	57.1	2.75	5.13	0.00302044	0.0207516	1
GO:0031090	organelle membrane	157	47	PY17X_0106900,PY17X_0113200,PY17X_0212500,PY17X_0308100,PY17X_0311500,PY17X_0314500,PY17X_0406600,PY17X_0414900,PY17X_0418300,PY17X_0419800,PY17X_0517400,PY17X_0519300,PY17X_0521300,PY17X_0605100,PY17X_0612500,PY17X_0701800,PY17X_0708300,PY17X_0717600,PY17X_0905300,PY17X_0921600,PY17X_0924900,PY17X_0926300,PY17X_0932000,PY17X_1011400,PY17X_1012800,PY17X_1014300,PY17X_1029000,PY17X_1109000,PY17X_1…	29.9	1.44	1.66	0.00360136	0.0242928	1
GO:0030658	transport vesicle membrane	9	6	PY17X_0311500,PY17X_0708300,PY17X_0932000,PY17X_1138600,PY17X_1323000,PY17X_1437100,	66.7	3.21	7.68	0.00370092	0.0245186	1
GO:0030880	RNA polymerase complex	24	11	PY17X_0303800,PY17X_0607700,PY17X_0617700,PY17X_0907100,PY17X_1023800,PY17X_1106900,PY17X_1216000,PY17X_1348800,PY17X_1405100,PY17X_1415100,PY17X_1431700,	45.8	2.21	3.26	0.00499017	0.0324798	1
GO:0016020	membrane	104	33	PY17X_0303100,PY17X_0308200,PY17X_0502600,PY17X_0505200,PY17X_0507600,PY17X_0611000,PY17X_0617300,PY17X_0701800,PY17X_0911600,PY17X_0912800,PY17X_0916500,PY17X_0916600,PY17X_0930500,PY17X_0932000,PY17X_1011400,PY17X_1014400,PY17X_1035000,PY17X_1037600,PY17X_1128500,PY17X_1139100,PY17X_1214900,PY17X_1231200,PY17X_1307100,PY17X_1320000,PY17X_1325000,PY17X_1333000,PY17X_1333600,PY17X_1354800,PY17X_1…	31.7	1.53	1.8	0.00522769	0.0334392	1
GO:0019773	proteasome core complex, alpha-subunit complex	7	5	PY17X_0212900,PY17X_0811400,PY17X_1131800,PY17X_1131900,PY17X_1226300,	71.4	3.44	9.59	0.00549499	0.0339773	1
GO:0008540	proteasome regulatory particle, base subcomplex	7	5	PY17X_0919400,PY17X_1209800,PY17X_1226100,PY17X_1406600,PY17X_1464400,	71.4	3.44	9.59	0.00549499	0.0339773	1
GO:0005622	intracellular	25	11	PY17X_0518300,PY17X_0812700,PY17X_0836000,PY17X_0917700,PY17X_0919700,PY17X_0945400,PY17X_1039000,PY17X_1239000,PY17X_1322200,PY17X_1325000,PY17X_1461900,	44	2.12	3.02	0.00727027	0.0431241	1
GO:0030133	transport vesicle	10	6	PY17X_0311500,PY17X_0708300,PY17X_0932000,PY17X_1138600,PY17X_1323000,PY17X_1437100,	60	2.89	5.76	0.00763698	0.0431241	1
GO:0071013	catalytic step 2 spliceosome	5	4	PY17X_0524500,PY17X_0708100,PY17X_1371100,PY17X_1437700,	80	3.86	15.34	0.00769562	0.0431241	1
GO:0030136	clathrin-coated vesicle	5	4	PY17X_0314500,PY17X_0932000,PY17X_1323000,PY17X_1437100,	80	3.86	15.34	0.00769562	0.0431241	1
GO:0030665	clathrin-coated vesicle membrane	5	4	PY17X_0314500,PY17X_0932000,PY17X_1323000,PY17X_1437100,	80	3.86	15.34	0.00769562	0.0431241	1
GO:0030125	clathrin vesicle coat	5	4	PY17X_0314500,PY17X_0932000,PY17X_1323000,PY17X_1437100,	80	3.86	15.34	0.00769562	0.0431241	1
GO:0000428	DNA-directed RNA polymerase complex	22	10	PY17X_0607700,PY17X_0617700,PY17X_0907100,PY17X_1023800,PY17X_1106900,PY17X_1216000,PY17X_1348800,PY17X_1405100,PY17X_1415100,PY17X_1431700,	45.5	2.19	3.21	0.00790416	0.0431241	1
GO:0055029	nuclear DNA-directed RNA polymerase complex	22	10	PY17X_0607700,PY17X_0617700,PY17X_0907100,PY17X_1023800,PY17X_1106900,PY17X_1216000,PY17X_1348800,PY17X_1405100,PY17X_1415100,PY17X_1431700,	45.5	2.19	3.21	0.00790416	0.0431241	1
GO:0044538	host cell periphery	3	3	PY17X_0913600,PY17X_0931500,PY17X_1139600,	100	4.82	inf	0.00891055	0.0472259	1
GO:0009331	glycerol-3-phosphate dehydrogenase complex	3	3	PY17X_0407000,PY17X_0934900,PY17X_1434200,	100	4.82	inf	0.00891055	0.0472259	1
GO:0031982	vesicle	54	19	PY17X_0106900,PY17X_0212500,PY17X_0311500,PY17X_0314500,PY17X_0418300,PY17X_0421000,PY17X_0505200,PY17X_0708300,PY17X_0717600,PY17X_0905300,PY17X_0932000,PY17X_0933200,PY17X_1138600,PY17X_1144700,PY17X_1227600,PY17X_1323000,PY17X_1437100,PY17X_1443700,PY17X_1463300,	35.2	1.7	2.1	0.00960962	0.0502136	1
GO:0061695	transferase complex, transferring phosphorus-containing groups	26	11	PY17X_0303800,PY17X_0607700,PY17X_0617700,PY17X_0907100,PY17X_1023800,PY17X_1106900,PY17X_1216000,PY17X_1348800,PY17X_1405100,PY17X_1415100,PY17X_1431700,	42.3	2.04	2.82	0.0102868	0.0530055	1
GO:0020011	apicoplast	133	39	PY17X_0210100,PY17X_0306300,PY17X_0312900,PY17X_0408000,PY17X_0412600,PY17X_0414900,PY17X_0505200,PY17X_0508100,PY17X_0607700,PY17X_0617300,PY17X_0715100,PY17X_0718300,PY17X_0829400,PY17X_0838200,PY17X_0933500,PY17X_0934900,PY17X_1024700,PY17X_1028300,PY17X_1104700,PY17X_1109000,PY17X_1110300,PY17X_1114200,PY17X_1123500,PY17X_1129000,PY17X_1135000,PY17X_1206400,PY17X_1239400,PY17X_1248100,PY17X_1…	29.3	1.41	1.61	0.0110049	0.0559288	1
GO:0042555	MCM complex	8	5	PY17X_0612700,PY17X_0805800,PY17X_1027300,PY17X_1133000,PY17X_1417300,	62.5	3.01	6.39	0.0121599	0.0601508	1
GO:0005666	RNA polymerase III complex	8	5	PY17X_0607700,PY17X_0907100,PY17X_1023800,PY17X_1348800,PY17X_1431700,	62.5	3.01	6.39	0.0121599	0.0601508	1
GO:0015934	large ribosomal subunit	20	9	PY17X_0407800,PY17X_0413300,PY17X_0917200,PY17X_1016500,PY17X_1017100,PY17X_1020900,PY17X_1224700,PY17X_1357100,PY17X_1369900,	45	2.17	3.15	0.0125499	0.0612635	1
GO:1990204	oxidoreductase complex	17	8	PY17X_0406600,PY17X_0407000,PY17X_0614100,PY17X_0934900,PY17X_1039000,PY17X_1213900,PY17X_1307100,PY17X_1434200,	47.1	2.27	3.42	0.0135092	0.0642555	1
GO:0044815	DNA packaging complex	17	8	PY17X_0110400,PY17X_0821300,PY17X_0944300,PY17X_1109800,PY17X_1118100,PY17X_1118200,PY17X_1418600,PY17X_1422300,	47.1	2.27	3.42	0.0135092	0.0642555	1
GO:0032993	protein-DNA complex	14	7	PY17X_0110400,PY17X_0408600,PY17X_0502300,PY17X_0944300,PY17X_1118100,PY17X_1118200,PY17X_1422300,	50	2.41	3.84	0.0140885	0.0653354	1
GO:0030119	AP-type membrane coat adaptor complex	14	7	PY17X_0215700,PY17X_0314500,PY17X_0420100,PY17X_0930600,PY17X_0932000,PY17X_1323000,PY17X_1411700,	50	2.41	3.84	0.0140885	0.0653354	1
GO:0030684	preribosome	31	12	PY17X_0112800,PY17X_0302100,PY17X_0939900,PY17X_0941700,PY17X_1022300,PY17X_1038800,PY17X_1206500,PY17X_1214700,PY17X_1230600,PY17X_1328700,PY17X_1338900,PY17X_1402800,	38.7	1.87	2.43	0.0165981	0.0760236	1
GO:0045259	proton-transporting ATP synthase complex	6	4	PY17X_0314300,PY17X_0806200,PY17X_1411600,PY17X_1452800,	66.7	3.21	7.67	0.0192983	0.082295	1
GO:0000313	organellar ribosome	6	4	PY17X_0416100,PY17X_1016500,PY17X_1142300,PY17X_1224700,	66.7	3.21	7.67	0.0192983	0.082295	1
GO:0035267	NuA4 histone acetyltransferase complex	6	4	PY17X_0931500,PY17X_1128800,PY17X_1139600,PY17X_1417100,	66.7	3.21	7.67	0.0192983	0.082295	1
GO:0043189	H4/H2A histone acetyltransferase complex	6	4	PY17X_0931500,PY17X_1128800,PY17X_1139600,PY17X_1417100,	66.7	3.21	7.67	0.0192983	0.082295	1
GO:1902562	H4 histone acetyltransferase complex	6	4	PY17X_0931500,PY17X_1128800,PY17X_1139600,PY17X_1417100,	66.7	3.21	7.67	0.0192983	0.082295	1
GO:0005761	mitochondrial ribosome	6	4	PY17X_0416100,PY17X_1016500,PY17X_1142300,PY17X_1224700,	66.7	3.21	7.67	0.0192983	0.082295	1
GO:0000786	nucleosome	9	5	PY17X_0110400,PY17X_0944300,PY17X_1118100,PY17X_1118200,PY17X_1422300,	55.6	2.68	4.79	0.0227335	0.0958425	1
GO:0005794	Golgi apparatus	44	15	PY17X_0106900,PY17X_0212500,PY17X_0418300,PY17X_0502600,PY17X_0717600,PY17X_0718900,PY17X_0720600,PY17X_0905300,PY17X_0905500,PY17X_0932000,PY17X_1319300,PY17X_1320000,PY17X_1323000,PY17X_1341900,PY17X_1437100,	34.1	1.64	1.99	0.0271376	0.113124	1
GO:0030130	clathrin coat of trans-Golgi network vesicle	4	3	PY17X_0932000,PY17X_1323000,PY17X_1437100,	75	3.61	11.49	0.0301095	0.118837	1
GO:1990391	DNA repair complex	4	3	PY17X_0807000,PY17X_0932200,PY17X_1018600,	75	3.61	11.49	0.0301095	0.118837	1
GO:0032300	mismatch repair complex	4	3	PY17X_0807000,PY17X_0932200,PY17X_1018600,	75	3.61	11.49	0.0301095	0.118837	1
GO:0030140	trans-Golgi network transport vesicle	4	3	PY17X_0932000,PY17X_1323000,PY17X_1437100,	75	3.61	11.49	0.0301095	0.118837	1
GO:0012510	trans-Golgi network transport vesicle membrane	4	3	PY17X_0932000,PY17X_1323000,PY17X_1437100,	75	3.61	11.49	0.0301095	0.118837	1
GO:0016591	RNA polymerase II, holoenzyme	13	6	PY17X_0617700,PY17X_1106900,PY17X_1216000,PY17X_1405100,PY17X_1415100,PY17X_1431700,	46.2	2.22	3.29	0.0353188	0.137929	1
GO:0000123	histone acetyltransferase complex	7	4	PY17X_0931500,PY17X_1128800,PY17X_1139600,PY17X_1417100,	57.1	2.75	5.11	0.0377027	0.14129	1
GO:0030663	COPI-coated vesicle membrane	7	4	PY17X_0106900,PY17X_0418300,PY17X_0717600,PY17X_0905300,	57.1	2.75	5.11	0.0377027	0.14129	1
GO:0030137	COPI-coated vesicle	7	4	PY17X_0106900,PY17X_0418300,PY17X_0717600,PY17X_0905300,	57.1	2.75	5.11	0.0377027	0.14129	1
GO:0030126	COPI vesicle coat	7	4	PY17X_0106900,PY17X_0418300,PY17X_0717600,PY17X_0905300,	57.1	2.75	5.11	0.0377027	0.14129	1
GO:0043625	delta DNA polymerase complex	2	2	PY17X_0408600,PY17X_0502300,	100	4.82	inf	0.0430161	0.143775	1
GO:0005956	protein kinase CK2 complex	2	2	PY17X_0945700,PY17X_1361200,	100	4.82	inf	0.0430161	0.143775	1
GO:0042170	plastid membrane	2	2	PY17X_1109000,PY17X_1248100,	100	4.82	inf	0.0430161	0.143775	1
GO:0017087	mitochondrial processing peptidase complex	2	2	PY17X_0837800,PY17X_1241100,	100	4.82	inf	0.0430161	0.143775	1
GO:0009526	plastid envelope	2	2	PY17X_1109000,PY17X_1248100,	100	4.82	inf	0.0430161	0.143775	1
GO:0031351	integral component of plastid membrane	2	2	PY17X_1109000,PY17X_1248100,	100	4.82	inf	0.0430161	0.143775	1
GO:0031350	intrinsic component of plastid membrane	2	2	PY17X_1109000,PY17X_1248100,	100	4.82	inf	0.0430161	0.143775	1
GO:0030956	glutamyl-tRNA(Gln) amidotransferase complex	2	2	PY17X_0718300,PY17X_1129000,	100	4.82	inf	0.0430161	0.143775	1
GO:0000408	EKC/KEOPS complex	2	2	PY17X_0515600,PY17X_1007900,	100	4.82	inf	0.0430161	0.143775	1
GO:0030121	AP-1 adaptor complex	2	2	PY17X_0932000,PY17X_1323000,	100	4.82	inf	0.0430161	0.143775	1
GO:0005736	RNA polymerase I complex	2	2	PY17X_0907100,PY17X_1431700,	100	4.82	inf	0.0430161	0.143775	1
GO:0018444	translation release factor complex	2	2	PY17X_0309700,PY17X_0926900,	100	4.82	inf	0.0430161	0.143775	1
