# Supplementary material for: Why is Babesia not killed by artemisinin like Plasmodium?
Source: Parasit Vectors. 2023 Jun 8;16:193. doi: 10.1186/s13071-023-05783-4 (PMC10249562; doi:10.1186/s13071-023-05783-4)
Supplement: Supplementary file 8 — Additional file 8: Table S8. OrthoMCL identifiersand haem biosynthesis enzymes. [file 13071_2023_5783_MOESM8_ESM.xlsx]

## Sheet: genes for haem biosynthesis P.
Gene ID	source_id	Genomic Location (Gene)	Product Description	# Transcripts	Ortholog count	Paralog count	EC numbers	EC numbers from OrthoMCL	Search Weight	Transcript Returned by Previous Search	Transcript Returned by Latest Search	Organism	Ortholog Group
AK88_00098	AK88_00098-t30_1	KQ001645:410,598..412,876(-)	hypothetical protein	1	55	0	N/A	1.3.1.- (With NAD(+) or NADP(+) as acceptor.);1.3.1.22 (3-oxo-5-alpha-steroid 4-dehydrogenase (NADP(+)));1.3.1.38 (Trans-2-enoyl-CoA reductase (NADPH));1.3.1.93 (Very-long-chain enoyl-CoA reductase);1.3.99.5 (3-oxo-5-alpha-steroid 4-dehydrogenase (acceptor));2.3.1.- (Transferring groups other than a	10	Y	N	Plasmodium fragile strain nilgiri	OG6_102127
AK88_00160	AK88_00160-t30_1	KQ001645:736,668..738,468(-)	hypothetical protein	1	56	0	1.3.3.3 (Coproporphyrinogen oxidase)	1.3.3.3 (Coproporphyrinogen oxidase)	10	Y	N	Plasmodium fragile strain nilgiri	OG6_101984
AK88_01430	AK88_01430-t30_1	KQ001656:299,738..301,021(+)	uroporphyrinogen decarboxylase	1	57	0	4.1.1.37 (Uroporphyrinogen decarboxylase)	2.1.1.247 ([Methyl-Co(III) methylamine-specific corrinoid protein]:coenzyme Mmethyltransferase);4.1.1.37 (Uroporphyrinogen decarboxylase)	10	Y	N	Plasmodium fragile strain nilgiri	OG6_100829
AK88_01870	AK88_01870-t30_1	KQ001661:100,628..102,407(-)	hypothetical protein	1	47	0	1.3.1.94 (Polyprenol reductase)	1.3.1.94 (Polyprenol reductase);1.3.99.5 (3-oxo-5-alpha-steroid 4-dehydrogenase (acceptor))	10	Y	N	Plasmodium fragile strain nilgiri	OG6_103960
AK88_02377	AK88_02377-t30_1	KQ001667:148,785..150,349(-)	ferrochelatase	1	56	0	4.99.1.1 (Protoporphyrin ferrochelatase)	2.4.1.- (Hexosyltransferases.);4.99.1.1 (Protoporphyrin ferrochelatase)	10	Y	N	Plasmodium fragile strain nilgiri	OG6_101310
AK88_02491	AK88_02491-t30_1	KQ001668:217,124..219,756(-)	hypothetical protein	1	54	0	N/A	3.1.13.- (Exoribonucleases producing 5'-phosphomonoesters.);3.1.13.1 (Exoribonuclease II);4.2.1.75 (Uroporphyrinogen-III synthase)	10	Y	N	Plasmodium fragile strain nilgiri	OG6_101821
AK88_02513	AK88_02513-t30_1	KQ001668:349,429..351,096(+)	serine-tRNA ligase	1	111	1	6.1.1.11 (Serine--tRNA ligase)	1.3.3.3 (Coproporphyrinogen oxidase);3.6.1.66 (XTP/dITP diphosphatase);3.6.1.9 (Nucleotide diphosphatase);6.1.1.11 (Serine--tRNA ligase)	10	Y	N	Plasmodium fragile strain nilgiri	OG6_100275
AK88_02603	AK88_02603-t30_1	KQ001670:94,164..101,867(+)	hypothetical protein	1	53	0	4.2.1.24 (Porphobilinogen synthase)	3.4.24.- (Metalloendopeptidases.);3.4.24.55 (Pitrilysin);3.4.24.56 (Insulysin);4.2.1.24 (Porphobilinogen synthase)	10	Y	N	Plasmodium fragile strain nilgiri	OG6_110270
AK88_02775	AK88_02775-t30_1	KQ001672:247,346..250,038(+)	hypothetical protein	1	55	0	4.2.1.75 (Uroporphyrinogen-III synthase)	4.2.1.75 (Uroporphyrinogen-III synthase)	10	Y	N	Plasmodium fragile strain nilgiri	OG6_532659
AK88_02922	AK88_02922-t30_1	KQ001675:1,671..3,830(-)	5-aminolevulinic acid synthase	1	56	0	2.3.1.37 (5-aminolevulinate synthase)	2.3.1.- (Transferring groups other than amino-acyl groups.);2.3.1.29 (Glycine C-acetyltransferase);2.3.1.37 (5-aminolevulinate synthase);2.3.1.47 (8-amino-7-oxononanoate synthase)	10	N	Y	Plasmodium fragile strain nilgiri	OG6_100359
AK88_03658	AK88_03658-t30_1	KQ001688:9,906..11,975(+)	protoporphyrinogen oxidase	1	55	0	1.3.3.4 (Protoporphyrinogen oxidase)	1.3.3.4 (Protoporphyrinogen oxidase);1.4.3.- (With oxygen as acceptor.);1.4.3.4 (Monoamine oxidase);1.8.3.5 (Prenylcysteine oxidase)	10	Y	N	Plasmodium fragile strain nilgiri	OG6_101704
AK88_03730	AK88_03730-t30_1	KQ001689:105,461..106,486(+)	hypothetical protein	1	55	0	2.5.1.61 (Hydroxymethylbilane synthase)	2.5.1.61 (Hydroxymethylbilane synthase);4.2.1.75 (Uroporphyrinogen-III synthase)	20	Y	N	Plasmodium fragile strain nilgiri	OG6_101048
AK88_03766	AK88_03766-t30_1	KQ001690:39,914..41,815(-)	succinate dehydrogenase, flavoprotein subunit	1	56	0	1.3.5.1 (Succinate dehydrogenase (quinone))	1.3.5.1 (Succinate dehydrogenase (quinone));1.3.5.4 (Fumarate reductase (quinol));1.3.99.1 (Deleted entry);1.4.3.16 (L-aspartate oxidase)	10	Y	N	Plasmodium fragile strain nilgiri	OG6_100447
AK88_03791	AK88_03791-t30_1	KQ001690:158,530..160,746(+)	hypothetical protein	1	58	0	N/A	1.4.1.20 (Phenylalanine dehydrogenase);2.5.1.61 (Hydroxymethylbilane synthase);3.6.1.50 (Transferred entry: 3.6.5.5);3.6.5.5 (Dynamin GTPase);4.2.1.12 (Phosphogluconate dehydratase)	10	Y	N	Plasmodium fragile strain nilgiri	OG6_100232
AK88_03907	AK88_03907-t30_1	KQ001693:62,616..63,620(-)	hypothetical protein	1	55	0	1.3.5.1 (Succinate dehydrogenase (quinone))	1.3.5.1 (Succinate dehydrogenase (quinone));1.3.99.1 (Deleted entry);2.7.8.13 (Phospho-N-acetylmuramoyl-pentapeptide-transferase);2.7.8.15 (UDP-N-acetylglucosamine--dolichyl-phosphateN-acetylglucosaminephosphotransferase)	10	Y	N	Plasmodium fragile strain nilgiri	OG6_100664
AK88_05022	AK88_05022-t30_1	KQ001731:67,135..70,500(-)	hypothetical protein	1	56	0	N/A	3.6.1.15 (Nucleoside-triphosphate phosphatase);4.99.1.1 (Protoporphyrin ferrochelatase)	10	Y	N	Plasmodium fragile strain nilgiri	OG6_102931
C922_00224	C922_00224-t30_1	KI965460:957,817..959,572(+)	hypothetical protein	1	47	0	1.3.1.94 (Polyprenol reductase)	1.3.-.- (Acting on the CH-CH group of donors.);1.3.1.94 (Polyprenol reductase);1.3.99.5 (3-oxo-5-alpha-steroid 4-dehydrogenase (acceptor))	10	Y	N	Plasmodium inui San Antonio 1	OG6_103960
C922_00386	C922_00386-t30_1	KI965460:1,692,733..1,700,736(-)	hypothetical protein	1	53	0	4.2.1.24 (Porphobilinogen synthase)	3.4.24.- (Metalloendopeptidases.);3.4.24.55 (Pitrilysin);3.4.24.56 (Insulysin);4.2.1.24 (Porphobilinogen synthase)	10	Y	N	Plasmodium inui San Antonio 1	OG6_110270
C922_00683	C922_00683-t30_1	KI965461:1,077,975..1,078,940(+)	succinate dehydrogenase (ubiquinone) iron-sulfur subunit	1	55	0	1.3.5.1 (Succinate dehydrogenase (quinone))	1.3.5.1 (Succinate dehydrogenase (quinone));1.3.99.1 (Deleted entry)	10	Y	N	Plasmodium inui San Antonio 1	OG6_100664
C922_01138	C922_01138-t30_1	KI965462:1,351,997..1,353,756(-)	ferrochelatase	1	56	0	4.99.1.1 (Protoporphyrin ferrochelatase)	2.4.1.- (Hexosyltransferases.);4.99.1.1 (Protoporphyrin ferrochelatase)	10	Y	N	Plasmodium inui San Antonio 1	OG6_101310
C922_02420	C922_02420-t30_1	KI965467:719,516..721,030(-)	coproporphyrinogen III oxidase	1	56	0	1.3.3.3 (Coproporphyrinogen oxidase)	1.3.3.3 (Coproporphyrinogen oxidase)	10	Y	N	Plasmodium inui San Antonio 1	OG6_101984
C922_02448	C922_02448-t30_1	KI965467:826,478..829,062(-)	dynamin GTPase	1	57	1	N/A	1.4.1.20 (Phenylalanine dehydrogenase);2.5.1.61 (Hydroxymethylbilane synthase);3.6.1.- (In phosphorus-containing anhydrides.);3.6.5.5 (Dynamin GTPase);4.2.1.12 (Phosphogluconate dehydratase)	10	Y	N	Plasmodium inui San Antonio 1	OG6_100232
C922_03174	C922_03174-t30_1	KI965471:587,257..588,606(-)	hydroxymethylbilane synthase	1	55	0	2.5.1.61 (Hydroxymethylbilane synthase)	2.5.1.61 (Hydroxymethylbilane synthase);4.2.1.75 (Uroporphyrinogen-III synthase);4.3.1.8 (Transferred entry: 2.5.1.61)	20	Y	N	Plasmodium inui San Antonio 1	OG6_101048
C922_03256	C922_03256-t30_1	KI965472:291,000..292,429(+)	uroporphyrinogen decarboxylase	1	57	0	4.1.1.37 (Uroporphyrinogen decarboxylase)	2.1.1.247 ([Methyl-Co(III) methylamine-specific corrinoid protein]:coenzyme Mmethyltransferase);4.1.1.37 (Uroporphyrinogen decarboxylase)	10	Y	N	Plasmodium inui San Antonio 1	OG6_100829
C922_03335	C922_03335-t30_1	KI965473:48,333..50,237(+)	succinate dehydrogenase [ubiquinone] flavoprotein subunit, mitochondrial	1	56	0	1.3.5.1 (Succinate dehydrogenase (quinone))	1.3.5.1 (Succinate dehydrogenase (quinone));1.3.5.4 (Fumarate reductase (quinol));1.3.99.1 (Deleted entry);1.4.3.16 (L-aspartate oxidase)	10	Y	N	Plasmodium inui San Antonio 1	OG6_100447
C922_04339	C922_04339-t30_1	KI965481:70,569..72,227(-)	seryl-tRNA synthetase	1	111	1	6.1.1.11 (Serine--tRNA ligase)	1.3.3.3 (Coproporphyrinogen oxidase);3.6.1.66 (XTP/dITP diphosphatase);3.6.1.9 (Nucleotide diphosphatase);6.1.1.11 (Serine--tRNA ligase)	10	Y	N	Plasmodium inui San Antonio 1	OG6_100275
C922_04362	C922_04362-t30_1	KI965481:190,113..190,925(+)	hypothetical protein	1	54	0	N/A	3.1.13.- (Exoribonucleases producing 5'-phosphomonoesters.);4.2.1.75 (Uroporphyrinogen-III synthase)	10	Y	N	Plasmodium inui San Antonio 1	OG6_101821
C922_04707	C922_04707-t30_1	KI965487:33,925..36,587(+)	hypothetical protein	1	39	0	4.2.1.75 (Uroporphyrinogen-III synthase)	N/A	10	Y	N	Plasmodium inui San Antonio 1	OG6_532500
C922_04723	C922_04723-t30_1	KI965487:90,622..92,873(-)	5-aminolevulinate synthase	1	56	0	2.3.1.37 (5-aminolevulinate synthase)	2.3.1.- (Transferring groups other than amino-acyl groups.);2.3.1.29 (Glycine C-acetyltransferase);2.3.1.37 (5-aminolevulinate synthase);2.3.1.47 (8-amino-7-oxononanoate synthase)	10	N	Y	Plasmodium inui San Antonio 1	OG6_100359
C922_04862	C922_04862-t30_1	KI965490:46,456..49,779(+)	hypothetical protein	1	56	0	N/A	3.6.1.15 (Nucleoside-triphosphate phosphatase);4.99.1.1 (Protoporphyrin ferrochelatase)	10	Y	N	Plasmodium inui San Antonio 1	OG6_102931
C922_05113	C922_05113-t30_1	KI965497:49,837..52,077(+)	dynamin GTPase	1	57	1	N/A	1.4.1.20 (Phenylalanine dehydrogenase);2.5.1.61 (Hydroxymethylbilane synthase);3.6.1.50 (Transferred entry: 3.6.5.5);3.6.5.5 (Dynamin GTPase);4.2.1.12 (Phosphogluconate dehydratase)	10	Y	N	Plasmodium inui San Antonio 1	OG6_100232
HEP_00004600	HEP_00004600_t1	CABPSV020000003:22,195..23,640(+)	uroporphyrinogen III decarboxylase, putative	1	56	1	4.1.1.37 (Uroporphyrinogen decarboxylase)	2.1.1.247 ([Methyl-Co(III) methylamine-specific corrinoid protein]:coenzyme Mmethyltransferase);4.1.1.37 (Uroporphyrinogen decarboxylase)	10	Y	N	Hepatocystis sp. ex Piliocolobus tephrosceles 2019	OG6_100829
HEP_00019600	HEP_00019600_t1	CABPSV020000015:1,495..3,729(-)	dynamin-like protein	1	58	0	3.6.1.50 (Transferred entry: 3.6.5.5)	1.4.1.20 (Phenylalanine dehydrogenase);2.5.1.61 (Hydroxymethylbilane synthase);3.6.1.50 (Transferred entry: 3.6.5.5);3.6.5.5 (Dynamin GTPase);4.2.1.12 (Phosphogluconate dehydratase)	10	Y	N	Hepatocystis sp. ex Piliocolobus tephrosceles 2019	OG6_100232
HEP_00045800	HEP_00045800_t1	CABPSV020000039:1,049..3,645(+)	polyprenol reductase, putative	1	47	0	1.3.1.94 (Polyprenol reductase)	1.3.1.94 (Polyprenol reductase);1.3.99.5 (3-oxo-5-alpha-steroid 4-dehydrogenase (acceptor))	10	Y	N	Hepatocystis sp. ex Piliocolobus tephrosceles 2019	OG6_103960
HEP_00074100	HEP_00074100_t1	CABPSV020000072:15,422..16,354(+)	iron-sulfur subunit of succinate dehydrogenase, putative	1	55	0	1.3.5.1 (Succinate dehydrogenase (quinone))	1.3.5.1 (Succinate dehydrogenase (quinone));1.3.99.1 (Deleted entry)	10	Y	N	Hepatocystis sp. ex Piliocolobus tephrosceles 2019	OG6_100664
HEP_00097500	HEP_00097500_t1	CABPSV020000104:6,139..8,119(-)	acetyl-CoA transporter, putative	1	57	1	2.3.1.37 (5-aminolevulinate synthase)	2.3.1.- (Transferring groups other than amino-acyl groups.);2.3.1.37 (5-aminolevulinate synthase)	10	N	Y	Hepatocystis sp. ex Piliocolobus tephrosceles 2019	OG6_101700
HEP_00097600	HEP_00097600_t1	CABPSV020000104:8,483..10,361(-)	delta-aminolevulinic acid synthetase	1	55	1	2.3.1.37 (5-aminolevulinate synthase)	2.3.1.- (Transferring groups other than amino-acyl groups.);2.3.1.29 (Glycine C-acetyltransferase);2.3.1.37 (5-aminolevulinate synthase);2.3.1.47 (8-amino-7-oxononanoate synthase)	10	N	Y	Hepatocystis sp. ex Piliocolobus tephrosceles 2019	OG6_100359
HEP_00128700	HEP_00128700_t1	CABPSV020000152:8,954..10,787(+)	ferrochelatase, putative	1	56	0	4.99.1.1 (Protoporphyrin ferrochelatase)	2.4.1.- (Hexosyltransferases.);4.99.1.1 (Protoporphyrin ferrochelatase)	10	Y	N	Hepatocystis sp. ex Piliocolobus tephrosceles 2019	OG6_101310
HEP_00147300	HEP_00147300_t1	CABPSV020000182:15,891..16,613(+)	exosome complex component CSL4, putative	1	54	0	N/A	3.1.13.- (Exoribonucleases producing 5'-phosphomonoesters.);3.1.13.1 (Exoribonuclease II);4.2.1.75 (Uroporphyrinogen-III synthase)	10	Y	N	Hepatocystis sp. ex Piliocolobus tephrosceles 2019	OG6_101821
HEP_00216100	HEP_00216100_t1	CABPSV020000313:9,585..18,357(-)	stromal-processing peptidase, putative	1	53	0	N/A	3.4.24.- (Metalloendopeptidases.);3.4.24.55 (Pitrilysin);3.4.24.56 (Insulysin);4.2.1.24 (Porphobilinogen synthase)	10	Y	N	Hepatocystis sp. ex Piliocolobus tephrosceles 2019	OG6_110270
HEP_00216200	HEP_00216200_t1	CABPSV020000313:15,790..18,357(-)	delta-aminolevulinic acid dehydratase	1	38	0	4.2.1.24 (Porphobilinogen synthase)	4.2.1.24 (Porphobilinogen synthase)	10	Y	N	Hepatocystis sp. ex Piliocolobus tephrosceles 2019	OG6_101254
HEP_00265300	HEP_00265300_t1	CABPSV020000429:4,061..5,992(-)	flavoprotein subunit of succinate dehydrogenase	1	56	0	1.3.5.1 (Succinate dehydrogenase (quinone))	1.3.5.1 (Succinate dehydrogenase (quinone));1.3.5.4 (Fumarate reductase (quinol));1.3.99.1 (Deleted entry);1.4.3.16 (L-aspartate oxidase)	10	Y	N	Hepatocystis sp. ex Piliocolobus tephrosceles 2019	OG6_100447
HEP_00383100	HEP_00383100_t1	CABPSV020000821:1,171..2,556(+)	porphobilinogen deaminase	1	55	0	2.5.1.61 (Hydroxymethylbilane synthase)	2.5.1.61 (Hydroxymethylbilane synthase);4.2.1.75 (Uroporphyrinogen-III synthase);4.3.1.8 (Transferred entry: 2.5.1.61)	20	Y	N	Hepatocystis sp. ex Piliocolobus tephrosceles 2019	OG6_101048
HEP_00396800	HEP_00396800_t1	CABPSV020000888:574..3,326(+)	3-oxo-5-alpha-steroid 4-dehydrogenase, putative	1	54	1	1.3.99.5 (3-oxo-5-alpha-steroid 4-dehydrogenase (acceptor))	1.3.1.- (With NAD(+) or NADP(+) as acceptor.);1.3.1.22 (3-oxo-5-alpha-steroid 4-dehydrogenase (NADP(+)));1.3.1.38 (Trans-2-enoyl-CoA reductase (NADPH));1.3.1.93 (Very-long-chain enoyl-CoA reductase);1.3.99.5 (3-oxo-5-alpha-steroid 4-dehydrogenase (acceptor));2.3.1.- (Transferring groups other than a	10	Y	N	Hepatocystis sp. ex Piliocolobus tephrosceles 2019	OG6_102127
HEP_00418200	HEP_00418200_t1	CABPSV020001022:2,591..4,484(+)	coproporphyrinogen-III oxidase, putative	1	56	0	1.3.3.3 (Coproporphyrinogen oxidase)	1.3.3.3 (Coproporphyrinogen oxidase)	10	Y	N	Hepatocystis sp. ex Piliocolobus tephrosceles 2019	OG6_101984
HEP_00428100	HEP_00428100_t1	CABPSV020001100:465..3,797(-)	replication factor c protein, putative	1	56	0	N/A	3.6.1.15 (Nucleoside-triphosphate phosphatase);4.99.1.1 (Protoporphyrin ferrochelatase)	10	Y	N	Hepatocystis sp. ex Piliocolobus tephrosceles 2019	OG6_102931
HEP_00449100	HEP_00449100_t1	CABPSV020001274:272..2,710(-)	protoporphyrinogen oxidase	1	55	0	1.3.3.4 (Protoporphyrinogen oxidase)	1.3.3.4 (Protoporphyrinogen oxidase);1.4.3.- (With oxygen as acceptor.)	10	Y	N	Hepatocystis sp. ex Piliocolobus tephrosceles 2019	OG6_101704
HEP_00451400	HEP_00451400_t1	CABPSV020001296:82..1,881(+)	serine--tRNA ligase, putative	1	111	1	6.1.1.11 (Serine--tRNA ligase)	1.3.3.3 (Coproporphyrinogen oxidase);3.6.1.66 (XTP/dITP diphosphatase);3.6.1.9 (Nucleotide diphosphatase);6.1.1.11 (Serine--tRNA ligase)	10	Y	N	Hepatocystis sp. ex Piliocolobus tephrosceles 2019	OG6_100275
HEP_00516300	HEP_00516300_t1	CABPSV020002016:4..988(-)	uroporphyrinogen III decarboxylase, putative	1	56	1	4.1.1.37 (Uroporphyrinogen decarboxylase)	2.1.1.247 ([Methyl-Co(III) methylamine-specific corrinoid protein]:coenzyme Mmethyltransferase);4.1.1.37 (Uroporphyrinogen decarboxylase)	10	Y	N	Hepatocystis sp. ex Piliocolobus tephrosceles 2019	OG6_100829
HEP_00536600	HEP_00536600_t1	CABPSV020002381:2..511(-)	conserved protein, unknown function	1	55	0	4.2.1.75 (Uroporphyrinogen-III synthase)	4.2.1.75 (Uroporphyrinogen-III synthase)	10	Y	N	Hepatocystis sp. ex Piliocolobus tephrosceles 2019	OG6_532659
Htart_000108300	Htart_000108300.1	LSRZ01000100:2,384..4,885(+)	dynamin-like protein	1	57	1	N/A	1.4.1.20 (Phenylalanine dehydrogenase);2.5.1.61 (Hydroxymethylbilane synthase);3.6.-.- (Acting on acid anhydrides.);3.6.1.- (In phosphorus-containing anhydrides.);3.6.5.5 (Dynamin GTPase);4.2.1.12 (Phosphogluconate dehydratase)	10	Y	N	Haemoproteus tartakovskyi strain SISKIN1	OG6_100232
Htart_000163500	Htart_000163500.1	LSRZ01000189:10,720..14,109(-)	replication factor c protein, putative	1	56	0	N/A	3.6.1.15 (Nucleoside-triphosphate phosphatase);4.99.1.1 (Protoporphyrin ferrochelatase)	10	Y	N	Haemoproteus tartakovskyi strain SISKIN1	OG6_102931
Htart_000169200	Htart_000169200.1	LSRZ01000199:19,892..21,394(-)	iron-sulfur subunit of succinate dehydrogenase	1	55	0	N/A	1.3.5.1 (Succinate dehydrogenase (quinone));1.3.99.1 (Deleted entry);2.7.8.13 (Phospho-N-acetylmuramoyl-pentapeptide-transferase);2.7.8.15 (UDP-N-acetylglucosamine--dolichyl-phosphateN-acetylglucosaminephosphotransferase)	10	Y	N	Haemoproteus tartakovskyi strain SISKIN1	OG6_100664
Htart_000247900	Htart_000247900.1	LSRZ01000387:7,942..9,570(-)	serine--tRNA ligase, putative	1	111	1	N/A	1.3.3.3 (Coproporphyrinogen oxidase);3.6.1.66 (XTP/dITP diphosphatase);3.6.1.9 (Nucleotide diphosphatase);6.1.1.11 (Serine--tRNA ligase)	10	Y	N	Haemoproteus tartakovskyi strain SISKIN1	OG6_100275
Htart_000280300	Htart_000280300.1	LSRZ01000482:910..2,713(+)	coproporphyrinogen-III oxidase	1	56	0	N/A	1.3.3.3 (Coproporphyrinogen oxidase)	10	Y	N	Haemoproteus tartakovskyi strain SISKIN1	OG6_101984
Htart_000302500	Htart_000302500.1	LSRZ01000549:9,464..11,359(-)	flavoprotein subunit of succinate dehydrogenase	1	56	0	N/A	1.3.5.1 (Succinate dehydrogenase (quinone));1.3.5.4 (Fumarate reductase (quinol));1.3.99.1 (Deleted entry);1.4.3.16 (L-aspartate oxidase)	10	Y	N	Haemoproteus tartakovskyi strain SISKIN1	OG6_100447
Htart_000309900	Htart_000309900.1	LSRZ01000571:15,297..16,033(+)	delta-aminolevulinic acid dehydratase	1	38	0	N/A	4.2.1.24 (Porphobilinogen synthase)	10	Y	N	Haemoproteus tartakovskyi strain SISKIN1	OG6_101254
Htart_000353900	Htart_000353900.1	LSRZ01000757:4,947..7,175(-)	dynamin-like protein	1	57	1	N/A	1.4.1.20 (Phenylalanine dehydrogenase);2.5.1.61 (Hydroxymethylbilane synthase);3.6.1.15 (Nucleoside-triphosphate phosphatase);3.6.1.50 (Transferred entry: 3.6.5.5);3.6.5.5 (Dynamin GTPase);4.2.1.12 (Phosphogluconate dehydratase)	10	Y	N	Haemoproteus tartakovskyi strain SISKIN1	OG6_100232
Htart_000413100	Htart_000413100.1	LSRZ01001112:3,493..5,014(-)	uroporphyrinogen III decarboxylase	1	57	0	N/A	2.1.1.247 ([Methyl-Co(III) methylamine-specific corrinoid protein]:coenzyme Mmethyltransferase);4.1.1.37 (Uroporphyrinogen decarboxylase)	10	Y	N	Haemoproteus tartakovskyi strain SISKIN1	OG6_100829
Htart_000460100	Htart_000460100.1	LSRZ01001521:3,039..3,734(-)	protoporphyrinogen oxidase	1	55	0	N/A	1.3.3.4 (Protoporphyrinogen oxidase)	10	Y	N	Haemoproteus tartakovskyi strain SISKIN1	OG6_101704
Htart_000463900	Htart_000463900.1	LSRZ01001563:290..2,058(-)	ferrochelatase	1	56	0	N/A	2.4.1.- (Hexosyltransferases.);4.99.1.1 (Protoporphyrin ferrochelatase)	10	Y	N	Haemoproteus tartakovskyi strain SISKIN1	OG6_101310
PADL01_0108800	PADL01_0108800-t36_1	PADLG01_01:302,999..306,256(-)	replication factor c protein, putative	1	56	0	N/A	3.6.1.15 (Nucleoside-triphosphate phosphatase);4.99.1.1 (Protoporphyrin ferrochelatase)	10	Y	N	Plasmodium adleri G01	OG6_102931
PADL01_0605400	PADL01_0605400-t36_1	PADLG01_06:217,920..219,316(+)	uroporphyrinogen III decarboxylase	1	57	0	4.1.1.37 (Uroporphyrinogen decarboxylase)	2.1.1.247 ([Methyl-Co(III) methylamine-specific corrinoid protein]:coenzyme Mmethyltransferase);4.1.1.37 (Uroporphyrinogen decarboxylase)	10	Y	N	Plasmodium adleri G01	OG6_100829
PADL01_0715700	PADL01_0715700-t36_1	PADLG01_07:674,588..676,192(-)	serine--tRNA ligase, putative	1	111	1	6.1.1.11 (Serine--tRNA ligase)	1.3.3.3 (Coproporphyrinogen oxidase);3.6.1.66 (XTP/dITP diphosphatase);3.6.1.9 (Nucleotide diphosphatase);6.1.1.11 (Serine--tRNA ligase)	10	Y	N	Plasmodium adleri G01	OG6_100275
PADL01_1026500	PADL01_1026500-t36_1	PADLG01_10:1,053,665..1,055,569(+)	protoporphyrinogen oxidase	1	55	0	1.3.3.4 (Protoporphyrinogen oxidase)	1.3.3.4 (Protoporphyrinogen oxidase);1.4.3.- (With oxygen as acceptor.);1.4.3.4 (Monoamine oxidase);1.8.3.5 (Prenylcysteine oxidase)	10	Y	N	Plasmodium adleri G01	OG6_101704
PADL01_1032800	PADL01_1032800-t36_1	PADLG01_10:1,249,296..1,251,191(-)	flavoprotein subunit of succinate dehydrogenase	1	56	0	1.3.5.1 (Succinate dehydrogenase (quinone))	1.3.5.1 (Succinate dehydrogenase (quinone));1.3.5.4 (Fumarate reductase (quinol));1.3.99.1 (Deleted entry);1.4.3.16 (L-aspartate oxidase)	10	Y	N	Plasmodium adleri G01	OG6_100447
PADL01_1036100	PADL01_1036100-t36_1	PADLG01_10:1,380,474..1,382,603(+)	dynamin-like protein	1	58	0	N/A	1.4.1.20 (Phenylalanine dehydrogenase);2.5.1.61 (Hydroxymethylbilane synthase);3.6.1.50 (Transferred entry: 3.6.5.5);3.6.5.5 (Dynamin GTPase);4.2.1.12 (Phosphogluconate dehydratase)	10	Y	N	Plasmodium adleri G01	OG6_100232
PADL01_1134100	PADL01_1134100-t36_1	PADLG01_11:1,281,247..1,283,456(-)	3-oxo-5-alpha-steroid 4-dehydrogenase, putative	1	55	0	N/A	1.3.1.- (With NAD(+) or NADP(+) as acceptor.);1.3.1.22 (3-oxo-5-alpha-steroid 4-dehydrogenase (NADP(+)));1.3.1.38 (Trans-2-enoyl-CoA reductase (NADPH));1.3.1.93 (Very-long-chain enoyl-CoA reductase);1.3.99.5 (3-oxo-5-alpha-steroid 4-dehydrogenase (acceptor));2.3.1.- (Transferring groups other than a	10	Y	N	Plasmodium adleri G01	OG6_102127
PADL01_1140600	PADL01_1140600-t36_1	PADLG01_11:1,574,816..1,576,357(-)	coproporphyrinogen-III oxidase	1	56	0	1.3.3.3 (Coproporphyrinogen oxidase)	1.3.3.3 (Coproporphyrinogen oxidase)	10	Y	N	Plasmodium adleri G01	OG6_101984
PADL01_1210000	PADL01_1210000-t36_1	PADLG01_12:435,673..436,977(+)	porphobilinogen deaminase	1	55	0	2.5.1.61 (Hydroxymethylbilane synthase)	2.5.1.61 (Hydroxymethylbilane synthase);4.2.1.75 (Uroporphyrinogen-III synthase);4.3.1.8 (Transferred entry: 2.5.1.61)	20	Y	N	Plasmodium adleri G01	OG6_101048
PADL01_1213300	PADL01_1213300-t36_1	PADLG01_12:564,148..565,110(+)	iron-sulfur subunit of succinate dehydrogenase	1	55	0	1.3.5.1 (Succinate dehydrogenase (quinone))	1.3.5.1 (Succinate dehydrogenase (quinone));1.3.99.1 (Deleted entry)	10	Y	N	Plasmodium adleri G01	OG6_100664
PADL01_1246300	PADL01_1246300-t36_1	PADLG01_12:1,876,365..1,878,399(+)	delta-aminolevulinic acid synthetase	1	56	0	2.3.1.37 (5-aminolevulinate synthase)	2.3.1.- (Transferring groups other than amino-acyl groups.);2.3.1.29 (Glycine C-acetyltransferase);2.3.1.37 (5-aminolevulinate synthase);2.3.1.47 (8-amino-7-oxononanoate synthase)	10	N	Y	Plasmodium adleri G01	OG6_100359
PADL01_1247800	PADL01_1247800-t36_1	PADLG01_12:1,922,349..1,923,806(-)	conserved Plasmodium protein, unknown function	1	55	0	4.2.1.75 (Uroporphyrinogen-III synthase)	4.2.1.75 (Uroporphyrinogen-III synthase)	10	Y	N	Plasmodium adleri G01	OG6_532659
PADL01_1363800	PADL01_1363800-t36_1	PADLG01_13:2,464,246..2,465,853(-)	ferrochelatase	1	56	0	4.99.1.1 (Protoporphyrin ferrochelatase)	2.4.1.- (Hexosyltransferases.);4.99.1.1 (Protoporphyrin ferrochelatase)	10	Y	N	Plasmodium adleri G01	OG6_101310
PADL01_1440300	PADL01_1440300-t36_1	PADLG01_14:1,556,871..1,564,496(+)	stromal-processing peptidase, putative	1	53	0	N/A	3.4.24.- (Metalloendopeptidases.);3.4.24.55 (Pitrilysin);3.4.24.56 (Insulysin);4.2.1.24 (Porphobilinogen synthase)	10	Y	N	Plasmodium adleri G01	OG6_110270
PADL01_1440350	PADL01_1440350-t36_1	PADLG01_14:1,556,871..1,559,134(+)	delta-aminolevulinic acid dehydratase	1	38	0	4.2.1.24 (Porphobilinogen synthase)	4.2.1.24 (Porphobilinogen synthase)	10	Y	N	Plasmodium adleri G01	OG6_101254
PADL01_1455900	PADL01_1455900-t36_1	PADLG01_14:2,178,838..2,180,612(-)	polyprenol reductase, putative	1	47	0	1.3.1.94 (Polyprenol reductase)	1.3.1.94 (Polyprenol reductase);1.3.99.5 (3-oxo-5-alpha-steroid 4-dehydrogenase (acceptor))	10	Y	N	Plasmodium adleri G01	OG6_103960
PBANKA_0105900	PBANKA_0105900.1	PbANKA_01_v3:242,994..244,392(+)	uroporphyrinogen III decarboxylase	1	57	0	4.1.1.37 (Uroporphyrinogen decarboxylase)	2.1.1.247 ([Methyl-Co(III) methylamine-specific corrinoid protein]:coenzyme Mmethyltransferase);4.1.1.37 (Uroporphyrinogen decarboxylase)	10	Y	N	Plasmodium berghei ANKA	OG6_100829
PBANKA_0202500	PBANKA_0202500.1	PbANKA_02_v3:99,350..102,481(+)	P-loop containing nucleoside triphosphate hydrolase, putative	1	56	0	N/A	3.6.1.15 (Nucleoside-triphosphate phosphatase);4.99.1.1 (Protoporphyrin ferrochelatase)	10	Y	N	Plasmodium berghei ANKA	OG6_102931
PBANKA_0512200	PBANKA_0512200.1	PbANKA_05_v3:478,871..480,889(+)	protoporphyrinogen oxidase, putative	1	55	0	1.3.3.4 (Protoporphyrinogen oxidase)	1.3.3.4 (Protoporphyrinogen oxidase);1.4.3.- (With oxygen as acceptor.);1.4.3.4 (Monoamine oxidase);1.8.3.5 (Prenylcysteine oxidase)	10	Y	N	Plasmodium berghei ANKA	OG6_101704
PBANKA_0518200	PBANKA_0518200.1	PbANKA_05_v3:660,064..661,959(-)	flavoprotein subunit of succinate dehydrogenase, putative	1	56	0	1.3.5.1 (Succinate dehydrogenase (quinone))	1.3.5.1 (Succinate dehydrogenase (quinone));1.3.5.4 (Fumarate reductase (quinol));1.3.99.1 (Deleted entry);1.4.3.16 (L-aspartate oxidase)	10	Y	N	Plasmodium berghei ANKA	OG6_100447
PBANKA_0520400	PBANKA_0520400.1	PbANKA_05_v3:740,192..742,441(+)	dynamin-like protein, putative	1	58	0	N/A	1.4.1.20 (Phenylalanine dehydrogenase);2.5.1.61 (Hydroxymethylbilane synthase);3.6.1.50 (Transferred entry: 3.6.5.5);3.6.5.5 (Dynamin GTPase);4.2.1.12 (Phosphogluconate dehydratase)	10	Y	N	Plasmodium berghei ANKA	OG6_100232
PBANKA_0608000	PBANKA_0608000.1	PbANKA_06_v3:386,419..387,735(+)	porphobilinogen deaminase	1	55	0	2.5.1.61 (Hydroxymethylbilane synthase)	2.5.1.61 (Hydroxymethylbilane synthase);4.2.1.75 (Uroporphyrinogen-III synthase);4.3.1.8 (Transferred entry: 2.5.1.61)	20	Y	N	Plasmodium berghei ANKA	OG6_101048
PBANKA_0615400	PBANKA_0615400.1	PbANKA_06_v3:641,050..642,660(-)	serine--tRNA ligase, putative	1	111	1	6.1.1.11 (Serine--tRNA ligase)	1.3.3.3 (Coproporphyrinogen oxidase);3.6.1.66 (XTP/dITP diphosphatase);3.6.1.9 (Nucleotide diphosphatase);6.1.1.11 (Serine--tRNA ligase)	10	Y	N	Plasmodium berghei ANKA	OG6_100275
PBANKA_0617500	PBANKA_0617500.1	PbANKA_06_v3:742,372..743,115(+)	exosome complex component CSL4, putative	1	54	0	N/A	3.1.13.- (Exoribonucleases producing 5'-phosphomonoesters.);3.1.13.1 (Exoribonuclease II);4.2.1.75 (Uroporphyrinogen-III synthase)	10	Y	N	Plasmodium berghei ANKA	OG6_101821
PBANKA_0906600	PBANKA_0906600.1	PbANKA_09_v3:215,254..216,895(+)	coproporphyrinogen-III oxidase, putative	1	56	0	1.3.3.3 (Coproporphyrinogen oxidase)	1.3.3.3 (Coproporphyrinogen oxidase)	10	Y	N	Plasmodium berghei ANKA	OG6_101984
PBANKA_0912700	PBANKA_0912700.1	PbANKA_09_v3:486,809..489,203(+)	3-oxo-5-alpha-steroid 4-dehydrogenase, putative	1	55	0	1.3.99.5 (3-oxo-5-alpha-steroid 4-dehydrogenase (acceptor))	1.3.1.- (With NAD(+) or NADP(+) as acceptor.);1.3.1.22 (3-oxo-5-alpha-steroid 4-dehydrogenase (NADP(+)));1.3.1.38 (Trans-2-enoyl-CoA reductase (NADPH));1.3.1.93 (Very-long-chain enoyl-CoA reductase);1.3.99.5 (3-oxo-5-alpha-steroid 4-dehydrogenase (acceptor));2.3.1.- (Transferring groups other than a	10	Y	N	Plasmodium berghei ANKA	OG6_102127
PBANKA_1140700	PBANKA_1140700.1	PbANKA_11_v3:1,546,240..1,547,786(-)	ferrochelatase	1	56	0	4.99.1.1 (Protoporphyrin ferrochelatase)	2.4.1.- (Hexosyltransferases.);4.99.1.1 (Protoporphyrin ferrochelatase)	10	Y	N	Plasmodium berghei ANKA	OG6_101310
PBANKA_1304100	PBANKA_1304100.1	PbANKA_13_v3:227,665..229,973(+)	porphobilinogen synthase, putative	1	38	0	4.2.1.24 (Porphobilinogen synthase)	4.2.1.24 (Porphobilinogen synthase)	10	Y	N	Plasmodium berghei ANKA	OG6_101254
PBANKA_1304200	PBANKA_1304200.1	PbANKA_13_v3:227,665..235,180(+)	stromal-processing peptidase, putative	1	53	0	N/A	3.4.24.- (Metalloendopeptidases.);3.4.24.55 (Pitrilysin);3.4.24.56 (Insulysin);4.2.1.24 (Porphobilinogen synthase)	10	Y	N	Plasmodium berghei ANKA	OG6_110270
PBANKA_1319600	PBANKA_1319600.1	PbANKA_13_v3:812,086..814,062(-)	polyprenol reductase, putative	1	47	0	1.3.1.94 (Polyprenol reductase)	1.3.1.94 (Polyprenol reductase);1.3.99.5 (3-oxo-5-alpha-steroid 4-dehydrogenase (acceptor))	10	Y	N	Plasmodium berghei ANKA	OG6_103960
PBANKA_1428800	PBANKA_1428800.1	PbANKA_14_v3:1,121,810..1,122,775(+)	succinate dehydrogenase [ubiquinone] iron-sulfur subunit, mitochondrial, putative	1	55	0	1.3.5.1 (Succinate dehydrogenase (quinone))	1.3.5.1 (Succinate dehydrogenase (quinone));1.3.99.1 (Deleted entry)	10	Y	N	Plasmodium berghei ANKA	OG6_100664
PBANKA_1459200	PBANKA_1459200.1	PbANKA_14_v3:2,263,319..2,265,433(+)	delta-aminolevulinic acid synthetase	1	56	0	2.3.1.37 (5-aminolevulinate synthase)	2.3.1.- (Transferring groups other than amino-acyl groups.);2.3.1.29 (Glycine C-acetyltransferase);2.3.1.37 (5-aminolevulinate synthase);2.3.1.47 (8-amino-7-oxononanoate synthase)	10	N	Y	Plasmodium berghei ANKA	OG6_100359
PBANKA_1460600	PBANKA_1460600.1	PbANKA_14_v3:2,304,720..2,306,153(-)	uroporphyrinogen-III synthase, putative	1	55	0	4.2.1.75 (Uroporphyrinogen-III synthase)	4.2.1.75 (Uroporphyrinogen-III synthase)	10	Y	N	Plasmodium berghei ANKA	OG6_532659
PBILCG01_0109600	PBILCG01_0109600-t36_1	PBILCG01_01:356,657..360,166(-)	replication factor c protein, putative	1	56	0	N/A	3.6.1.15 (Nucleoside-triphosphate phosphatase);4.99.1.1 (Protoporphyrin ferrochelatase)	10	Y	N	Plasmodium billcollinsi G01	OG6_102931
PBILCG01_0607600	PBILCG01_0607600-t36_1	PBILCG01_06:337,821..339,222(+)	uroporphyrinogen III decarboxylase	1	57	0	4.1.1.37 (Uroporphyrinogen decarboxylase)	2.1.1.247 ([Methyl-Co(III) methylamine-specific corrinoid protein]:coenzyme Mmethyltransferase);4.1.1.37 (Uroporphyrinogen decarboxylase)	10	Y	N	Plasmodium billcollinsi G01	OG6_100829
PBILCG01_0711200	PBILCG01_0711200-t36_1	PBILCG01_07:518,538..520,157(-)	serine--tRNA ligase, putative	1	111	1	6.1.1.11 (Serine--tRNA ligase)	1.3.3.3 (Coproporphyrinogen oxidase);3.6.1.66 (XTP/dITP diphosphatase);3.6.1.9 (Nucleotide diphosphatase);6.1.1.11 (Serine--tRNA ligase)	10	Y	N	Plasmodium billcollinsi G01	OG6_100275
PBILCG01_0713400	PBILCG01_0713400-t36_1	PBILCG01_07:630,797..631,509(+)	exosome complex component CSL4, putative	1	54	0	N/A	3.1.13.- (Exoribonucleases producing 5'-phosphomonoesters.);3.1.13.1 (Exoribonuclease II);4.2.1.75 (Uroporphyrinogen-III synthase)	10	Y	N	Plasmodium billcollinsi G01	OG6_101821
PBILCG01_1027100	PBILCG01_1027100-t36_1	PBILCG01_10:1,133,067..1,134,899(+)	protoporphyrinogen oxidase	1	55	0	1.3.3.4 (Protoporphyrinogen oxidase)	1.3.3.4 (Protoporphyrinogen oxidase);1.4.3.- (With oxygen as acceptor.);1.4.3.4 (Monoamine oxidase);1.8.3.5 (Prenylcysteine oxidase)	10	Y	N	Plasmodium billcollinsi G01	OG6_101704
PBILCG01_1033400	PBILCG01_1033400-t36_1	PBILCG01_10:1,336,883..1,338,778(-)	flavoprotein subunit of succinate dehydrogenase	1	56	0	1.3.5.1 (Succinate dehydrogenase (quinone))	1.3.5.1 (Succinate dehydrogenase (quinone));1.3.5.4 (Fumarate reductase (quinol));1.3.99.1 (Deleted entry);1.4.3.16 (L-aspartate oxidase)	10	Y	N	Plasmodium billcollinsi G01	OG6_100447
PBILCG01_1036200	PBILCG01_1036200-t36_1	PBILCG01_10:1,462,849..1,464,960(+)	dynamin-like protein	1	58	0	N/A	1.4.1.20 (Phenylalanine dehydrogenase);2.5.1.61 (Hydroxymethylbilane synthase);3.6.1.50 (Transferred entry: 3.6.5.5);3.6.5.5 (Dynamin GTPase);4.2.1.12 (Phosphogluconate dehydratase)	10	Y	N	Plasmodium billcollinsi G01	OG6_100232
PBILCG01_1136800	PBILCG01_1136800-t36_1	PBILCG01_11:1,560,961..1,562,578(-)	coproporphyrinogen-III oxidase	1	56	0	1.3.3.3 (Coproporphyrinogen oxidase)	1.3.3.3 (Coproporphyrinogen oxidase)	10	Y	N	Plasmodium billcollinsi G01	OG6_101984
PBILCG01_1210600	PBILCG01_1210600-t36_1	PBILCG01_12:472,001..473,305(+)	porphobilinogen deaminase	1	55	0	2.5.1.61 (Hydroxymethylbilane synthase)	2.5.1.61 (Hydroxymethylbilane synthase);4.2.1.75 (Uroporphyrinogen-III synthase);4.3.1.8 (Transferred entry: 2.5.1.61)	20	Y	N	Plasmodium billcollinsi G01	OG6_101048
PBILCG01_1245500	PBILCG01_1245500-t36_1	PBILCG01_12:1,934,711..1,936,795(+)	delta-aminolevulinic acid synthetase	1	56	0	2.3.1.37 (5-aminolevulinate synthase)	2.3.1.- (Transferring groups other than amino-acyl groups.);2.3.1.29 (Glycine C-acetyltransferase);2.3.1.37 (5-aminolevulinate synthase);2.3.1.47 (8-amino-7-oxononanoate synthase)	10	N	Y	Plasmodium billcollinsi G01	OG6_100359
PBILCG01_1247000	PBILCG01_1247000-t36_1	PBILCG01_12:1,981,738..1,983,231(-)	conserved Plasmodium protein, unknown function	1	55	0	4.2.1.75 (Uroporphyrinogen-III synthase)	4.2.1.75 (Uroporphyrinogen-III synthase)	10	Y	N	Plasmodium billcollinsi G01	OG6_532659
PBILCG01_1363800	PBILCG01_1363800-t36_1	PBILCG01_13:2,630,501..2,632,184(-)	ferrochelatase	1	56	0	4.99.1.1 (Protoporphyrin ferrochelatase)	2.4.1.- (Hexosyltransferases.);4.99.1.1 (Protoporphyrin ferrochelatase)	10	Y	N	Plasmodium billcollinsi G01	OG6_101310
PBILCG01_1440800	PBILCG01_1440800-t36_1	PBILCG01_14:1,728,354..1,730,760(+)	delta-aminolevulinic acid dehydratase	1	38	0	4.2.1.24 (Porphobilinogen synthase)	4.2.1.24 (Porphobilinogen synthase)	10	Y	N	Plasmodium billcollinsi G01	OG6_101254
PBILCG01_1440900	PBILCG01_1440900-t36_1	PBILCG01_14:1,728,354..1,736,203(+)	stromal-processing peptidase, putative	1	53	0	4.2.1.24 (Porphobilinogen synthase)	3.4.24.- (Metalloendopeptidases.);3.4.24.55 (Pitrilysin);3.4.24.56 (Insulysin);4.2.1.24 (Porphobilinogen synthase)	10	Y	N	Plasmodium billcollinsi G01	OG6_110270
PBILCG01_1455500	PBILCG01_1455500-t36_1	PBILCG01_14:2,384,218..2,385,997(-)	polyprenol reductase, putative	1	47	0	1.3.1.94 (Polyprenol reductase)	1.3.1.94 (Polyprenol reductase);1.3.99.5 (3-oxo-5-alpha-steroid 4-dehydrogenase (acceptor))	10	Y	N	Plasmodium billcollinsi G01	OG6_103960
PBLACG01_0108800	PBLACG01_0108800-t36_1	PBLACG01_01:315,081..318,557(-)	replication factor c protein, putative	1	56	0	N/A	3.6.1.15 (Nucleoside-triphosphate phosphatase);4.99.1.1 (Protoporphyrin ferrochelatase)	10	Y	N	Plasmodium blacklocki G01	OG6_102931
PBLACG01_0606100	PBLACG01_0606100-t36_1	PBLACG01_06:262,708..264,177(+)	uroporphyrinogen III decarboxylase	1	57	0	4.1.1.37 (Uroporphyrinogen decarboxylase)	2.1.1.247 ([Methyl-Co(III) methylamine-specific corrinoid protein]:coenzyme Mmethyltransferase);4.1.1.37 (Uroporphyrinogen decarboxylase)	10	Y	N	Plasmodium blacklocki G01	OG6_100829
PBLACG01_0714700	PBLACG01_0714700-t36_1	PBLACG01_07:624,940..626,544(-)	serine--tRNA ligase, putative	1	111	1	6.1.1.11 (Serine--tRNA ligase)	1.3.3.3 (Coproporphyrinogen oxidase);3.6.1.66 (XTP/dITP diphosphatase);3.6.1.9 (Nucleotide diphosphatase);6.1.1.11 (Serine--tRNA ligase)	10	Y	N	Plasmodium blacklocki G01	OG6_100275
PBLACG01_0717000	PBLACG01_0717000-t36_1	PBLACG01_07:738,205..738,884(+)	exosome complex component CSL4, putative	1	54	0	N/A	3.1.13.- (Exoribonucleases producing 5'-phosphomonoesters.);3.1.13.1 (Exoribonuclease II);4.2.1.75 (Uroporphyrinogen-III synthase)	10	Y	N	Plasmodium blacklocki G01	OG6_101821
PBLACG01_1026600	PBLACG01_1026600-t36_1	PBLACG01_10:1,057,910..1,059,751(+)	protoporphyrinogen oxidase	1	55	0	1.3.3.4 (Protoporphyrinogen oxidase)	1.3.3.4 (Protoporphyrinogen oxidase);1.4.3.- (With oxygen as acceptor.);1.4.3.4 (Monoamine oxidase);1.8.3.5 (Prenylcysteine oxidase)	10	Y	N	Plasmodium blacklocki G01	OG6_101704
PBLACG01_1033000	PBLACG01_1033000-t36_1	PBLACG01_10:1,260,605..1,262,500(-)	flavoprotein subunit of succinate dehydrogenase	1	56	0	1.3.5.1 (Succinate dehydrogenase (quinone))	1.3.5.1 (Succinate dehydrogenase (quinone));1.3.5.4 (Fumarate reductase (quinol));1.3.99.1 (Deleted entry);1.4.3.16 (L-aspartate oxidase)	10	Y	N	Plasmodium blacklocki G01	OG6_100447
PBLACG01_1035000	PBLACG01_1035000-t36_1	PBLACG01_10:1,345,550..1,347,679(+)	dynamin-like protein	1	58	0	N/A	1.4.1.20 (Phenylalanine dehydrogenase);2.5.1.61 (Hydroxymethylbilane synthase);3.6.1.50 (Transferred entry: 3.6.5.5);3.6.5.5 (Dynamin GTPase);4.2.1.12 (Phosphogluconate dehydratase)	10	Y	N	Plasmodium blacklocki G01	OG6_100232
PBLACG01_1134100	PBLACG01_1134100-t36_1	PBLACG01_11:1,282,695..1,285,002(-)	3-oxo-5-alpha-steroid 4-dehydrogenase, putative	1	55	0	N/A	1.3.1.- (With NAD(+) or NADP(+) as acceptor.);1.3.1.22 (3-oxo-5-alpha-steroid 4-dehydrogenase (NADP(+)));1.3.1.38 (Trans-2-enoyl-CoA reductase (NADPH));1.3.1.93 (Very-long-chain enoyl-CoA reductase);1.3.99.5 (3-oxo-5-alpha-steroid 4-dehydrogenase (acceptor));2.3.1.- (Transferring groups other than a	10	Y	N	Plasmodium blacklocki G01	OG6_102127
PBLACG01_1140800	PBLACG01_1140800-t36_1	PBLACG01_11:1,586,441..1,587,996(-)	coproporphyrinogen-III oxidase	1	56	0	1.3.3.3 (Coproporphyrinogen oxidase)	1.3.3.3 (Coproporphyrinogen oxidase)	10	Y	N	Plasmodium blacklocki G01	OG6_101984
PBLACG01_1208700	PBLACG01_1208700-t36_1	PBLACG01_12:384,375..385,679(+)	porphobilinogen deaminase	1	55	0	2.5.1.61 (Hydroxymethylbilane synthase)	2.5.1.61 (Hydroxymethylbilane synthase);4.2.1.75 (Uroporphyrinogen-III synthase);4.3.1.8 (Transferred entry: 2.5.1.61)	20	Y	N	Plasmodium blacklocki G01	OG6_101048
PBLACG01_1212400	PBLACG01_1212400-t36_1	PBLACG01_12:533,500..534,462(+)	iron-sulfur subunit of succinate dehydrogenase	1	55	0	1.3.5.1 (Succinate dehydrogenase (quinone))	1.3.5.1 (Succinate dehydrogenase (quinone));1.3.99.1 (Deleted entry)	10	Y	N	Plasmodium blacklocki G01	OG6_100664
PBLACG01_1246000	PBLACG01_1246000-t36_1	PBLACG01_12:1,873,127..1,875,264(+)	delta-aminolevulinic acid synthetase	1	56	0	2.3.1.37 (5-aminolevulinate synthase)	2.3.1.- (Transferring groups other than amino-acyl groups.);2.3.1.29 (Glycine C-acetyltransferase);2.3.1.37 (5-aminolevulinate synthase);2.3.1.47 (8-amino-7-oxononanoate synthase)	10	N	Y	Plasmodium blacklocki G01	OG6_100359
PBLACG01_1247600	PBLACG01_1247600-t36_1	PBLACG01_12:1,920,516..1,922,069(-)	conserved Plasmodium protein, unknown function	1	55	0	4.2.1.75 (Uroporphyrinogen-III synthase)	4.2.1.75 (Uroporphyrinogen-III synthase)	10	Y	N	Plasmodium blacklocki G01	OG6_532659
PBLACG01_1362300	PBLACG01_1362300-t36_1	PBLACG01_13:2,475,288..2,476,920(-)	ferrochelatase	1	56	0	4.99.1.1 (Protoporphyrin ferrochelatase)	2.4.1.- (Hexosyltransferases.);4.99.1.1 (Protoporphyrin ferrochelatase)	10	Y	N	Plasmodium blacklocki G01	OG6_101310
PBLACG01_1439700	PBLACG01_1439700-t36_1	PBLACG01_14:1,584,612..1,586,848(+)	porphobilinogen synthase	1	38	0	4.2.1.24 (Porphobilinogen synthase)	4.2.1.24 (Porphobilinogen synthase)	10	Y	N	Plasmodium blacklocki G01	OG6_101254
PBLACG01_1455400	PBLACG01_1455400-t36_1	PBLACG01_14:2,229,273..2,231,109(-)	polyprenol reductase, putative	1	47	0	1.3.1.94 (Polyprenol reductase)	1.3.1.94 (Polyprenol reductase);1.3.99.5 (3-oxo-5-alpha-steroid 4-dehydrogenase (acceptor))	10	Y	N	Plasmodium blacklocki G01	OG6_103960
PCHAS_0106500	PCHAS_0106500.1	PCHAS_01_v3:247,836..249,248(+)	uroporphyrinogen III decarboxylase, putative	1	57	0	4.1.1.37 (Uroporphyrinogen decarboxylase)	2.1.1.247 ([Methyl-Co(III) methylamine-specific corrinoid protein]:coenzyme Mmethyltransferase);4.1.1.37 (Uroporphyrinogen decarboxylase)	10	Y	N	Plasmodium chabaudi chabaudi	OG6_100829
PCHAS_0200900	PCHAS_0200900.1	PCHAS_02_v3:86,385..89,525(+)	P-loop containing nucleoside triphosphate hydrolase, putative	1	56	0	N/A	3.6.1.15 (Nucleoside-triphosphate phosphatase);4.99.1.1 (Protoporphyrin ferrochelatase)	10	Y	N	Plasmodium chabaudi chabaudi	OG6_102931
PCHAS_0512300	PCHAS_0512300.1	PCHAS_05_v3:479,219..481,123(+)	protoporphyrinogen oxidase, putative	1	55	0	1.3.3.4 (Protoporphyrinogen oxidase)	1.3.3.4 (Protoporphyrinogen oxidase);1.4.3.- (With oxygen as acceptor.);1.4.3.4 (Monoamine oxidase);1.8.3.5 (Prenylcysteine oxidase)	10	Y	N	Plasmodium chabaudi chabaudi	OG6_101704
PCHAS_0518300	PCHAS_0518300.1	PCHAS_05_v3:653,631..655,526(-)	flavoprotein subunit of succinate dehydrogenase, putative	1	56	0	1.3.5.1 (Succinate dehydrogenase (quinone))	1.3.5.1 (Succinate dehydrogenase (quinone));1.3.5.4 (Fumarate reductase (quinol));1.3.99.1 (Deleted entry);1.4.3.16 (L-aspartate oxidase)	10	Y	N	Plasmodium chabaudi chabaudi	OG6_100447
PCHAS_0520600	PCHAS_0520600.1	PCHAS_05_v3:734,831..737,062(+)	dynamin-like protein, putative	1	58	0	N/A	1.4.1.20 (Phenylalanine dehydrogenase);2.5.1.61 (Hydroxymethylbilane synthase);3.6.1.50 (Transferred entry: 3.6.5.5);3.6.5.5 (Dynamin GTPase);4.2.1.12 (Phosphogluconate dehydratase)	10	Y	N	Plasmodium chabaudi chabaudi	OG6_100232
PCHAS_0609800	PCHAS_0609800.1	PCHAS_06_v3:385,495..386,811(+)	porphobilinogen deaminase, putative	1	55	0	2.5.1.61 (Hydroxymethylbilane synthase)	2.5.1.61 (Hydroxymethylbilane synthase);4.2.1.75 (Uroporphyrinogen-III synthase);4.3.1.8 (Transferred entry: 2.5.1.61)	20	Y	N	Plasmodium chabaudi chabaudi	OG6_101048
PCHAS_0617100	PCHAS_0617100.1	PCHAS_06_v3:637,421..639,031(-)	serine--tRNA ligase, putative	1	111	1	6.1.1.11 (Serine--tRNA ligase)	1.3.3.3 (Coproporphyrinogen oxidase);3.6.1.66 (XTP/dITP diphosphatase);3.6.1.9 (Nucleotide diphosphatase);6.1.1.11 (Serine--tRNA ligase)	10	Y	N	Plasmodium chabaudi chabaudi	OG6_100275
PCHAS_0619200	PCHAS_0619200.1	PCHAS_06_v3:736,194..736,925(+)	exosome complex component CSL4, putative	1	54	0	N/A	3.1.13.- (Exoribonucleases producing 5'-phosphomonoesters.);3.1.13.1 (Exoribonuclease II);4.2.1.75 (Uroporphyrinogen-III synthase)	10	Y	N	Plasmodium chabaudi chabaudi	OG6_101821
PCHAS_0707800	PCHAS_0707800.1	PCHAS_07_v3:281,541..283,142(+)	coproporphyrinogen-III oxidase, putative	1	56	0	1.3.3.3 (Coproporphyrinogen oxidase)	1.3.3.3 (Coproporphyrinogen oxidase)	10	Y	N	Plasmodium chabaudi chabaudi	OG6_101984
PCHAS_0714000	PCHAS_0714000.1	PCHAS_07_v3:544,188..546,486(+)	3-oxo-5-alpha-steroid 4-dehydrogenase, putative	1	55	0	1.3.99.5 (3-oxo-5-alpha-steroid 4-dehydrogenase (acceptor))	1.3.1.- (With NAD(+) or NADP(+) as acceptor.);1.3.1.22 (3-oxo-5-alpha-steroid 4-dehydrogenase (NADP(+)));1.3.1.38 (Trans-2-enoyl-CoA reductase (NADPH));1.3.1.93 (Very-long-chain enoyl-CoA reductase);1.3.99.5 (3-oxo-5-alpha-steroid 4-dehydrogenase (acceptor));2.3.1.- (Transferring groups other than a	10	Y	N	Plasmodium chabaudi chabaudi	OG6_102127
PCHAS_1140200	PCHAS_1140200.1	PCHAS_11_v3:1,472,628..1,474,144(-)	ferrochelatase, putative	1	56	0	4.99.1.1 (Protoporphyrin ferrochelatase)	2.4.1.- (Hexosyltransferases.);4.99.1.1 (Protoporphyrin ferrochelatase)	10	Y	N	Plasmodium chabaudi chabaudi	OG6_101310
PCHAS_1307300	PCHAS_1307300.1	PCHAS_13_v3:305,075..307,364(+)	porphobilinogen synthase, putative	1	38	0	4.2.1.24 (Porphobilinogen synthase)	4.2.1.24 (Porphobilinogen synthase)	10	Y	N	Plasmodium chabaudi chabaudi	OG6_101254
PCHAS_1307400	PCHAS_1307400.1	PCHAS_13_v3:305,075..312,555(+)	stromal-processing peptidase, putative	1	53	0	N/A	3.4.24.- (Metalloendopeptidases.);3.4.24.55 (Pitrilysin);3.4.24.56 (Insulysin);4.2.1.24 (Porphobilinogen synthase)	10	Y	N	Plasmodium chabaudi chabaudi	OG6_110270
PCHAS_1322900	PCHAS_1322900.1	PCHAS_13_v3:886,213..888,174(-)	polyprenol reductase, putative	1	47	0	1.3.1.94 (Polyprenol reductase)	1.3.1.94 (Polyprenol reductase);1.3.99.5 (3-oxo-5-alpha-steroid 4-dehydrogenase (acceptor))	10	Y	N	Plasmodium chabaudi chabaudi	OG6_103960
PCHAS_1430600	PCHAS_1430600.1	PCHAS_14_v3:1,127,170..1,128,135(+)	succinate dehydrogenase [ubiquinone] iron-sulfur subunit, mitochondrial, putative	1	55	0	1.3.5.1 (Succinate dehydrogenase (quinone))	1.3.5.1 (Succinate dehydrogenase (quinone));1.3.99.1 (Deleted entry)	10	Y	N	Plasmodium chabaudi chabaudi	OG6_100664
PCHAS_1461500	PCHAS_1461500.1	PCHAS_14_v3:2,251,953..2,254,011(+)	delta-aminolevulinic acid synthetase, putative	1	56	0	2.3.1.37 (5-aminolevulinate synthase)	2.3.1.- (Transferring groups other than amino-acyl groups.);2.3.1.29 (Glycine C-acetyltransferase);2.3.1.37 (5-aminolevulinate synthase);2.3.1.47 (8-amino-7-oxononanoate synthase)	10	N	Y	Plasmodium chabaudi chabaudi	OG6_100359
PCHAS_1462900	PCHAS_1462900.1	PCHAS_14_v3:2,291,780..2,293,138(-)	uroporphyrinogen-III synthase, putative	1	55	0	4.2.1.75 (Uroporphyrinogen-III synthase)	4.2.1.75 (Uroporphyrinogen-III synthase)	10	Y	N	Plasmodium chabaudi chabaudi	OG6_532659
PCOAH_00003780	PCOAH_00003780-t30_1	CP016240:771,843..775,158(-)	Replication factor c protein	1	56	0	N/A	3.6.1.15 (Nucleoside-triphosphate phosphatase);4.99.1.1 (Protoporphyrin ferrochelatase)	10	Y	N	Plasmodium coatneyi Hackeri	OG6_102931
PCOAH_00004950	PCOAH_00004950-t30_1	CP016241:545,070..546,692(+)	Serine-tRNA ligase	1	111	1	6.1.1.11 (Serine--tRNA ligase)	1.3.3.3 (Coproporphyrinogen oxidase);3.6.1.66 (XTP/dITP diphosphatase);3.6.1.9 (Nucleotide diphosphatase);6.1.1.11 (Serine--tRNA ligase)	10	Y	N	Plasmodium coatneyi Hackeri	OG6_100275
PCOAH_00007240	PCOAH_00007240-t30_1	CP016242:552,915..554,264(+)	Hydroxymethylbilane synthase	1	55	0	2.5.1.61 (Hydroxymethylbilane synthase)	2.5.1.61 (Hydroxymethylbilane synthase);4.2.1.75 (Uroporphyrinogen-III synthase);4.3.1.8 (Transferred entry: 2.5.1.61)	20	Y	N	Plasmodium coatneyi Hackeri	OG6_101048
PCOAH_00013380	PCOAH_00013380-t30_1	CP016244:342,495..344,714(-)	Dynamin protein	1	58	0	N/A	1.4.1.20 (Phenylalanine dehydrogenase);2.5.1.61 (Hydroxymethylbilane synthase);3.6.1.50 (Transferred entry: 3.6.5.5);3.6.5.5 (Dynamin GTPase);4.2.1.12 (Phosphogluconate dehydratase)	10	Y	N	Plasmodium coatneyi Hackeri	OG6_100232
PCOAH_00013600	PCOAH_00013600-t30_1	CP016244:441,182..443,083(+)	Succinate dehydrogenase [ubiquinone] flavoprotein subunit	1	56	0	1.3.5.1 (Succinate dehydrogenase (quinone))	1.3.5.1 (Succinate dehydrogenase (quinone));1.3.5.4 (Fumarate reductase (quinol));1.3.99.1 (Deleted entry);1.4.3.16 (L-aspartate oxidase)	10	Y	N	Plasmodium coatneyi Hackeri	OG6_100447
PCOAH_00014230	PCOAH_00014230-t30_1	CP016244:708,652..710,727(-)	Protoporphyrinogen oxidase	1	55	0	N/A	1.3.3.4 (Protoporphyrinogen oxidase);1.4.3.- (With oxygen as acceptor.);1.4.3.4 (Monoamine oxidase);1.8.3.5 (Prenylcysteine oxidase)	10	Y	N	Plasmodium coatneyi Hackeri	OG6_101704
PCOAH_00026980	PCOAH_00026980-t30_1	CP016247:1,845,668..1,847,991(-)	3-oxo-5-alpha-steroid 4-dehydrogenase domain containing protein	1	55	0	N/A	1.3.1.- (With NAD(+) or NADP(+) as acceptor.);1.3.1.22 (3-oxo-5-alpha-steroid 4-dehydrogenase (NADP(+)));1.3.1.38 (Trans-2-enoyl-CoA reductase (NADPH));1.3.1.93 (Very-long-chain enoyl-CoA reductase);1.3.99.5 (3-oxo-5-alpha-steroid 4-dehydrogenase (acceptor));2.3.1.- (Transferring groups other than a	10	Y	N	Plasmodium coatneyi Hackeri	OG6_102127
PCOAH_00027580	PCOAH_00027580-t30_1	CP016247:2,175,094..2,176,896(-)	Uncharacterized protein	1	56	0	1.3.3.3 (Coproporphyrinogen oxidase)	1.3.3.3 (Coproporphyrinogen oxidase)	10	Y	N	Plasmodium coatneyi Hackeri	OG6_101984
PCOAH_00032430	PCOAH_00032430-t30_1	CP016249:313,237..315,170(+)	Ferrochelatase	1	56	0	4.99.1.1 (Protoporphyrin ferrochelatase)	2.4.1.- (Hexosyltransferases.);4.99.1.1 (Protoporphyrin ferrochelatase)	10	Y	N	Plasmodium coatneyi Hackeri	OG6_101310
PCOAH_00036280	PCOAH_00036280-t30_1	CP016249:2,160,816..2,162,179(-)	Uroporphyrinogen decarboxylase	1	57	0	4.1.1.37 (Uroporphyrinogen decarboxylase)	2.1.1.247 ([Methyl-Co(III) methylamine-specific corrinoid protein]:coenzyme Mmethyltransferase);4.1.1.37 (Uroporphyrinogen decarboxylase)	10	Y	N	Plasmodium coatneyi Hackeri	OG6_100829
PCOAH_00040340	PCOAH_00040340-t30_1	CP016250:1,649,843..1,650,808(+)	Succinate dehydrogenase [ubiquinone] iron-sulfur subunit	1	55	0	1.3.5.1 (Succinate dehydrogenase (quinone))	1.3.5.1 (Succinate dehydrogenase (quinone));1.3.99.1 (Deleted entry)	10	Y	N	Plasmodium coatneyi Hackeri	OG6_100664
PCOAH_00045560	PCOAH_00045560-t30_1	CP016250:3,976,772..3,979,222(+)	3-oxo-5-alpha-steroid 4-dehydrogenase family protein	1	47	0	1.3.1.94 (Polyprenol reductase)	1.3.-.- (Acting on the CH-CH group of donors.);1.3.1.94 (Polyprenol reductase);1.3.99.5 (3-oxo-5-alpha-steroid 4-dehydrogenase (acceptor))	10	Y	N	Plasmodium coatneyi Hackeri	OG6_103960
PCOAH_00047150	PCOAH_00047150-t30_1	CP016250:4,677,810..4,685,734(-)	Delta-aminolevulinic acid dehydratase	1	53	0	4.2.1.24 (Porphobilinogen synthase)	3.4.24.- (Metalloendopeptidases.);3.4.24.55 (Pitrilysin);3.4.24.56 (Insulysin);4.2.1.24 (Porphobilinogen synthase)	10	Y	N	Plasmodium coatneyi Hackeri	OG6_110270
PCOAH_00051950	PCOAH_00051950-t30_1	CP016252:289,016..291,715(+)	Uncharacterized protein	1	55	0	4.2.1.75 (Uroporphyrinogen-III synthase)	4.2.1.75 (Uroporphyrinogen-III synthase)	10	Y	N	Plasmodium coatneyi Hackeri	OG6_532659
PCOAH_00052120	PCOAH_00052120-t30_1	CP016252:340,449..342,540(-)	5-aminolevulinic acid synthase	1	56	0	2.3.1.37 (5-aminolevulinate synthase)	2.3.1.- (Transferring groups other than amino-acyl groups.);2.3.1.29 (Glycine C-acetyltransferase);2.3.1.37 (5-aminolevulinate synthase);2.3.1.47 (8-amino-7-oxononanoate synthase)	10	N	Y	Plasmodium coatneyi Hackeri	OG6_100359
PCYB_021320	PCYB_021320-t26_1	DF157094:167,892..171,201(+)	replication factor c	1	56	0	N/A	3.6.1.15 (Nucleoside-triphosphate phosphatase);4.99.1.1 (Protoporphyrin ferrochelatase)	10	Y	N	Plasmodium cynomolgi strain B	OG6_102931
PCYB_032140	PCYB_032140-t26_1	DF157095:525,450..527,119(-)	seryl-tRNA synthetase	1	111	1	6.1.1.11 (Serine--tRNA ligase)	1.3.3.3 (Coproporphyrinogen oxidase);3.6.1.66 (XTP/dITP diphosphatase);3.6.1.9 (Nucleotide diphosphatase);6.1.1.11 (Serine--tRNA ligase)	10	Y	N	Plasmodium cynomolgi strain B	OG6_100275
PCYB_032410	PCYB_032410-t26_1	DF157095:681,210..682,042(+)	3'-5' exoribonuclease Csl4 homolog	1	54	0	N/A	3.1.13.- (Exoribonucleases producing 5'-phosphomonoesters.);3.1.13.1 (Exoribonuclease II);4.2.1.75 (Uroporphyrinogen-III synthase)	10	Y	N	Plasmodium cynomolgi strain B	OG6_101821
PCYB_062870	PCYB_062870-t26_1	DF157098:821,328..823,235(-)	flavoprotein subunit of succinate dehydrogenase	1	56	0	1.3.5.1 (Succinate dehydrogenase (quinone))	1.3.5.1 (Succinate dehydrogenase (quinone));1.3.5.4 (Fumarate reductase (quinol));1.3.99.1 (Deleted entry);1.4.3.16 (L-aspartate oxidase)	10	Y	N	Plasmodium cynomolgi strain B	OG6_100447
PCYB_063120	PCYB_063120-t26_1	DF157098:923,403..925,703(+)	dynamin protein	1	58	0	N/A	1.4.1.20 (Phenylalanine dehydrogenase);2.5.1.61 (Hydroxymethylbilane synthase);3.6.1.50 (Transferred entry: 3.6.5.5);3.6.5.5 (Dynamin GTPase);4.2.1.12 (Phosphogluconate dehydratase)	10	Y	N	Plasmodium cynomolgi strain B	OG6_100232
PCYB_094790	PCYB_094790-t26_1	DF157101:1,737,186..1,738,988(-)	coproporphyrinogen III oxidase	1	56	0	1.3.3.3 (Coproporphyrinogen oxidase)	1.3.3.3 (Coproporphyrinogen oxidase)	10	Y	N	Plasmodium cynomolgi strain B	OG6_101984
PCYB_111570	PCYB_111570-t26_1	DF157103:236,830..238,473(+)	ferrochelatase	1	56	0	4.99.1.1 (Protoporphyrin ferrochelatase)	2.4.1.- (Hexosyltransferases.);4.99.1.1 (Protoporphyrin ferrochelatase)	10	Y	N	Plasmodium cynomolgi strain B	OG6_101310
PCYB_114920	PCYB_114920-t26_1	DF157103:1,779,310..1,780,698(-)	uroporphyrinogen decarboxylase	1	57	0	4.1.1.37 (Uroporphyrinogen decarboxylase)	2.1.1.247 ([Methyl-Co(III) methylamine-specific corrinoid protein]:coenzyme Mmethyltransferase);4.1.1.37 (Uroporphyrinogen decarboxylase)	10	Y	N	Plasmodium cynomolgi strain B	OG6_100829
PCYB_125920	PCYB_125920-t26_1	DF157104:2,139,920..2,141,417(+)	3-oxo-5-alpha-steroid 4-dehydrogenase family protein	1	47	0	1.3.1.94 (Polyprenol reductase)	1.3.1.94 (Polyprenol reductase);1.3.99.5 (3-oxo-5-alpha-steroid 4-dehydrogenase (acceptor))	10	Y	N	Plasmodium cynomolgi strain B	OG6_103960
PCYB_127480	PCYB_127480-t26_1	DF157104:2,877,579..2,882,537(-)	metalloendopeptidase	1	53	0	N/A	3.4.24.- (Metalloendopeptidases.);3.4.24.55 (Pitrilysin);3.4.24.56 (Insulysin);4.2.1.24 (Porphobilinogen synthase)	10	Y	N	Plasmodium cynomolgi strain B	OG6_110270
PCYB_127490	PCYB_127490-t26_1	DF157104:2,883,150..2,885,671(-)	delta-aminolevulinic acid dehydratase precursor	1	38	0	4.2.1.24 (Porphobilinogen synthase)	4.2.1.24 (Porphobilinogen synthase)	10	Y	N	Plasmodium cynomolgi strain B	OG6_101254
PCYB_131820	PCYB_131820-t26_1	DF157105:387,060..387,878(+)	porphobilinogen deaminase	1	55	0	2.5.1.61 (Hydroxymethylbilane synthase)	2.5.1.61 (Hydroxymethylbilane synthase)	10	Y	N	Plasmodium cynomolgi strain B	OG6_101048
PCYB_143960	PCYB_143960-t26_1	DF157106:1,353,486..1,354,517(+)	iron-sulfur subunit of succinate dehydrogenase	1	55	0	1.3.5.1 (Succinate dehydrogenase (quinone))	1.3.5.1 (Succinate dehydrogenase (quinone));1.3.99.1 (Deleted entry);2.7.8.13 (Phospho-N-acetylmuramoyl-pentapeptide-transferase);2.7.8.15 (UDP-N-acetylglucosamine--dolichyl-phosphateN-acetylglucosaminephosphotransferase)	10	Y	N	Plasmodium cynomolgi strain B	OG6_100664
PCYB_147050	PCYB_147050-t26_1	DF157106:2,724,729..2,726,948(+)	5-aminolevulinic acid synthase	1	56	0	2.3.1.37 (5-aminolevulinate synthase)	2.3.1.- (Transferring groups other than amino-acyl groups.);2.3.1.29 (Glycine C-acetyltransferase);2.3.1.37 (5-aminolevulinate synthase);2.3.1.47 (8-amino-7-oxononanoate synthase)	10	N	Y	Plasmodium cynomolgi strain B	OG6_100359
PCYB_147210	PCYB_147210-t26_1	DF157106:2,782,840..2,785,595(-)	hypothetical protein	1	55	0	4.2.1.75 (Uroporphyrinogen-III synthase)	4.2.1.75 (Uroporphyrinogen-III synthase)	10	Y	N	Plasmodium cynomolgi strain B	OG6_532659
PF3D7_0607300	PF3D7_0607300.1	Pf3D7_06_v3:304,088..306,392(+)	uroporphyrinogen III decarboxylase	1	57	0	4.1.1.37 (Uroporphyrinogen decarboxylase)	2.1.1.247 ([Methyl-Co(III) methylamine-specific corrinoid protein]:coenzyme Mmethyltransferase);4.1.1.37 (Uroporphyrinogen decarboxylase)	10	Y	N	Plasmodium falciparum 3D7	OG6_100829
PF3D7_0717700	PF3D7_0717700.1	Pf3D7_07_v3:764,201..766,451(-)	serine--tRNA ligase, putative	1	111	1	6.1.1.11 (Serine--tRNA ligase)	1.3.3.3 (Coproporphyrinogen oxidase);3.6.1.66 (XTP/dITP diphosphatase);3.6.1.9 (Nucleotide diphosphatase);6.1.1.11 (Serine--tRNA ligase)	10	Y	N	Plasmodium falciparum 3D7	OG6_100275
PF3D7_0720000	PF3D7_0720000.1	Pf3D7_07_v3:876,312..877,716(+)	exosome complex component CSL4, putative	1	54	0	3.1.13.1 (Exoribonuclease II)	3.1.13.- (Exoribonucleases producing 5'-phosphomonoesters.);3.1.13.1 (Exoribonuclease II);4.2.1.75 (Uroporphyrinogen-III synthase)	10	Y	N	Plasmodium falciparum 3D7	OG6_101821
PF3D7_1028100	PF3D7_1028100.1	Pf3D7_10_v3:1,163,786..1,165,615(+)	protoporphyrinogen oxidase	1	55	0	1.3.3.4 (Protoporphyrinogen oxidase)	1.3.3.4 (Protoporphyrinogen oxidase);1.4.3.- (With oxygen as acceptor.);1.4.3.4 (Monoamine oxidase);1.8.3.5 (Prenylcysteine oxidase)	10	Y	N	Plasmodium falciparum 3D7	OG6_101704
PF3D7_1034400	PF3D7_1034400.1	Pf3D7_10_v3:1,366,770..1,369,652(-)	flavoprotein subunit of succinate dehydrogenase	1	56	0	1.3.5.1 (Succinate dehydrogenase (quinone))	1.3.5.1 (Succinate dehydrogenase (quinone));1.3.5.4 (Fumarate reductase (quinol));1.3.99.1 (Deleted entry);1.4.3.16 (L-aspartate oxidase)	10	Y	N	Plasmodium falciparum 3D7	OG6_100447
PF3D7_1037500	PF3D7_1037500.1	Pf3D7_10_v3:1,487,741..1,490,305(+)	dynamin-like protein	1	58	0	N/A	1.4.1.20 (Phenylalanine dehydrogenase);2.5.1.61 (Hydroxymethylbilane synthase);3.6.1.50 (Transferred entry: 3.6.5.5);3.6.5.5 (Dynamin GTPase);4.2.1.12 (Phosphogluconate dehydratase)	10	Y	N	Plasmodium falciparum 3D7	OG6_100232
PF3D7_1135900	PF3D7_1135900.1	Pf3D7_11_v3:1,398,462..1,401,319(-)	3-oxo-5-alpha-steroid 4-dehydrogenase, putative	1	55	0	1.3.99.5 (3-oxo-5-alpha-steroid 4-dehydrogenase (acceptor))	1.3.1.- (With NAD(+) or NADP(+) as acceptor.);1.3.1.22 (3-oxo-5-alpha-steroid 4-dehydrogenase (NADP(+)));1.3.1.38 (Trans-2-enoyl-CoA reductase (NADPH));1.3.1.93 (Very-long-chain enoyl-CoA reductase);1.3.99.5 (3-oxo-5-alpha-steroid 4-dehydrogenase (acceptor));2.3.1.- (Transferring groups other than a	10	Y	N	Plasmodium falciparum 3D7	OG6_102127
PF3D7_1142400	PF3D7_1142400.1	Pf3D7_11_v3:1,701,397..1,703,791(-)	coproporphyrinogen-III oxidase	1	56	0	1.3.3.3 (Coproporphyrinogen oxidase)	1.3.3.3 (Coproporphyrinogen oxidase)	10	Y	N	Plasmodium falciparum 3D7	OG6_101984
PF3D7_1209600	PF3D7_1209600.1	Pf3D7_12_v3:443,680..445,148(+)	porphobilinogen deaminase	1	55	0	2.5.1.61 (Hydroxymethylbilane synthase);4.2.1.75 (Uroporphyrinogen-III synthase)	2.5.1.61 (Hydroxymethylbilane synthase);4.2.1.75 (Uroporphyrinogen-III synthase);4.3.1.8 (Transferred entry: 2.5.1.61)	20	Y	N	Plasmodium falciparum 3D7	OG6_101048
PF3D7_1212800	PF3D7_1212800.1	Pf3D7_12_v3:565,355..568,225(+)	succinate dehydrogenase [ubiquinone] iron-sulfur subunit, mitochondrial	1	55	0	1.3.5.1 (Succinate dehydrogenase (quinone));1.3.99.1 (Deleted entry)	1.3.5.1 (Succinate dehydrogenase (quinone));1.3.99.1 (Deleted entry)	10	Y	N	Plasmodium falciparum 3D7	OG6_100664
PF3D7_1246100	PF3D7_1246100.1	Pf3D7_12_v3:1,915,513..1,918,080(+)	delta-aminolevulinic acid synthetase	1	56	0	2.3.1.37 (5-aminolevulinate synthase)	2.3.1.- (Transferring groups other than amino-acyl groups.);2.3.1.29 (Glycine C-acetyltransferase);2.3.1.37 (5-aminolevulinate synthase);2.3.1.47 (8-amino-7-oxononanoate synthase)	10	N	Y	Plasmodium falciparum 3D7	OG6_100359
PF3D7_1247600	PF3D7_1247600.1	Pf3D7_12_v3:1,962,774..1,964,258(-)	uroporphyrinogen-III synthase, putative	1	55	0	4.2.1.75 (Uroporphyrinogen-III synthase)	4.2.1.75 (Uroporphyrinogen-III synthase)	10	Y	N	Plasmodium falciparum 3D7	OG6_532659
PF3D7_1364900	PF3D7_1364900.1	Pf3D7_13_v3:2,605,886..2,608,261(-)	ferrochelatase	1	56	0	4.99.1.1 (Protoporphyrin ferrochelatase)	2.4.1.- (Hexosyltransferases.);4.99.1.1 (Protoporphyrin ferrochelatase)	10	Y	N	Plasmodium falciparum 3D7	OG6_101310
PF3D7_1440200	PF3D7_1440200.1	Pf3D7_14_v3:1,638,717..1,647,251(+)	stromal-processing peptidase, putative	1	53	0	3.4.24.55 (Pitrilysin);3.4.24.56 (Insulysin);4.2.1.24 (Porphobilinogen synthase)	3.4.24.- (Metalloendopeptidases.);3.4.24.55 (Pitrilysin);3.4.24.56 (Insulysin);4.2.1.24 (Porphobilinogen synthase)	10	Y	N	Plasmodium falciparum 3D7	OG6_110270
PF3D7_1440300	PF3D7_1440300.1	Pf3D7_14_v3:1,638,717..1,641,760(+)	porphobilinogen synthase	1	38	0	4.2.1.24 (Porphobilinogen synthase)	4.2.1.24 (Porphobilinogen synthase)	10	Y	N	Plasmodium falciparum 3D7	OG6_101254
PF3D7_1455900	PF3D7_1455900.1	Pf3D7_14_v3:2,290,465..2,293,029(-)	polyprenol reductase	1	47	0	1.3.1.94 (Polyprenol reductase)	1.3.1.94 (Polyprenol reductase);1.3.99.5 (3-oxo-5-alpha-steroid 4-dehydrogenase (acceptor))	10	Y	N	Plasmodium falciparum 3D7	OG6_103960
PGABG01_0109600	PGABG01_0109600-t36_1	PGABG01_01:333,075..336,344(-)	replication factor c protein, putative	1	56	0	N/A	3.6.1.15 (Nucleoside-triphosphate phosphatase);4.99.1.1 (Protoporphyrin ferrochelatase)	10	Y	N	Plasmodium gaboni strain G01	OG6_102931
PGABG01_0605900	PGABG01_0605900-t36_1	PGABG01_06:249,954..251,369(+)	uroporphyrinogen III decarboxylase	1	57	0	4.1.1.37 (Uroporphyrinogen decarboxylase)	2.1.1.247 ([Methyl-Co(III) methylamine-specific corrinoid protein]:coenzyme Mmethyltransferase);4.1.1.37 (Uroporphyrinogen decarboxylase)	10	Y	N	Plasmodium gaboni strain G01	OG6_100829
PGABG01_0715600	PGABG01_0715600-t36_1	PGABG01_07:656,145..657,746(-)	serine--tRNA ligase, putative	1	111	1	6.1.1.11 (Serine--tRNA ligase)	1.3.3.3 (Coproporphyrinogen oxidase);3.6.1.66 (XTP/dITP diphosphatase);3.6.1.9 (Nucleotide diphosphatase);6.1.1.11 (Serine--tRNA ligase)	10	Y	N	Plasmodium gaboni strain G01	OG6_100275
PGABG01_1026000	PGABG01_1026000-t36_1	PGABG01_10:1,033,834..1,035,696(+)	protoporphyrinogen oxidase	1	55	0	1.3.3.4 (Protoporphyrinogen oxidase)	1.3.3.4 (Protoporphyrinogen oxidase);1.4.3.- (With oxygen as acceptor.);1.4.3.4 (Monoamine oxidase);1.8.3.5 (Prenylcysteine oxidase)	10	Y	N	Plasmodium gaboni strain G01	OG6_101704
PGABG01_1032300	PGABG01_1032300-t36_1	PGABG01_10:1,231,484..1,233,379(-)	flavoprotein subunit of succinate dehydrogenase	1	56	0	1.3.5.1 (Succinate dehydrogenase (quinone))	1.3.5.1 (Succinate dehydrogenase (quinone));1.3.5.4 (Fumarate reductase (quinol));1.3.99.1 (Deleted entry);1.4.3.16 (L-aspartate oxidase)	10	Y	N	Plasmodium gaboni strain G01	OG6_100447
PGABG01_1035500	PGABG01_1035500-t36_1	PGABG01_10:1,359,900..1,362,029(+)	dynamin-like protein	1	58	0	N/A	1.4.1.20 (Phenylalanine dehydrogenase);2.5.1.61 (Hydroxymethylbilane synthase);3.6.1.50 (Transferred entry: 3.6.5.5);3.6.5.5 (Dynamin GTPase);4.2.1.12 (Phosphogluconate dehydratase)	10	Y	N	Plasmodium gaboni strain G01	OG6_100232
PGABG01_1133800	PGABG01_1133800-t36_1	PGABG01_11:1,253,954..1,256,148(-)	3-oxo-5-alpha-steroid 4-dehydrogenase, putative	1	55	0	N/A	1.3.1.- (With NAD(+) or NADP(+) as acceptor.);1.3.1.22 (3-oxo-5-alpha-steroid 4-dehydrogenase (NADP(+)));1.3.1.38 (Trans-2-enoyl-CoA reductase (NADPH));1.3.1.93 (Very-long-chain enoyl-CoA reductase);1.3.99.5 (3-oxo-5-alpha-steroid 4-dehydrogenase (acceptor));2.3.1.- (Transferring groups other than a	10	Y	N	Plasmodium gaboni strain G01	OG6_102127
PGABG01_1140300	PGABG01_1140300-t36_1	PGABG01_11:1,547,298..1,548,907(-)	coproporphyrinogen-III oxidase	1	56	0	1.3.3.3 (Coproporphyrinogen oxidase)	1.3.3.3 (Coproporphyrinogen oxidase)	10	Y	N	Plasmodium gaboni strain G01	OG6_101984
PGABG01_1208600	PGABG01_1208600-t36_1	PGABG01_12:356,278..357,582(+)	porphobilinogen deaminase	1	55	0	2.5.1.61 (Hydroxymethylbilane synthase)	2.5.1.61 (Hydroxymethylbilane synthase);4.2.1.75 (Uroporphyrinogen-III synthase);4.3.1.8 (Transferred entry: 2.5.1.61)	20	Y	N	Plasmodium gaboni strain G01	OG6_101048
PGABG01_1211900	PGABG01_1211900-t36_1	PGABG01_12:486,903..487,865(+)	iron-sulfur subunit of succinate dehydrogenase	1	55	0	1.3.5.1 (Succinate dehydrogenase (quinone))	1.3.5.1 (Succinate dehydrogenase (quinone));1.3.99.1 (Deleted entry)	10	Y	N	Plasmodium gaboni strain G01	OG6_100664
PGABG01_1244500	PGABG01_1244500-t36_1	PGABG01_12:1,814,601..1,816,650(+)	delta-aminolevulinic acid synthetase	1	56	0	2.3.1.37 (5-aminolevulinate synthase)	2.3.1.- (Transferring groups other than amino-acyl groups.);2.3.1.29 (Glycine C-acetyltransferase);2.3.1.37 (5-aminolevulinate synthase);2.3.1.47 (8-amino-7-oxononanoate synthase)	10	N	Y	Plasmodium gaboni strain G01	OG6_100359
PGABG01_1246000	PGABG01_1246000-t36_1	PGABG01_12:1,860,426..1,861,925(-)	conserved Plasmodium protein, unknown function	1	55	0	4.2.1.75 (Uroporphyrinogen-III synthase)	4.2.1.75 (Uroporphyrinogen-III synthase)	10	Y	N	Plasmodium gaboni strain G01	OG6_532659
PGABG01_1362600	PGABG01_1362600-t36_1	PGABG01_13:2,417,808..2,419,472(-)	ferrochelatase	1	56	0	4.99.1.1 (Protoporphyrin ferrochelatase)	2.4.1.- (Hexosyltransferases.);4.99.1.1 (Protoporphyrin ferrochelatase)	10	Y	N	Plasmodium gaboni strain G01	OG6_101310
PGABG01_1439100	PGABG01_1439100-t36_1	PGABG01_14:1,521,812..1,529,553(+)	stromal-processing peptidase, putative	1	53	0	N/A	3.4.24.- (Metalloendopeptidases.);3.4.24.55 (Pitrilysin);3.4.24.56 (Insulysin);4.2.1.24 (Porphobilinogen synthase)	10	Y	N	Plasmodium gaboni strain G01	OG6_110270
PGABG01_1454700	PGABG01_1454700-t36_1	PGABG01_14:2,149,591..2,151,354(-)	polyprenol reductase, putative	1	47	0	1.3.1.94 (Polyprenol reductase)	1.3.1.94 (Polyprenol reductase);1.3.99.5 (3-oxo-5-alpha-steroid 4-dehydrogenase (acceptor))	10	Y	N	Plasmodium gaboni strain G01	OG6_103960
PGAL8A_00064800	PGAL8A_00064800.1	PGAL8A_union_v1_archived_contig_42:496,706..498,232(-)	serine--tRNA ligase, putative	1	111	1	6.1.1.11 (Serine--tRNA ligase)	1.3.3.3 (Coproporphyrinogen oxidase);3.6.1.66 (XTP/dITP diphosphatase);3.6.1.9 (Nucleotide diphosphatase);6.1.1.11 (Serine--tRNA ligase)	10	Y	N	Plasmodium gallinaceum 8A	OG6_100275
PGAL8A_00083200	PGAL8A_00083200.1	PGAL8A_union_v1_archived_contig_60:294,276..294,973(+)	exosome complex component CSL4, putative	1	54	0	N/A	3.1.13.- (Exoribonucleases producing 5'-phosphomonoesters.);3.1.13.1 (Exoribonuclease II);4.2.1.75 (Uroporphyrinogen-III synthase)	10	Y	N	Plasmodium gallinaceum 8A	OG6_101821
PGAL8A_00107000	PGAL8A_00107000.1	PGAL8A_union_v1_archived_contig_62:534,086..537,289(-)	P-loop containing nucleoside triphosphate hydrolase, putative	1	56	0	N/A	3.6.1.15 (Nucleoside-triphosphate phosphatase);4.99.1.1 (Protoporphyrin ferrochelatase)	10	Y	N	Plasmodium gallinaceum 8A	OG6_102931
PGAL8A_00135800	PGAL8A_00135800.1	PGAL8A_union_v1_archived_contig_65:299,726..301,114(+)	uroporphyrinogen III decarboxylase	1	57	0	4.1.1.37 (Uroporphyrinogen decarboxylase)	2.1.1.247 ([Methyl-Co(III) methylamine-specific corrinoid protein]:coenzyme Mmethyltransferase);4.1.1.37 (Uroporphyrinogen decarboxylase)	10	Y	N	Plasmodium gallinaceum 8A	OG6_100829
PGAL8A_00171400	PGAL8A_00171400.1	PGAL8A_union_v1_archived_contig_66:67,130..68,596(-)	ferrochelatase, putative	1	56	0	4.99.1.1 (Protoporphyrin ferrochelatase)	2.4.1.- (Hexosyltransferases.);4.99.1.1 (Protoporphyrin ferrochelatase)	10	Y	N	Plasmodium gallinaceum 8A	OG6_101310
PGAL8A_00199400	PGAL8A_00199400.1	PGAL8A_union_v1_archived_contig_76:327,229..329,441(+)	porphobilinogen synthase, putative	1	38	0	4.2.1.24 (Porphobilinogen synthase)	4.2.1.24 (Porphobilinogen synthase)	10	Y	N	Plasmodium gallinaceum 8A	OG6_101254
PGAL8A_00199500	PGAL8A_00199500.1	PGAL8A_union_v1_archived_contig_76:327,229..334,575(+)	stromal-processing peptidase, putative	1	53	0	N/A	3.4.24.- (Metalloendopeptidases.);3.4.24.55 (Pitrilysin);3.4.24.56 (Insulysin);4.2.1.24 (Porphobilinogen synthase)	10	Y	N	Plasmodium gallinaceum 8A	OG6_110270
PGAL8A_00215200	PGAL8A_00215200.1	PGAL8A_union_v1_archived_contig_76:969,701..971,425(-)	polyprenol reductase, putative	1	47	0	1.3.1.94 (Polyprenol reductase)	1.3.1.94 (Polyprenol reductase);1.3.99.5 (3-oxo-5-alpha-steroid 4-dehydrogenase (acceptor))	10	Y	N	Plasmodium gallinaceum 8A	OG6_103960
PGAL8A_00312500	PGAL8A_00312500.1	PGAL8A_union_v1_archived_contig_87:1,637,144..1,638,451(-)	porphobilinogen deaminase, putative	1	55	0	2.5.1.61 (Hydroxymethylbilane synthase)	2.5.1.61 (Hydroxymethylbilane synthase);4.2.1.75 (Uroporphyrinogen-III synthase);4.3.1.8 (Transferred entry: 2.5.1.61)	20	Y	N	Plasmodium gallinaceum 8A	OG6_101048
PGAL8A_00363500	PGAL8A_00363500.1	PGAL8A_union_v1_archived_contig_98:1,425,257..1,427,398(-)	3-oxo-5-alpha-steroid 4-dehydrogenase, putative	1	55	0	1.3.99.5 (3-oxo-5-alpha-steroid 4-dehydrogenase (acceptor))	1.3.1.- (With NAD(+) or NADP(+) as acceptor.);1.3.1.22 (3-oxo-5-alpha-steroid 4-dehydrogenase (NADP(+)));1.3.1.38 (Trans-2-enoyl-CoA reductase (NADPH));1.3.1.93 (Very-long-chain enoyl-CoA reductase);1.3.99.5 (3-oxo-5-alpha-steroid 4-dehydrogenase (acceptor));2.3.1.- (Transferring groups other than a	10	Y	N	Plasmodium gallinaceum 8A	OG6_102127
PGAL8A_00369900	PGAL8A_00369900.1	PGAL8A_union_v1_archived_contig_98:1,765,467..1,767,111(-)	coproporphyrinogen-III oxidase, putative	1	56	0	1.3.3.3 (Coproporphyrinogen oxidase)	1.3.3.3 (Coproporphyrinogen oxidase)	10	Y	N	Plasmodium gallinaceum 8A	OG6_101984
PGAL8A_00466700	PGAL8A_00466700.1	PGAL8A_union_v1_archived_contig_130:660,792..662,730(+)	delta-aminolevulinic acid synthetase, putative	1	56	0	2.3.1.37 (5-aminolevulinate synthase)	2.3.1.- (Transferring groups other than amino-acyl groups.);2.3.1.29 (Glycine C-acetyltransferase);2.3.1.37 (5-aminolevulinate synthase);2.3.1.47 (8-amino-7-oxononanoate synthase)	10	N	Y	Plasmodium gallinaceum 8A	OG6_100359
PGAL8A_00468300	PGAL8A_00468300.1	PGAL8A_union_v1_archived_contig_130:710,513..711,700(-)	uroporphyrinogen-III synthase, putative	1	55	0	4.2.1.75 (Uroporphyrinogen-III synthase)	4.2.1.75 (Uroporphyrinogen-III synthase)	10	Y	N	Plasmodium gallinaceum 8A	OG6_532659
PGAL8A_00487300	PGAL8A_00487300.1	PGAL8A_union_v1_archived_contig_141:607,627..609,450(+)	protoporphyrinogen oxidase, putative	1	55	0	1.3.3.4 (Protoporphyrinogen oxidase)	1.3.3.4 (Protoporphyrinogen oxidase);1.4.3.- (With oxygen as acceptor.);1.4.3.4 (Monoamine oxidase);1.8.3.5 (Prenylcysteine oxidase)	10	Y	N	Plasmodium gallinaceum 8A	OG6_101704
PGAL8A_00493900	PGAL8A_00493900.1	PGAL8A_union_v1_archived_contig_141:827,338..829,233(-)	flavoprotein subunit of succinate dehydrogenase, putative	1	56	0	1.3.5.1 (Succinate dehydrogenase (quinone))	1.3.5.1 (Succinate dehydrogenase (quinone));1.3.5.4 (Fumarate reductase (quinol));1.3.99.1 (Deleted entry);1.4.3.16 (L-aspartate oxidase)	10	Y	N	Plasmodium gallinaceum 8A	OG6_100447
PGAL8A_00496100	PGAL8A_00496100.1	PGAL8A_union_v1_archived_contig_141:922,860..924,971(+)	dynamin-like protein, putative	1	58	0	N/A	1.4.1.20 (Phenylalanine dehydrogenase);2.5.1.61 (Hydroxymethylbilane synthase);3.6.1.50 (Transferred entry: 3.6.5.5);3.6.5.5 (Dynamin GTPase);4.2.1.12 (Phosphogluconate dehydratase)	10	Y	N	Plasmodium gallinaceum 8A	OG6_100232
PGAL8A_00527500	PGAL8A_00527500.1	PGAL8A_union_v1_archived_contig_152:1,139,652..1,140,593(+)	succinate dehydrogenase [ubiquinone] iron-sulfur subunit, mitochondrial, putative	1	55	0	1.3.5.1 (Succinate dehydrogenase (quinone))	1.3.5.1 (Succinate dehydrogenase (quinone));1.3.99.1 (Deleted entry)	10	Y	N	Plasmodium gallinaceum 8A	OG6_100664
PGSY75_0111300	PGSY75_0111300-t31_1	CM003856.1:309,545..312,766(-)	putative replication factor c protein	1	56	0	N/A	3.6.1.15 (Nucleoside-triphosphate phosphatase);4.99.1.1 (Protoporphyrin ferrochelatase)	10	Y	N	Plasmodium gaboni strain SY75	OG6_102931
PGSY75_0607300	PGSY75_0607300-t31_1	CM003861.1:219,837..221,234(+)	uroporphyrinogen III decarboxylase	1	57	0	4.1.1.37 (Uroporphyrinogen decarboxylase)	2.1.1.247 ([Methyl-Co(III) methylamine-specific corrinoid protein]:coenzyme Mmethyltransferase);4.1.1.37 (Uroporphyrinogen decarboxylase)	10	Y	N	Plasmodium gaboni strain SY75	OG6_100829
PGSY75_0717700	PGSY75_0717700-t31_1	CM003862.1:537,127..538,728(-)	putative serine--tRNA ligase	1	111	1	6.1.1.11 (Serine--tRNA ligase)	1.3.3.3 (Coproporphyrinogen oxidase);3.6.1.66 (XTP/dITP diphosphatase);3.6.1.9 (Nucleotide diphosphatase);6.1.1.11 (Serine--tRNA ligase)	10	Y	N	Plasmodium gaboni strain SY75	OG6_100275
PGSY75_0720000	PGSY75_0720000-t31_1	CM003862.1:646,978..647,678(+)	putative exosome complex component CSL4	1	54	0	N/A	3.1.13.- (Exoribonucleases producing 5'-phosphomonoesters.);3.1.13.1 (Exoribonuclease II);4.2.1.75 (Uroporphyrinogen-III synthase)	10	Y	N	Plasmodium gaboni strain SY75	OG6_101821
PGSY75_1028100	PGSY75_1028100-t31_1	CM003865.1:1,045,656..1,047,530(+)	protoporphyrinogen oxidase	1	55	0	1.3.3.4 (Protoporphyrinogen oxidase)	1.3.3.4 (Protoporphyrinogen oxidase);1.4.3.- (With oxygen as acceptor.);1.4.3.4 (Monoamine oxidase);1.8.3.5 (Prenylcysteine oxidase)	10	Y	N	Plasmodium gaboni strain SY75	OG6_101704
PGSY75_1034400	PGSY75_1034400-t31_1	CM003865.1:1,238,928..1,240,823(-)	flavoprotein subunit of succinate dehydrogenase	1	56	0	1.3.5.1 (Succinate dehydrogenase (quinone))	1.3.5.1 (Succinate dehydrogenase (quinone));1.3.5.4 (Fumarate reductase (quinol));1.3.99.1 (Deleted entry);1.4.3.16 (L-aspartate oxidase)	10	Y	N	Plasmodium gaboni strain SY75	OG6_100447
PGSY75_1037500	PGSY75_1037500-t31_1	CM003865.1:1,321,612..1,323,741(+)	dynamin-like protein	1	58	0	N/A	1.4.1.20 (Phenylalanine dehydrogenase);2.5.1.61 (Hydroxymethylbilane synthase);3.6.1.50 (Transferred entry: 3.6.5.5);3.6.5.5 (Dynamin GTPase);4.2.1.12 (Phosphogluconate dehydratase)	10	Y	N	Plasmodium gaboni strain SY75	OG6_100232
PGSY75_1135900	PGSY75_1135900-t31_1	CM003866.1:1,213,283..1,215,510(-)	putative 3-oxo-5-alpha-steroid 4-dehydrogenase	1	55	0	N/A	1.3.1.- (With NAD(+) or NADP(+) as acceptor.);1.3.1.22 (3-oxo-5-alpha-steroid 4-dehydrogenase (NADP(+)));1.3.1.38 (Trans-2-enoyl-CoA reductase (NADPH));1.3.1.93 (Very-long-chain enoyl-CoA reductase);1.3.99.5 (3-oxo-5-alpha-steroid 4-dehydrogenase (acceptor));2.3.1.- (Transferring groups other than a	10	Y	N	Plasmodium gaboni strain SY75	OG6_102127
PGSY75_1142400	PGSY75_1142400-t31_1	CM003866.1:1,503,001..1,504,570(-)	coproporphyrinogen-III oxidase	1	56	0	1.3.3.3 (Coproporphyrinogen oxidase)	1.3.3.3 (Coproporphyrinogen oxidase)	10	Y	N	Plasmodium gaboni strain SY75	OG6_101984
PGSY75_1209600	PGSY75_1209600-t31_1	CM003867.1:354,031..355,335(+)	porphobilinogen deaminase	1	55	0	2.5.1.61 (Hydroxymethylbilane synthase)	2.5.1.61 (Hydroxymethylbilane synthase);4.2.1.75 (Uroporphyrinogen-III synthase);4.3.1.8 (Transferred entry: 2.5.1.61)	20	Y	N	Plasmodium gaboni strain SY75	OG6_101048
PGSY75_1212800	PGSY75_1212800-t31_1	CM003867.1:456,121..457,083(+)	iron-sulfur subunit of succinate dehydrogenase	1	55	0	1.3.5.1 (Succinate dehydrogenase (quinone))	1.3.5.1 (Succinate dehydrogenase (quinone));1.3.99.1 (Deleted entry)	10	Y	N	Plasmodium gaboni strain SY75	OG6_100664
PGSY75_1246100	PGSY75_1246100-t31_1	CM003867.1:1,625,209..1,626,932(+)	delta-aminolevulinic acid synthetase	1	56	0	2.3.1.37 (5-aminolevulinate synthase)	2.3.1.- (Transferring groups other than amino-acyl groups.);2.3.1.29 (Glycine C-acetyltransferase);2.3.1.37 (5-aminolevulinate synthase);2.3.1.47 (8-amino-7-oxononanoate synthase)	10	N	Y	Plasmodium gaboni strain SY75	OG6_100359
PGSY75_1247600	PGSY75_1247600-t31_1	CM003867.1:1,665,929..1,667,404(-)	hypothetical protein	1	55	0	4.2.1.75 (Uroporphyrinogen-III synthase)	4.2.1.75 (Uroporphyrinogen-III synthase)	10	Y	N	Plasmodium gaboni strain SY75	OG6_532659
PGSY75_1364900	PGSY75_1364900-t31_1	CM003868.1:2,282,935..2,284,640(-)	ferrochelatase	1	56	0	4.99.1.1 (Protoporphyrin ferrochelatase)	2.4.1.- (Hexosyltransferases.);4.99.1.1 (Protoporphyrin ferrochelatase)	10	Y	N	Plasmodium gaboni strain SY75	OG6_101310
PGSY75_1440200	PGSY75_1440200-t31_1	CM003869.1:1,479,948..1,487,619(+)	putative stromal-processing peptidase	1	53	0	N/A	3.4.24.- (Metalloendopeptidases.);3.4.24.55 (Pitrilysin);3.4.24.56 (Insulysin);4.2.1.24 (Porphobilinogen synthase)	10	Y	N	Plasmodium gaboni strain SY75	OG6_110270
PGSY75_1440300	PGSY75_1440300-t31_1	CM003869.1:1,479,948..1,482,233(+)	delta-aminolevulinic acid dehydratase	1	38	0	4.2.1.24 (Porphobilinogen synthase)	4.2.1.24 (Porphobilinogen synthase)	10	Y	N	Plasmodium gaboni strain SY75	OG6_101254
PKA1H_020007100	PKA1H_020007100.1	LT727649:119,591..122,879(+)	replication factor c protein, putative	1	56	0	N/A	3.6.1.15 (Nucleoside-triphosphate phosphatase);4.99.1.1 (Protoporphyrin ferrochelatase)	10	Y	N	Plasmodium knowlesi strain A1H1	OG6_102931
PKA1H_030017700	PKA1H_030017700.1	LT727650:572,491..574,284(-)	serine--tRNA ligase, putative	1	111	1	N/A	1.3.3.3 (Coproporphyrinogen oxidase);3.6.1.66 (XTP/dITP diphosphatase);3.6.1.9 (Nucleotide diphosphatase);6.1.1.11 (Serine--tRNA ligase)	10	Y	N	Plasmodium knowlesi strain A1H1	OG6_100275
PKA1H_030020500	PKA1H_030020500.1	LT727650:765,505..766,354(+)	exosome complex component CSL4, putative	1	54	0	N/A	3.1.13.- (Exoribonucleases producing 5'-phosphomonoesters.);3.1.13.1 (Exoribonuclease II);4.2.1.75 (Uroporphyrinogen-III synthase)	10	Y	N	Plasmodium knowlesi strain A1H1	OG6_101821
PKA1H_060017300	PKA1H_060017300.1	LT727653:558,660..560,732(+)	protoporphyrinogen oxidase, putative	1	55	0	N/A	1.3.3.4 (Protoporphyrinogen oxidase);1.4.3.- (With oxygen as acceptor.);1.4.3.4 (Monoamine oxidase);1.8.3.5 (Prenylcysteine oxidase)	10	Y	N	Plasmodium knowlesi strain A1H1	OG6_101704
PKA1H_060025300	PKA1H_060025300.1	LT727653:881,094..882,995(-)	flavoprotein subunit of succinate dehydrogenase, putative	1	56	0	N/A	1.3.5.1 (Succinate dehydrogenase (quinone));1.3.5.4 (Fumarate reductase (quinol));1.3.99.1 (Deleted entry);1.4.3.16 (L-aspartate oxidase)	10	Y	N	Plasmodium knowlesi strain A1H1	OG6_100447
PKA1H_060027700	PKA1H_060027700.1	LT727653:980,569..982,806(+)	dynamin-like protein, putative	1	58	0	N/A	1.4.1.20 (Phenylalanine dehydrogenase);2.5.1.61 (Hydroxymethylbilane synthase);3.6.1.50 (Transferred entry: 3.6.5.5);3.6.5.5 (Dynamin GTPase);4.2.1.12 (Phosphogluconate dehydratase)	10	Y	N	Plasmodium knowlesi strain A1H1	OG6_100232
PKA1H_090039800	PKA1H_090039800.1	LT727656:1,519,141..1,521,626(-)	3-oxo-5-alpha-steroid 4-dehydrogenase, putative	1	55	0	N/A	1.3.1.- (With NAD(+) or NADP(+) as acceptor.);1.3.1.22 (3-oxo-5-alpha-steroid 4-dehydrogenase (NADP(+)));1.3.1.38 (Trans-2-enoyl-CoA reductase (NADPH));1.3.1.93 (Very-long-chain enoyl-CoA reductase);1.3.99.5 (3-oxo-5-alpha-steroid 4-dehydrogenase (acceptor));2.3.1.- (Transferring groups other than a	10	Y	N	Plasmodium knowlesi strain A1H1	OG6_102127
PKA1H_090045900	PKA1H_090045900.1	LT727656:1,840,800..1,842,579(-)	coproporphyrinogen-III oxidase, putative	1	56	0	N/A	1.3.3.3 (Coproporphyrinogen oxidase)	10	Y	N	Plasmodium knowlesi strain A1H1	OG6_101984
PKA1H_110011500	PKA1H_110011500.1	LT727658:261,304..262,994(+)	ferrochelatase, putative	1	56	0	N/A	2.4.1.- (Hexosyltransferases.);4.99.1.1 (Protoporphyrin ferrochelatase)	10	Y	N	Plasmodium knowlesi strain A1H1	OG6_101310
PKA1H_110049200	PKA1H_110049200.1	LT727658:2,017,542..2,019,012(-)	uroporphyrinogen III decarboxylase, putative	1	57	0	N/A	2.1.1.247 ([Methyl-Co(III) methylamine-specific corrinoid protein]:coenzyme Mmethyltransferase);4.1.1.37 (Uroporphyrinogen decarboxylase)	10	Y	N	Plasmodium knowlesi strain A1H1	OG6_100829
PKA1H_120030700	PKA1H_120030700.1	LT727659:1,150,433..1,152,446(+)	polyprenol reductase, putative	1	47	0	N/A	1.3.1.94 (Polyprenol reductase);1.3.99.5 (3-oxo-5-alpha-steroid 4-dehydrogenase (acceptor))	10	Y	N	Plasmodium knowlesi strain A1H1	OG6_103960
PKA1H_120046800	PKA1H_120046800.1	LT727659:1,860,386..1,868,363(-)	stromal-processing peptidase, putative	1	53	0	N/A	3.4.24.- (Metalloendopeptidases.);3.4.24.55 (Pitrilysin);3.4.24.56 (Insulysin);4.2.1.24 (Porphobilinogen synthase)	10	Y	N	Plasmodium knowlesi strain A1H1	OG6_110270
PKA1H_130014200	PKA1H_130014200.1	LT727660:447,784..449,133(+)	porphobilinogen deaminase, putative	1	55	0	N/A	2.5.1.61 (Hydroxymethylbilane synthase);4.2.1.75 (Uroporphyrinogen-III synthase);4.3.1.8 (Transferred entry: 2.5.1.61)	20	Y	N	Plasmodium knowlesi strain A1H1	OG6_101048
PKA1H_140037400	PKA1H_140037400.1	LT727661:1,442,068..1,443,018(+)	iron-sulfur subunit of succinate dehydrogenase, putative	1	55	0	N/A	1.3.5.1 (Succinate dehydrogenase (quinone));1.3.99.1 (Deleted entry)	10	Y	N	Plasmodium knowlesi strain A1H1	OG6_100664
PKA1H_140071800	PKA1H_140071800.1	LT727661:2,952,995..2,955,103(+)	delta-aminolevulinic acid synthetase, putative	1	56	0	N/A	2.3.1.- (Transferring groups other than amino-acyl groups.);2.3.1.29 (Glycine C-acetyltransferase);2.3.1.37 (5-aminolevulinate synthase);2.3.1.47 (8-amino-7-oxononanoate synthase)	10	N	Y	Plasmodium knowlesi strain A1H1	OG6_100359
PKA1H_140073400	PKA1H_140073400.1	LT727661:3,006,659..3,007,936(-)	conserved Plasmodium protein, unknown function	1	55	0	N/A	4.2.1.75 (Uroporphyrinogen-III synthase)	10	Y	N	Plasmodium knowlesi strain A1H1	OG6_532659
PKNH_0202300	PKNH_0202300.1	PKNH_02_v2:114,672..117,959(+)	P-loop containing nucleoside triphosphate hydrolase, putative	1	56	0	N/A	3.6.1.15 (Nucleoside-triphosphate phosphatase);4.99.1.1 (Protoporphyrin ferrochelatase)	10	Y	N	Plasmodium knowlesi strain H	OG6_102931
PKNH_0312700	PKNH_0312700.1	PKNH_03_v2:560,538..562,331(-)	serine--tRNA ligase, putative	1	111	1	6.1.1.11 (Serine--tRNA ligase)	1.3.3.3 (Coproporphyrinogen oxidase);3.6.1.66 (XTP/dITP diphosphatase);3.6.1.9 (Nucleotide diphosphatase);6.1.1.11 (Serine--tRNA ligase)	10	Y	N	Plasmodium knowlesi strain H	OG6_100275
PKNH_0315400	PKNH_0315400.1	PKNH_03_v2:747,044..747,894(+)	exosome complex component CSL4, putative	1	54	0	N/A	3.1.13.- (Exoribonucleases producing 5'-phosphomonoesters.);3.1.13.1 (Exoribonuclease II);4.2.1.75 (Uroporphyrinogen-III synthase)	10	Y	N	Plasmodium knowlesi strain H	OG6_101821
PKNH_0612500	PKNH_0612500.1	PKNH_06_v2:553,227..555,299(+)	protoporphyrinogen oxidase, putative	1	55	0	1.3.3.4 (Protoporphyrinogen oxidase)	1.3.3.4 (Protoporphyrinogen oxidase);1.4.3.- (With oxygen as acceptor.);1.4.3.4 (Monoamine oxidase);1.8.3.5 (Prenylcysteine oxidase)	10	Y	N	Plasmodium knowlesi strain H	OG6_101704
PKNH_0619600	PKNH_0619600.1	PKNH_06_v2:876,306..878,207(-)	flavoprotein subunit of succinate dehydrogenase, putative	1	56	0	1.3.5.1 (Succinate dehydrogenase (quinone))	1.3.5.1 (Succinate dehydrogenase (quinone));1.3.5.4 (Fumarate reductase (quinol));1.3.99.1 (Deleted entry);1.4.3.16 (L-aspartate oxidase)	10	Y	N	Plasmodium knowlesi strain H	OG6_100447
PKNH_0622000	PKNH_0622000.1	PKNH_06_v2:975,360..977,597(+)	dynamin-like protein, putative	1	58	0	N/A	1.4.1.20 (Phenylalanine dehydrogenase);2.5.1.61 (Hydroxymethylbilane synthase);3.6.1.50 (Transferred entry: 3.6.5.5);3.6.5.5 (Dynamin GTPase);4.2.1.12 (Phosphogluconate dehydratase)	10	Y	N	Plasmodium knowlesi strain H	OG6_100232
PKNH_0934100	PKNH_0934100.1	PKNH_09_v2:1,499,814..1,502,297(-)	3-oxo-5-alpha-steroid 4-dehydrogenase, putative	1	55	0	1.3.99.5 (3-oxo-5-alpha-steroid 4-dehydrogenase (acceptor))	1.3.1.- (With NAD(+) or NADP(+) as acceptor.);1.3.1.22 (3-oxo-5-alpha-steroid 4-dehydrogenase (NADP(+)));1.3.1.38 (Trans-2-enoyl-CoA reductase (NADPH));1.3.1.93 (Very-long-chain enoyl-CoA reductase);1.3.99.5 (3-oxo-5-alpha-steroid 4-dehydrogenase (acceptor));2.3.1.- (Transferring groups other than a	10	Y	N	Plasmodium knowlesi strain H	OG6_102127
PKNH_0940200	PKNH_0940200.1	PKNH_09_v2:1,821,413..1,823,192(-)	coproporphyrinogen-III oxidase, putative	1	56	0	1.3.3.3 (Coproporphyrinogen oxidase)	1.3.3.3 (Coproporphyrinogen oxidase)	10	Y	N	Plasmodium knowlesi strain H	OG6_101984
PKNH_1106400	PKNH_1106400.1	PKNH_11_v2:256,127..257,815(+)	ferrochelatase, putative	1	56	0	4.99.1.1 (Protoporphyrin ferrochelatase)	2.4.1.- (Hexosyltransferases.);4.99.1.1 (Protoporphyrin ferrochelatase)	10	Y	N	Plasmodium knowlesi strain H	OG6_101310
PKNH_1143000	PKNH_1143000.1	PKNH_11_v2:2,006,023..2,007,493(-)	uroporphyrinogen III decarboxylase, putative	1	57	0	4.1.1.37 (Uroporphyrinogen decarboxylase)	2.1.1.247 ([Methyl-Co(III) methylamine-specific corrinoid protein]:coenzyme Mmethyltransferase);4.1.1.37 (Uroporphyrinogen decarboxylase)	10	Y	N	Plasmodium knowlesi strain H	OG6_100829
PKNH_1225900	PKNH_1225900.1	PKNH_12_v2:1,147,308..1,149,319(+)	polyprenol reductase, putative	1	47	0	1.3.1.94 (Polyprenol reductase)	1.3.1.94 (Polyprenol reductase);1.3.99.5 (3-oxo-5-alpha-steroid 4-dehydrogenase (acceptor))	10	Y	N	Plasmodium knowlesi strain H	OG6_103960
PKNH_1242000	PKNH_1242000.1	PKNH_12_v2:1,856,782..1,864,759(-)	stromal-processing peptidase, putative	1	53	0	N/A	3.4.24.- (Metalloendopeptidases.);3.4.24.55 (Pitrilysin);3.4.24.56 (Insulysin);4.2.1.24 (Porphobilinogen synthase)	10	Y	N	Plasmodium knowlesi strain H	OG6_110270
PKNH_1242100	PKNH_1242100.1	PKNH_12_v2:1,862,345..1,864,759(-)	porphobilinogen synthase, putative	1	38	0	4.2.1.24 (Porphobilinogen synthase)	4.2.1.24 (Porphobilinogen synthase)	10	Y	N	Plasmodium knowlesi strain H	OG6_101254
PKNH_1309500	PKNH_1309500.1	PKNH_13_v2:446,707..448,056(+)	porphobilinogen deaminase, putative	1	55	0	2.5.1.61 (Hydroxymethylbilane synthase)	2.5.1.61 (Hydroxymethylbilane synthase);4.2.1.75 (Uroporphyrinogen-III synthase);4.3.1.8 (Transferred entry: 2.5.1.61)	20	Y	N	Plasmodium knowlesi strain H	OG6_101048
PKNH_1432200	PKNH_1432200.1	PKNH_14_v2:1,432,125..1,433,075(+)	succinate dehydrogenase [ubiquinone] iron-sulfur subunit, mitochondrial, putative	1	55	0	1.3.5.1 (Succinate dehydrogenase (quinone))	1.3.5.1 (Succinate dehydrogenase (quinone));1.3.99.1 (Deleted entry)	10	Y	N	Plasmodium knowlesi strain H	OG6_100664
PKNH_1465700	PKNH_1465700.1	PKNH_14_v2:2,931,067..2,933,175(+)	delta-aminolevulinic acid synthetase, putative	1	56	0	2.3.1.37 (5-aminolevulinate synthase)	2.3.1.- (Transferring groups other than amino-acyl groups.);2.3.1.29 (Glycine C-acetyltransferase);2.3.1.37 (5-aminolevulinate synthase);2.3.1.47 (8-amino-7-oxononanoate synthase)	10	N	Y	Plasmodium knowlesi strain H	OG6_100359
PKNH_1467300	PKNH_1467300.1	PKNH_14_v2:2,984,713..2,985,990(-)	uroporphyrinogen-III synthase, putative	1	55	0	4.2.1.75 (Uroporphyrinogen-III synthase)	4.2.1.75 (Uroporphyrinogen-III synthase)	10	Y	N	Plasmodium knowlesi strain H	OG6_532659
PKNOH_S02305000	PKNOH_S02305000-t35_1	NETL01000016:589,621..591,414(-)	putative Serine--tRNA ligase	1	111	1	6.1.1.11 (Serine--tRNA ligase)	1.3.3.3 (Coproporphyrinogen oxidase);3.6.1.66 (XTP/dITP diphosphatase);3.6.1.9 (Nucleotide diphosphatase);6.1.1.11 (Serine--tRNA ligase)	10	Y	N	Plasmodium knowlesi strain Malayan Strain Pk1 A	OG6_100275
PKNOH_S02307800	PKNOH_S02307800-t35_1	NETL01000016:779,996..780,846(+)	putative 3'-5' exoribonuclease Csl4-like protein	1	54	0	N/A	3.1.13.- (Exoribonucleases producing 5'-phosphomonoesters.);3.1.13.1 (Exoribonuclease II);4.2.1.75 (Uroporphyrinogen-III synthase)	10	Y	N	Plasmodium knowlesi strain Malayan Strain Pk1 A	OG6_101821
PKNOH_S03327200	PKNOH_S03327200-t35_1	NETL01000017:576,104..578,176(+)	putative Protoporphyrinogen oxidase	1	55	0	N/A	1.3.3.4 (Protoporphyrinogen oxidase);1.4.3.- (With oxygen as acceptor.);1.4.3.4 (Monoamine oxidase);1.8.3.5 (Prenylcysteine oxidase)	10	Y	N	Plasmodium knowlesi strain Malayan Strain Pk1 A	OG6_101704
PKNOH_S03334900	PKNOH_S03334900-t35_1	NETL01000017:906,861..908,762(-)	Succinate dehydrogenase [ubiquinone] flavoprotein subunit - mitochondrial	1	56	0	1.3.5.1 (Succinate dehydrogenase (quinone))	1.3.5.1 (Succinate dehydrogenase (quinone));1.3.5.4 (Fumarate reductase (quinol));1.3.99.1 (Deleted entry);1.4.3.16 (L-aspartate oxidase)	10	Y	N	Plasmodium knowlesi strain Malayan Strain Pk1 A	OG6_100447
PKNOH_S03337400	PKNOH_S03337400-t35_1	NETL01000017:1,006,336..1,008,573(+)	putative Dynamin protein	1	58	0	N/A	1.4.1.20 (Phenylalanine dehydrogenase);2.5.1.61 (Hydroxymethylbilane synthase);3.6.1.50 (Transferred entry: 3.6.5.5);3.6.5.5 (Dynamin GTPase);4.2.1.12 (Phosphogluconate dehydratase)	10	Y	N	Plasmodium knowlesi strain Malayan Strain Pk1 A	OG6_100232
PKNOH_S08481000	PKNOH_S08481000-t35_1	NETL01000022:453,637..454,986(+)	putative Porphobilinogen deaminase	1	55	0	2.5.1.61 (Hydroxymethylbilane synthase)	2.5.1.61 (Hydroxymethylbilane synthase);4.2.1.75 (Uroporphyrinogen-III synthase);4.3.1.8 (Transferred entry: 2.5.1.61)	20	Y	N	Plasmodium knowlesi strain Malayan Strain Pk1 A	OG6_101048
PKNOH_S09511500	PKNOH_S09511500-t35_1	NETL01000023:134,400..137,687(+)	putative Replication factor c protein	1	56	0	N/A	3.6.1.15 (Nucleoside-triphosphate phosphatase);4.99.1.1 (Protoporphyrin ferrochelatase)	10	Y	N	Plasmodium knowlesi strain Malayan Strain Pk1 A	OG6_102931
PKNOH_S110096800	PKNOH_S110096800-t35_1	NETL01000025:1,166,233..1,168,245(+)	putative 3-oxo-5-alpha-steroid 4-dehydrogenase	1	47	0	1.3.1.94 (Polyprenol reductase)	1.3.1.94 (Polyprenol reductase);1.3.99.5 (3-oxo-5-alpha-steroid 4-dehydrogenase (acceptor))	10	Y	N	Plasmodium knowlesi strain Malayan Strain Pk1 A	OG6_103960
PKNOH_S110113000	PKNOH_S110113000-t35_1	NETL01000025:1,876,154..1,884,118(-)	Delta-aminolevulinic acid dehydratase	1	53	0	N/A	3.4.24.- (Metalloendopeptidases.);3.4.24.55 (Pitrilysin);3.4.24.56 (Insulysin);4.2.1.24 (Porphobilinogen synthase)	10	Y	N	Plasmodium knowlesi strain Malayan Strain Pk1 A	OG6_110270
PKNOH_S120152800	PKNOH_S120152800-t35_1	NETL01000026:1,520,569..1,523,052(-)	putative 3-oxo-5-alpha-steroid 4-dehydrogenase	1	55	0	N/A	1.3.1.- (With NAD(+) or NADP(+) as acceptor.);1.3.1.22 (3-oxo-5-alpha-steroid 4-dehydrogenase (NADP(+)));1.3.1.38 (Trans-2-enoyl-CoA reductase (NADPH));1.3.1.93 (Very-long-chain enoyl-CoA reductase);1.3.99.5 (3-oxo-5-alpha-steroid 4-dehydrogenase (acceptor));2.3.1.- (Transferring groups other than a	10	Y	N	Plasmodium knowlesi strain Malayan Strain Pk1 A	OG6_102127
PKNOH_S120158900	PKNOH_S120158900-t35_1	NETL01000026:1,842,202..1,843,981(-)	putative Coproporphyrinogen-III oxidase	1	56	0	1.3.3.3 (Coproporphyrinogen oxidase)	1.3.3.3 (Coproporphyrinogen oxidase)	10	Y	N	Plasmodium knowlesi strain Malayan Strain Pk1 A	OG6_101984
PKNOH_S130172500	PKNOH_S130172500-t35_1	NETL01000027:259,413..261,101(+)	Ferrochelatase	1	56	0	4.99.1.1 (Protoporphyrin ferrochelatase)	2.4.1.- (Hexosyltransferases.);4.99.1.1 (Protoporphyrin ferrochelatase)	10	Y	N	Plasmodium knowlesi strain Malayan Strain Pk1 A	OG6_101310
PKNOH_S130209500	PKNOH_S130209500-t35_1	NETL01000027:2,037,398..2,038,868(-)	Uroporphyrinogen decarboxylase	1	57	0	4.1.1.37 (Uroporphyrinogen decarboxylase)	2.1.1.247 ([Methyl-Co(III) methylamine-specific corrinoid protein]:coenzyme Mmethyltransferase);4.1.1.37 (Uroporphyrinogen decarboxylase)	10	Y	N	Plasmodium knowlesi strain Malayan Strain Pk1 A	OG6_100829
PKNOH_S140250200	PKNOH_S140250200-t35_1	NETL01000028:1,482,734..1,483,684(+)	Succinate dehydrogenase [ubiquinone] iron-sulfur subunit - mitochondrial	1	55	0	1.3.5.1 (Succinate dehydrogenase (quinone))	1.3.5.1 (Succinate dehydrogenase (quinone));1.3.99.1 (Deleted entry)	10	Y	N	Plasmodium knowlesi strain Malayan Strain Pk1 A	OG6_100664
PKNOH_S140284400	PKNOH_S140284400-t35_1	NETL01000028:2,994,587..2,996,695(+)	putative Delta-aminolevulinic acid synthetase	1	56	0	2.3.1.37 (5-aminolevulinate synthase)	2.3.1.- (Transferring groups other than amino-acyl groups.);2.3.1.29 (Glycine C-acetyltransferase);2.3.1.37 (5-aminolevulinate synthase);2.3.1.47 (8-amino-7-oxononanoate synthase)	10	N	Y	Plasmodium knowlesi strain Malayan Strain Pk1 A	OG6_100359
PKNOH_S140286000	PKNOH_S140286000-t35_1	NETL01000028:3,048,253..3,049,530(-)	Uncharacterized protein	1	55	0	4.2.1.75 (Uroporphyrinogen-III synthase)	4.2.1.75 (Uroporphyrinogen-III synthase)	10	Y	N	Plasmodium knowlesi strain Malayan Strain Pk1 A	OG6_532659
PPRFG01_0109600	PPRFG01_0109600.1	PPRFG01_01:342,071..345,622(-)	replication factor c protein, putative	1	56	0	N/A	3.6.1.15 (Nucleoside-triphosphate phosphatase);4.99.1.1 (Protoporphyrin ferrochelatase)	10	Y	N	Plasmodium praefalciparum strain G01	OG6_102931
PPRFG01_0605900	PPRFG01_0605900.1	PPRFG01_06:244,007..245,404(+)	uroporphyrinogen III decarboxylase	1	57	0	4.1.1.37 (Uroporphyrinogen decarboxylase)	2.1.1.247 ([Methyl-Co(III) methylamine-specific corrinoid protein]:coenzyme Mmethyltransferase);4.1.1.37 (Uroporphyrinogen decarboxylase)	10	Y	N	Plasmodium praefalciparum strain G01	OG6_100829
PPRFG01_0716900	PPRFG01_0716900.1	PPRFG01_07:740,017..741,636(-)	serine--tRNA ligase, putative	1	111	1	6.1.1.11 (Serine--tRNA ligase)	1.3.3.3 (Coproporphyrinogen oxidase);3.6.1.66 (XTP/dITP diphosphatase);3.6.1.9 (Nucleotide diphosphatase);6.1.1.11 (Serine--tRNA ligase)	10	Y	N	Plasmodium praefalciparum strain G01	OG6_100275
PPRFG01_0719200	PPRFG01_0719200.1	PPRFG01_07:852,362..853,087(+)	exosome complex component CSL4, putative	1	54	0	N/A	3.1.13.- (Exoribonucleases producing 5'-phosphomonoesters.);3.1.13.1 (Exoribonuclease II);4.2.1.75 (Uroporphyrinogen-III synthase)	10	Y	N	Plasmodium praefalciparum strain G01	OG6_101821
PPRFG01_1029200	PPRFG01_1029200.1	PPRFG01_10:1,176,038..1,177,867(+)	protoporphyrinogen oxidase	1	55	0	1.3.3.4 (Protoporphyrinogen oxidase)	1.3.3.4 (Protoporphyrinogen oxidase);1.4.3.- (With oxygen as acceptor.);1.4.3.4 (Monoamine oxidase);1.8.3.5 (Prenylcysteine oxidase)	10	Y	N	Plasmodium praefalciparum strain G01	OG6_101704
PPRFG01_1035500	PPRFG01_1035500.1	PPRFG01_10:1,377,819..1,379,714(-)	flavoprotein subunit of succinate dehydrogenase	1	56	0	1.3.5.1 (Succinate dehydrogenase (quinone))	1.3.5.1 (Succinate dehydrogenase (quinone));1.3.5.4 (Fumarate reductase (quinol));1.3.99.1 (Deleted entry);1.4.3.16 (L-aspartate oxidase)	10	Y	N	Plasmodium praefalciparum strain G01	OG6_100447
PPRFG01_1038300	PPRFG01_1038300.1	PPRFG01_10:1,490,147..1,492,276(+)	dynamin-like protein	1	58	0	N/A	1.4.1.20 (Phenylalanine dehydrogenase);2.5.1.61 (Hydroxymethylbilane synthase);3.6.1.50 (Transferred entry: 3.6.5.5);3.6.5.5 (Dynamin GTPase);4.2.1.12 (Phosphogluconate dehydratase)	10	Y	N	Plasmodium praefalciparum strain G01	OG6_100232
PPRFG01_1136600	PPRFG01_1136600.1	PPRFG01_11:1,440,400..1,442,533(-)	3-oxo-5-alpha-steroid 4-dehydrogenase, putative	1	55	0	N/A	1.3.1.- (With NAD(+) or NADP(+) as acceptor.);1.3.1.22 (3-oxo-5-alpha-steroid 4-dehydrogenase (NADP(+)));1.3.1.38 (Trans-2-enoyl-CoA reductase (NADPH));1.3.1.93 (Very-long-chain enoyl-CoA reductase);1.3.99.5 (3-oxo-5-alpha-steroid 4-dehydrogenase (acceptor));2.3.1.- (Transferring groups other than a	10	Y	N	Plasmodium praefalciparum strain G01	OG6_102127
PPRFG01_1143100	PPRFG01_1143100.1	PPRFG01_11:1,744,420..1,745,988(-)	coproporphyrinogen-III oxidase	1	56	0	1.3.3.3 (Coproporphyrinogen oxidase)	1.3.3.3 (Coproporphyrinogen oxidase)	10	Y	N	Plasmodium praefalciparum strain G01	OG6_101984
PPRFG01_1207800	PPRFG01_1207800.1	PPRFG01_12:1,963,400..1,964,884(-)	conserved Plasmodium protein, unknown function	1	55	0	4.2.1.75 (Uroporphyrinogen-III synthase)	4.2.1.75 (Uroporphyrinogen-III synthase)	10	Y	N	Plasmodium praefalciparum strain G01	OG6_532659
PPRFG01_1209300	PPRFG01_1209300.1	PPRFG01_12:1,916,893..1,918,817(+)	delta-aminolevulinic acid synthetase	1	56	0	2.3.1.37 (5-aminolevulinate synthase)	2.3.1.- (Transferring groups other than amino-acyl groups.);2.3.1.29 (Glycine C-acetyltransferase);2.3.1.37 (5-aminolevulinate synthase);2.3.1.47 (8-amino-7-oxononanoate synthase)	10	N	Y	Plasmodium praefalciparum strain G01	OG6_100359
PPRFG01_1242100	PPRFG01_1242100.1	PPRFG01_12:625,127..626,092(+)	iron-sulfur subunit of succinate dehydrogenase	1	55	0	1.3.5.1 (Succinate dehydrogenase (quinone))	1.3.5.1 (Succinate dehydrogenase (quinone));1.3.99.1 (Deleted entry)	10	Y	N	Plasmodium praefalciparum strain G01	OG6_100664
PPRFG01_1245300	PPRFG01_1245300.1	PPRFG01_12:503,069..504,376(+)	porphobilinogen deaminase	1	55	0	2.5.1.61 (Hydroxymethylbilane synthase)	2.5.1.61 (Hydroxymethylbilane synthase);4.2.1.75 (Uroporphyrinogen-III synthase);4.3.1.8 (Transferred entry: 2.5.1.61)	20	Y	N	Plasmodium praefalciparum strain G01	OG6_101048
PPRFG01_1366700	PPRFG01_1366700.1	PPRFG01_13:2,635,759..2,637,463(-)	ferrochelatase	1	56	0	4.99.1.1 (Protoporphyrin ferrochelatase)	2.4.1.- (Hexosyltransferases.);4.99.1.1 (Protoporphyrin ferrochelatase)	10	Y	N	Plasmodium praefalciparum strain G01	OG6_101310
PPRFG01_1441000	PPRFG01_1441000.1	PPRFG01_14:1,643,039..1,645,319(+)	delta-aminolevulinic acid dehydratase	1	38	0	4.2.1.24 (Porphobilinogen synthase)	4.2.1.24 (Porphobilinogen synthase)	10	Y	N	Plasmodium praefalciparum strain G01	OG6_101254
PPRFG01_1441050	PPRFG01_1441050.1	PPRFG01_14:1,643,039..1,650,699(+)	stromal-processing peptidase, putative	1	53	0	4.2.1.24 (Porphobilinogen synthase)	3.4.24.- (Metalloendopeptidases.);3.4.24.55 (Pitrilysin);3.4.24.56 (Insulysin);4.2.1.24 (Porphobilinogen synthase)	10	Y	N	Plasmodium praefalciparum strain G01	OG6_110270
PPRFG01_1456600	PPRFG01_1456600.1	PPRFG01_14:2,294,562..2,296,368(-)	polyprenol reductase, putative	1	47	0	1.3.1.94 (Polyprenol reductase)	1.3.1.94 (Polyprenol reductase);1.3.99.5 (3-oxo-5-alpha-steroid 4-dehydrogenase (acceptor))	10	Y	N	Plasmodium praefalciparum strain G01	OG6_103960
PRCDC_0109000	PRCDC_0109000.1	PrCDC_01_v3:334,098..337,667(-)	P-loop containing nucleoside triphosphate hydrolase, putative	1	56	0	N/A	3.6.1.15 (Nucleoside-triphosphate phosphatase);4.99.1.1 (Protoporphyrin ferrochelatase)	10	Y	N	Plasmodium reichenowi CDC	OG6_102931
PRCDC_0605900	PRCDC_0605900.1	PrCDC_06_v3:239,047..240,469(+)	uroporphyrinogen III decarboxylase, putative	1	57	0	4.1.1.37 (Uroporphyrinogen decarboxylase)	2.1.1.247 ([Methyl-Co(III) methylamine-specific corrinoid protein]:coenzyme Mmethyltransferase);4.1.1.37 (Uroporphyrinogen decarboxylase)	10	Y	N	Plasmodium reichenowi CDC	OG6_100829
PRCDC_0715000	PRCDC_0715000.1	PrCDC_07_v3:648,728..650,347(-)	serine--tRNA ligase, putative	1	111	1	6.1.1.11 (Serine--tRNA ligase)	1.3.3.3 (Coproporphyrinogen oxidase);3.6.1.66 (XTP/dITP diphosphatase);3.6.1.9 (Nucleotide diphosphatase);6.1.1.11 (Serine--tRNA ligase)	10	Y	N	Plasmodium reichenowi CDC	OG6_100275
PRCDC_0717200	PRCDC_0717200.1	PrCDC_07_v3:760,663..761,363(+)	exosome complex component CSL4, putative	1	54	0	3.1.13.- (Exoribonucleases producing 5'-phosphomonoesters.)	3.1.13.- (Exoribonucleases producing 5'-phosphomonoesters.);3.1.13.1 (Exoribonuclease II);4.2.1.75 (Uroporphyrinogen-III synthase)	10	Y	N	Plasmodium reichenowi CDC	OG6_101821
PRCDC_1027400	PRCDC_1027400.1	PrCDC_10_v3:1,108,120..1,110,084(+)	protoporphyrinogen oxidase, putative	1	55	0	1.3.3.4 (Protoporphyrinogen oxidase)	1.3.3.4 (Protoporphyrinogen oxidase);1.4.3.- (With oxygen as acceptor.);1.4.3.4 (Monoamine oxidase);1.8.3.5 (Prenylcysteine oxidase)	10	Y	N	Plasmodium reichenowi CDC	OG6_101704
PRCDC_1033700	PRCDC_1033700.1	PrCDC_10_v3:1,311,680..1,313,575(-)	flavoprotein subunit of succinate dehydrogenase, putative	1	56	0	1.3.5.1 (Succinate dehydrogenase (quinone))	1.3.5.1 (Succinate dehydrogenase (quinone));1.3.5.4 (Fumarate reductase (quinol));1.3.99.1 (Deleted entry);1.4.3.16 (L-aspartate oxidase)	10	Y	N	Plasmodium reichenowi CDC	OG6_100447
PRCDC_1036600	PRCDC_1036600.1	PrCDC_10_v3:1,429,105..1,431,234(+)	dynamin-like protein	1	58	0	3.6.5.5 (Dynamin GTPase)	1.4.1.20 (Phenylalanine dehydrogenase);2.5.1.61 (Hydroxymethylbilane synthase);3.6.1.50 (Transferred entry: 3.6.5.5);3.6.5.5 (Dynamin GTPase);4.2.1.12 (Phosphogluconate dehydratase)	10	Y	N	Plasmodium reichenowi CDC	OG6_100232
PRCDC_1134300	PRCDC_1134300.1	PrCDC_11_v3:1,323,210..1,325,303(-)	3-oxo-5-alpha-steroid 4-dehydrogenase, putative	1	55	0	1.3.99.5 (3-oxo-5-alpha-steroid 4-dehydrogenase (acceptor))	1.3.1.- (With NAD(+) or NADP(+) as acceptor.);1.3.1.22 (3-oxo-5-alpha-steroid 4-dehydrogenase (NADP(+)));1.3.1.38 (Trans-2-enoyl-CoA reductase (NADPH));1.3.1.93 (Very-long-chain enoyl-CoA reductase);1.3.99.5 (3-oxo-5-alpha-steroid 4-dehydrogenase (acceptor));2.3.1.- (Transferring groups other than a	10	Y	N	Plasmodium reichenowi CDC	OG6_102127
PRCDC_1140800	PRCDC_1140800.1	PrCDC_11_v3:1,626,384..1,627,924(-)	coproporphyrinogen-III oxidase, putative	1	56	0	1.3.3.3 (Coproporphyrinogen oxidase)	1.3.3.3 (Coproporphyrinogen oxidase)	10	Y	N	Plasmodium reichenowi CDC	OG6_101984
PRCDC_1208900	PRCDC_1208900.1	PrCDC_12_v3:381,222..382,526(+)	porphobilinogen deaminase, putative	1	55	0	2.5.1.61 (Hydroxymethylbilane synthase)	2.5.1.61 (Hydroxymethylbilane synthase);4.2.1.75 (Uroporphyrinogen-III synthase);4.3.1.8 (Transferred entry: 2.5.1.61)	20	Y	N	Plasmodium reichenowi CDC	OG6_101048
PRCDC_1212100	PRCDC_1212100.1	PrCDC_12_v3:502,779..503,741(+)	succinate dehydrogenase [ubiquinone] iron-sulfur subunit, mitochondrial, putative	1	55	0	1.3.5.1 (Succinate dehydrogenase (quinone))	1.3.5.1 (Succinate dehydrogenase (quinone));1.3.99.1 (Deleted entry)	10	Y	N	Plasmodium reichenowi CDC	OG6_100664
PRCDC_1245500	PRCDC_1245500.1	PrCDC_12_v3:1,883,500..1,885,519(+)	delta-aminolevulinic acid synthetase, putative	1	56	0	2.3.1.37 (5-aminolevulinate synthase)	2.3.1.- (Transferring groups other than amino-acyl groups.);2.3.1.29 (Glycine C-acetyltransferase);2.3.1.37 (5-aminolevulinate synthase);2.3.1.47 (8-amino-7-oxononanoate synthase)	10	N	Y	Plasmodium reichenowi CDC	OG6_100359
PRCDC_1247000	PRCDC_1247000.1	PrCDC_12_v3:1,930,294..1,931,808(-)	uroporphyrinogen-III synthase, putative	1	55	0	4.2.1.75 (Uroporphyrinogen-III synthase)	4.2.1.75 (Uroporphyrinogen-III synthase)	10	Y	N	Plasmodium reichenowi CDC	OG6_532659
PRCDC_1363800	PRCDC_1363800.1	PrCDC_13_v3:2,550,758..2,552,397(-)	ferrochelatase, putative	1	56	0	4.99.1.1 (Protoporphyrin ferrochelatase)	2.4.1.- (Hexosyltransferases.);4.99.1.1 (Protoporphyrin ferrochelatase)	10	Y	N	Plasmodium reichenowi CDC	OG6_101310
PRCDC_1439500	PRCDC_1439500.1	PrCDC_14_v3:1,607,042..1,609,308(+)	porphobilinogen synthase, putative	1	38	0	4.2.1.24 (Porphobilinogen synthase)	4.2.1.24 (Porphobilinogen synthase)	10	Y	N	Plasmodium reichenowi CDC	OG6_101254
PRCDC_1439600	PRCDC_1439600.1	PrCDC_14_v3:1,607,042..1,614,718(+)	stromal-processing peptidase, putative	1	53	0	3.4.24.55 (Pitrilysin);3.4.24.56 (Insulysin);4.2.1.24 (Porphobilinogen synthase)	3.4.24.- (Metalloendopeptidases.);3.4.24.55 (Pitrilysin);3.4.24.56 (Insulysin);4.2.1.24 (Porphobilinogen synthase)	10	Y	N	Plasmodium reichenowi CDC	OG6_110270
PRCDC_1455200	PRCDC_1455200.1	PrCDC_14_v3:2,256,755..2,258,579(-)	polyprenol reductase, putative	1	47	0	1.3.1.94 (Polyprenol reductase)	1.3.1.94 (Polyprenol reductase);1.3.99.5 (3-oxo-5-alpha-steroid 4-dehydrogenase (acceptor))	10	Y	N	Plasmodium reichenowi CDC	OG6_103960
PRELSG_0203400	PRELSG_0203400.1	PRELSG_02_v1:94,422..95,170(-)	exosome complex component CSL4, putative	1	54	0	N/A	3.1.13.- (Exoribonucleases producing 5'-phosphomonoesters.);3.1.13.1 (Exoribonuclease II);4.2.1.75 (Uroporphyrinogen-III synthase)	10	Y	N	Plasmodium relictum SGS1-like	OG6_101821
PRELSG_0206000	PRELSG_0206000.1	PRELSG_02_v1:185,944..189,156(+)	P-loop containing nucleoside triphosphate hydrolase, putative	1	56	0	N/A	3.6.1.15 (Nucleoside-triphosphate phosphatase);4.99.1.1 (Protoporphyrin ferrochelatase)	10	Y	N	Plasmodium relictum SGS1-like	OG6_102931
PRELSG_0311400	PRELSG_0311400.1	PRELSG_03_v1:460,030..461,544(-)	serine--tRNA ligase, putative	1	111	1	6.1.1.11 (Serine--tRNA ligase)	1.3.3.3 (Coproporphyrinogen oxidase);3.6.1.66 (XTP/dITP diphosphatase);3.6.1.9 (Nucleotide diphosphatase);6.1.1.11 (Serine--tRNA ligase)	10	Y	N	Plasmodium relictum SGS1-like	OG6_100275
PRELSG_0611700	PRELSG_0611700.1	PRELSG_06_v1:475,116..476,924(+)	protoporphyrinogen oxidase, putative	1	55	0	1.3.3.4 (Protoporphyrinogen oxidase)	1.3.3.4 (Protoporphyrinogen oxidase);1.4.3.- (With oxygen as acceptor.);1.4.3.4 (Monoamine oxidase);1.8.3.5 (Prenylcysteine oxidase)	10	Y	N	Plasmodium relictum SGS1-like	OG6_101704
PRELSG_0618200	PRELSG_0618200.1	PRELSG_06_v1:684,521..686,416(-)	flavoprotein subunit of succinate dehydrogenase, putative	1	56	0	1.3.5.1 (Succinate dehydrogenase (quinone))	1.3.5.1 (Succinate dehydrogenase (quinone));1.3.5.4 (Fumarate reductase (quinol));1.3.99.1 (Deleted entry);1.4.3.16 (L-aspartate oxidase)	10	Y	N	Plasmodium relictum SGS1-like	OG6_100447
PRELSG_0620000	PRELSG_0620000.1	PRELSG_06_v1:754,823..756,931(+)	dynamin-like protein, putative	1	58	0	N/A	1.4.1.20 (Phenylalanine dehydrogenase);2.5.1.61 (Hydroxymethylbilane synthase);3.6.1.50 (Transferred entry: 3.6.5.5);3.6.5.5 (Dynamin GTPase);4.2.1.12 (Phosphogluconate dehydratase)	10	Y	N	Plasmodium relictum SGS1-like	OG6_100232
PRELSG_0933500	PRELSG_0933500.1	PRELSG_09_v1:1,179,192..1,181,270(-)	3-oxo-5-alpha-steroid 4-dehydrogenase, putative	1	55	0	N/A	1.3.1.- (With NAD(+) or NADP(+) as acceptor.);1.3.1.22 (3-oxo-5-alpha-steroid 4-dehydrogenase (NADP(+)));1.3.1.38 (Trans-2-enoyl-CoA reductase (NADPH));1.3.1.93 (Very-long-chain enoyl-CoA reductase);1.3.99.5 (3-oxo-5-alpha-steroid 4-dehydrogenase (acceptor));2.3.1.- (Transferring groups other than a	10	Y	N	Plasmodium relictum SGS1-like	OG6_102127
PRELSG_0939800	PRELSG_0939800.1	PRELSG_09_v1:1,501,021..1,502,643(-)	coproporphyrinogen-III oxidase, putative	1	56	0	1.3.3.3 (Coproporphyrinogen oxidase)	1.3.3.3 (Coproporphyrinogen oxidase)	10	Y	N	Plasmodium relictum SGS1-like	OG6_101984
PRELSG_1102000	PRELSG_1102000.1	PRELSG_11_v1:84,495..85,808(+)	porphobilinogen deaminase, putative	1	55	0	2.5.1.61 (Hydroxymethylbilane synthase)	2.5.1.61 (Hydroxymethylbilane synthase);4.2.1.75 (Uroporphyrinogen-III synthase);4.3.1.8 (Transferred entry: 2.5.1.61)	20	Y	N	Plasmodium relictum SGS1-like	OG6_101048
PRELSG_1105600	PRELSG_1105600.1	PRELSG_11_v1:199,682..201,204(+)	ferrochelatase, putative	1	56	0	4.99.1.1 (Protoporphyrin ferrochelatase)	2.4.1.- (Hexosyltransferases.);4.99.1.1 (Protoporphyrin ferrochelatase)	10	Y	N	Plasmodium relictum SGS1-like	OG6_101310
PRELSG_1141000	PRELSG_1141000.1	PRELSG_11_v1:1,566,382..1,567,816(-)	uroporphyrinogen III decarboxylase, putative	1	57	0	4.1.1.37 (Uroporphyrinogen decarboxylase)	2.1.1.247 ([Methyl-Co(III) methylamine-specific corrinoid protein]:coenzyme Mmethyltransferase);4.1.1.37 (Uroporphyrinogen decarboxylase)	10	Y	N	Plasmodium relictum SGS1-like	OG6_100829
PRELSG_1225000	PRELSG_1225000.1	PRELSG_12_v1:938,455..940,065(+)	polyprenol reductase, putative	1	47	0	1.3.1.94 (Polyprenol reductase)	1.3.1.94 (Polyprenol reductase);1.3.99.5 (3-oxo-5-alpha-steroid 4-dehydrogenase (acceptor))	10	Y	N	Plasmodium relictum SGS1-like	OG6_103960
PRELSG_1240700	PRELSG_1240700.1	PRELSG_12_v1:1,537,390..1,544,472(-)	stromal-processing peptidase, putative	1	53	0	N/A	3.4.24.- (Metalloendopeptidases.);3.4.24.55 (Pitrilysin);3.4.24.56 (Insulysin);4.2.1.24 (Porphobilinogen synthase)	10	Y	N	Plasmodium relictum SGS1-like	OG6_110270
PRELSG_1240800	PRELSG_1240800.1	PRELSG_12_v1:1,542,235..1,544,472(-)	porphobilinogen synthase, putative	1	38	0	4.2.1.24 (Porphobilinogen synthase)	4.2.1.24 (Porphobilinogen synthase)	10	Y	N	Plasmodium relictum SGS1-like	OG6_101254
PRELSG_1429000	PRELSG_1429000.1	PRELSG_14_v1:1,071,526..1,072,464(+)	succinate dehydrogenase [ubiquinone] iron-sulfur subunit, mitochondrial, putative	1	55	0	1.3.5.1 (Succinate dehydrogenase (quinone))	1.3.5.1 (Succinate dehydrogenase (quinone));1.3.99.1 (Deleted entry)	10	Y	N	Plasmodium relictum SGS1-like	OG6_100664
PRELSG_1461100	PRELSG_1461100.1	PRELSG_14_v1:2,339,932..2,341,869(+)	delta-aminolevulinic acid synthetase, putative	1	56	0	2.3.1.37 (5-aminolevulinate synthase)	2.3.1.- (Transferring groups other than amino-acyl groups.);2.3.1.29 (Glycine C-acetyltransferase);2.3.1.37 (5-aminolevulinate synthase);2.3.1.47 (8-amino-7-oxononanoate synthase)	10	N	Y	Plasmodium relictum SGS1-like	OG6_100359
PRELSG_1462700	PRELSG_1462700.1	PRELSG_14_v1:2,389,467..2,390,657(-)	uroporphyrinogen-III synthase, putative	1	55	0	4.2.1.75 (Uroporphyrinogen-III synthase)	4.2.1.75 (Uroporphyrinogen-III synthase)	10	Y	N	Plasmodium relictum SGS1-like	OG6_532659
PRG01_0111600	PRG01_0111600-t36_1	PRG01_01:433,744..437,286(-)	replication factor c protein, putative	1	56	0	N/A	3.6.1.15 (Nucleoside-triphosphate phosphatase);4.99.1.1 (Protoporphyrin ferrochelatase)	10	Y	N	Plasmodium reichenowi G01	OG6_102931
PRG01_0606800	PRG01_0606800-t36_1	PRG01_06:281,695..283,172(+)	uroporphyrinogen III decarboxylase	1	57	0	4.1.1.37 (Uroporphyrinogen decarboxylase)	2.1.1.247 ([Methyl-Co(III) methylamine-specific corrinoid protein]:coenzyme Mmethyltransferase);4.1.1.37 (Uroporphyrinogen decarboxylase)	10	Y	N	Plasmodium reichenowi G01	OG6_100829
PRG01_0716600	PRG01_0716600-t36_1	PRG01_07:770,302..771,921(-)	serine--tRNA ligase, putative	1	111	1	6.1.1.11 (Serine--tRNA ligase)	1.3.3.3 (Coproporphyrinogen oxidase);3.6.1.66 (XTP/dITP diphosphatase);3.6.1.9 (Nucleotide diphosphatase);6.1.1.11 (Serine--tRNA ligase)	10	Y	N	Plasmodium reichenowi G01	OG6_100275
PRG01_0718900	PRG01_0718900-t36_1	PRG01_07:882,449..883,150(+)	exosome complex component CSL4, putative	1	54	0	N/A	3.1.13.- (Exoribonucleases producing 5'-phosphomonoesters.);3.1.13.1 (Exoribonuclease II);4.2.1.75 (Uroporphyrinogen-III synthase)	10	Y	N	Plasmodium reichenowi G01	OG6_101821
PRG01_1026600	PRG01_1026600-t36_1	PRG01_10:1,089,642..1,091,729(+)	protoporphyrinogen oxidase	1	55	0	1.3.3.4 (Protoporphyrinogen oxidase)	1.3.3.4 (Protoporphyrinogen oxidase);1.4.3.- (With oxygen as acceptor.);1.4.3.4 (Monoamine oxidase);1.8.3.5 (Prenylcysteine oxidase)	10	Y	N	Plasmodium reichenowi G01	OG6_101704
PRG01_1032900	PRG01_1032900-t36_1	PRG01_10:1,294,354..1,296,249(-)	flavoprotein subunit of succinate dehydrogenase	1	56	0	1.3.5.1 (Succinate dehydrogenase (quinone))	1.3.5.1 (Succinate dehydrogenase (quinone));1.3.5.4 (Fumarate reductase (quinol));1.3.99.1 (Deleted entry);1.4.3.16 (L-aspartate oxidase)	10	Y	N	Plasmodium reichenowi G01	OG6_100447
PRG01_1035800	PRG01_1035800-t36_1	PRG01_10:1,415,198..1,417,327(+)	dynamin-like protein	1	58	0	3.6.5.5 (Dynamin GTPase)	1.4.1.20 (Phenylalanine dehydrogenase);2.5.1.61 (Hydroxymethylbilane synthase);3.6.1.50 (Transferred entry: 3.6.5.5);3.6.5.5 (Dynamin GTPase);4.2.1.12 (Phosphogluconate dehydratase)	10	Y	N	Plasmodium reichenowi G01	OG6_100232
PRG01_1133200	PRG01_1133200-t36_1	PRG01_11:1,272,766..1,274,959(-)	3-oxo-5-alpha-steroid 4-dehydrogenase, putative	1	55	0	N/A	1.3.1.- (With NAD(+) or NADP(+) as acceptor.);1.3.1.22 (3-oxo-5-alpha-steroid 4-dehydrogenase (NADP(+)));1.3.1.38 (Trans-2-enoyl-CoA reductase (NADPH));1.3.1.93 (Very-long-chain enoyl-CoA reductase);1.3.99.5 (3-oxo-5-alpha-steroid 4-dehydrogenase (acceptor));2.3.1.- (Transferring groups other than a	10	Y	N	Plasmodium reichenowi G01	OG6_102127
PRG01_1139800	PRG01_1139800-t36_1	PRG01_11:1,576,273..1,577,836(-)	coproporphyrinogen-III oxidase	1	56	0	1.3.3.3 (Coproporphyrinogen oxidase)	1.3.3.3 (Coproporphyrinogen oxidase)	10	Y	N	Plasmodium reichenowi G01	OG6_101984
PRG01_1213200	PRG01_1213200-t36_1	PRG01_12:514,647..515,951(+)	porphobilinogen deaminase	1	55	0	2.5.1.61 (Hydroxymethylbilane synthase)	2.5.1.61 (Hydroxymethylbilane synthase);4.2.1.75 (Uroporphyrinogen-III synthase);4.3.1.8 (Transferred entry: 2.5.1.61)	20	Y	N	Plasmodium reichenowi G01	OG6_101048
PRG01_1216400	PRG01_1216400-t36_1	PRG01_12:637,251..638,213(+)	iron-sulfur subunit of succinate dehydrogenase	1	55	0	1.3.5.1 (Succinate dehydrogenase (quinone))	1.3.5.1 (Succinate dehydrogenase (quinone));1.3.99.1 (Deleted entry)	10	Y	N	Plasmodium reichenowi G01	OG6_100664
PRG01_1249400	PRG01_1249400-t36_1	PRG01_12:1,985,517..1,987,546(+)	delta-aminolevulinic acid synthetase	1	56	0	2.3.1.37 (5-aminolevulinate synthase)	2.3.1.- (Transferring groups other than amino-acyl groups.);2.3.1.29 (Glycine C-acetyltransferase);2.3.1.37 (5-aminolevulinate synthase);2.3.1.47 (8-amino-7-oxononanoate synthase)	10	N	Y	Plasmodium reichenowi G01	OG6_100359
PRG01_1250900	PRG01_1250900-t36_1	PRG01_12:2,032,115..2,033,671(-)	conserved Plasmodium protein, unknown function	1	55	0	4.2.1.75 (Uroporphyrinogen-III synthase)	4.2.1.75 (Uroporphyrinogen-III synthase)	10	Y	N	Plasmodium reichenowi G01	OG6_532659
PRG01_1367300	PRG01_1367300-t36_1	PRG01_13:2,679,088..2,680,769(-)	ferrochelatase	1	56	0	4.99.1.1 (Protoporphyrin ferrochelatase)	2.4.1.- (Hexosyltransferases.);4.99.1.1 (Protoporphyrin ferrochelatase)	10	Y	N	Plasmodium reichenowi G01	OG6_101310
PRG01_1440300	PRG01_1440300-t36_1	PRG01_14:1,636,460..1,638,712(+)	delta-aminolevulinic acid dehydratase	1	38	0	4.2.1.24 (Porphobilinogen synthase)	4.2.1.24 (Porphobilinogen synthase)	10	Y	N	Plasmodium reichenowi G01	OG6_101254
PRG01_1440350	PRG01_1440350-t36_1	PRG01_14:1,636,460..1,644,074(+)	stromal-processing peptidase, putative	1	53	0	4.2.1.24 (Porphobilinogen synthase)	3.4.24.- (Metalloendopeptidases.);3.4.24.55 (Pitrilysin);3.4.24.56 (Insulysin);4.2.1.24 (Porphobilinogen synthase)	10	Y	N	Plasmodium reichenowi G01	OG6_110270
PRG01_1455900	PRG01_1455900-t36_1	PRG01_14:2,277,142..2,278,936(-)	polyprenol reductase, putative	1	47	0	1.3.1.94 (Polyprenol reductase)	1.3.1.94 (Polyprenol reductase);1.3.99.5 (3-oxo-5-alpha-steroid 4-dehydrogenase (acceptor))	10	Y	N	Plasmodium reichenowi G01	OG6_103960
PVBDA_0100780	PVBDA_0100780_t1	LR865379:286,194..287,595(+)	Uroporphyrinogen decarboxylase [Source:UniProtKB/TrEMBL;Acc:A0A6V7RTX8]	1	57	0	4.1.1.37 (Uroporphyrinogen decarboxylase)	2.1.1.247 ([Methyl-Co(III) methylamine-specific corrinoid protein]:coenzyme Mmethyltransferase);4.1.1.37 (Uroporphyrinogen decarboxylase)	10	Y	N	Plasmodium vinckei brucechwatti DA	OG6_100829
PVBDA_0200350	PVBDA_0200350_t1	LR865380:114,484..117,624(+)	AAA domain-containing protein [Source:UniProtKB/TrEMBL;Acc:A0A6V7RV94]	1	56	0	N/A	3.6.1.15 (Nucleoside-triphosphate phosphatase);4.99.1.1 (Protoporphyrin ferrochelatase)	10	Y	N	Plasmodium vinckei brucechwatti DA	OG6_102931
PVBDA_0501280	PVBDA_0501280_t1	LR865383:502,096..503,988(+)	Amino_oxidase domain-containing protein [Source:UniProtKB/TrEMBL;Acc:A0A6V7RX51]	1	55	0	1.3.3.4 (Protoporphyrinogen oxidase)	1.3.3.4 (Protoporphyrinogen oxidase);1.4.3.- (With oxygen as acceptor.);1.4.3.4 (Monoamine oxidase);1.8.3.5 (Prenylcysteine oxidase)	10	Y	N	Plasmodium vinckei brucechwatti DA	OG6_101704
PVBDA_0501880	PVBDA_0501880_t1	LR865383:677,453..679,348(-)	Succinate dehydrogenase [ubiquinone] flavoprotein subunit, mitochondrial [Source:UniProtKB/TrEMBL;Acc:A0A6V7RZ17]	1	56	0	1.3.5.1 (Succinate dehydrogenase (quinone))	1.3.5.1 (Succinate dehydrogenase (quinone));1.3.5.4 (Fumarate reductase (quinol));1.3.99.1 (Deleted entry);1.4.3.16 (L-aspartate oxidase)	10	Y	N	Plasmodium vinckei brucechwatti DA	OG6_100447
PVBDA_0502100	PVBDA_0502100_t1	LR865383:757,652..759,898(+)	Dynamin-like protein, putative [Source:UniProtKB/TrEMBL;Acc:A0A6V7RZJ6]	1	58	0	N/A	1.4.1.20 (Phenylalanine dehydrogenase);2.5.1.61 (Hydroxymethylbilane synthase);3.6.1.50 (Transferred entry: 3.6.5.5);3.6.5.5 (Dynamin GTPase);4.2.1.12 (Phosphogluconate dehydratase)	10	Y	N	Plasmodium vinckei brucechwatti DA	OG6_100232
PVBDA_0600840	PVBDA_0600840_t1	LR865384:329,929..331,242(+)	Hydroxymethylbilane synthase [Source:UniProtKB/TrEMBL;Acc:A0A6V7S0B5]	1	55	0	2.5.1.61 (Hydroxymethylbilane synthase)	2.5.1.61 (Hydroxymethylbilane synthase);4.2.1.75 (Uroporphyrinogen-III synthase);4.3.1.8 (Transferred entry: 2.5.1.61)	20	Y	N	Plasmodium vinckei brucechwatti DA	OG6_101048
PVBDA_0601580	PVBDA_0601580_t1	LR865384:583,091..584,701(-)	Seryl-tRNA synthetase [Source:UniProtKB/TrEMBL;Acc:A0A6V7RYR9]	1	111	1	6.1.1.11 (Serine--tRNA ligase)	1.3.3.3 (Coproporphyrinogen oxidase);3.6.1.66 (XTP/dITP diphosphatase);3.6.1.9 (Nucleotide diphosphatase);6.1.1.11 (Serine--tRNA ligase)	10	Y	N	Plasmodium vinckei brucechwatti DA	OG6_100275
PVBDA_0601790	PVBDA_0601790_t1	LR865384:682,245..682,975(+)	S1 domain-containing protein [Source:UniProtKB/TrEMBL;Acc:A0A6V7RYQ4]	1	54	0	N/A	3.1.13.- (Exoribonucleases producing 5'-phosphomonoesters.);3.1.13.1 (Exoribonuclease II);4.2.1.75 (Uroporphyrinogen-III synthase)	10	Y	N	Plasmodium vinckei brucechwatti DA	OG6_101821
PVBDA_0903480	PVBDA_0903480_t1	LR865387:1,199,821..1,202,204(-)	3-oxo-5-alpha-steroid 4-dehydrogenase, putative [Source:UniProtKB/TrEMBL;Acc:A0A6V7S512]	1	55	0	N/A	1.3.1.- (With NAD(+) or NADP(+) as acceptor.);1.3.1.22 (3-oxo-5-alpha-steroid 4-dehydrogenase (NADP(+)));1.3.1.38 (Trans-2-enoyl-CoA reductase (NADPH));1.3.1.93 (Very-long-chain enoyl-CoA reductase);1.3.99.5 (3-oxo-5-alpha-steroid 4-dehydrogenase (acceptor));2.3.1.- (Transferring groups other than a	10	Y	N	Plasmodium vinckei brucechwatti DA	OG6_102127
PVBDA_0904100	PVBDA_0904100_t1	LR865387:1,464,408..1,466,008(-)	Coproporphyrinogen oxidase [Source:UniProtKB/TrEMBL;Acc:A0A6V7S558]	1	56	0	1.3.3.3 (Coproporphyrinogen oxidase)	1.3.3.3 (Coproporphyrinogen oxidase)	10	Y	N	Plasmodium vinckei brucechwatti DA	OG6_101984
PVBDA_1104120	PVBDA_1104120_t1	LR865389:1,487,662..1,489,217(-)	Ferrochelatase [Source:UniProtKB/TrEMBL;Acc:A0A6V7SBX0]	1	56	0	4.99.1.1 (Protoporphyrin ferrochelatase)	2.4.1.- (Hexosyltransferases.);4.99.1.1 (Protoporphyrin ferrochelatase)	10	Y	N	Plasmodium vinckei brucechwatti DA	OG6_101310
PVBDA_1300720	PVBDA_1300720_t1	LR865391:314,470..322,001(+)	Delta-aminolevulinic acid dehydratase [Source:UniProtKB/TrEMBL;Acc:A0A6V7SLV6]	1	53	0	4.2.1.24 (Porphobilinogen synthase)	3.4.24.- (Metalloendopeptidases.);3.4.24.55 (Pitrilysin);3.4.24.56 (Insulysin);4.2.1.24 (Porphobilinogen synthase)	10	Y	N	Plasmodium vinckei brucechwatti DA	OG6_110270
PVBDA_1302320	PVBDA_1302320_t1	LR865391:903,021..904,879(-)	Polyprenol reductase [Source:UniProtKB/TrEMBL;Acc:A0A6V7SMQ8]	1	47	0	1.3.1.94 (Polyprenol reductase)	1.3.-.- (Acting on the CH-CH group of donors.);1.3.1.94 (Polyprenol reductase);1.3.99.5 (3-oxo-5-alpha-steroid 4-dehydrogenase (acceptor))	10	Y	N	Plasmodium vinckei brucechwatti DA	OG6_103960
PVBDA_1403140	PVBDA_1403140_t1	LR865392:1,123,293..1,124,258(+)	Succinate dehydrogenase [ubiquinone] iron-sulfur subunit, mitochondrial [Source:UniProtKB/TrEMBL;Acc:A0A6V7T1I1]	1	55	0	1.3.5.1 (Succinate dehydrogenase (quinone))	1.3.5.1 (Succinate dehydrogenase (quinone));1.3.99.1 (Deleted entry)	10	Y	N	Plasmodium vinckei brucechwatti DA	OG6_100664
PVBDA_1403430	PVBDA_1403430_t1	LR865392:1,200,623..1,202,245(+)	Seryl-tRNA synthetase [Source:UniProtKB/TrEMBL;Acc:A0A6V7SZA0]	1	111	1	6.1.1.11 (Serine--tRNA ligase)	1.3.3.3 (Coproporphyrinogen oxidase);3.6.1.66 (XTP/dITP diphosphatase);3.6.1.9 (Nucleotide diphosphatase);6.1.1.11 (Serine--tRNA ligase)	10	Y	N	Plasmodium vinckei brucechwatti DA	OG6_100275
PVBDA_1406180	PVBDA_1406180_t1	LR865392:2,253,881..2,255,969(+)	5-aminolevulinate synthase [Source:UniProtKB/TrEMBL;Acc:A0A6V7T3I1]	1	56	0	2.3.1.37 (5-aminolevulinate synthase)	2.3.1.- (Transferring groups other than amino-acyl groups.);2.3.1.29 (Glycine C-acetyltransferase);2.3.1.37 (5-aminolevulinate synthase);2.3.1.47 (8-amino-7-oxononanoate synthase)	10	N	Y	Plasmodium vinckei brucechwatti DA	OG6_100359
PVBDA_1406320	PVBDA_1406320_t1	LR865392:2,293,765..2,295,153(-)	Uroporphyrinogen-III synthase [Source:UniProtKB/TrEMBL;Acc:A0A6V7T1E3]	1	55	0	4.2.1.75 (Uroporphyrinogen-III synthase)	4.2.1.75 (Uroporphyrinogen-III synthase)	10	Y	N	Plasmodium vinckei brucechwatti DA	OG6_532659
PVLDE_0100890	PVLDE_0100890_t1	LR865363:328,652..330,053(+)	Uroporphyrinogen decarboxylase [Source:UniProtKB/TrEMBL;Acc:A0A6V7RSL3]	1	57	0	4.1.1.37 (Uroporphyrinogen decarboxylase)	2.1.1.247 ([Methyl-Co(III) methylamine-specific corrinoid protein]:coenzyme Mmethyltransferase);4.1.1.37 (Uroporphyrinogen decarboxylase)	10	Y	N	Plasmodium vinckei lentum DE	OG6_100829
PVLDE_0200290	PVLDE_0200290_t1	LR865364:99,075..102,215(+)	AAA domain-containing protein [Source:UniProtKB/TrEMBL;Acc:A0A6V7RV96]	1	56	0	N/A	3.6.1.15 (Nucleoside-triphosphate phosphatase);4.99.1.1 (Protoporphyrin ferrochelatase)	10	Y	N	Plasmodium vinckei lentum DE	OG6_102931
PVLDE_0501250	PVLDE_0501250_t1	LR865367:459,506..461,392(+)	Amino_oxidase domain-containing protein [Source:UniProtKB/TrEMBL;Acc:A0A6V7RWQ8]	1	55	0	1.3.3.4 (Protoporphyrinogen oxidase)	1.3.3.4 (Protoporphyrinogen oxidase);1.4.3.- (With oxygen as acceptor.);1.4.3.4 (Monoamine oxidase);1.8.3.5 (Prenylcysteine oxidase)	10	Y	N	Plasmodium vinckei lentum DE	OG6_101704
PVLDE_0501850	PVLDE_0501850_t1	LR865367:634,396..636,291(-)	Succinate dehydrogenase [ubiquinone] flavoprotein subunit, mitochondrial [Source:UniProtKB/TrEMBL;Acc:A0A6V7RXC2]	1	56	0	1.3.5.1 (Succinate dehydrogenase (quinone))	1.3.5.1 (Succinate dehydrogenase (quinone));1.3.5.4 (Fumarate reductase (quinol));1.3.99.1 (Deleted entry);1.4.3.16 (L-aspartate oxidase)	10	Y	N	Plasmodium vinckei lentum DE	OG6_100447
PVLDE_0502070	PVLDE_0502070_t1	LR865367:714,825..717,059(+)	Dynamin-like protein, putative [Source:UniProtKB/TrEMBL;Acc:A0A6V7RYI9]	1	58	0	N/A	1.4.1.20 (Phenylalanine dehydrogenase);2.5.1.61 (Hydroxymethylbilane synthase);3.6.1.50 (Transferred entry: 3.6.5.5);3.6.5.5 (Dynamin GTPase);4.2.1.12 (Phosphogluconate dehydratase)	10	Y	N	Plasmodium vinckei lentum DE	OG6_100232
PVLDE_0600950	PVLDE_0600950_t1	LR865368:376,408..377,721(+)	Hydroxymethylbilane synthase [Source:UniProtKB/TrEMBL;Acc:A0A6V7S0M7]	1	55	0	2.5.1.61 (Hydroxymethylbilane synthase)	2.5.1.61 (Hydroxymethylbilane synthase);4.2.1.75 (Uroporphyrinogen-III synthase);4.3.1.8 (Transferred entry: 2.5.1.61)	20	Y	N	Plasmodium vinckei lentum DE	OG6_101048
PVLDE_0601680	PVLDE_0601680_t1	LR865368:628,868..630,478(-)	Seryl-tRNA synthetase [Source:UniProtKB/TrEMBL;Acc:A0A6V7RYR5]	1	111	1	6.1.1.11 (Serine--tRNA ligase)	1.3.3.3 (Coproporphyrinogen oxidase);3.6.1.66 (XTP/dITP diphosphatase);3.6.1.9 (Nucleotide diphosphatase);6.1.1.11 (Serine--tRNA ligase)	10	Y	N	Plasmodium vinckei lentum DE	OG6_100275
PVLDE_0601900	PVLDE_0601900_t1	LR865368:727,829..728,559(+)	S1 domain-containing protein [Source:UniProtKB/TrEMBL;Acc:A0A6V7RYL5]	1	54	0	N/A	3.1.13.- (Exoribonucleases producing 5'-phosphomonoesters.);3.1.13.1 (Exoribonuclease II);4.2.1.75 (Uroporphyrinogen-III synthase)	10	Y	N	Plasmodium vinckei lentum DE	OG6_101821
PVLDE_0903580	PVLDE_0903580_t1	LR865371:1,215,377..1,217,749(-)	3-oxo-5-alpha-steroid 4-dehydrogenase, putative [Source:UniProtKB/TrEMBL;Acc:A0A6V7S661]	1	55	0	N/A	1.3.1.- (With NAD(+) or NADP(+) as acceptor.);1.3.1.22 (3-oxo-5-alpha-steroid 4-dehydrogenase (NADP(+)));1.3.1.38 (Trans-2-enoyl-CoA reductase (NADPH));1.3.1.93 (Very-long-chain enoyl-CoA reductase);1.3.99.5 (3-oxo-5-alpha-steroid 4-dehydrogenase (acceptor));2.3.1.- (Transferring groups other than a	10	Y	N	Plasmodium vinckei lentum DE	OG6_102127
PVLDE_0904200	PVLDE_0904200_t1	LR865371:1,480,227..1,481,838(-)	Coproporphyrinogen oxidase [Source:UniProtKB/TrEMBL;Acc:A0A6V7S5G6]	1	56	0	1.3.3.3 (Coproporphyrinogen oxidase)	1.3.3.3 (Coproporphyrinogen oxidase)	10	Y	N	Plasmodium vinckei lentum DE	OG6_101984
PVLDE_1104250	PVLDE_1104250_t1	LR865373:1,498,905..1,500,460(-)	Ferrochelatase [Source:UniProtKB/TrEMBL;Acc:A0A6V7SE37]	1	56	0	4.99.1.1 (Protoporphyrin ferrochelatase)	2.4.1.- (Hexosyltransferases.);4.99.1.1 (Protoporphyrin ferrochelatase)	10	Y	N	Plasmodium vinckei lentum DE	OG6_101310
PVLDE_1300970	PVLDE_1300970_t1	LR865375:392,309..399,819(+)	Delta-aminolevulinic acid dehydratase [Source:UniProtKB/TrEMBL;Acc:A0A6V7SL52]	1	53	0	4.2.1.24 (Porphobilinogen synthase)	3.4.24.- (Metalloendopeptidases.);3.4.24.55 (Pitrilysin);3.4.24.56 (Insulysin);4.2.1.24 (Porphobilinogen synthase)	10	Y	N	Plasmodium vinckei lentum DE	OG6_110270
PVLDE_1302550	PVLDE_1302550_t1	LR865375:981,680..983,537(-)	Polyprenol reductase [Source:UniProtKB/TrEMBL;Acc:A0A6V7SMY1]	1	47	0	1.3.1.94 (Polyprenol reductase)	1.3.-.- (Acting on the CH-CH group of donors.);1.3.1.94 (Polyprenol reductase);1.3.99.5 (3-oxo-5-alpha-steroid 4-dehydrogenase (acceptor))	10	Y	N	Plasmodium vinckei lentum DE	OG6_103960
PVLDE_1402980	PVLDE_1402980_t1	LR865376:1,017,982..1,018,947(+)	Succinate dehydrogenase [ubiquinone] iron-sulfur subunit, mitochondrial [Source:UniProtKB/TrEMBL;Acc:A0A6V7SZ30]	1	55	0	1.3.5.1 (Succinate dehydrogenase (quinone))	1.3.5.1 (Succinate dehydrogenase (quinone));1.3.99.1 (Deleted entry)	10	Y	N	Plasmodium vinckei lentum DE	OG6_100664
PVLDE_1403270	PVLDE_1403270_t1	LR865376:1,095,348..1,096,979(+)	unspecified product	1	111	1	6.1.1.11 (Serine--tRNA ligase)	1.3.3.3 (Coproporphyrinogen oxidase);3.6.1.66 (XTP/dITP diphosphatase);3.6.1.9 (Nucleotide diphosphatase);6.1.1.11 (Serine--tRNA ligase)	10	Y	N	Plasmodium vinckei lentum DE	OG6_100275
PVLDE_1406030	PVLDE_1406030_t1	LR865376:2,125,281..2,127,368(+)	5-aminolevulinate synthase [Source:UniProtKB/TrEMBL;Acc:A0A6V7T0M1]	1	56	0	2.3.1.37 (5-aminolevulinate synthase)	2.3.1.- (Transferring groups other than amino-acyl groups.);2.3.1.29 (Glycine C-acetyltransferase);2.3.1.37 (5-aminolevulinate synthase);2.3.1.47 (8-amino-7-oxononanoate synthase)	10	N	Y	Plasmodium vinckei lentum DE	OG6_100359
PVLDE_1406170	PVLDE_1406170_t1	LR865376:2,165,233..2,166,621(-)	Uroporphyrinogen-III synthase [Source:UniProtKB/TrEMBL;Acc:A0A6V7T1G8]	1	55	0	4.2.1.75 (Uroporphyrinogen-III synthase)	4.2.1.75 (Uroporphyrinogen-III synthase)	10	Y	N	Plasmodium vinckei lentum DE	OG6_532659
PVL_000037000	PVL_000037000-t42_1	PVL_00_212:3,002..5,111(-)	delta-aminolevulinic acid synthetase, putative	1	56	0	N/A	2.3.1.- (Transferring groups other than amino-acyl groups.);2.3.1.29 (Glycine C-acetyltransferase);2.3.1.37 (5-aminolevulinate synthase);2.3.1.47 (8-amino-7-oxononanoate synthase)	10	N	Y	Plasmodium vivax-like Pvl01	OG6_100359
PVL_000162500	PVL_000162500-t42_1	PVL_00_800:24,676..25,435(-)	exosome complex component CSL4, putative	1	54	0	N/A	3.1.13.- (Exoribonucleases producing 5'-phosphomonoesters.);3.1.13.1 (Exoribonuclease II);4.2.1.75 (Uroporphyrinogen-III synthase)	10	Y	N	Plasmodium vivax-like Pvl01	OG6_101821
PVL_000165400	PVL_000165400-t42_1	PVL_00_821:7,982..9,328(-)	porphobilinogen deaminase, putative	1	55	0	N/A	2.5.1.61 (Hydroxymethylbilane synthase);4.2.1.75 (Uroporphyrinogen-III synthase);4.3.1.8 (Transferred entry: 2.5.1.61)	20	Y	N	Plasmodium vivax-like Pvl01	OG6_101048
PVL_020006600	PVL_020006600-t42_1	PVL_02_v1:123,903..127,319(+)	replication factor c protein, putative	1	56	0	N/A	3.6.1.15 (Nucleoside-triphosphate phosphatase);4.99.1.1 (Protoporphyrin ferrochelatase)	10	Y	N	Plasmodium vivax-like Pvl01	OG6_102931
PVL_030013000	PVL_030013000-t42_1	PVL_03_v1:433,538..435,463(-)	serine--tRNA ligase, putative	1	111	1	6.1.1.11 (Serine--tRNA ligase)	1.3.3.3 (Coproporphyrinogen oxidase);3.6.1.66 (XTP/dITP diphosphatase);3.6.1.9 (Nucleotide diphosphatase);6.1.1.11 (Serine--tRNA ligase)	10	Y	N	Plasmodium vivax-like Pvl01	OG6_100275
PVL_060012400	PVL_060012400-t42_1	PVL_06_v1:407,117..409,336(+)	protoporphyrinogen oxidase, putative	1	55	0	N/A	1.3.3.4 (Protoporphyrinogen oxidase);1.4.3.- (With oxygen as acceptor.);1.4.3.4 (Monoamine oxidase);1.8.3.5 (Prenylcysteine oxidase)	10	Y	N	Plasmodium vivax-like Pvl01	OG6_101704
PVL_060017900	PVL_060017900-t42_1	PVL_06_v1:638,811..640,712(-)	flavoprotein subunit of succinate dehydrogenase, putative	1	56	0	1.3.5.1 (Succinate dehydrogenase (quinone))	1.3.5.1 (Succinate dehydrogenase (quinone));1.3.5.4 (Fumarate reductase (quinol));1.3.99.1 (Deleted entry);1.4.3.16 (L-aspartate oxidase)	10	Y	N	Plasmodium vivax-like Pvl01	OG6_100447
PVL_060019700	PVL_060019700-t42_1	PVL_06_v1:732,052..734,331(+)	dynamin-like protein, putative	1	58	0	3.6.1.50 (Transferred entry: 3.6.5.5)	1.4.1.20 (Phenylalanine dehydrogenase);2.5.1.61 (Hydroxymethylbilane synthase);3.6.1.50 (Transferred entry: 3.6.5.5);3.6.5.5 (Dynamin GTPase);4.2.1.12 (Phosphogluconate dehydratase)	10	Y	N	Plasmodium vivax-like Pvl01	OG6_100232
PVL_090021500	PVL_090021500-t42_1	PVL_09_v1:980,569..983,132(-)	3-oxo-5-alpha-steroid 4-dehydrogenase, putative	1	55	0	N/A	1.3.1.- (With NAD(+) or NADP(+) as acceptor.);1.3.1.22 (3-oxo-5-alpha-steroid 4-dehydrogenase (NADP(+)));1.3.1.38 (Trans-2-enoyl-CoA reductase (NADPH));1.3.1.93 (Very-long-chain enoyl-CoA reductase);1.3.99.5 (3-oxo-5-alpha-steroid 4-dehydrogenase (acceptor));2.3.1.- (Transferring groups other than a	10	Y	N	Plasmodium vivax-like Pvl01	OG6_102127
PVL_090025100	PVL_090025100-t42_1	PVL_09_v1:1,199,228..1,201,040(-)	coproporphyrinogen-III oxidase, putative	1	56	0	N/A	1.3.3.3 (Coproporphyrinogen oxidase)	10	Y	N	Plasmodium vivax-like Pvl01	OG6_101984
PVL_110008500	PVL_110008500-t42_1	PVL_11_v1:161,959..163,620(+)	ferrochelatase, putative	1	56	0	4.99.1.1 (Protoporphyrin ferrochelatase)	2.4.1.- (Hexosyltransferases.);4.99.1.1 (Protoporphyrin ferrochelatase)	10	Y	N	Plasmodium vivax-like Pvl01	OG6_101310
PVL_110033600	PVL_110033600-t42_1	PVL_11_v1:1,451,038..1,452,485(-)	uroporphyrinogen III decarboxylase, putative	1	57	0	N/A	2.1.1.247 ([Methyl-Co(III) methylamine-specific corrinoid protein]:coenzyme Mmethyltransferase);4.1.1.37 (Uroporphyrinogen decarboxylase)	10	Y	N	Plasmodium vivax-like Pvl01	OG6_100829
PVL_120035700	PVL_120035700-t42_1	PVL_12_v1:1,596,664..1,598,747(+)	polyprenol reductase, putative	1	47	0	1.3.1.94 (Polyprenol reductase)	1.3.1.94 (Polyprenol reductase);1.3.99.5 (3-oxo-5-alpha-steroid 4-dehydrogenase (acceptor))	10	Y	N	Plasmodium vivax-like Pvl01	OG6_103960
PVL_120050300	PVL_120050300-t42_1	PVL_12_v1:2,286,008..2,293,818(-)	stromal-processing peptidase, putative	1	53	0	N/A	3.4.24.- (Metalloendopeptidases.);3.4.24.55 (Pitrilysin);3.4.24.56 (Insulysin);4.2.1.24 (Porphobilinogen synthase)	10	Y	N	Plasmodium vivax-like Pvl01	OG6_110270
PVL_140030600	PVL_140030600-t42_1	PVL_14_v1:1,247,982..1,249,004(+)	iron-sulfur subunit of succinate dehydrogenase, putative	1	55	0	N/A	1.3.5.1 (Succinate dehydrogenase (quinone));1.3.99.1 (Deleted entry);2.7.8.13 (Phospho-N-acetylmuramoyl-pentapeptide-transferase);2.7.8.15 (UDP-N-acetylglucosamine--dolichyl-phosphateN-acetylglucosaminephosphotransferase)	10	Y	N	Plasmodium vivax-like Pvl01	OG6_100664
PVP01_0203900	PVP01_0203900.1	PvP01_02_v2:187,467..192,891(+)	P-loop containing nucleoside triphosphate hydrolase, putative	1	56	0	N/A	3.6.1.15 (Nucleoside-triphosphate phosphatase);4.99.1.1 (Protoporphyrin ferrochelatase)	10	Y	N	Plasmodium vivax P01	OG6_102931
PVP01_0313500	PVP01_0313500.1	PvP01_03_v2:580,887..584,665(-)	serine--tRNA ligase, putative	1	111	1	6.1.1.11 (Serine--tRNA ligase)	1.3.3.3 (Coproporphyrinogen oxidase);3.6.1.66 (XTP/dITP diphosphatase);3.6.1.9 (Nucleotide diphosphatase);6.1.1.11 (Serine--tRNA ligase)	10	Y	N	Plasmodium vivax P01	OG6_100275
PVP01_0315700	PVP01_0315700.1	PvP01_03_v2:697,151..698,814(+)	exosome complex component CSL4, putative	1	54	0	N/A	3.1.13.- (Exoribonucleases producing 5'-phosphomonoesters.);3.1.13.1 (Exoribonuclease II);4.2.1.75 (Uroporphyrinogen-III synthase)	10	Y	N	Plasmodium vivax P01	OG6_101821
PVP01_0613200	PVP01_0613200.1	PvP01_06_v2:568,458..570,743(+)	protoporphyrinogen oxidase, putative	1	55	0	1.3.3.4 (Protoporphyrinogen oxidase)	1.3.3.4 (Protoporphyrinogen oxidase);1.4.3.- (With oxygen as acceptor.);1.4.3.4 (Monoamine oxidase);1.8.3.5 (Prenylcysteine oxidase)	10	Y	N	Plasmodium vivax P01	OG6_101704
PVP01_0619500	PVP01_0619500.1	PvP01_06_v2:793,522..797,565(-)	flavoprotein subunit of succinate dehydrogenase, putative	1	56	0	1.3.5.1 (Succinate dehydrogenase (quinone))	1.3.5.1 (Succinate dehydrogenase (quinone));1.3.5.4 (Fumarate reductase (quinol));1.3.99.1 (Deleted entry);1.4.3.16 (L-aspartate oxidase)	10	Y	N	Plasmodium vivax P01	OG6_100447
PVP01_0621900	PVP01_0621900.1	PvP01_06_v2:892,507..897,821(+)	dynamin-like protein, putative	1	58	0	N/A	1.4.1.20 (Phenylalanine dehydrogenase);2.5.1.61 (Hydroxymethylbilane synthase);3.6.1.50 (Transferred entry: 3.6.5.5);3.6.5.5 (Dynamin GTPase);4.2.1.12 (Phosphogluconate dehydratase)	10	Y	N	Plasmodium vivax P01	OG6_100232
PVP01_0936800	PVP01_0936800.1	PvP01_09_v2:1,570,158..1,575,601(-)	3-oxo-5-alpha-steroid 4-dehydrogenase, putative	1	55	0	N/A	1.3.1.- (With NAD(+) or NADP(+) as acceptor.);1.3.1.22 (3-oxo-5-alpha-steroid 4-dehydrogenase (NADP(+)));1.3.1.38 (Trans-2-enoyl-CoA reductase (NADPH));1.3.1.93 (Very-long-chain enoyl-CoA reductase);1.3.99.5 (3-oxo-5-alpha-steroid 4-dehydrogenase (acceptor));2.3.1.- (Transferring groups other than a	10	Y	N	Plasmodium vivax P01	OG6_102127
PVP01_0943100	PVP01_0943100.1	PvP01_09_v2:1,908,299..1,911,081(-)	coproporphyrinogen-III oxidase, putative	1	56	0	1.3.3.3 (Coproporphyrinogen oxidase)	1.3.3.3 (Coproporphyrinogen oxidase)	10	Y	N	Plasmodium vivax P01	OG6_101984
PVP01_1107100	PVP01_1107100.1	PvP01_11_v2:273,720..276,373(+)	ferrochelatase, putative	1	56	0	4.99.1.1 (Protoporphyrin ferrochelatase)	2.4.1.- (Hexosyltransferases.);4.99.1.1 (Protoporphyrin ferrochelatase)	10	Y	N	Plasmodium vivax P01	OG6_101310
PVP01_1141700	PVP01_1141700.1	PvP01_11_v2:1,769,540..1,771,507(-)	uroporphyrinogen III decarboxylase, putative	1	57	0	4.1.1.37 (Uroporphyrinogen decarboxylase)	2.1.1.247 ([Methyl-Co(III) methylamine-specific corrinoid protein]:coenzyme Mmethyltransferase);4.1.1.37 (Uroporphyrinogen decarboxylase)	10	Y	N	Plasmodium vivax P01	OG6_100829
PVP01_1251000	PVP01_1251000.1	PvP01_12_v2:2,079,482..2,085,201(+)	polyprenol reductase, putative	1	47	0	1.3.1.94 (Polyprenol reductase)	1.3.1.94 (Polyprenol reductase);1.3.99.5 (3-oxo-5-alpha-steroid 4-dehydrogenase (acceptor))	10	Y	N	Plasmodium vivax P01	OG6_103960
PVP01_1266700	PVP01_1266700.1	PvP01_12_v2:2,771,136..2,781,193(-)	stromal-processing peptidase, putative	1	53	0	N/A	3.4.24.- (Metalloendopeptidases.);3.4.24.55 (Pitrilysin);3.4.24.56 (Insulysin);4.2.1.24 (Porphobilinogen synthase)	10	Y	N	Plasmodium vivax P01	OG6_110270
PVP01_1266800	PVP01_1266800.1	PvP01_12_v2:2,777,224..2,781,193(-)	porphobilinogen synthase, putative	1	38	0	4.2.1.24 (Porphobilinogen synthase)	4.2.1.24 (Porphobilinogen synthase)	10	Y	N	Plasmodium vivax P01	OG6_101254
PVP01_1308700	PVP01_1308700.1	PvP01_13_v2:404,589..405,939(+)	porphobilinogen deaminase, putative	1	55	0	2.5.1.61 (Hydroxymethylbilane synthase)	2.5.1.61 (Hydroxymethylbilane synthase);4.2.1.75 (Uroporphyrinogen-III synthase);4.3.1.8 (Transferred entry: 2.5.1.61)	20	Y	N	Plasmodium vivax P01	OG6_101048
PVP01_1431700	PVP01_1431700.1	PvP01_14_v2:1,386,005..1,390,308(+)	succinate dehydrogenase [ubiquinone] iron-sulfur subunit, mitochondrial, putative	1	55	0	1.3.5.1 (Succinate dehydrogenase (quinone))	1.3.5.1 (Succinate dehydrogenase (quinone));1.3.99.1 (Deleted entry);2.7.8.13 (Phospho-N-acetylmuramoyl-pentapeptide-transferase);2.7.8.15 (UDP-N-acetylglucosamine--dolichyl-phosphateN-acetylglucosaminephosphotransferase)	10	Y	N	Plasmodium vivax P01	OG6_100664
PVP01_1463100	PVP01_1463100.1	PvP01_14_v2:2,715,075..2,717,609(+)	delta-aminolevulinic acid synthetase, putative	1	56	0	2.3.1.37 (5-aminolevulinate synthase)	2.3.1.- (Transferring groups other than amino-acyl groups.);2.3.1.29 (Glycine C-acetyltransferase);2.3.1.37 (5-aminolevulinate synthase);2.3.1.47 (8-amino-7-oxononanoate synthase)	10	N	Y	Plasmodium vivax P01	OG6_100359
PVP01_1464700	PVP01_1464700.1	PvP01_14_v2:2,769,702..2,771,345(-)	uroporphyrinogen-III synthase, putative	1	55	0	4.2.1.75 (Uroporphyrinogen-III synthase)	N/A	10	Y	N	Plasmodium vivax P01	OG6_532659
PVPCR_0100810	PVPCR_0100810_t1	LR865406:301,483..302,884(+)	Uroporphyrinogen decarboxylase [Source:UniProtKB/TrEMBL;Acc:A0A6V7SCU6]	1	57	0	4.1.1.37 (Uroporphyrinogen decarboxylase)	2.1.1.247 ([Methyl-Co(III) methylamine-specific corrinoid protein]:coenzyme Mmethyltransferase);4.1.1.37 (Uroporphyrinogen decarboxylase)	10	Y	N	Plasmodium vinckei petteri CR 2020	OG6_100829
PVPCR_0200310	PVPCR_0200310_t1	LR865407:103,360..106,500(+)	AAA domain-containing protein [Source:UniProtKB/TrEMBL;Acc:W7AN63]	1	56	0	N/A	3.6.1.15 (Nucleoside-triphosphate phosphatase);4.99.1.1 (Protoporphyrin ferrochelatase)	10	Y	N	Plasmodium vinckei petteri CR 2020	OG6_102931
PVPCR_0503330	PVPCR_0503330_t1	LR865410:1,154,121..1,156,016(-)	Succinate dehydrogenase [ubiquinone] flavoprotein subunit, mitochondrial [Source:UniProtKB/TrEMBL;Acc:W7ASK6]	1	56	0	1.3.5.1 (Succinate dehydrogenase (quinone))	1.3.5.1 (Succinate dehydrogenase (quinone));1.3.5.4 (Fumarate reductase (quinol));1.3.99.1 (Deleted entry);1.4.3.16 (L-aspartate oxidase)	10	Y	N	Plasmodium vinckei petteri CR 2020	OG6_100447
PVPCR_0503550	PVPCR_0503550_t1	LR865410:1,234,778..1,237,024(+)	Dynamin GTPase [Source:UniProtKB/TrEMBL;Acc:W7AJV8]	1	58	0	N/A	1.4.1.20 (Phenylalanine dehydrogenase);2.5.1.61 (Hydroxymethylbilane synthase);3.6.1.50 (Transferred entry: 3.6.5.5);3.6.5.5 (Dynamin GTPase);4.2.1.12 (Phosphogluconate dehydratase)	10	Y	N	Plasmodium vinckei petteri CR 2020	OG6_100232
PVPCR_0600970	PVPCR_0600970_t1	LR865411:363,369..364,682(+)	Hydroxymethylbilane synthase [Source:UniProtKB/TrEMBL;Acc:A0A6V7SNK1]	1	55	0	2.5.1.61 (Hydroxymethylbilane synthase)	2.5.1.61 (Hydroxymethylbilane synthase);4.2.1.75 (Uroporphyrinogen-III synthase);4.3.1.8 (Transferred entry: 2.5.1.61)	20	Y	N	Plasmodium vinckei petteri CR 2020	OG6_101048
PVPCR_0601720	PVPCR_0601720_t1	LR865411:616,434..618,044(-)	Seryl-tRNA synthetase [Source:UniProtKB/TrEMBL;Acc:W7AIJ4]	1	111	1	6.1.1.11 (Serine--tRNA ligase)	1.3.3.3 (Coproporphyrinogen oxidase);3.6.1.66 (XTP/dITP diphosphatase);3.6.1.9 (Nucleotide diphosphatase);6.1.1.11 (Serine--tRNA ligase)	10	Y	N	Plasmodium vinckei petteri CR 2020	OG6_100275
PVPCR_0601930	PVPCR_0601930_t1	LR865411:715,397..716,127(+)	S1 domain-containing protein [Source:UniProtKB/TrEMBL;Acc:W7AZZ1]	1	54	0	N/A	3.1.13.- (Exoribonucleases producing 5'-phosphomonoesters.);3.1.13.1 (Exoribonuclease II);4.2.1.75 (Uroporphyrinogen-III synthase)	10	Y	N	Plasmodium vinckei petteri CR 2020	OG6_101821
PVPCR_0903520	PVPCR_0903520_t1	LR865414:1,200,772..1,203,144(-)	3-oxo-5-alpha-steroid 4-dehydrogenase, putative [Source:UniProtKB/TrEMBL;Acc:A0A6V7SYA6]	1	55	0	N/A	1.3.1.- (With NAD(+) or NADP(+) as acceptor.);1.3.1.22 (3-oxo-5-alpha-steroid 4-dehydrogenase (NADP(+)));1.3.1.38 (Trans-2-enoyl-CoA reductase (NADPH));1.3.1.93 (Very-long-chain enoyl-CoA reductase);1.3.99.5 (3-oxo-5-alpha-steroid 4-dehydrogenase (acceptor));2.3.1.- (Transferring groups other than a	10	Y	N	Plasmodium vinckei petteri CR 2020	OG6_102127
PVPCR_0904140	PVPCR_0904140_t1	LR865414:1,465,461..1,467,064(-)	Coproporphyrinogen oxidase [Source:UniProtKB/TrEMBL;Acc:W7AP15]	1	56	0	1.3.3.3 (Coproporphyrinogen oxidase)	1.3.3.3 (Coproporphyrinogen oxidase)	10	Y	N	Plasmodium vinckei petteri CR 2020	OG6_101984
PVPCR_1104090	PVPCR_1104090_t1	LR865416:1,499,345..1,500,900(-)	Ferrochelatase [Source:UniProtKB/TrEMBL;Acc:W7B6F1]	1	56	0	4.99.1.1 (Protoporphyrin ferrochelatase)	2.4.1.- (Hexosyltransferases.);4.99.1.1 (Protoporphyrin ferrochelatase)	10	Y	N	Plasmodium vinckei petteri CR 2020	OG6_101310
PVPCR_1300890	PVPCR_1300890_t1	LR865418:365,340..372,858(+)	Delta-aminolevulinic acid dehydratase [Source:UniProtKB/TrEMBL;Acc:A0A6V7TA97]	1	53	0	4.2.1.24 (Porphobilinogen synthase)	3.4.24.- (Metalloendopeptidases.);3.4.24.55 (Pitrilysin);3.4.24.56 (Insulysin);4.2.1.24 (Porphobilinogen synthase)	10	Y	N	Plasmodium vinckei petteri CR 2020	OG6_110270
PVPCR_1302430	PVPCR_1302430_t1	LR865418:951,843..953,700(-)	Polyprenol reductase [Source:UniProtKB/TrEMBL;Acc:A0A6V7TBA6]	1	47	0	1.3.1.94 (Polyprenol reductase)	1.3.1.94 (Polyprenol reductase);1.3.99.5 (3-oxo-5-alpha-steroid 4-dehydrogenase (acceptor))	10	Y	N	Plasmodium vinckei petteri CR 2020	OG6_103960
PVPCR_1304700	PVPCR_1304700_t1	LR865418:1,730,326..1,732,218(-)	Amino_oxidase domain-containing protein [Source:UniProtKB/TrEMBL;Acc:W7ANN7]	1	55	0	1.3.3.4 (Protoporphyrinogen oxidase)	1.3.3.4 (Protoporphyrinogen oxidase);1.4.3.- (With oxygen as acceptor.);1.4.3.4 (Monoamine oxidase);1.8.3.5 (Prenylcysteine oxidase)	10	Y	N	Plasmodium vinckei petteri CR 2020	OG6_101704
PVPCR_1403200	PVPCR_1403200_t1	LR865419:1,144,776..1,145,741(+)	Succinate dehydrogenase [ubiquinone] iron-sulfur subunit, mitochondrial [Source:UniProtKB/TrEMBL;Acc:W7ALJ9]	1	55	0	1.3.5.1 (Succinate dehydrogenase (quinone))	1.3.5.1 (Succinate dehydrogenase (quinone));1.3.99.1 (Deleted entry)	10	Y	N	Plasmodium vinckei petteri CR 2020	OG6_100664
PVPCR_1406250	PVPCR_1406250_t1	LR865419:2,275,306..2,277,394(+)	5-aminolevulinate synthase [Source:UniProtKB/TrEMBL;Acc:W7B967]	1	56	0	2.3.1.37 (5-aminolevulinate synthase)	2.3.1.- (Transferring groups other than amino-acyl groups.);2.3.1.29 (Glycine C-acetyltransferase);2.3.1.37 (5-aminolevulinate synthase);2.3.1.47 (8-amino-7-oxononanoate synthase)	10	N	Y	Plasmodium vinckei petteri CR 2020	OG6_100359
PVPCR_1406390	PVPCR_1406390_t1	LR865419:2,315,362..2,316,654(-)	Uroporphyrinogen-III synthase [Source:UniProtKB/TrEMBL;Acc:W7AS85]	1	55	0	4.2.1.75 (Uroporphyrinogen-III synthase)	4.2.1.75 (Uroporphyrinogen-III synthase)	10	Y	N	Plasmodium vinckei petteri CR 2020	OG6_532659
PVSEL_0101110	PVSEL_0101110_t1	LR865422:411,960..413,361(+)	Uroporphyrinogen decarboxylase [Source:UniProtKB/TrEMBL;Acc:A0A6V7SAD9]	1	57	0	4.1.1.37 (Uroporphyrinogen decarboxylase)	2.1.1.247 ([Methyl-Co(III) methylamine-specific corrinoid protein]:coenzyme Mmethyltransferase);4.1.1.37 (Uroporphyrinogen decarboxylase)	10	Y	N	Plasmodium vinckei Cameroon EL	OG6_100829
PVSEL_0200270	PVSEL_0200270_t1	LR865423:88,938..92,078(+)	AAA domain-containing protein [Source:UniProtKB/TrEMBL;Acc:A0A6V7SBU7]	1	56	0	N/A	3.6.1.15 (Nucleoside-triphosphate phosphatase);4.99.1.1 (Protoporphyrin ferrochelatase)	10	Y	N	Plasmodium vinckei Cameroon EL	OG6_102931
PVSEL_0503320	PVSEL_0503320_t1	LR865426:1,144,171..1,146,066(-)	Succinate dehydrogenase [ubiquinone] flavoprotein subunit, mitochondrial [Source:UniProtKB/TrEMBL;Acc:A0A6V7SJY0]	1	56	0	1.3.5.1 (Succinate dehydrogenase (quinone))	1.3.5.1 (Succinate dehydrogenase (quinone));1.3.5.4 (Fumarate reductase (quinol));1.3.99.1 (Deleted entry);1.4.3.16 (L-aspartate oxidase)	10	Y	N	Plasmodium vinckei Cameroon EL	OG6_100447
PVSEL_0503540	PVSEL_0503540_t1	LR865426:1,224,782..1,227,028(+)	Dynamin-like protein, putative [Source:UniProtKB/TrEMBL;Acc:A0A6V7SKB9]	1	58	0	N/A	1.4.1.20 (Phenylalanine dehydrogenase);2.5.1.61 (Hydroxymethylbilane synthase);3.6.1.50 (Transferred entry: 3.6.5.5);3.6.5.5 (Dynamin GTPase);4.2.1.12 (Phosphogluconate dehydratase)	10	Y	N	Plasmodium vinckei Cameroon EL	OG6_100232
PVSEL_0601040	PVSEL_0601040_t1	LR865427:428,287..429,600(+)	Hydroxymethylbilane synthase [Source:UniProtKB/TrEMBL;Acc:A0A6V7SL95]	1	55	0	2.5.1.61 (Hydroxymethylbilane synthase)	2.5.1.61 (Hydroxymethylbilane synthase);4.2.1.75 (Uroporphyrinogen-III synthase);4.3.1.8 (Transferred entry: 2.5.1.61)	20	Y	N	Plasmodium vinckei Cameroon EL	OG6_101048
PVSEL_0601770	PVSEL_0601770_t1	LR865427:681,622..683,232(-)	Seryl-tRNA synthetase [Source:UniProtKB/TrEMBL;Acc:A0A6V7SPL6]	1	111	1	6.1.1.11 (Serine--tRNA ligase)	1.3.3.3 (Coproporphyrinogen oxidase);3.6.1.66 (XTP/dITP diphosphatase);3.6.1.9 (Nucleotide diphosphatase);6.1.1.11 (Serine--tRNA ligase)	10	Y	N	Plasmodium vinckei Cameroon EL	OG6_100275
PVSEL_0601990	PVSEL_0601990_t1	LR865427:780,828..781,558(+)	S1 domain-containing protein [Source:UniProtKB/TrEMBL;Acc:A0A6V7SMI4]	1	54	0	N/A	3.1.13.- (Exoribonucleases producing 5'-phosphomonoesters.);3.1.13.1 (Exoribonuclease II);4.2.1.75 (Uroporphyrinogen-III synthase)	10	Y	N	Plasmodium vinckei Cameroon EL	OG6_101821
PVSEL_0903510	PVSEL_0903510_t1	LR865430:1,201,344..1,203,722(-)	3-oxo-5-alpha-steroid 4-dehydrogenase, putative [Source:UniProtKB/TrEMBL;Acc:A0A6V7SYZ0]	1	55	0	N/A	1.3.1.- (With NAD(+) or NADP(+) as acceptor.);1.3.1.22 (3-oxo-5-alpha-steroid 4-dehydrogenase (NADP(+)));1.3.1.38 (Trans-2-enoyl-CoA reductase (NADPH));1.3.1.93 (Very-long-chain enoyl-CoA reductase);1.3.99.5 (3-oxo-5-alpha-steroid 4-dehydrogenase (acceptor));2.3.1.- (Transferring groups other than a	10	Y	N	Plasmodium vinckei Cameroon EL	OG6_102127
PVSEL_0904130	PVSEL_0904130_t1	LR865430:1,465,977..1,467,578(-)	Coproporphyrinogen oxidase [Source:UniProtKB/TrEMBL;Acc:A0A6V7T1B3]	1	56	0	1.3.3.3 (Coproporphyrinogen oxidase)	1.3.3.3 (Coproporphyrinogen oxidase)	10	Y	N	Plasmodium vinckei Cameroon EL	OG6_101984
PVSEL_1104130	PVSEL_1104130_t1	LR865432:1,499,403..1,500,958(-)	Ferrochelatase [Source:UniProtKB/TrEMBL;Acc:A0A6V7T805]	1	56	0	4.99.1.1 (Protoporphyrin ferrochelatase)	2.4.1.- (Hexosyltransferases.);4.99.1.1 (Protoporphyrin ferrochelatase)	10	Y	N	Plasmodium vinckei Cameroon EL	OG6_101310
PVSEL_1300730	PVSEL_1300730_t1	LR865434:312,640..319,710(+)	Delta-aminolevulinic acid dehydratase [Source:UniProtKB/TrEMBL;Acc:A0A6V7T9X9]	1	53	0	4.2.1.24 (Porphobilinogen synthase)	3.4.24.- (Metalloendopeptidases.);3.4.24.55 (Pitrilysin);3.4.24.56 (Insulysin);4.2.1.24 (Porphobilinogen synthase)	10	Y	N	Plasmodium vinckei Cameroon EL	OG6_110270
PVSEL_1302310	PVSEL_1302310_t1	LR865434:912,286..914,143(-)	Polyprenol reductase [Source:UniProtKB/TrEMBL;Acc:A0A6V7TCJ6]	1	47	0	1.3.1.94 (Polyprenol reductase)	1.3.-.- (Acting on the CH-CH group of donors.);1.3.1.94 (Polyprenol reductase);1.3.99.5 (3-oxo-5-alpha-steroid 4-dehydrogenase (acceptor))	10	Y	N	Plasmodium vinckei Cameroon EL	OG6_103960
PVSEL_1304590	PVSEL_1304590_t1	LR865434:1,701,429..1,703,309(-)	Amino_oxidase domain-containing protein [Source:UniProtKB/TrEMBL;Acc:A0A6V7TC54]	1	55	0	1.3.3.4 (Protoporphyrinogen oxidase)	1.3.3.4 (Protoporphyrinogen oxidase);1.4.3.- (With oxygen as acceptor.);1.4.3.4 (Monoamine oxidase);1.8.3.5 (Prenylcysteine oxidase)	10	Y	N	Plasmodium vinckei Cameroon EL	OG6_101704
PVSEL_1403200	PVSEL_1403200_t1	LR865435:1,129,708..1,130,673(+)	Succinate dehydrogenase [ubiquinone] iron-sulfur subunit, mitochondrial [Source:UniProtKB/TrEMBL;Acc:A0A6V7TES2]	1	55	0	1.3.5.1 (Succinate dehydrogenase (quinone))	1.3.5.1 (Succinate dehydrogenase (quinone));1.3.99.1 (Deleted entry)	10	Y	N	Plasmodium vinckei Cameroon EL	OG6_100664
PVSEL_1403490	PVSEL_1403490_t1	LR865435:1,206,919..1,208,550(+)	Seryl-tRNA synthetase [Source:UniProtKB/TrEMBL;Acc:A0A6V7TGB4]	1	111	1	6.1.1.11 (Serine--tRNA ligase)	1.3.3.3 (Coproporphyrinogen oxidase);3.6.1.66 (XTP/dITP diphosphatase);3.6.1.9 (Nucleotide diphosphatase);6.1.1.11 (Serine--tRNA ligase)	10	Y	N	Plasmodium vinckei Cameroon EL	OG6_100275
PVSEL_1406240	PVSEL_1406240_t1	LR865435:2,259,800..2,261,885(+)	5-aminolevulinate synthase [Source:UniProtKB/TrEMBL;Acc:A0A6V7TGF4]	1	56	0	2.3.1.37 (5-aminolevulinate synthase)	2.3.1.- (Transferring groups other than amino-acyl groups.);2.3.1.29 (Glycine C-acetyltransferase);2.3.1.37 (5-aminolevulinate synthase);2.3.1.47 (8-amino-7-oxononanoate synthase)	10	N	Y	Plasmodium vinckei Cameroon EL	OG6_100359
PVSEL_1406380	PVSEL_1406380_t1	LR865435:2,299,792..2,301,090(-)	Uroporphyrinogen-III synthase [Source:UniProtKB/TrEMBL;Acc:A0A6V7TGK9]	1	55	0	4.2.1.75 (Uroporphyrinogen-III synthase)	4.2.1.75 (Uroporphyrinogen-III synthase)	10	Y	N	Plasmodium vinckei Cameroon EL	OG6_532659
PVVCY_0100720	PVVCY_0100720_t1	LR215057:268,754..270,124(+)	Uroporphyrinogen decarboxylase [Source:UniProtKB/TrEMBL;Acc:A0A449BLZ2]	1	57	0	4.1.1.37 (Uroporphyrinogen decarboxylase)	2.1.1.247 ([Methyl-Co(III) methylamine-specific corrinoid protein]:coenzyme Mmethyltransferase);4.1.1.37 (Uroporphyrinogen decarboxylase)	10	Y	N	Plasmodium vinckei vinckei CY	OG6_100829
PVVCY_0200230	PVVCY_0200230_t1	LR215058:78,822..81,965(+)	AAA domain-containing protein [Source:UniProtKB/TrEMBL;Acc:A0A449BME3]	1	56	0	N/A	3.6.1.15 (Nucleoside-triphosphate phosphatase);4.99.1.1 (Protoporphyrin ferrochelatase)	10	Y	N	Plasmodium vinckei vinckei CY	OG6_102931
PVVCY_0501270	PVVCY_0501270_t1	LR215061:478,219..480,108(+)	Amino_oxidase domain-containing protein [Source:UniProtKB/TrEMBL;Acc:A0A081IC57]	1	55	0	1.3.3.4 (Protoporphyrinogen oxidase)	1.3.3.4 (Protoporphyrinogen oxidase);1.4.3.- (With oxygen as acceptor.);1.4.3.4 (Monoamine oxidase);1.8.3.5 (Prenylcysteine oxidase)	10	Y	N	Plasmodium vinckei vinckei CY	OG6_101704
PVVCY_0501870	PVVCY_0501870_t1	LR215061:652,256..654,151(-)	Succinate dehydrogenase [ubiquinone] flavoprotein subunit, mitochondrial [Source:UniProtKB/TrEMBL;Acc:A0A081ICB7]	1	56	0	1.3.5.1 (Succinate dehydrogenase (quinone))	1.3.5.1 (Succinate dehydrogenase (quinone));1.3.5.4 (Fumarate reductase (quinol));1.3.99.1 (Deleted entry);1.4.3.16 (L-aspartate oxidase)	10	Y	N	Plasmodium vinckei vinckei CY	OG6_100447
PVVCY_0502080	PVVCY_0502080_t1	LR215061:733,165..735,402(+)	Dynamin-like protein, putative [Source:UniProtKB/TrEMBL;Acc:A0A449BPL2]	1	58	0	N/A	1.4.1.20 (Phenylalanine dehydrogenase);2.5.1.61 (Hydroxymethylbilane synthase);3.6.1.50 (Transferred entry: 3.6.5.5);3.6.5.5 (Dynamin GTPase);4.2.1.12 (Phosphogluconate dehydratase)	10	Y	N	Plasmodium vinckei vinckei CY	OG6_100232
PVVCY_0600830	PVVCY_0600830_t1	LR215062:316,803..318,113(+)	Hydroxymethylbilane synthase [Source:UniProtKB/TrEMBL;Acc:A0A449BPS8]	1	55	0	2.5.1.61 (Hydroxymethylbilane synthase)	2.5.1.61 (Hydroxymethylbilane synthase);4.2.1.75 (Uroporphyrinogen-III synthase);4.3.1.8 (Transferred entry: 2.5.1.61)	20	Y	N	Plasmodium vinckei vinckei CY	OG6_101048
PVVCY_0601570	PVVCY_0601570_t1	LR215062:567,543..569,150(-)	Seryl-tRNA synthetase [Source:UniProtKB/TrEMBL;Acc:A0A081ICZ4]	1	111	1	6.1.1.11 (Serine--tRNA ligase)	1.3.3.3 (Coproporphyrinogen oxidase);3.6.1.66 (XTP/dITP diphosphatase);3.6.1.9 (Nucleotide diphosphatase);6.1.1.11 (Serine--tRNA ligase)	10	Y	N	Plasmodium vinckei vinckei CY	OG6_100275
PVVCY_0601780	PVVCY_0601780_t1	LR215062:666,234..666,964(+)	S1 domain-containing protein [Source:UniProtKB/TrEMBL;Acc:A0A081ID15]	1	54	0	N/A	3.1.13.- (Exoribonucleases producing 5'-phosphomonoesters.);3.1.13.1 (Exoribonuclease II);4.2.1.75 (Uroporphyrinogen-III synthase)	10	Y	N	Plasmodium vinckei vinckei CY	OG6_101821
PVVCY_0903440	PVVCY_0903440_t1	LR215065:1,174,638..1,176,968(-)	3-oxo-5-alpha-steroid 4-dehydrogenase, putative [Source:UniProtKB/TrEMBL;Acc:A0A449BT13]	1	55	0	N/A	1.3.1.- (With NAD(+) or NADP(+) as acceptor.);1.3.1.22 (3-oxo-5-alpha-steroid 4-dehydrogenase (NADP(+)));1.3.1.38 (Trans-2-enoyl-CoA reductase (NADPH));1.3.1.93 (Very-long-chain enoyl-CoA reductase);1.3.99.5 (3-oxo-5-alpha-steroid 4-dehydrogenase (acceptor));2.3.1.- (Transferring groups other than a	10	Y	N	Plasmodium vinckei vinckei CY	OG6_102127
PVVCY_0904070	PVVCY_0904070_t1	LR215065:1,435,486..1,437,086(-)	Coproporphyrinogen oxidase [Source:UniProtKB/TrEMBL;Acc:A0A449BSZ2]	1	56	0	1.3.3.3 (Coproporphyrinogen oxidase)	1.3.3.3 (Coproporphyrinogen oxidase)	10	Y	N	Plasmodium vinckei vinckei CY	OG6_101984
PVVCY_1104180	PVVCY_1104180_t1	LR215067:1,508,146..1,509,692(-)	Ferrochelatase [Source:UniProtKB/TrEMBL;Acc:A0A449BVX3]	1	56	0	4.99.1.1 (Protoporphyrin ferrochelatase)	2.4.1.- (Hexosyltransferases.);4.99.1.1 (Protoporphyrin ferrochelatase)	10	Y	N	Plasmodium vinckei vinckei CY	OG6_101310
PVVCY_1300590	PVVCY_1300590_t1	LR215069:247,738..255,161(+)	Delta-aminolevulinic acid dehydratase [Source:UniProtKB/TrEMBL;Acc:A0A449BXM3]	1	53	0	4.2.1.24 (Porphobilinogen synthase)	3.4.24.- (Metalloendopeptidases.);3.4.24.55 (Pitrilysin);3.4.24.56 (Insulysin);4.2.1.24 (Porphobilinogen synthase)	10	Y	N	Plasmodium vinckei vinckei CY	OG6_110270
PVVCY_1302110	PVVCY_1302110_t1	LR215069:818,850..820,695(-)	Polyprenol reductase [Source:UniProtKB/TrEMBL;Acc:A0A449BXW0]	1	47	0	1.3.1.94 (Polyprenol reductase)	1.3.1.94 (Polyprenol reductase);1.3.99.5 (3-oxo-5-alpha-steroid 4-dehydrogenase (acceptor))	10	Y	N	Plasmodium vinckei vinckei CY	OG6_103960
PVVCY_1403080	PVVCY_1403080_t1	LR215070:1,105,130..1,106,095(+)	Succinate dehydrogenase [ubiquinone] iron-sulfur subunit, mitochondrial [Source:UniProtKB/TrEMBL;Acc:A0A449C022]	1	55	0	1.3.5.1 (Succinate dehydrogenase (quinone))	1.3.5.1 (Succinate dehydrogenase (quinone));1.3.99.1 (Deleted entry)	10	Y	N	Plasmodium vinckei vinckei CY	OG6_100664
PVVCY_1403370	PVVCY_1403370_t1	LR215070:1,181,943..1,183,574(+)	Seryl-tRNA synthetase [Source:UniProtKB/TrEMBL;Acc:A0A449C068]	1	111	1	6.1.1.11 (Serine--tRNA ligase)	1.3.3.3 (Coproporphyrinogen oxidase);3.6.1.66 (XTP/dITP diphosphatase);3.6.1.9 (Nucleotide diphosphatase);6.1.1.11 (Serine--tRNA ligase)	10	Y	N	Plasmodium vinckei vinckei CY	OG6_100275
PVVCY_1406130	PVVCY_1406130_t1	LR215070:2,225,224..2,227,309(+)	5-aminolevulinate synthase [Source:UniProtKB/TrEMBL;Acc:A0A449C126]	1	56	0	2.3.1.37 (5-aminolevulinate synthase)	2.3.1.- (Transferring groups other than amino-acyl groups.);2.3.1.29 (Glycine C-acetyltransferase);2.3.1.37 (5-aminolevulinate synthase);2.3.1.47 (8-amino-7-oxononanoate synthase)	10	N	Y	Plasmodium vinckei vinckei CY	OG6_100359
PVVCY_1406270	PVVCY_1406270_t1	LR215070:2,264,998..2,266,344(-)	Uroporphyrinogen-III synthase [Source:UniProtKB/TrEMBL;Acc:A0A449C121]	1	55	0	4.2.1.75 (Uroporphyrinogen-III synthase)	4.2.1.75 (Uroporphyrinogen-III synthase)	10	Y	N	Plasmodium vinckei vinckei CY	OG6_532659
PVX_000545	PVX_000545.1	Pv_Sal1_chr03:484,088..486,199(-)	serine--tRNA ligase, putative	1	111	1	6.1.1.11 (Serine--tRNA ligase)	1.3.3.3 (Coproporphyrinogen oxidase);3.6.1.66 (XTP/dITP diphosphatase);3.6.1.9 (Nucleotide diphosphatase);6.1.1.11 (Serine--tRNA ligase)	10	Y	N	Plasmodium vivax Sal-1	OG6_100275
PVX_081240	PVX_081240.1	Pv_Sal1_chr02:190,103..193,915(+)	replication factor c, putative	1	56	0	N/A	3.6.1.15 (Nucleoside-triphosphate phosphatase);4.99.1.1 (Protoporphyrin ferrochelatase)	10	Y	N	Plasmodium vivax Sal-1	OG6_102931
PVX_084510	PVX_084510.1	Pv_Sal1_chr13:379,925..381,274(+)	porphobilinogen deaminase, putative	1	55	0	2.5.1.61 (Hydroxymethylbilane synthase)	2.5.1.61 (Hydroxymethylbilane synthase);4.2.1.75 (Uroporphyrinogen-III synthase);4.3.1.8 (Transferred entry: 2.5.1.61)	20	Y	N	Plasmodium vivax Sal-1	OG6_101048
PVX_092410	PVX_092410.1	Pv_Sal1_chr09:1,340,913..1,343,294(-)	3-oxo-5-alpha-steroid 4-dehydrogenase, putative	1	55	0	1.3.99.5 (3-oxo-5-alpha-steroid 4-dehydrogenase (acceptor))	1.3.1.- (With NAD(+) or NADP(+) as acceptor.);1.3.1.22 (3-oxo-5-alpha-steroid 4-dehydrogenase (NADP(+)));1.3.1.38 (Trans-2-enoyl-CoA reductase (NADPH));1.3.1.93 (Very-long-chain enoyl-CoA reductase);1.3.99.5 (3-oxo-5-alpha-steroid 4-dehydrogenase (acceptor));2.3.1.- (Transferring groups other than a	10	Y	N	Plasmodium vivax Sal-1	OG6_102127
PVX_092725	PVX_092725.1	Pv_Sal1_chr09:1,679,733..1,681,542(-)	coproporphyrinogen-III oxidase, putative	1	56	0	1.3.3.3 (Coproporphyrinogen oxidase)	1.3.3.3 (Coproporphyrinogen oxidase)	10	Y	N	Plasmodium vivax Sal-1	OG6_101984
PVX_096320	PVX_096320.1	Pv_Sal1_chr03:604,441..605,599(+)	exosome complex component CSL4, putative	1	54	0	N/A	3.1.13.- (Exoribonucleases producing 5'-phosphomonoesters.);3.1.13.1 (Exoribonuclease II);4.2.1.75 (Uroporphyrinogen-III synthase)	10	Y	N	Plasmodium vivax Sal-1	OG6_101821
PVX_101195	PVX_101195.1	Pv_Sal1_chr14:2,707,495..2,709,605(+)	delta-aminolevulinic acid synthetase, putative	1	56	0	2.3.1.37 (5-aminolevulinate synthase)	2.3.1.- (Transferring groups other than amino-acyl groups.);2.3.1.29 (Glycine C-acetyltransferase);2.3.1.37 (5-aminolevulinate synthase);2.3.1.47 (8-amino-7-oxononanoate synthase)	10	N	Y	Plasmodium vivax Sal-1	OG6_100359
PVX_101269	PVX_101269.1	Pv_Sal1_chr14:2,762,314..2,763,657(-)	hypothetical protein, conserved	1	55	0	4.2.1.75 (Uroporphyrinogen-III synthase)	N/A	10	Y	N	Plasmodium vivax Sal-1	OG6_532659
PVX_110885	PVX_110885.1	Pv_Sal1_chr06:888,692..890,944(+)	dynamin protein, putative	1	58	0	3.6.5.5 (Dynamin GTPase)	1.4.1.20 (Phenylalanine dehydrogenase);2.5.1.61 (Hydroxymethylbilane synthase);3.6.1.50 (Transferred entry: 3.6.5.5);3.6.5.5 (Dynamin GTPase);4.2.1.12 (Phosphogluconate dehydratase)	10	Y	N	Plasmodium vivax Sal-1	OG6_100232
PVX_111005	PVX_111005.1	Pv_Sal1_chr06:787,645..790,065(-)	flavoprotein subunit of succinate dehydrogenase, putative	1	56	0	1.3.5.1 (Succinate dehydrogenase (quinone))	1.3.5.1 (Succinate dehydrogenase (quinone));1.3.5.4 (Fumarate reductase (quinol));1.3.99.1 (Deleted entry);1.4.3.16 (L-aspartate oxidase)	10	Y	N	Plasmodium vivax Sal-1	OG6_100447
PVX_111315	PVX_111315.1	Pv_Sal1_chr06:561,711..563,849(+)	protoporphyrinogen oxidase, putative	1	55	0	1.3.3.4 (Protoporphyrinogen oxidase)	1.3.3.4 (Protoporphyrinogen oxidase);1.4.3.- (With oxygen as acceptor.);1.4.3.4 (Monoamine oxidase);1.8.3.5 (Prenylcysteine oxidase)	10	Y	N	Plasmodium vivax Sal-1	OG6_101704
PVX_113530	PVX_113530.1	Pv_Sal1_chr11:1,729,848..1,731,229(-)	uroporphyrinogen III decarboxylase, putative	1	57	0	4.1.1.37 (Uroporphyrinogen decarboxylase)	2.1.1.247 ([Methyl-Co(III) methylamine-specific corrinoid protein]:coenzyme Mmethyltransferase);4.1.1.37 (Uroporphyrinogen decarboxylase)	10	Y	N	Plasmodium vivax Sal-1	OG6_100829
PVX_115205	PVX_115205.1	Pv_Sal1_chr11:232,379..234,035(+)	ferrochelatase, putative	1	56	0	4.99.1.1 (Protoporphyrin ferrochelatase)	2.4.1.- (Hexosyltransferases.);4.99.1.1 (Protoporphyrin ferrochelatase)	10	Y	N	Plasmodium vivax Sal-1	OG6_101310
PVX_117670	PVX_117670.1	Pv_Sal1_chr12:2,052,101..2,054,594(+)	polyprenol reductase, putative	1	47	0	1.3.1.94 (Polyprenol reductase)	1.3.1.94 (Polyprenol reductase);1.3.99.5 (3-oxo-5-alpha-steroid 4-dehydrogenase (acceptor))	10	Y	N	Plasmodium vivax Sal-1	OG6_103960
PVX_118475	PVX_118475.1	Pv_Sal1_chr12:2,742,588..2,750,538(-)	stromal-processing peptidase, putative	1	53	0	3.4.24.- (Metalloendopeptidases.)	3.4.24.- (Metalloendopeptidases.);3.4.24.55 (Pitrilysin);3.4.24.56 (Insulysin);4.2.1.24 (Porphobilinogen synthase)	10	Y	N	Plasmodium vivax Sal-1	OG6_110270
PVX_118480	PVX_118480.1	Pv_Sal1_chr12:2,748,033..2,751,229(-)	delta-aminolevulinic acid dehydratase, putative	1	38	0	4.2.1.24 (Porphobilinogen synthase)	4.2.1.24 (Porphobilinogen synthase)	10	Y	N	Plasmodium vivax Sal-1	OG6_101254
PVX_123345	PVX_123345.1	Pv_Sal1_chr14:1,374,227..1,375,249(+)	iron-sulfur subunit of succinate dehydrogenase, putative	1	55	0	1.3.5.1 (Succinate dehydrogenase (quinone))	1.3.5.1 (Succinate dehydrogenase (quinone));1.3.99.1 (Deleted entry);2.7.8.13 (Phospho-N-acetylmuramoyl-pentapeptide-transferase);2.7.8.15 (UDP-N-acetylglucosamine--dolichyl-phosphateN-acetylglucosaminephosphotransferase)	10	Y	N	Plasmodium vivax Sal-1	OG6_100664
PY00332	PY00332-t26_1	AABL01000092:9,210..9,959(+)	3'-5' exoribonuclease csl4 homolog (ec 3.1.13.-) (cgi-108). [human, putative	1	54	0	N/A	3.1.13.- (Exoribonucleases producing 5'-phosphomonoesters.);3.1.13.1 (Exoribonuclease II);4.2.1.75 (Uroporphyrinogen-III synthase)	10	Y	N	Plasmodium yoelii yoelii 17XNL	OG6_101821
PY01010	PY01010-t26_1	AABL01000270:7,040..8,846(+)	Drosophila melanogaster SD08430p	1	57	1	N/A	2.3.1.- (Transferring groups other than amino-acyl groups.);2.3.1.37 (5-aminolevulinate synthase)	10	N	Y	Plasmodium yoelii yoelii 17XNL	OG6_101700
PY01579	PY01579-t26_1	AABL01000423:94..1,793(+)	dfg10 protein	1	47	0	1.3.1.94 (Polyprenol reductase)	1.3.1.94 (Polyprenol reductase);1.3.99.5 (3-oxo-5-alpha-steroid 4-dehydrogenase (acceptor))	10	Y	N	Plasmodium yoelii yoelii 17XNL	OG6_103960
PY01828	PY01828-t26_1	AABL01000496:6,298..9,500(-)	porphobilinogen deaminase, putative	1	55	0	2.5.1.61 (Hydroxymethylbilane synthase);4.3.1.8 (Transferred entry: 2.5.1.61)	2.5.1.61 (Hydroxymethylbilane synthase);4.3.1.8 (Transferred entry: 2.5.1.61)	10	Y	N	Plasmodium yoelii yoelii 17XNL	OG6_101048
PY02528	PY02528-t26_1	AABL01000693:489..1,609(+)	uroporphyrinogen decarboxylase, putative	1	57	0	4.1.1.37 (Uroporphyrinogen decarboxylase)	2.1.1.247 ([Methyl-Co(III) methylamine-specific corrinoid protein]:coenzyme Mmethyltransferase);4.1.1.37 (Uroporphyrinogen decarboxylase)	10	Y	N	Plasmodium yoelii yoelii 17XNL	OG6_100829
PY02777	PY02777-t26_1	AABL01000772:1,173..2,233(+)	Ferrochelatase	1	56	0	4.99.1.1 (Protoporphyrin ferrochelatase)	2.4.1.- (Hexosyltransferases.);4.99.1.1 (Protoporphyrin ferrochelatase)	10	Y	N	Plasmodium yoelii yoelii 17XNL	OG6_101310
PY02951	PY02951-t26_1	AABL01000832:1,876..3,615(-)	protoporphyrinogen oxidase	1	55	0	1.3.3.4 (Protoporphyrinogen oxidase)	1.3.3.4 (Protoporphyrinogen oxidase);1.4.3.- (With oxygen as acceptor.);1.4.3.4 (Monoamine oxidase);1.8.3.5 (Prenylcysteine oxidase)	10	Y	N	Plasmodium yoelii yoelii 17XNL	OG6_101704
PY03295	PY03295-t26_1	AABL01000936:9,463..11,067(+)	seryl-tRNA synthetase	1	112	0	6.1.1.11 (Serine--tRNA ligase)	1.3.3.3 (Coproporphyrinogen oxidase);3.6.1.66 (XTP/dITP diphosphatase);3.6.1.9 (Nucleotide diphosphatase);6.1.1.11 (Serine--tRNA ligase)	10	Y	N	Plasmodium yoelii yoelii 17XNL	OG6_100275
PY04073	PY04073-t26_1	AABL01001222:2,307..4,834(+)	dynamin like protein-related	1	58	0	N/A	1.4.1.20 (Phenylalanine dehydrogenase);2.5.1.61 (Hydroxymethylbilane synthase);3.6.1.50 (Transferred entry: 3.6.5.5);3.6.5.5 (Dynamin GTPase);4.2.1.12 (Phosphogluconate dehydratase)	10	Y	N	Plasmodium yoelii yoelii 17XNL	OG6_100232
PY04302	PY04302-t26_1	AABL01001295:5,787..12,171(-)	porphobilinogen synthase, putative	1	53	0	4.2.1.24 (Porphobilinogen synthase)	3.4.24.- (Metalloendopeptidases.);3.4.24.55 (Pitrilysin);3.4.24.56 (Insulysin);4.2.1.24 (Porphobilinogen synthase)	10	Y	N	Plasmodium yoelii yoelii 17XNL	OG6_110270
PY04378	PY04378-t26_1	AABL01001324:2,487..5,636(-)	ATPase, AAA family, putative	1	56	0	N/A	3.6.1.15 (Nucleoside-triphosphate phosphatase);4.99.1.1 (Protoporphyrin ferrochelatase)	10	Y	N	Plasmodium yoelii yoelii 17XNL	OG6_102931
PY04921	PY04921-t26_1	AABL01001528:1,548..2,513(+)	succinate dehydrogenase iron-sulfur subunit	1	55	0	1.3.5.1 (Succinate dehydrogenase (quinone))	1.3.5.1 (Succinate dehydrogenase (quinone));1.3.99.1 (Deleted entry)	10	Y	N	Plasmodium yoelii yoelii 17XNL	OG6_100664
PY05459	PY05459-t26_1	AABL01001737:553..2,793(-)	delta-aminolevulinic acid synthetase	1	56	0	2.3.1.37 (5-aminolevulinate synthase)	2.3.1.- (Transferring groups other than amino-acyl groups.);2.3.1.29 (Glycine C-acetyltransferase);2.3.1.37 (5-aminolevulinate synthase);2.3.1.47 (8-amino-7-oxononanoate synthase)	10	N	Y	Plasmodium yoelii yoelii 17XNL	OG6_100359
PY05468	PY05468-t26_1	AABL01001740:2,677..4,572(-)	flavoprotein subunit of succinate dehydrogenase	1	56	0	1.3.5.1 (Succinate dehydrogenase (quinone))	1.3.5.1 (Succinate dehydrogenase (quinone));1.3.5.4 (Fumarate reductase (quinol));1.3.99.1 (Deleted entry);1.4.3.16 (L-aspartate oxidase)	10	Y	N	Plasmodium yoelii yoelii 17XNL	OG6_100447
PY05501	PY05501-t26_1	AABL01001755:9,327..10,754(-)	coproporphyrinogen III oxidase, aerobic	1	56	0	1.3.3.3 (Coproporphyrinogen oxidase)	1.3.3.3 (Coproporphyrinogen oxidase)	10	Y	N	Plasmodium yoelii yoelii 17XNL	OG6_101984
PY06848	PY06848-t26_1	AABL01002388:482..2,461(+)	asparagine-rich protein	1	55	0	4.2.1.75 (Uroporphyrinogen-III synthase)	4.2.1.75 (Uroporphyrinogen-III synthase)	10	Y	N	Plasmodium yoelii yoelii 17XNL	OG6_532659
PY17X_0107400	PY17X_0107400.1	Py17X_01_v3:377,543..379,027(+)	uroporphyrinogen III decarboxylase, putative	1	57	0	4.1.1.37 (Uroporphyrinogen decarboxylase)	2.1.1.247 ([Methyl-Co(III) methylamine-specific corrinoid protein]:coenzyme Mmethyltransferase);4.1.1.37 (Uroporphyrinogen decarboxylase)	10	Y	N	Plasmodium yoelii yoelii 17X	OG6_100829
PY17X_0203900	PY17X_0203900.1	Py17X_02_v3:236,978..240,127(+)	P-loop containing nucleoside triphosphate hydrolase, putative	1	56	0	N/A	3.6.1.15 (Nucleoside-triphosphate phosphatase);4.99.1.1 (Protoporphyrin ferrochelatase)	10	Y	N	Plasmodium yoelii yoelii 17X	OG6_102931
PY17X_0513300	PY17X_0513300.1	Py17X_05_v3:658,263..660,002(+)	protoporphyrinogen oxidase, putative	1	55	0	1.3.3.4 (Protoporphyrinogen oxidase)	1.3.3.4 (Protoporphyrinogen oxidase);1.4.3.- (With oxygen as acceptor.);1.4.3.4 (Monoamine oxidase);1.8.3.5 (Prenylcysteine oxidase)	10	Y	N	Plasmodium yoelii yoelii 17X	OG6_101704
PY17X_0519300	PY17X_0519300.1	Py17X_05_v3:843,743..845,638(-)	flavoprotein subunit of succinate dehydrogenase, putative	1	56	0	1.3.5.1 (Succinate dehydrogenase (quinone))	1.3.5.1 (Succinate dehydrogenase (quinone));1.3.5.4 (Fumarate reductase (quinol));1.3.99.1 (Deleted entry);1.4.3.16 (L-aspartate oxidase)	10	Y	N	Plasmodium yoelii yoelii 17X	OG6_100447
PY17X_0521500	PY17X_0521500.1	Py17X_05_v3:923,517..925,766(+)	dynamin, putative	1	58	0	N/A	1.4.1.20 (Phenylalanine dehydrogenase);2.5.1.61 (Hydroxymethylbilane synthase);3.6.1.50 (Transferred entry: 3.6.5.5);3.6.5.5 (Dynamin GTPase);4.2.1.12 (Phosphogluconate dehydratase)	10	Y	N	Plasmodium yoelii yoelii 17X	OG6_100232
PY17X_0610500	PY17X_0610500.1	Py17X_06_v3:528,969..530,246(+)	porphobilinogen deaminase, putative	1	55	0	2.5.1.61 (Hydroxymethylbilane synthase)	2.5.1.61 (Hydroxymethylbilane synthase);4.2.1.75 (Uroporphyrinogen-III synthase);4.3.1.8 (Transferred entry: 2.5.1.61)	20	Y	N	Plasmodium yoelii yoelii 17X	OG6_101048
PY17X_0618100	PY17X_0618100.1	Py17X_06_v3:790,889..792,493(-)	serine--tRNA ligase, putative	1	111	1	6.1.1.11 (Serine--tRNA ligase)	1.3.3.3 (Coproporphyrinogen oxidase);3.6.1.66 (XTP/dITP diphosphatase);3.6.1.9 (Nucleotide diphosphatase);6.1.1.11 (Serine--tRNA ligase)	10	Y	N	Plasmodium yoelii yoelii 17X	OG6_100275
PY17X_0620200	PY17X_0620200.1	Py17X_06_v3:893,856..894,602(+)	exosome complex component CSL4, putative	1	54	0	N/A	3.1.13.- (Exoribonucleases producing 5'-phosphomonoesters.);3.1.13.1 (Exoribonuclease II);4.2.1.75 (Uroporphyrinogen-III synthase)	10	Y	N	Plasmodium yoelii yoelii 17X	OG6_101821
PY17X_0908000	PY17X_0908000.1	Py17X_09_v3:401,568..403,234(+)	coproporphyrinogen-III oxidase, putative	1	56	0	1.3.3.3 (Coproporphyrinogen oxidase)	1.3.3.3 (Coproporphyrinogen oxidase)	10	Y	N	Plasmodium yoelii yoelii 17X	OG6_101984
PY17X_0914200	PY17X_0914200.1	Py17X_09_v3:678,432..680,910(+)	3-oxo-5-alpha-steroid 4-dehydrogenase, putative	1	55	0	1.3.99.5 (3-oxo-5-alpha-steroid 4-dehydrogenase (acceptor))	1.3.1.- (With NAD(+) or NADP(+) as acceptor.);1.3.1.22 (3-oxo-5-alpha-steroid 4-dehydrogenase (NADP(+)));1.3.1.38 (Trans-2-enoyl-CoA reductase (NADPH));1.3.1.93 (Very-long-chain enoyl-CoA reductase);1.3.99.5 (3-oxo-5-alpha-steroid 4-dehydrogenase (acceptor));2.3.1.- (Transferring groups other than a	10	Y	N	Plasmodium yoelii yoelii 17X	OG6_102127
PY17X_1142100	PY17X_1142100.1	Py17X_11_v3:1,729,740..1,731,392(-)	ferrochelatase, putative	1	56	0	4.99.1.1 (Protoporphyrin ferrochelatase)	2.4.1.- (Hexosyltransferases.);4.99.1.1 (Protoporphyrin ferrochelatase)	10	Y	N	Plasmodium yoelii yoelii 17X	OG6_101310
PY17X_1307900	PY17X_1307900.1	Py17X_13_v3:585,076..587,387(+)	porphobilinogen synthase, putative	1	38	0	4.2.1.24 (Porphobilinogen synthase)	4.2.1.24 (Porphobilinogen synthase)	10	Y	N	Plasmodium yoelii yoelii 17X	OG6_101254
PY17X_1308000	PY17X_1308000.1	Py17X_13_v3:585,076..592,612(+)	stromal-processing peptidase, putative	1	53	0	N/A	3.4.24.- (Metalloendopeptidases.);3.4.24.55 (Pitrilysin);3.4.24.56 (Insulysin);4.2.1.24 (Porphobilinogen synthase)	10	Y	N	Plasmodium yoelii yoelii 17X	OG6_110270
PY17X_1323400	PY17X_1323400.1	Py17X_13_v3:1,177,405..1,179,360(-)	polyprenol reductase, putative	1	47	0	1.3.1.94 (Polyprenol reductase)	1.3.1.94 (Polyprenol reductase);1.3.99.5 (3-oxo-5-alpha-steroid 4-dehydrogenase (acceptor))	10	Y	N	Plasmodium yoelii yoelii 17X	OG6_103960
PY17X_1430900	PY17X_1430900.1	Py17X_14_v3:1,240,720..1,241,685(+)	succinate dehydrogenase [ubiquinone] iron-sulfur subunit, mitochondrial, putative	1	55	0	1.3.5.1 (Succinate dehydrogenase (quinone))	1.3.5.1 (Succinate dehydrogenase (quinone));1.3.99.1 (Deleted entry)	10	Y	N	Plasmodium yoelii yoelii 17X	OG6_100664
PY17X_1461800	PY17X_1461800.1	Py17X_14_v3:2,408,843..2,411,083(+)	delta-aminolevulinic acid synthetase, putative	1	56	0	2.3.1.37 (5-aminolevulinate synthase)	2.3.1.- (Transferring groups other than amino-acyl groups.);2.3.1.29 (Glycine C-acetyltransferase);2.3.1.37 (5-aminolevulinate synthase);2.3.1.47 (8-amino-7-oxononanoate synthase)	10	N	Y	Plasmodium yoelii yoelii 17X	OG6_100359
PY17X_1463200	PY17X_1463200.1	Py17X_14_v3:2,451,798..2,453,393(-)	uroporphyrinogen-III synthase, putative	1	55	0	4.2.1.75 (Uroporphyrinogen-III synthase)	4.2.1.75 (Uroporphyrinogen-III synthase)	10	Y	N	Plasmodium yoelii yoelii 17X	OG6_532659
PYYM_0106800	PYYM_0106800.1	PyYM_01_v1:271,315..272,799(+)	uroporphyrinogen III decarboxylase, putative	1	57	0	4.1.1.37 (Uroporphyrinogen decarboxylase)	2.1.1.247 ([Methyl-Co(III) methylamine-specific corrinoid protein]:coenzyme Mmethyltransferase);4.1.1.37 (Uroporphyrinogen decarboxylase)	10	Y	N	Plasmodium yoelii yoelii YM	OG6_100829
PYYM_0205400	PYYM_0205400.1	PyYM_02_v1:280,048..283,197(+)	replication factor c protein, putative	1	56	0	N/A	3.6.1.15 (Nucleoside-triphosphate phosphatase);4.99.1.1 (Protoporphyrin ferrochelatase)	10	Y	N	Plasmodium yoelii yoelii YM	OG6_102931
PYYM_0512600	PYYM_0512600.1	PyYM_05_v1:525,668..527,407(+)	protoporphyrinogen oxidase, putative	1	55	0	1.3.3.4 (Protoporphyrinogen oxidase)	1.3.3.4 (Protoporphyrinogen oxidase);1.4.3.- (With oxygen as acceptor.);1.4.3.4 (Monoamine oxidase);1.8.3.5 (Prenylcysteine oxidase)	10	Y	N	Plasmodium yoelii yoelii YM	OG6_101704
PYYM_0518700	PYYM_0518700.1	PyYM_05_v1:715,200..717,095(-)	flavoprotein subunit of succinate dehydrogenase, putative	1	56	0	1.3.5.1 (Succinate dehydrogenase (quinone))	1.3.5.1 (Succinate dehydrogenase (quinone));1.3.5.4 (Fumarate reductase (quinol));1.3.99.1 (Deleted entry);1.4.3.16 (L-aspartate oxidase)	10	Y	N	Plasmodium yoelii yoelii YM	OG6_100447
PYYM_0520900	PYYM_0520900.1	PyYM_05_v1:794,956..797,205(+)	dynamin-like protein, putative	1	58	0	N/A	1.4.1.20 (Phenylalanine dehydrogenase);2.5.1.61 (Hydroxymethylbilane synthase);3.6.1.50 (Transferred entry: 3.6.5.5);3.6.5.5 (Dynamin GTPase);4.2.1.12 (Phosphogluconate dehydratase)	10	Y	N	Plasmodium yoelii yoelii YM	OG6_100232
PYYM_0609700	PYYM_0609700.1	PyYM_06_v1:397,741..399,018(+)	porphobilinogen deaminase, putative	1	55	0	2.5.1.61 (Hydroxymethylbilane synthase)	2.5.1.61 (Hydroxymethylbilane synthase);4.2.1.75 (Uroporphyrinogen-III synthase);4.3.1.8 (Transferred entry: 2.5.1.61)	20	Y	N	Plasmodium yoelii yoelii YM	OG6_101048
PYYM_0617200	PYYM_0617200.1	PyYM_06_v1:670,505..672,109(-)	serine--tRNA ligase, putative	1	111	1	6.1.1.11 (Serine--tRNA ligase)	1.3.3.3 (Coproporphyrinogen oxidase);3.6.1.66 (XTP/dITP diphosphatase);3.6.1.9 (Nucleotide diphosphatase);6.1.1.11 (Serine--tRNA ligase)	10	Y	N	Plasmodium yoelii yoelii YM	OG6_100275
PYYM_0619300	PYYM_0619300.1	PyYM_06_v1:775,175..775,921(+)	exosome complex component CSL4, putative	1	54	0	N/A	3.1.13.- (Exoribonucleases producing 5'-phosphomonoesters.);3.1.13.1 (Exoribonuclease II);4.2.1.75 (Uroporphyrinogen-III synthase)	10	Y	N	Plasmodium yoelii yoelii YM	OG6_101821
PYYM_0907500	PYYM_0907500.1	PyYM_09_v1:274,226..275,892(+)	coproporphyrinogen-III oxidase, putative	1	56	0	1.3.3.3 (Coproporphyrinogen oxidase)	1.3.3.3 (Coproporphyrinogen oxidase)	10	Y	N	Plasmodium yoelii yoelii YM	OG6_101984
PYYM_0913700	PYYM_0913700.1	PyYM_09_v1:554,333..556,811(+)	3-oxo-5-alpha-steroid 4-dehydrogenase, putative	1	55	0	1.3.99.5 (3-oxo-5-alpha-steroid 4-dehydrogenase (acceptor))	1.3.1.- (With NAD(+) or NADP(+) as acceptor.);1.3.1.22 (3-oxo-5-alpha-steroid 4-dehydrogenase (NADP(+)));1.3.1.38 (Trans-2-enoyl-CoA reductase (NADPH));1.3.1.93 (Very-long-chain enoyl-CoA reductase);1.3.99.5 (3-oxo-5-alpha-steroid 4-dehydrogenase (acceptor));2.3.1.- (Transferring groups other than a	10	Y	N	Plasmodium yoelii yoelii YM	OG6_102127
PYYM_1143100	PYYM_1143100.1	PyYM_11_v1:1,662,146..1,663,798(-)	ferrochelatase, putative	1	56	0	4.99.1.1 (Protoporphyrin ferrochelatase)	2.4.1.- (Hexosyltransferases.);4.99.1.1 (Protoporphyrin ferrochelatase)	10	Y	N	Plasmodium yoelii yoelii YM	OG6_101310
PYYM_1304900	PYYM_1304900.1	PyYM_13_v1:234,477..236,788(+)	delta-aminolevulinic acid dehydratase, putative	1	38	0	4.2.1.24 (Porphobilinogen synthase)	4.2.1.24 (Porphobilinogen synthase)	10	Y	N	Plasmodium yoelii yoelii YM	OG6_101254
PYYM_1305000	PYYM_1305000.1	PyYM_13_v1:234,477..242,013(+)	stromal-processing peptidase, putative	1	53	0	N/A	3.4.24.- (Metalloendopeptidases.);3.4.24.55 (Pitrilysin);3.4.24.56 (Insulysin);4.2.1.24 (Porphobilinogen synthase)	10	Y	N	Plasmodium yoelii yoelii YM	OG6_110270
PYYM_1320400	PYYM_1320400.1	PyYM_13_v1:830,694..832,649(-)	polyprenol reductase, putative	1	47	0	1.3.1.94 (Polyprenol reductase)	1.3.1.94 (Polyprenol reductase);1.3.99.5 (3-oxo-5-alpha-steroid 4-dehydrogenase (acceptor))	10	Y	N	Plasmodium yoelii yoelii YM	OG6_103960
PYYM_1432600	PYYM_1432600.1	PyYM_14_v1:1,216,202..1,217,167(+)	iron-sulfur subunit of succinate dehydrogenase, putative	1	55	0	1.3.5.1 (Succinate dehydrogenase (quinone))	1.3.5.1 (Succinate dehydrogenase (quinone));1.3.99.1 (Deleted entry)	10	Y	N	Plasmodium yoelii yoelii YM	OG6_100664
PYYM_1463200	PYYM_1463200.1	PyYM_14_v1:2,398,365..2,400,605(+)	delta-aminolevulinic acid synthetase, putative	1	56	0	2.3.1.37 (5-aminolevulinate synthase)	2.3.1.- (Transferring groups other than amino-acyl groups.);2.3.1.29 (Glycine C-acetyltransferase);2.3.1.37 (5-aminolevulinate synthase);2.3.1.47 (8-amino-7-oxononanoate synthase)	10	N	Y	Plasmodium yoelii yoelii YM	OG6_100359
PYYM_1464600	PYYM_1464600.1	PyYM_14_v1:2,443,129..2,444,724(-)	conserved Plasmodium protein, unknown function	1	55	0	4.2.1.75 (Uroporphyrinogen-III synthase)	4.2.1.75 (Uroporphyrinogen-III synthase)	10	Y	N	Plasmodium yoelii yoelii YM	OG6_532659
PcyM_0205300	PcyM_0205300-t36_1	PcyM_02:266,216..269,531(+)	replication factor c protein, putative	1	56	0	N/A	3.6.1.15 (Nucleoside-triphosphate phosphatase);4.99.1.1 (Protoporphyrin ferrochelatase)	10	Y	N	Plasmodium cynomolgi strain M	OG6_102931
PcyM_0317000	PcyM_0317000-t36_1	PcyM_03:757,187..759,115(-)	serine--tRNA ligase, putative	1	111	1	6.1.1.11 (Serine--tRNA ligase)	1.3.3.3 (Coproporphyrinogen oxidase);3.6.1.66 (XTP/dITP diphosphatase);3.6.1.9 (Nucleotide diphosphatase);6.1.1.11 (Serine--tRNA ligase)	10	Y	N	Plasmodium cynomolgi strain M	OG6_100275
PcyM_0320400	PcyM_0320400-t36_1	PcyM_03:914,654..915,486(+)	exosome complex component CSL4, putative	1	54	0	N/A	3.1.13.- (Exoribonucleases producing 5'-phosphomonoesters.);3.1.13.1 (Exoribonuclease II);4.2.1.75 (Uroporphyrinogen-III synthase)	10	Y	N	Plasmodium cynomolgi strain M	OG6_101821
PcyM_0616500	PcyM_0616500-t36_1	PcyM_06:609,376..611,574(+)	protoporphyrinogen oxidase, putative	1	55	0	1.3.3.4 (Protoporphyrinogen oxidase)	1.3.3.4 (Protoporphyrinogen oxidase);1.4.3.- (With oxygen as acceptor.);1.4.3.4 (Monoamine oxidase);1.8.3.5 (Prenylcysteine oxidase)	10	Y	N	Plasmodium cynomolgi strain M	OG6_101704
PcyM_0624100	PcyM_0624100-t36_1	PcyM_06:862,378..864,285(-)	flavoprotein subunit of succinate dehydrogenase, putative	1	56	0	1.3.5.1 (Succinate dehydrogenase (quinone))	1.3.5.1 (Succinate dehydrogenase (quinone));1.3.5.4 (Fumarate reductase (quinol));1.3.99.1 (Deleted entry);1.4.3.16 (L-aspartate oxidase)	10	Y	N	Plasmodium cynomolgi strain M	OG6_100447
PcyM_0626900	PcyM_0626900-t36_1	PcyM_06:966,319..968,619(+)	dynamin-like protein, putative	1	58	0	N/A	1.4.1.20 (Phenylalanine dehydrogenase);2.5.1.61 (Hydroxymethylbilane synthase);3.6.1.50 (Transferred entry: 3.6.5.5);3.6.5.5 (Dynamin GTPase);4.2.1.12 (Phosphogluconate dehydratase)	10	Y	N	Plasmodium cynomolgi strain M	OG6_100232
PcyM_0940800	PcyM_0940800-t36_1	PcyM_09:1,675,883..1,678,265(-)	3-oxo-5-alpha-steroid 4-dehydrogenase, putative	1	55	0	N/A	1.3.1.- (With NAD(+) or NADP(+) as acceptor.);1.3.1.22 (3-oxo-5-alpha-steroid 4-dehydrogenase (NADP(+)));1.3.1.38 (Trans-2-enoyl-CoA reductase (NADPH));1.3.1.93 (Very-long-chain enoyl-CoA reductase);1.3.99.5 (3-oxo-5-alpha-steroid 4-dehydrogenase (acceptor));2.3.1.- (Transferring groups other than a	10	Y	N	Plasmodium cynomolgi strain M	OG6_102127
PcyM_0947100	PcyM_0947100-t36_1	PcyM_09:2,021,692..2,023,494(-)	coproporphyrinogen-III oxidase, putative	1	56	0	1.3.3.3 (Coproporphyrinogen oxidase)	1.3.3.3 (Coproporphyrinogen oxidase)	10	Y	N	Plasmodium cynomolgi strain M	OG6_101984
PcyM_1106400	PcyM_1106400-t36_1	PcyM_11:239,171..240,814(+)	ferrochelatase, putative	1	56	0	4.99.1.1 (Protoporphyrin ferrochelatase)	2.4.1.- (Hexosyltransferases.);4.99.1.1 (Protoporphyrin ferrochelatase)	10	Y	N	Plasmodium cynomolgi strain M	OG6_101310
PcyM_1144900	PcyM_1144900-t36_1	PcyM_11:1,792,513..1,794,057(-)	uroporphyrinogen III decarboxylase, putative	1	57	0	4.1.1.37 (Uroporphyrinogen decarboxylase)	2.1.1.247 ([Methyl-Co(III) methylamine-specific corrinoid protein]:coenzyme Mmethyltransferase);4.1.1.37 (Uroporphyrinogen decarboxylase)	10	Y	N	Plasmodium cynomolgi strain M	OG6_100829
PcyM_1257600	PcyM_1257600-t36_1	PcyM_12:2,295,941..2,297,942(+)	polyprenol reductase, putative	1	47	0	1.3.1.94 (Polyprenol reductase)	1.3.1.94 (Polyprenol reductase);1.3.99.5 (3-oxo-5-alpha-steroid 4-dehydrogenase (acceptor))	10	Y	N	Plasmodium cynomolgi strain M	OG6_103960
PcyM_1275600	PcyM_1275600-t36_1	PcyM_12:3,092,704..3,100,869(-)	stromal-processing peptidase, putative	1	53	0	N/A	3.4.24.- (Metalloendopeptidases.);3.4.24.55 (Pitrilysin);3.4.24.56 (Insulysin);4.2.1.24 (Porphobilinogen synthase)	10	Y	N	Plasmodium cynomolgi strain M	OG6_110270
PcyM_1275700	PcyM_1275700-t36_1	PcyM_12:3,098,347..3,100,869(-)	porphobilinogen synthase, putative	1	38	0	4.2.1.24 (Porphobilinogen synthase)	4.2.1.24 (Porphobilinogen synthase)	10	Y	N	Plasmodium cynomolgi strain M	OG6_101254
PcyM_1310200	PcyM_1310200-t36_1	PcyM_13:442,097..443,449(+)	porphobilinogen deaminase, putative	1	55	0	2.5.1.61 (Hydroxymethylbilane synthase)	2.5.1.61 (Hydroxymethylbilane synthase);4.2.1.75 (Uroporphyrinogen-III synthase);4.3.1.8 (Transferred entry: 2.5.1.61)	20	Y	N	Plasmodium cynomolgi strain M	OG6_101048
PcyM_1433200	PcyM_1433200-t36_1	PcyM_14:1,445,507..1,446,538(+)	iron-sulfur subunit of succinate dehydrogenase, putative	1	55	0	1.3.5.1 (Succinate dehydrogenase (quinone))	1.3.5.1 (Succinate dehydrogenase (quinone));1.3.99.1 (Deleted entry);2.7.8.13 (Phospho-N-acetylmuramoyl-pentapeptide-transferase);2.7.8.15 (UDP-N-acetylglucosamine--dolichyl-phosphateN-acetylglucosaminephosphotransferase)	10	Y	N	Plasmodium cynomolgi strain M	OG6_100664
PcyM_1469400	PcyM_1469400-t36_1	PcyM_14:2,825,706..2,827,925(+)	delta-aminolevulinic acid synthetase, putative	1	56	0	2.3.1.37 (5-aminolevulinate synthase)	2.3.1.- (Transferring groups other than amino-acyl groups.);2.3.1.29 (Glycine C-acetyltransferase);2.3.1.37 (5-aminolevulinate synthase);2.3.1.47 (8-amino-7-oxononanoate synthase)	10	N	Y	Plasmodium cynomolgi strain M	OG6_100359
PcyM_1471200	PcyM_1471200-t36_1	PcyM_14:2,884,194..2,885,468(-)	conserved Plasmodium protein, unknown function	1	55	0	4.2.1.75 (Uroporphyrinogen-III synthase)	4.2.1.75 (Uroporphyrinogen-III synthase)	10	Y	N	Plasmodium cynomolgi strain M	OG6_532659
Pf7G8-2_000015500	Pf7G8-2_000015500.1	VBRD01000016.1:419,078..420,385(+)	porphobilinogen deaminase	1	55	0	N/A	2.5.1.61 (Hydroxymethylbilane synthase);4.2.1.75 (Uroporphyrinogen-III synthase);4.3.1.8 (Transferred entry: 2.5.1.61)	20	Y	N	Plasmodium falciparum 7G8 2019	OG6_101048
Pf7G8-2_000018600	Pf7G8-2_000018600.1	VBRD01000016.1:541,314..542,279(+)	iron-sulfur subunit of succinate dehydrogenase	1	55	0	1.3.5.1 (Succinate dehydrogenase (quinone))	1.3.5.1 (Succinate dehydrogenase (quinone));1.3.99.1 (Deleted entry)	10	Y	N	Plasmodium falciparum 7G8 2019	OG6_100664
Pf7G8-2_000045000	Pf7G8-2_000045000.1	VBRD01000001.1:420,349..423,855(-)	replication factor c protein, putative	1	56	0	N/A	3.6.1.15 (Nucleoside-triphosphate phosphatase);4.99.1.1 (Protoporphyrin ferrochelatase)	10	Y	N	Plasmodium falciparum 7G8 2019	OG6_102931
Pf7G8-2_000159700	Pf7G8-2_000159700.1	VBRD01000008.1:255,859..257,278(+)	uroporphyrinogen III decarboxylase	1	57	0	N/A	2.1.1.247 ([Methyl-Co(III) methylamine-specific corrinoid protein]:coenzyme Mmethyltransferase);4.1.1.37 (Uroporphyrinogen decarboxylase)	10	Y	N	Plasmodium falciparum 7G8 2019	OG6_100829
Pf7G8-2_000201600	Pf7G8-2_000201600.1	VBRD01000010.1:790,787..792,406(-)	serine--tRNA ligase, putative	1	111	1	6.1.1.11 (Serine--tRNA ligase)	1.3.3.3 (Coproporphyrinogen oxidase);3.6.1.66 (XTP/dITP diphosphatase);3.6.1.9 (Nucleotide diphosphatase);6.1.1.11 (Serine--tRNA ligase)	10	Y	N	Plasmodium falciparum 7G8 2019	OG6_100275
Pf7G8-2_000203800	Pf7G8-2_000203800.1	VBRD01000010.1:902,720..903,425(+)	exosome complex component CSL4, putative	1	54	0	N/A	3.1.13.- (Exoribonucleases producing 5'-phosphomonoesters.);3.1.13.1 (Exoribonuclease II);4.2.1.75 (Uroporphyrinogen-III synthase)	10	Y	N	Plasmodium falciparum 7G8 2019	OG6_101821
Pf7G8-2_000313500	Pf7G8-2_000313500.1	VBRD01000013.1:1,116,728..1,118,557(+)	protoporphyrinogen oxidase	1	55	0	N/A	1.3.3.4 (Protoporphyrinogen oxidase);1.4.3.- (With oxygen as acceptor.);1.4.3.4 (Monoamine oxidase);1.8.3.5 (Prenylcysteine oxidase)	10	Y	N	Plasmodium falciparum 7G8 2019	OG6_101704
Pf7G8-2_000319700	Pf7G8-2_000319700.1	VBRD01000013.1:1,319,740..1,321,635(-)	flavoprotein subunit of succinate dehydrogenase	1	56	0	1.3.5.1 (Succinate dehydrogenase (quinone))	1.3.5.1 (Succinate dehydrogenase (quinone));1.3.5.4 (Fumarate reductase (quinol));1.3.99.1 (Deleted entry);1.4.3.16 (L-aspartate oxidase)	10	Y	N	Plasmodium falciparum 7G8 2019	OG6_100447
Pf7G8-2_000322600	Pf7G8-2_000322600.1	VBRD01000013.1:1,442,711..1,444,840(+)	dynamin-like protein	1	58	0	N/A	1.4.1.20 (Phenylalanine dehydrogenase);2.5.1.61 (Hydroxymethylbilane synthase);3.6.1.50 (Transferred entry: 3.6.5.5);3.6.5.5 (Dynamin GTPase);4.2.1.12 (Phosphogluconate dehydratase)	10	Y	N	Plasmodium falciparum 7G8 2019	OG6_100232
Pf7G8-2_000358700	Pf7G8-2_000358700.1	VBRD01000015.1:1,338,310..1,340,435(-)	3-oxo-5-alpha-steroid 4-dehydrogenase, putative	1	55	0	N/A	1.3.1.- (With NAD(+) or NADP(+) as acceptor.);1.3.1.22 (3-oxo-5-alpha-steroid 4-dehydrogenase (NADP(+)));1.3.1.38 (Trans-2-enoyl-CoA reductase (NADPH));1.3.1.93 (Very-long-chain enoyl-CoA reductase);1.3.99.5 (3-oxo-5-alpha-steroid 4-dehydrogenase (acceptor));2.3.1.- (Transferring groups other than a	10	Y	N	Plasmodium falciparum 7G8 2019	OG6_102127
Pf7G8-2_000364900	Pf7G8-2_000364900.1	VBRD01000015.1:1,641,472..1,643,025(-)	coproporphyrinogen-III oxidase	1	56	0	N/A	1.3.3.3 (Coproporphyrinogen oxidase)	10	Y	N	Plasmodium falciparum 7G8 2019	OG6_101984
Pf7G8-2_000395300	Pf7G8-2_000395300.1	VBRD01000017.1:1,020,559..1,022,600(+)	delta-aminolevulinic acid synthetase	1	56	0	2.3.1.37 (5-aminolevulinate synthase)	2.3.1.- (Transferring groups other than amino-acyl groups.);2.3.1.29 (Glycine C-acetyltransferase);2.3.1.37 (5-aminolevulinate synthase);2.3.1.47 (8-amino-7-oxononanoate synthase)	10	N	Y	Plasmodium falciparum 7G8 2019	OG6_100359
Pf7G8-2_000396800	Pf7G8-2_000396800.1	VBRD01000017.1:1,067,551..1,069,035(-)	conserved Plasmodium protein, unknown function	1	55	0	N/A	4.2.1.75 (Uroporphyrinogen-III synthase)	10	Y	N	Plasmodium falciparum 7G8 2019	OG6_532659
Pf7G8-2_000467200	Pf7G8-2_000467200.1	VBRD01000019.1:2,556,201..2,557,885(-)	ferrochelatase	1	56	0	N/A	2.4.1.- (Hexosyltransferases.);4.99.1.1 (Protoporphyrin ferrochelatase)	10	Y	N	Plasmodium falciparum 7G8 2019	OG6_101310
Pf7G8-2_000514000	Pf7G8-2_000514000.1	VBRD01000020.1:1,644,304..1,646,551(+)	delta-aminolevulinic acid dehydratase	1	38	0	N/A	4.2.1.24 (Porphobilinogen synthase)	10	Y	N	Plasmodium falciparum 7G8 2019	OG6_101254
Pf7G8-2_000514100	Pf7G8-2_000514100.1	VBRD01000020.1:1,646,874..1,651,912(+)	stromal-processing peptidase, putative	1	53	0	N/A	3.4.24.- (Metalloendopeptidases.);3.4.24.55 (Pitrilysin);3.4.24.56 (Insulysin);4.2.1.24 (Porphobilinogen synthase)	10	Y	N	Plasmodium falciparum 7G8 2019	OG6_110270
Pf7G8_010015100	Pf7G8_010015100-t41_1	Pf7G8_01:419,720..423,226(-)	replication factor c protein, putative	1	56	0	N/A	3.6.1.15 (Nucleoside-triphosphate phosphatase);4.99.1.1 (Protoporphyrin ferrochelatase)	10	Y	N	Plasmodium falciparum 7G8	OG6_102931
Pf7G8_060012300	Pf7G8_060012300-t41_1	Pf7G8_06:297,383..298,802(+)	uroporphyrinogen III decarboxylase	1	57	0	4.1.1.37 (Uroporphyrinogen decarboxylase)	2.1.1.247 ([Methyl-Co(III) methylamine-specific corrinoid protein]:coenzyme Mmethyltransferase);4.1.1.37 (Uroporphyrinogen decarboxylase)	10	Y	N	Plasmodium falciparum 7G8	OG6_100829
Pf7G8_070023100	Pf7G8_070023100-t41_1	Pf7G8_07:791,003..792,622(-)	serine--tRNA ligase, putative	1	111	1	6.1.1.11 (Serine--tRNA ligase)	1.3.3.3 (Coproporphyrinogen oxidase);3.6.1.66 (XTP/dITP diphosphatase);3.6.1.9 (Nucleotide diphosphatase);6.1.1.11 (Serine--tRNA ligase)	10	Y	N	Plasmodium falciparum 7G8	OG6_100275
Pf7G8_070025300	Pf7G8_070025300-t41_1	Pf7G8_07:902,965..903,670(+)	exosome complex component CSL4, putative	1	54	0	N/A	3.1.13.- (Exoribonucleases producing 5'-phosphomonoesters.);3.1.13.1 (Exoribonuclease II);4.2.1.75 (Uroporphyrinogen-III synthase)	10	Y	N	Plasmodium falciparum 7G8	OG6_101821
Pf7G8_100032500	Pf7G8_100032500-t41_1	Pf7G8_10:1,116,921..1,118,750(+)	protoporphyrinogen oxidase	1	55	0	1.3.3.4 (Protoporphyrinogen oxidase)	1.3.3.4 (Protoporphyrinogen oxidase);1.4.3.- (With oxygen as acceptor.);1.4.3.4 (Monoamine oxidase);1.8.3.5 (Prenylcysteine oxidase)	10	Y	N	Plasmodium falciparum 7G8	OG6_101704
Pf7G8_100038700	Pf7G8_100038700-t41_1	Pf7G8_10:1,320,009..1,321,904(-)	flavoprotein subunit of succinate dehydrogenase	1	56	0	1.3.5.1 (Succinate dehydrogenase (quinone))	1.3.5.1 (Succinate dehydrogenase (quinone));1.3.5.4 (Fumarate reductase (quinol));1.3.99.1 (Deleted entry);1.4.3.16 (L-aspartate oxidase)	10	Y	N	Plasmodium falciparum 7G8	OG6_100447
Pf7G8_100041600	Pf7G8_100041600-t41_1	Pf7G8_10:1,443,005..1,445,134(+)	dynamin-like protein	1	58	0	3.6.1.50 (Transferred entry: 3.6.5.5)	1.4.1.20 (Phenylalanine dehydrogenase);2.5.1.61 (Hydroxymethylbilane synthase);3.6.1.50 (Transferred entry: 3.6.5.5);3.6.5.5 (Dynamin GTPase);4.2.1.12 (Phosphogluconate dehydratase)	10	Y	N	Plasmodium falciparum 7G8	OG6_100232
Pf7G8_110039700	Pf7G8_110039700-t41_1	Pf7G8_11:1,339,088..1,341,216(-)	3-oxo-5-alpha-steroid 4-dehydrogenase, putative	1	55	0	1.3.99.5 (3-oxo-5-alpha-steroid 4-dehydrogenase (acceptor))	1.3.1.- (With NAD(+) or NADP(+) as acceptor.);1.3.1.22 (3-oxo-5-alpha-steroid 4-dehydrogenase (NADP(+)));1.3.1.38 (Trans-2-enoyl-CoA reductase (NADPH));1.3.1.93 (Very-long-chain enoyl-CoA reductase);1.3.99.5 (3-oxo-5-alpha-steroid 4-dehydrogenase (acceptor));2.3.1.- (Transferring groups other than a	10	Y	N	Plasmodium falciparum 7G8	OG6_102127
Pf7G8_110045900	Pf7G8_110045900-t41_1	Pf7G8_11:1,642,354..1,643,907(-)	coproporphyrinogen-III oxidase	1	56	0	1.3.3.3 (Coproporphyrinogen oxidase)	1.3.3.3 (Coproporphyrinogen oxidase)	10	Y	N	Plasmodium falciparum 7G8	OG6_101984
Pf7G8_120014600	Pf7G8_120014600-t41_1	Pf7G8_12:443,804..445,111(+)	porphobilinogen deaminase	1	55	0	2.5.1.61 (Hydroxymethylbilane synthase)	2.5.1.61 (Hydroxymethylbilane synthase);4.2.1.75 (Uroporphyrinogen-III synthase);4.3.1.8 (Transferred entry: 2.5.1.61)	20	Y	N	Plasmodium falciparum 7G8	OG6_101048
Pf7G8_120017800	Pf7G8_120017800-t41_1	Pf7G8_12:566,038..567,003(+)	iron-sulfur subunit of succinate dehydrogenase	1	55	0	1.3.5.1 (Succinate dehydrogenase (quinone));1.3.99.1 (Deleted entry)	1.3.5.1 (Succinate dehydrogenase (quinone));1.3.99.1 (Deleted entry)	10	Y	N	Plasmodium falciparum 7G8	OG6_100664
Pf7G8_120051800	Pf7G8_120051800-t41_1	Pf7G8_12:1,973,723..1,975,764(+)	delta-aminolevulinic acid synthetase	1	56	0	2.3.1.37 (5-aminolevulinate synthase)	2.3.1.- (Transferring groups other than amino-acyl groups.);2.3.1.29 (Glycine C-acetyltransferase);2.3.1.37 (5-aminolevulinate synthase);2.3.1.47 (8-amino-7-oxononanoate synthase)	10	N	Y	Plasmodium falciparum 7G8	OG6_100359
Pf7G8_120053300	Pf7G8_120053300-t41_1	Pf7G8_12:2,020,749..2,022,233(-)	conserved Plasmodium protein, unknown function	1	55	0	4.2.1.75 (Uroporphyrinogen-III synthase)	4.2.1.75 (Uroporphyrinogen-III synthase)	10	Y	N	Plasmodium falciparum 7G8	OG6_532659
Pf7G8_130069300	Pf7G8_130069300-t41_1	Pf7G8_13:2,557,023..2,558,707(-)	ferrochelatase	1	56	0	4.99.1.1 (Protoporphyrin ferrochelatase)	2.4.1.- (Hexosyltransferases.);4.99.1.1 (Protoporphyrin ferrochelatase)	10	Y	N	Plasmodium falciparum 7G8	OG6_101310
Pf7G8_140045450	Pf7G8_140045450-t41_1	Pf7G8_14:1,644,401..1,646,649(+)	porphobilinogen synthase	1	38	0	4.2.1.24 (Porphobilinogen synthase)	4.2.1.24 (Porphobilinogen synthase)	10	Y	N	Plasmodium falciparum 7G8	OG6_101254
Pf7G8_140045500	Pf7G8_140045500-t41_1	Pf7G8_14:1,644,401..1,652,012(+)	stromal-processing peptidase, putative	1	53	0	3.4.24.55 (Pitrilysin);3.4.24.56 (Insulysin);4.2.1.24 (Porphobilinogen synthase)	3.4.24.- (Metalloendopeptidases.);3.4.24.55 (Pitrilysin);3.4.24.56 (Insulysin);4.2.1.24 (Porphobilinogen synthase)	10	Y	N	Plasmodium falciparum 7G8	OG6_110270
PfCD01_010015300	PfCD01_010015300-t41_1	PfCD01_01:399,488..403,021(-)	replication factor c protein, putative	1	56	0	N/A	3.6.1.15 (Nucleoside-triphosphate phosphatase);4.99.1.1 (Protoporphyrin ferrochelatase)	10	Y	N	Plasmodium falciparum CD01	OG6_102931
PfCD01_060012800	PfCD01_060012800-t41_1	PfCD01_06:320,493..321,911(+)	uroporphyrinogen III decarboxylase	1	57	0	4.1.1.37 (Uroporphyrinogen decarboxylase)	2.1.1.247 ([Methyl-Co(III) methylamine-specific corrinoid protein]:coenzyme Mmethyltransferase);4.1.1.37 (Uroporphyrinogen decarboxylase)	10	Y	N	Plasmodium falciparum CD01	OG6_100829
PfCD01_070021500	PfCD01_070021500-t41_1	PfCD01_07:712,308..713,927(-)	serine--tRNA ligase, putative	1	111	1	6.1.1.11 (Serine--tRNA ligase)	1.3.3.3 (Coproporphyrinogen oxidase);3.6.1.66 (XTP/dITP diphosphatase);3.6.1.9 (Nucleotide diphosphatase);6.1.1.11 (Serine--tRNA ligase)	10	Y	N	Plasmodium falciparum CD01	OG6_100275
PfCD01_070023700	PfCD01_070023700-t41_1	PfCD01_07:824,700..825,406(+)	exosome complex component CSL4, putative	1	54	0	N/A	3.1.13.- (Exoribonucleases producing 5'-phosphomonoesters.);3.1.13.1 (Exoribonuclease II);4.2.1.75 (Uroporphyrinogen-III synthase)	10	Y	N	Plasmodium falciparum CD01	OG6_101821
PfCD01_100033300	PfCD01_100033300-t41_1	PfCD01_10:1,166,315..1,168,144(+)	protoporphyrinogen oxidase	1	55	0	1.3.3.4 (Protoporphyrinogen oxidase)	1.3.3.4 (Protoporphyrinogen oxidase);1.4.3.- (With oxygen as acceptor.);1.4.3.4 (Monoamine oxidase);1.8.3.5 (Prenylcysteine oxidase)	10	Y	N	Plasmodium falciparum CD01	OG6_101704
PfCD01_100039500	PfCD01_100039500-t41_1	PfCD01_10:1,369,456..1,371,351(-)	flavoprotein subunit of succinate dehydrogenase	1	56	0	1.3.5.1 (Succinate dehydrogenase (quinone))	1.3.5.1 (Succinate dehydrogenase (quinone));1.3.5.4 (Fumarate reductase (quinol));1.3.99.1 (Deleted entry);1.4.3.16 (L-aspartate oxidase)	10	Y	N	Plasmodium falciparum CD01	OG6_100447
PfCD01_100042400	PfCD01_100042400-t41_1	PfCD01_10:1,492,110..1,494,239(+)	dynamin-like protein	1	58	0	3.6.1.50 (Transferred entry: 3.6.5.5)	1.4.1.20 (Phenylalanine dehydrogenase);2.5.1.61 (Hydroxymethylbilane synthase);3.6.1.50 (Transferred entry: 3.6.5.5);3.6.5.5 (Dynamin GTPase);4.2.1.12 (Phosphogluconate dehydratase)	10	Y	N	Plasmodium falciparum CD01	OG6_100232
PfCD01_110041300	PfCD01_110041300-t41_1	PfCD01_11:1,400,067..1,402,168(-)	3-oxo-5-alpha-steroid 4-dehydrogenase, putative	1	55	0	1.3.99.5 (3-oxo-5-alpha-steroid 4-dehydrogenase (acceptor))	1.3.1.- (With NAD(+) or NADP(+) as acceptor.);1.3.1.22 (3-oxo-5-alpha-steroid 4-dehydrogenase (NADP(+)));1.3.1.38 (Trans-2-enoyl-CoA reductase (NADPH));1.3.1.93 (Very-long-chain enoyl-CoA reductase);1.3.99.5 (3-oxo-5-alpha-steroid 4-dehydrogenase (acceptor));2.3.1.- (Transferring groups other than a	10	Y	N	Plasmodium falciparum CD01	OG6_102127
PfCD01_110047500	PfCD01_110047500-t41_1	PfCD01_11:1,703,316..1,704,875(-)	coproporphyrinogen-III oxidase	1	56	0	1.3.3.3 (Coproporphyrinogen oxidase)	1.3.3.3 (Coproporphyrinogen oxidase)	10	Y	N	Plasmodium falciparum CD01	OG6_101984
PfCD01_120014600	PfCD01_120014600-t41_1	PfCD01_12:459,806..461,113(+)	porphobilinogen deaminase	1	55	0	2.5.1.61 (Hydroxymethylbilane synthase)	2.5.1.61 (Hydroxymethylbilane synthase);4.2.1.75 (Uroporphyrinogen-III synthase);4.3.1.8 (Transferred entry: 2.5.1.61)	20	Y	N	Plasmodium falciparum CD01	OG6_101048
PfCD01_120017800	PfCD01_120017800-t41_1	PfCD01_12:582,669..583,634(+)	iron-sulfur subunit of succinate dehydrogenase	1	55	0	1.3.5.1 (Succinate dehydrogenase (quinone));1.3.99.1 (Deleted entry)	1.3.5.1 (Succinate dehydrogenase (quinone));1.3.99.1 (Deleted entry)	10	Y	N	Plasmodium falciparum CD01	OG6_100664
PfCD01_120050900	PfCD01_120050900-t41_1	PfCD01_12:1,937,843..1,939,894(+)	delta-aminolevulinic acid synthetase	1	56	0	2.3.1.37 (5-aminolevulinate synthase)	2.3.1.- (Transferring groups other than amino-acyl groups.);2.3.1.29 (Glycine C-acetyltransferase);2.3.1.37 (5-aminolevulinate synthase);2.3.1.47 (8-amino-7-oxononanoate synthase)	10	N	Y	Plasmodium falciparum CD01	OG6_100359
PfCD01_120052400	PfCD01_120052400-t41_1	PfCD01_12:1,985,151..1,986,635(-)	conserved Plasmodium protein, unknown function	1	55	0	4.2.1.75 (Uroporphyrinogen-III synthase)	4.2.1.75 (Uroporphyrinogen-III synthase)	10	Y	N	Plasmodium falciparum CD01	OG6_532659
PfCD01_130070400	PfCD01_130070400-t41_1	PfCD01_13:2,609,419..2,611,099(-)	ferrochelatase	1	56	0	4.99.1.1 (Protoporphyrin ferrochelatase)	2.4.1.- (Hexosyltransferases.);4.99.1.1 (Protoporphyrin ferrochelatase)	10	Y	N	Plasmodium falciparum CD01	OG6_101310
PfCD01_140045650	PfCD01_140045650-t41_1	PfCD01_14:1,672,444..1,674,707(+)	porphobilinogen synthase	1	38	0	4.2.1.24 (Porphobilinogen synthase)	4.2.1.24 (Porphobilinogen synthase)	10	Y	N	Plasmodium falciparum CD01	OG6_101254
PfCD01_140045700	PfCD01_140045700-t41_1	PfCD01_14:1,672,444..1,680,133(+)	stromal-processing peptidase, putative	1	53	0	3.4.24.55 (Pitrilysin);3.4.24.56 (Insulysin);4.2.1.24 (Porphobilinogen synthase)	3.4.24.- (Metalloendopeptidases.);3.4.24.55 (Pitrilysin);3.4.24.56 (Insulysin);4.2.1.24 (Porphobilinogen synthase)	10	Y	N	Plasmodium falciparum CD01	OG6_110270
PfCD01_140061200	PfCD01_140061200-t41_1	PfCD01_14:2,324,627..2,326,434(-)	polyprenol reductase, putative	1	47	0	1.3.1.94 (Polyprenol reductase)	1.3.-.- (Acting on the CH-CH group of donors.);1.3.1.94 (Polyprenol reductase);1.3.99.5 (3-oxo-5-alpha-steroid 4-dehydrogenase (acceptor))	10	Y	N	Plasmodium falciparum CD01	OG6_103960
PfDd2_010014700	PfDd2_010014700-t41_1	PfDd2_01:388,401..391,889(-)	replication factor c protein, putative	1	56	0	N/A	3.6.1.15 (Nucleoside-triphosphate phosphatase);4.99.1.1 (Protoporphyrin ferrochelatase)	10	Y	N	Plasmodium falciparum Dd2	OG6_102931
PfDd2_060012100	PfDd2_060012100-t41_1	PfDd2_06:279,633..281,061(+)	uroporphyrinogen III decarboxylase	1	57	0	4.1.1.37 (Uroporphyrinogen decarboxylase)	2.1.1.247 ([Methyl-Co(III) methylamine-specific corrinoid protein]:coenzyme Mmethyltransferase);4.1.1.37 (Uroporphyrinogen decarboxylase)	10	Y	N	Plasmodium falciparum Dd2	OG6_100829
PfDd2_070021300	PfDd2_070021300-t41_1	PfDd2_07:724,874..726,493(-)	serine--tRNA ligase, putative	1	111	1	6.1.1.11 (Serine--tRNA ligase)	1.3.3.3 (Coproporphyrinogen oxidase);3.6.1.66 (XTP/dITP diphosphatase);3.6.1.9 (Nucleotide diphosphatase);6.1.1.11 (Serine--tRNA ligase)	10	Y	N	Plasmodium falciparum Dd2	OG6_100275
PfDd2_070023500	PfDd2_070023500-t41_1	PfDd2_07:836,644..837,349(+)	exosome complex component CSL4, putative	1	54	0	N/A	3.1.13.- (Exoribonucleases producing 5'-phosphomonoesters.);3.1.13.1 (Exoribonuclease II);4.2.1.75 (Uroporphyrinogen-III synthase)	10	Y	N	Plasmodium falciparum Dd2	OG6_101821
PfDd2_100033400	PfDd2_100033400-t41_1	PfDd2_10:1,140,332..1,142,161(+)	protoporphyrinogen oxidase	1	55	0	1.3.3.4 (Protoporphyrinogen oxidase)	1.3.3.4 (Protoporphyrinogen oxidase);1.4.3.- (With oxygen as acceptor.);1.4.3.4 (Monoamine oxidase);1.8.3.5 (Prenylcysteine oxidase)	10	Y	N	Plasmodium falciparum Dd2	OG6_101704
PfDd2_100039600	PfDd2_100039600-t41_1	PfDd2_10:1,343,153..1,345,048(-)	flavoprotein subunit of succinate dehydrogenase	1	56	0	1.3.5.1 (Succinate dehydrogenase (quinone))	1.3.5.1 (Succinate dehydrogenase (quinone));1.3.5.4 (Fumarate reductase (quinol));1.3.99.1 (Deleted entry);1.4.3.16 (L-aspartate oxidase)	10	Y	N	Plasmodium falciparum Dd2	OG6_100447
PfDd2_100042500	PfDd2_100042500-t41_1	PfDd2_10:1,466,123..1,468,252(+)	dynamin-like protein	1	58	0	3.6.1.50 (Transferred entry: 3.6.5.5)	1.4.1.20 (Phenylalanine dehydrogenase);2.5.1.61 (Hydroxymethylbilane synthase);3.6.1.50 (Transferred entry: 3.6.5.5);3.6.5.5 (Dynamin GTPase);4.2.1.12 (Phosphogluconate dehydratase)	10	Y	N	Plasmodium falciparum Dd2	OG6_100232
PfDd2_110039100	PfDd2_110039100-t41_1	PfDd2_11:1,312,642..1,314,745(-)	3-oxo-5-alpha-steroid 4-dehydrogenase, putative	1	55	0	1.3.99.5 (3-oxo-5-alpha-steroid 4-dehydrogenase (acceptor))	1.3.1.- (With NAD(+) or NADP(+) as acceptor.);1.3.1.22 (3-oxo-5-alpha-steroid 4-dehydrogenase (NADP(+)));1.3.1.38 (Trans-2-enoyl-CoA reductase (NADPH));1.3.1.93 (Very-long-chain enoyl-CoA reductase);1.3.99.5 (3-oxo-5-alpha-steroid 4-dehydrogenase (acceptor));2.3.1.- (Transferring groups other than a	10	Y	N	Plasmodium falciparum Dd2	OG6_102127
PfDd2_110045300	PfDd2_110045300-t41_1	PfDd2_11:1,615,855..1,617,420(-)	coproporphyrinogen-III oxidase	1	56	0	1.3.3.3 (Coproporphyrinogen oxidase)	1.3.3.3 (Coproporphyrinogen oxidase)	10	Y	N	Plasmodium falciparum Dd2	OG6_101984
PfDd2_120014400	PfDd2_120014400-t41_1	PfDd2_12:420,767..422,074(+)	porphobilinogen deaminase	1	55	0	2.5.1.61 (Hydroxymethylbilane synthase)	2.5.1.61 (Hydroxymethylbilane synthase);4.2.1.75 (Uroporphyrinogen-III synthase);4.3.1.8 (Transferred entry: 2.5.1.61)	20	Y	N	Plasmodium falciparum Dd2	OG6_101048
PfDd2_120017600	PfDd2_120017600-t41_1	PfDd2_12:542,660..543,625(+)	iron-sulfur subunit of succinate dehydrogenase	1	55	0	1.3.5.1 (Succinate dehydrogenase (quinone));1.3.99.1 (Deleted entry)	1.3.5.1 (Succinate dehydrogenase (quinone));1.3.99.1 (Deleted entry)	10	Y	N	Plasmodium falciparum Dd2	OG6_100664
PfDd2_120051300	PfDd2_120051300-t41_1	PfDd2_12:1,917,804..1,919,855(+)	delta-aminolevulinic acid synthetase	1	56	0	2.3.1.37 (5-aminolevulinate synthase)	2.3.1.- (Transferring groups other than amino-acyl groups.);2.3.1.29 (Glycine C-acetyltransferase);2.3.1.37 (5-aminolevulinate synthase);2.3.1.47 (8-amino-7-oxononanoate synthase)	10	N	Y	Plasmodium falciparum Dd2	OG6_100359
PfDd2_120052800	PfDd2_120052800-t41_1	PfDd2_12:1,964,974..1,966,458(-)	conserved Plasmodium protein, unknown function	1	55	0	4.2.1.75 (Uroporphyrinogen-III synthase)	4.2.1.75 (Uroporphyrinogen-III synthase)	10	Y	N	Plasmodium falciparum Dd2	OG6_532659
PfDd2_130070600	PfDd2_130070600-t41_1	PfDd2_13:2,621,884..2,623,560(-)	ferrochelatase	1	56	0	4.99.1.1 (Protoporphyrin ferrochelatase)	2.4.1.- (Hexosyltransferases.);4.99.1.1 (Protoporphyrin ferrochelatase)	10	Y	N	Plasmodium falciparum Dd2	OG6_101310
PfDd2_140044650	PfDd2_140044650-t41_1	PfDd2_14:1,619,580..1,621,843(+)	porphobilinogen synthase	1	38	0	4.2.1.24 (Porphobilinogen synthase)	4.2.1.24 (Porphobilinogen synthase)	10	Y	N	Plasmodium falciparum Dd2	OG6_101254
PfDd2_140044700	PfDd2_140044700-t41_1	PfDd2_14:1,619,580..1,627,236(+)	stromal-processing peptidase, putative	1	53	0	3.4.24.55 (Pitrilysin);3.4.24.56 (Insulysin);4.2.1.24 (Porphobilinogen synthase)	3.4.24.- (Metalloendopeptidases.);3.4.24.55 (Pitrilysin);3.4.24.56 (Insulysin);4.2.1.24 (Porphobilinogen synthase)	10	Y	N	Plasmodium falciparum Dd2	OG6_110270
PfDd2_140060300	PfDd2_140060300-t41_1	PfDd2_14:2,270,484..2,272,283(-)	polyprenol reductase, putative	1	47	0	1.3.1.94 (Polyprenol reductase)	1.3.1.94 (Polyprenol reductase);1.3.99.5 (3-oxo-5-alpha-steroid 4-dehydrogenase (acceptor))	10	Y	N	Plasmodium falciparum Dd2	OG6_103960
PfGA01_010015200	PfGA01_010015200-t41_1	PfGA01_01:409,389..412,892(-)	replication factor c protein, putative	1	56	0	N/A	3.6.1.15 (Nucleoside-triphosphate phosphatase);4.99.1.1 (Protoporphyrin ferrochelatase)	10	Y	N	Plasmodium falciparum GA01	OG6_102931
PfGA01_060012200	PfGA01_060012200-t41_1	PfGA01_06:317,549..318,975(+)	uroporphyrinogen III decarboxylase	1	57	0	4.1.1.37 (Uroporphyrinogen decarboxylase)	2.1.1.247 ([Methyl-Co(III) methylamine-specific corrinoid protein]:coenzyme Mmethyltransferase);4.1.1.37 (Uroporphyrinogen decarboxylase)	10	Y	N	Plasmodium falciparum GA01	OG6_100829
PfGA01_070020700	PfGA01_070020700-t41_1	PfGA01_07:668,718..670,337(-)	serine--tRNA ligase, putative	1	111	1	6.1.1.11 (Serine--tRNA ligase)	1.3.3.3 (Coproporphyrinogen oxidase);3.6.1.66 (XTP/dITP diphosphatase);3.6.1.9 (Nucleotide diphosphatase);6.1.1.11 (Serine--tRNA ligase)	10	Y	N	Plasmodium falciparum GA01	OG6_100275
PfGA01_070022900	PfGA01_070022900-t41_1	PfGA01_07:780,786..781,491(+)	exosome complex component CSL4, putative	1	54	0	N/A	3.1.13.- (Exoribonucleases producing 5'-phosphomonoesters.);3.1.13.1 (Exoribonuclease II);4.2.1.75 (Uroporphyrinogen-III synthase)	10	Y	N	Plasmodium falciparum GA01	OG6_101821
PfGA01_100033400	PfGA01_100033400-t41_1	PfGA01_10:1,177,729..1,179,558(+)	protoporphyrinogen oxidase	1	55	0	1.3.3.4 (Protoporphyrinogen oxidase)	1.3.3.4 (Protoporphyrinogen oxidase);1.4.3.- (With oxygen as acceptor.);1.4.3.4 (Monoamine oxidase);1.8.3.5 (Prenylcysteine oxidase)	10	Y	N	Plasmodium falciparum GA01	OG6_101704
PfGA01_100039600	PfGA01_100039600-t41_1	PfGA01_10:1,381,412..1,383,307(-)	flavoprotein subunit of succinate dehydrogenase	1	56	0	1.3.5.1 (Succinate dehydrogenase (quinone))	1.3.5.1 (Succinate dehydrogenase (quinone));1.3.5.4 (Fumarate reductase (quinol));1.3.99.1 (Deleted entry);1.4.3.16 (L-aspartate oxidase)	10	Y	N	Plasmodium falciparum GA01	OG6_100447
PfGA01_100042500	PfGA01_100042500-t41_1	PfGA01_10:1,505,012..1,507,141(+)	dynamin-like protein	1	58	0	3.6.1.50 (Transferred entry: 3.6.5.5)	1.4.1.20 (Phenylalanine dehydrogenase);2.5.1.61 (Hydroxymethylbilane synthase);3.6.1.50 (Transferred entry: 3.6.5.5);3.6.5.5 (Dynamin GTPase);4.2.1.12 (Phosphogluconate dehydratase)	10	Y	N	Plasmodium falciparum GA01	OG6_100232
PfGA01_110040100	PfGA01_110040100-t41_1	PfGA01_11:1,375,671..1,377,766(-)	3-oxo-5-alpha-steroid 4-dehydrogenase, putative	1	55	0	1.3.99.5 (3-oxo-5-alpha-steroid 4-dehydrogenase (acceptor))	1.3.1.- (With NAD(+) or NADP(+) as acceptor.);1.3.1.22 (3-oxo-5-alpha-steroid 4-dehydrogenase (NADP(+)));1.3.1.38 (Trans-2-enoyl-CoA reductase (NADPH));1.3.1.93 (Very-long-chain enoyl-CoA reductase);1.3.99.5 (3-oxo-5-alpha-steroid 4-dehydrogenase (acceptor));2.3.1.- (Transferring groups other than a	10	Y	N	Plasmodium falciparum GA01	OG6_102127
PfGA01_110046300	PfGA01_110046300-t41_1	PfGA01_11:1,679,301..1,680,862(-)	coproporphyrinogen-III oxidase	1	56	0	1.3.3.3 (Coproporphyrinogen oxidase)	1.3.3.3 (Coproporphyrinogen oxidase)	10	Y	N	Plasmodium falciparum GA01	OG6_101984
PfGA01_120014600	PfGA01_120014600-t41_1	PfGA01_12:418,844..420,151(+)	porphobilinogen deaminase	1	55	0	2.5.1.61 (Hydroxymethylbilane synthase)	2.5.1.61 (Hydroxymethylbilane synthase);4.2.1.75 (Uroporphyrinogen-III synthase);4.3.1.8 (Transferred entry: 2.5.1.61)	20	Y	N	Plasmodium falciparum GA01	OG6_101048
PfGA01_120017800	PfGA01_120017800-t41_1	PfGA01_12:541,175..542,140(+)	iron-sulfur subunit of succinate dehydrogenase	1	55	0	1.3.5.1 (Succinate dehydrogenase (quinone));1.3.99.1 (Deleted entry)	1.3.5.1 (Succinate dehydrogenase (quinone));1.3.99.1 (Deleted entry)	10	Y	N	Plasmodium falciparum GA01	OG6_100664
PfGA01_120051400	PfGA01_120051400-t41_1	PfGA01_12:1,931,280..1,933,323(+)	delta-aminolevulinic acid synthetase	1	56	0	2.3.1.37 (5-aminolevulinate synthase)	2.3.1.- (Transferring groups other than amino-acyl groups.);2.3.1.29 (Glycine C-acetyltransferase);2.3.1.37 (5-aminolevulinate synthase);2.3.1.47 (8-amino-7-oxononanoate synthase)	10	N	Y	Plasmodium falciparum GA01	OG6_100359
PfGA01_120052900	PfGA01_120052900-t41_1	PfGA01_12:1,978,429..1,979,913(-)	conserved Plasmodium protein, unknown function	1	55	0	4.2.1.75 (Uroporphyrinogen-III synthase)	4.2.1.75 (Uroporphyrinogen-III synthase)	10	Y	N	Plasmodium falciparum GA01	OG6_532659
PfGA01_130070900	PfGA01_130070900-t41_1	PfGA01_13:2,631,015..2,632,692(-)	ferrochelatase	1	56	0	4.99.1.1 (Protoporphyrin ferrochelatase)	2.4.1.- (Hexosyltransferases.);4.99.1.1 (Protoporphyrin ferrochelatase)	10	Y	N	Plasmodium falciparum GA01	OG6_101310
PfGA01_140045750	PfGA01_140045750-t41_1	PfGA01_14:1,658,102..1,660,353(+)	porphobilinogen synthase	1	38	0	4.2.1.24 (Porphobilinogen synthase)	4.2.1.24 (Porphobilinogen synthase)	10	Y	N	Plasmodium falciparum GA01	OG6_101254
PfGA01_140045800	PfGA01_140045800-t41_1	PfGA01_14:1,658,102..1,665,724(+)	stromal-processing peptidase, putative	1	53	0	3.4.24.55 (Pitrilysin);3.4.24.56 (Insulysin);4.2.1.24 (Porphobilinogen synthase)	3.4.24.- (Metalloendopeptidases.);3.4.24.55 (Pitrilysin);3.4.24.56 (Insulysin);4.2.1.24 (Porphobilinogen synthase)	10	Y	N	Plasmodium falciparum GA01	OG6_110270
PfGA01_140061300	PfGA01_140061300-t41_1	PfGA01_14:2,309,531..2,311,323(-)	polyprenol reductase, putative	1	47	0	1.3.1.94 (Polyprenol reductase)	1.3.1.94 (Polyprenol reductase);1.3.99.5 (3-oxo-5-alpha-steroid 4-dehydrogenase (acceptor))	10	Y	N	Plasmodium falciparum GA01	OG6_103960
PfGB4_010015100	PfGB4_010015100-t41_1	PfGB4_01:406,312..409,824(-)	replication factor c protein, putative	1	56	0	N/A	3.6.1.15 (Nucleoside-triphosphate phosphatase);4.99.1.1 (Protoporphyrin ferrochelatase)	10	Y	N	Plasmodium falciparum GB4	OG6_102931
PfGB4_060011000	PfGB4_060011000-t41_1	PfGB4_06:245,096..246,534(+)	uroporphyrinogen III decarboxylase	1	57	0	4.1.1.37 (Uroporphyrinogen decarboxylase)	2.1.1.247 ([Methyl-Co(III) methylamine-specific corrinoid protein]:coenzyme Mmethyltransferase);4.1.1.37 (Uroporphyrinogen decarboxylase)	10	Y	N	Plasmodium falciparum GB4	OG6_100829
PfGB4_070023000	PfGB4_070023000-t41_1	PfGB4_07:789,930..791,549(-)	serine--tRNA ligase, putative	1	111	1	6.1.1.11 (Serine--tRNA ligase)	1.3.3.3 (Coproporphyrinogen oxidase);3.6.1.66 (XTP/dITP diphosphatase);3.6.1.9 (Nucleotide diphosphatase);6.1.1.11 (Serine--tRNA ligase)	10	Y	N	Plasmodium falciparum GB4	OG6_100275
PfGB4_070025200	PfGB4_070025200-t41_1	PfGB4_07:901,881..902,586(+)	exosome complex component CSL4, putative	1	54	0	N/A	3.1.13.- (Exoribonucleases producing 5'-phosphomonoesters.);3.1.13.1 (Exoribonuclease II);4.2.1.75 (Uroporphyrinogen-III synthase)	10	Y	N	Plasmodium falciparum GB4	OG6_101821
PfGB4_100033100	PfGB4_100033100-t41_1	PfGB4_10:1,147,030..1,148,859(+)	protoporphyrinogen oxidase	1	55	0	1.3.3.4 (Protoporphyrinogen oxidase)	1.3.3.4 (Protoporphyrinogen oxidase);1.4.3.- (With oxygen as acceptor.);1.4.3.4 (Monoamine oxidase);1.8.3.5 (Prenylcysteine oxidase)	10	Y	N	Plasmodium falciparum GB4	OG6_101704
PfGB4_100039300	PfGB4_100039300-t41_1	PfGB4_10:1,350,548..1,352,443(-)	flavoprotein subunit of succinate dehydrogenase	1	56	0	1.3.5.1 (Succinate dehydrogenase (quinone))	1.3.5.1 (Succinate dehydrogenase (quinone));1.3.5.4 (Fumarate reductase (quinol));1.3.99.1 (Deleted entry);1.4.3.16 (L-aspartate oxidase)	10	Y	N	Plasmodium falciparum GB4	OG6_100447
PfGB4_100042100	PfGB4_100042100-t41_1	PfGB4_10:1,471,887..1,474,016(+)	dynamin-like protein	1	58	0	3.6.1.50 (Transferred entry: 3.6.5.5)	1.4.1.20 (Phenylalanine dehydrogenase);2.5.1.61 (Hydroxymethylbilane synthase);3.6.1.50 (Transferred entry: 3.6.5.5);3.6.5.5 (Dynamin GTPase);4.2.1.12 (Phosphogluconate dehydratase)	10	Y	N	Plasmodium falciparum GB4	OG6_100232
PfGB4_110042400	PfGB4_110042400-t41_1	PfGB4_11:1,442,483..1,444,583(-)	3-oxo-5-alpha-steroid 4-dehydrogenase, putative	1	55	0	1.3.99.5 (3-oxo-5-alpha-steroid 4-dehydrogenase (acceptor))	1.3.1.- (With NAD(+) or NADP(+) as acceptor.);1.3.1.22 (3-oxo-5-alpha-steroid 4-dehydrogenase (NADP(+)));1.3.1.38 (Trans-2-enoyl-CoA reductase (NADPH));1.3.1.93 (Very-long-chain enoyl-CoA reductase);1.3.99.5 (3-oxo-5-alpha-steroid 4-dehydrogenase (acceptor));2.3.1.- (Transferring groups other than a	10	Y	N	Plasmodium falciparum GB4	OG6_102127
PfGB4_110048600	PfGB4_110048600-t41_1	PfGB4_11:1,745,812..1,747,367(-)	coproporphyrinogen-III oxidase	1	56	0	1.3.3.3 (Coproporphyrinogen oxidase)	1.3.3.3 (Coproporphyrinogen oxidase)	10	Y	N	Plasmodium falciparum GB4	OG6_101984
PfGB4_120014600	PfGB4_120014600-t41_1	PfGB4_12:426,209..427,516(+)	porphobilinogen deaminase	1	55	0	2.5.1.61 (Hydroxymethylbilane synthase)	2.5.1.61 (Hydroxymethylbilane synthase);4.2.1.75 (Uroporphyrinogen-III synthase);4.3.1.8 (Transferred entry: 2.5.1.61)	20	Y	N	Plasmodium falciparum GB4	OG6_101048
PfGB4_120017800	PfGB4_120017800-t41_1	PfGB4_12:548,807..549,772(+)	iron-sulfur subunit of succinate dehydrogenase	1	55	0	1.3.5.1 (Succinate dehydrogenase (quinone));1.3.99.1 (Deleted entry)	1.3.5.1 (Succinate dehydrogenase (quinone));1.3.99.1 (Deleted entry)	10	Y	N	Plasmodium falciparum GB4	OG6_100664
PfGB4_120051300	PfGB4_120051300-t41_1	PfGB4_12:1,915,961..1,917,998(+)	delta-aminolevulinic acid synthetase	1	56	0	2.3.1.37 (5-aminolevulinate synthase)	2.3.1.- (Transferring groups other than amino-acyl groups.);2.3.1.29 (Glycine C-acetyltransferase);2.3.1.37 (5-aminolevulinate synthase);2.3.1.47 (8-amino-7-oxononanoate synthase)	10	N	Y	Plasmodium falciparum GB4	OG6_100359
PfGB4_120052800	PfGB4_120052800-t41_1	PfGB4_12:1,963,053..1,964,537(-)	conserved Plasmodium protein, unknown function	1	55	0	4.2.1.75 (Uroporphyrinogen-III synthase)	4.2.1.75 (Uroporphyrinogen-III synthase)	10	Y	N	Plasmodium falciparum GB4	OG6_532659
PfGB4_130070700	PfGB4_130070700-t41_1	PfGB4_13:2,618,654..2,620,327(-)	ferrochelatase	1	56	0	4.99.1.1 (Protoporphyrin ferrochelatase)	2.4.1.- (Hexosyltransferases.);4.99.1.1 (Protoporphyrin ferrochelatase)	10	Y	N	Plasmodium falciparum GB4	OG6_101310
PfGB4_140046350	PfGB4_140046350-t41_1	PfGB4_14:1,675,628..1,677,893(+)	porphobilinogen synthase	1	38	0	4.2.1.24 (Porphobilinogen synthase)	4.2.1.24 (Porphobilinogen synthase)	10	Y	N	Plasmodium falciparum GB4	OG6_101254
PfGB4_140046400	PfGB4_140046400-t41_1	PfGB4_14:1,675,628..1,683,298(+)	stromal-processing peptidase, putative	1	53	0	3.4.24.55 (Pitrilysin);3.4.24.56 (Insulysin);4.2.1.24 (Porphobilinogen synthase)	3.4.24.- (Metalloendopeptidases.);3.4.24.55 (Pitrilysin);3.4.24.56 (Insulysin);4.2.1.24 (Porphobilinogen synthase)	10	Y	N	Plasmodium falciparum GB4	OG6_110270
PfGB4_140062000	PfGB4_140062000-t41_1	PfGB4_14:2,327,465..2,329,265(-)	polyprenol reductase, putative	1	47	0	1.3.1.94 (Polyprenol reductase)	1.3.-.- (Acting on the CH-CH group of donors.);1.3.1.94 (Polyprenol reductase);1.3.99.5 (3-oxo-5-alpha-steroid 4-dehydrogenase (acceptor))	10	Y	N	Plasmodium falciparum GB4	OG6_103960
PfGN01_010015300	PfGN01_010015300-t41_1	PfGN01_01:413,065..416,586(-)	replication factor c protein, putative	1	56	0	N/A	3.6.1.15 (Nucleoside-triphosphate phosphatase);4.99.1.1 (Protoporphyrin ferrochelatase)	10	Y	N	Plasmodium falciparum GN01	OG6_102931
PfGN01_060013100	PfGN01_060013100-t41_1	PfGN01_06:334,367..335,805(+)	uroporphyrinogen III decarboxylase	1	57	0	4.1.1.37 (Uroporphyrinogen decarboxylase)	2.1.1.247 ([Methyl-Co(III) methylamine-specific corrinoid protein]:coenzyme Mmethyltransferase);4.1.1.37 (Uroporphyrinogen decarboxylase)	10	Y	N	Plasmodium falciparum GN01	OG6_100829
PfGN01_070022800	PfGN01_070022800-t41_1	PfGN01_07:749,537..751,156(-)	serine--tRNA ligase, putative	1	111	1	6.1.1.11 (Serine--tRNA ligase)	1.3.3.3 (Coproporphyrinogen oxidase);3.6.1.66 (XTP/dITP diphosphatase);3.6.1.9 (Nucleotide diphosphatase);6.1.1.11 (Serine--tRNA ligase)	10	Y	N	Plasmodium falciparum GN01	OG6_100275
PfGN01_070025000	PfGN01_070025000-t41_1	PfGN01_07:862,021..862,726(+)	exosome complex component CSL4, putative	1	54	0	N/A	3.1.13.- (Exoribonucleases producing 5'-phosphomonoesters.);3.1.13.1 (Exoribonuclease II);4.2.1.75 (Uroporphyrinogen-III synthase)	10	Y	N	Plasmodium falciparum GN01	OG6_101821
PfGN01_100033600	PfGN01_100033600-t41_1	PfGN01_10:1,191,828..1,193,657(+)	protoporphyrinogen oxidase	1	55	0	1.3.3.4 (Protoporphyrinogen oxidase)	1.3.3.4 (Protoporphyrinogen oxidase);1.4.3.- (With oxygen as acceptor.);1.4.3.4 (Monoamine oxidase);1.8.3.5 (Prenylcysteine oxidase)	10	Y	N	Plasmodium falciparum GN01	OG6_101704
PfGN01_100039800	PfGN01_100039800-t41_1	PfGN01_10:1,395,434..1,397,329(-)	flavoprotein subunit of succinate dehydrogenase	1	56	0	1.3.5.1 (Succinate dehydrogenase (quinone))	1.3.5.1 (Succinate dehydrogenase (quinone));1.3.5.4 (Fumarate reductase (quinol));1.3.99.1 (Deleted entry);1.4.3.16 (L-aspartate oxidase)	10	Y	N	Plasmodium falciparum GN01	OG6_100447
PfGN01_100042700	PfGN01_100042700-t41_1	PfGN01_10:1,518,574..1,520,703(+)	dynamin-like protein	1	58	0	3.6.1.50 (Transferred entry: 3.6.5.5)	1.4.1.20 (Phenylalanine dehydrogenase);2.5.1.61 (Hydroxymethylbilane synthase);3.6.1.50 (Transferred entry: 3.6.5.5);3.6.5.5 (Dynamin GTPase);4.2.1.12 (Phosphogluconate dehydratase)	10	Y	N	Plasmodium falciparum GN01	OG6_100232
PfGN01_110040400	PfGN01_110040400-t41_1	PfGN01_11:1,364,600..1,366,710(-)	3-oxo-5-alpha-steroid 4-dehydrogenase, putative	1	55	0	1.3.99.5 (3-oxo-5-alpha-steroid 4-dehydrogenase (acceptor))	1.3.1.- (With NAD(+) or NADP(+) as acceptor.);1.3.1.22 (3-oxo-5-alpha-steroid 4-dehydrogenase (NADP(+)));1.3.1.38 (Trans-2-enoyl-CoA reductase (NADPH));1.3.1.93 (Very-long-chain enoyl-CoA reductase);1.3.99.5 (3-oxo-5-alpha-steroid 4-dehydrogenase (acceptor));2.3.1.- (Transferring groups other than a	10	Y	N	Plasmodium falciparum GN01	OG6_102127
PfGN01_110046600	PfGN01_110046600-t41_1	PfGN01_11:1,668,444..1,669,997(-)	coproporphyrinogen-III oxidase	1	56	0	1.3.3.3 (Coproporphyrinogen oxidase)	1.3.3.3 (Coproporphyrinogen oxidase)	10	Y	N	Plasmodium falciparum GN01	OG6_101984
PfGN01_120016000	PfGN01_120016000-t41_1	PfGN01_12:483,224..484,531(+)	porphobilinogen deaminase	1	55	0	2.5.1.61 (Hydroxymethylbilane synthase)	2.5.1.61 (Hydroxymethylbilane synthase);4.2.1.75 (Uroporphyrinogen-III synthase);4.3.1.8 (Transferred entry: 2.5.1.61)	20	Y	N	Plasmodium falciparum GN01	OG6_101048
PfGN01_120019200	PfGN01_120019200-t41_1	PfGN01_12:605,364..606,329(+)	iron-sulfur subunit of succinate dehydrogenase	1	55	0	1.3.5.1 (Succinate dehydrogenase (quinone));1.3.99.1 (Deleted entry)	1.3.5.1 (Succinate dehydrogenase (quinone));1.3.99.1 (Deleted entry)	10	Y	N	Plasmodium falciparum GN01	OG6_100664
PfGN01_120052300	PfGN01_120052300-t41_1	PfGN01_12:1,963,598..1,965,637(+)	delta-aminolevulinic acid synthetase	1	56	0	2.3.1.37 (5-aminolevulinate synthase)	2.3.1.- (Transferring groups other than amino-acyl groups.);2.3.1.29 (Glycine C-acetyltransferase);2.3.1.37 (5-aminolevulinate synthase);2.3.1.47 (8-amino-7-oxononanoate synthase)	10	N	Y	Plasmodium falciparum GN01	OG6_100359
PfGN01_120053800	PfGN01_120053800-t41_1	PfGN01_12:2,010,886..2,012,370(-)	conserved Plasmodium protein, unknown function	1	55	0	4.2.1.75 (Uroporphyrinogen-III synthase)	4.2.1.75 (Uroporphyrinogen-III synthase)	10	Y	N	Plasmodium falciparum GN01	OG6_532659
PfGN01_130071500	PfGN01_130071500-t41_1	PfGN01_13:2,664,672..2,666,361(-)	ferrochelatase	1	56	0	4.99.1.1 (Protoporphyrin ferrochelatase)	2.4.1.- (Hexosyltransferases.);4.99.1.1 (Protoporphyrin ferrochelatase)	10	Y	N	Plasmodium falciparum GN01	OG6_101310
PfGN01_140045550	PfGN01_140045550-t41_1	PfGN01_14:1,669,737..1,671,989(+)	delta-aminolevulinic acid dehydratase	1	38	0	4.2.1.24 (Porphobilinogen synthase)	4.2.1.24 (Porphobilinogen synthase)	10	Y	N	Plasmodium falciparum GN01	OG6_101254
PfGN01_140045600	PfGN01_140045600-t41_1	PfGN01_14:1,669,737..1,677,385(+)	stromal-processing peptidase, putative	1	53	0	3.4.24.55 (Pitrilysin);3.4.24.56 (Insulysin);4.2.1.24 (Porphobilinogen synthase)	3.4.24.- (Metalloendopeptidases.);3.4.24.55 (Pitrilysin);3.4.24.56 (Insulysin);4.2.1.24 (Porphobilinogen synthase)	10	Y	N	Plasmodium falciparum GN01	OG6_110270
PfGN01_140061200	PfGN01_140061200-t41_1	PfGN01_14:2,321,337..2,323,156(-)	polyprenol reductase, putative	1	47	0	1.3.1.94 (Polyprenol reductase)	1.3.-.- (Acting on the CH-CH group of donors.);1.3.1.94 (Polyprenol reductase);1.3.99.5 (3-oxo-5-alpha-steroid 4-dehydrogenase (acceptor))	10	Y	N	Plasmodium falciparum GN01	OG6_103960
PfHB3_010015100	PfHB3_010015100-t41_1	PfHB3_01:377,414..380,920(-)	replication factor c protein, putative	1	56	0	N/A	3.6.1.15 (Nucleoside-triphosphate phosphatase);4.99.1.1 (Protoporphyrin ferrochelatase)	10	Y	N	Plasmodium falciparum HB3	OG6_102931
PfHB3_060011500	PfHB3_060011500-t41_1	PfHB3_06:259,361..260,777(+)	uroporphyrinogen III decarboxylase	1	57	0	4.1.1.37 (Uroporphyrinogen decarboxylase)	2.1.1.247 ([Methyl-Co(III) methylamine-specific corrinoid protein]:coenzyme Mmethyltransferase);4.1.1.37 (Uroporphyrinogen decarboxylase)	10	Y	N	Plasmodium falciparum HB3	OG6_100829
PfHB3_070020900	PfHB3_070020900-t41_1	PfHB3_07:695,224..696,843(-)	serine--tRNA ligase, putative	1	111	1	6.1.1.11 (Serine--tRNA ligase)	1.3.3.3 (Coproporphyrinogen oxidase);3.6.1.66 (XTP/dITP diphosphatase);3.6.1.9 (Nucleotide diphosphatase);6.1.1.11 (Serine--tRNA ligase)	10	Y	N	Plasmodium falciparum HB3	OG6_100275
PfHB3_070023100	PfHB3_070023100-t41_1	PfHB3_07:806,858..807,563(+)	exosome complex component CSL4, putative	1	54	0	N/A	3.1.13.- (Exoribonucleases producing 5'-phosphomonoesters.);3.1.13.1 (Exoribonuclease II);4.2.1.75 (Uroporphyrinogen-III synthase)	10	Y	N	Plasmodium falciparum HB3	OG6_101821
PfHB3_100032500	PfHB3_100032500-t41_1	PfHB3_10:1,117,634..1,119,463(+)	protoporphyrinogen oxidase	1	55	0	1.3.3.4 (Protoporphyrinogen oxidase)	1.3.3.4 (Protoporphyrinogen oxidase);1.4.3.- (With oxygen as acceptor.);1.4.3.4 (Monoamine oxidase);1.8.3.5 (Prenylcysteine oxidase)	10	Y	N	Plasmodium falciparum HB3	OG6_101704
PfHB3_100038700	PfHB3_100038700-t41_1	PfHB3_10:1,320,164..1,322,059(-)	flavoprotein subunit of succinate dehydrogenase	1	56	0	1.3.5.1 (Succinate dehydrogenase (quinone))	1.3.5.1 (Succinate dehydrogenase (quinone));1.3.5.4 (Fumarate reductase (quinol));1.3.99.1 (Deleted entry);1.4.3.16 (L-aspartate oxidase)	10	Y	N	Plasmodium falciparum HB3	OG6_100447
PfHB3_100041600	PfHB3_100041600-t41_1	PfHB3_10:1,442,334..1,444,463(+)	dynamin-like protein	1	58	0	3.6.1.50 (Transferred entry: 3.6.5.5)	1.4.1.20 (Phenylalanine dehydrogenase);2.5.1.61 (Hydroxymethylbilane synthase);3.6.1.50 (Transferred entry: 3.6.5.5);3.6.5.5 (Dynamin GTPase);4.2.1.12 (Phosphogluconate dehydratase)	10	Y	N	Plasmodium falciparum HB3	OG6_100232
PfHB3_110039300	PfHB3_110039300-t41_1	PfHB3_11:1,319,057..1,321,162(-)	3-oxo-5-alpha-steroid 4-dehydrogenase, putative	1	55	0	1.3.99.5 (3-oxo-5-alpha-steroid 4-dehydrogenase (acceptor))	1.3.1.- (With NAD(+) or NADP(+) as acceptor.);1.3.1.22 (3-oxo-5-alpha-steroid 4-dehydrogenase (NADP(+)));1.3.1.38 (Trans-2-enoyl-CoA reductase (NADPH));1.3.1.93 (Very-long-chain enoyl-CoA reductase);1.3.99.5 (3-oxo-5-alpha-steroid 4-dehydrogenase (acceptor));2.3.1.- (Transferring groups other than a	10	Y	N	Plasmodium falciparum HB3	OG6_102127
PfHB3_110045500	PfHB3_110045500-t41_1	PfHB3_11:1,622,448..1,624,001(-)	coproporphyrinogen-III oxidase	1	56	0	1.3.3.3 (Coproporphyrinogen oxidase)	1.3.3.3 (Coproporphyrinogen oxidase)	10	Y	N	Plasmodium falciparum HB3	OG6_101984
PfHB3_120014800	PfHB3_120014800-t41_1	PfHB3_12:436,945..438,252(+)	porphobilinogen deaminase	1	55	0	2.5.1.61 (Hydroxymethylbilane synthase)	2.5.1.61 (Hydroxymethylbilane synthase);4.2.1.75 (Uroporphyrinogen-III synthase);4.3.1.8 (Transferred entry: 2.5.1.61)	20	Y	N	Plasmodium falciparum HB3	OG6_101048
PfHB3_120018000	PfHB3_120018000-t41_1	PfHB3_12:559,042..560,007(+)	iron-sulfur subunit of succinate dehydrogenase	1	55	0	1.3.5.1 (Succinate dehydrogenase (quinone));1.3.99.1 (Deleted entry)	1.3.5.1 (Succinate dehydrogenase (quinone));1.3.99.1 (Deleted entry)	10	Y	N	Plasmodium falciparum HB3	OG6_100664
PfHB3_120050900	PfHB3_120050900-t41_1	PfHB3_12:1,921,170..1,923,201(+)	delta-aminolevulinic acid synthetase	1	56	0	2.3.1.37 (5-aminolevulinate synthase)	2.3.1.- (Transferring groups other than amino-acyl groups.);2.3.1.29 (Glycine C-acetyltransferase);2.3.1.37 (5-aminolevulinate synthase);2.3.1.47 (8-amino-7-oxononanoate synthase)	10	N	Y	Plasmodium falciparum HB3	OG6_100359
PfHB3_120052400	PfHB3_120052400-t41_1	PfHB3_12:1,967,972..1,969,456(-)	conserved Plasmodium protein, unknown function	1	55	0	4.2.1.75 (Uroporphyrinogen-III synthase)	4.2.1.75 (Uroporphyrinogen-III synthase)	10	Y	N	Plasmodium falciparum HB3	OG6_532659
PfHB3_130071200	PfHB3_130071200-t41_1	PfHB3_13:2,639,934..2,641,607(-)	ferrochelatase	1	56	0	4.99.1.1 (Protoporphyrin ferrochelatase)	2.4.1.- (Hexosyltransferases.);4.99.1.1 (Protoporphyrin ferrochelatase)	10	Y	N	Plasmodium falciparum HB3	OG6_101310
PfHB3_140045950	PfHB3_140045950-t41_1	PfHB3_14:1,673,716..1,675,995(+)	porphobilinogen synthase	1	38	0	4.2.1.24 (Porphobilinogen synthase)	4.2.1.24 (Porphobilinogen synthase)	10	Y	N	Plasmodium falciparum HB3	OG6_101254
PfHB3_140046000	PfHB3_140046000-t41_1	PfHB3_14:1,673,716..1,681,412(+)	stromal-processing peptidase, putative	1	53	0	4.2.1.24 (Porphobilinogen synthase)	3.4.24.- (Metalloendopeptidases.);3.4.24.55 (Pitrilysin);3.4.24.56 (Insulysin);4.2.1.24 (Porphobilinogen synthase)	10	Y	N	Plasmodium falciparum HB3	OG6_110270
PfHB3_140061600	PfHB3_140061600-t41_1	PfHB3_14:2,324,133..2,325,959(-)	polyprenol reductase, putative	1	47	0	1.3.1.94 (Polyprenol reductase)	1.3.-.- (Acting on the CH-CH group of donors.);1.3.1.94 (Polyprenol reductase);1.3.99.5 (3-oxo-5-alpha-steroid 4-dehydrogenase (acceptor))	10	Y	N	Plasmodium falciparum HB3	OG6_103960
PfIT_010014300	PfIT_010014300-t41_1	PfIT_01:371,801..375,289(-)	replication factor c protein, putative	1	56	0	N/A	3.6.1.15 (Nucleoside-triphosphate phosphatase);4.99.1.1 (Protoporphyrin ferrochelatase)	10	Y	N	Plasmodium falciparum IT	OG6_102931
PfIT_060011300	PfIT_060011300-t41_1	PfIT_06:257,873..259,313(+)	uroporphyrinogen III decarboxylase	1	57	0	4.1.1.37 (Uroporphyrinogen decarboxylase)	2.1.1.247 ([Methyl-Co(III) methylamine-specific corrinoid protein]:coenzyme Mmethyltransferase);4.1.1.37 (Uroporphyrinogen decarboxylase)	10	Y	N	Plasmodium falciparum IT	OG6_100829
PfIT_070022000	PfIT_070022000-t41_1	PfIT_07:747,457..749,076(-)	serine--tRNA ligase, putative	1	111	1	6.1.1.11 (Serine--tRNA ligase)	1.3.3.3 (Coproporphyrinogen oxidase);3.6.1.66 (XTP/dITP diphosphatase);3.6.1.9 (Nucleotide diphosphatase);6.1.1.11 (Serine--tRNA ligase)	10	Y	N	Plasmodium falciparum IT	OG6_100275
PfIT_070024200	PfIT_070024200-t41_1	PfIT_07:859,297..860,002(+)	exosome complex component CSL4, putative	1	54	0	N/A	3.1.13.- (Exoribonucleases producing 5'-phosphomonoesters.);3.1.13.1 (Exoribonuclease II);4.2.1.75 (Uroporphyrinogen-III synthase)	10	Y	N	Plasmodium falciparum IT	OG6_101821
PfIT_100032100	PfIT_100032100-t41_1	PfIT_10:1,102,821..1,104,650(+)	protoporphyrinogen oxidase	1	55	0	1.3.3.4 (Protoporphyrinogen oxidase)	1.3.3.4 (Protoporphyrinogen oxidase);1.4.3.- (With oxygen as acceptor.);1.4.3.4 (Monoamine oxidase);1.8.3.5 (Prenylcysteine oxidase)	10	Y	N	Plasmodium falciparum IT	OG6_101704
PfIT_100038300	PfIT_100038300-t41_1	PfIT_10:1,305,116..1,307,011(-)	flavoprotein subunit of succinate dehydrogenase	1	56	0	1.3.5.1 (Succinate dehydrogenase (quinone))	1.3.5.1 (Succinate dehydrogenase (quinone));1.3.5.4 (Fumarate reductase (quinol));1.3.99.1 (Deleted entry);1.4.3.16 (L-aspartate oxidase)	10	Y	N	Plasmodium falciparum IT	OG6_100447
PfIT_100041200	PfIT_100041200-t41_1	PfIT_10:1,427,205..1,429,334(+)	dynamin-like protein	1	58	0	3.6.1.50 (Transferred entry: 3.6.5.5)	1.4.1.20 (Phenylalanine dehydrogenase);2.5.1.61 (Hydroxymethylbilane synthase);3.6.1.50 (Transferred entry: 3.6.5.5);3.6.5.5 (Dynamin GTPase);4.2.1.12 (Phosphogluconate dehydratase)	10	Y	N	Plasmodium falciparum IT	OG6_100232
PfIT_110040400	PfIT_110040400-t41_1	PfIT_11:1,362,960..1,365,057(-)	3-oxo-5-alpha-steroid 4-dehydrogenase, putative	1	55	0	1.3.99.5 (3-oxo-5-alpha-steroid 4-dehydrogenase (acceptor))	1.3.1.- (With NAD(+) or NADP(+) as acceptor.);1.3.1.22 (3-oxo-5-alpha-steroid 4-dehydrogenase (NADP(+)));1.3.1.38 (Trans-2-enoyl-CoA reductase (NADPH));1.3.1.93 (Very-long-chain enoyl-CoA reductase);1.3.99.5 (3-oxo-5-alpha-steroid 4-dehydrogenase (acceptor));2.3.1.- (Transferring groups other than a	10	Y	N	Plasmodium falciparum IT	OG6_102127
PfIT_110046600	PfIT_110046600-t41_1	PfIT_11:1,666,040..1,667,605(-)	coproporphyrinogen-III oxidase	1	56	0	1.3.3.3 (Coproporphyrinogen oxidase)	1.3.3.3 (Coproporphyrinogen oxidase)	10	Y	N	Plasmodium falciparum IT	OG6_101984
PfIT_120015000	PfIT_120015000-t41_1	PfIT_12:445,586..446,893(+)	porphobilinogen deaminase	1	55	0	2.5.1.61 (Hydroxymethylbilane synthase)	2.5.1.61 (Hydroxymethylbilane synthase);4.2.1.75 (Uroporphyrinogen-III synthase);4.3.1.8 (Transferred entry: 2.5.1.61)	20	Y	N	Plasmodium falciparum IT	OG6_101048
PfIT_120018200	PfIT_120018200-t41_1	PfIT_12:568,432..569,397(+)	iron-sulfur subunit of succinate dehydrogenase	1	55	0	1.3.5.1 (Succinate dehydrogenase (quinone));1.3.99.1 (Deleted entry)	1.3.5.1 (Succinate dehydrogenase (quinone));1.3.99.1 (Deleted entry)	10	Y	N	Plasmodium falciparum IT	OG6_100664
PfIT_120051300	PfIT_120051300-t41_1	PfIT_12:1,947,865..1,949,916(+)	delta-aminolevulinic acid synthetase	1	56	0	2.3.1.37 (5-aminolevulinate synthase)	2.3.1.- (Transferring groups other than amino-acyl groups.);2.3.1.29 (Glycine C-acetyltransferase);2.3.1.37 (5-aminolevulinate synthase);2.3.1.47 (8-amino-7-oxononanoate synthase)	10	N	Y	Plasmodium falciparum IT	OG6_100359
PfIT_120052800	PfIT_120052800-t41_1	PfIT_12:1,994,917..1,996,401(-)	conserved Plasmodium protein, unknown function	1	55	0	4.2.1.75 (Uroporphyrinogen-III synthase)	4.2.1.75 (Uroporphyrinogen-III synthase)	10	Y	N	Plasmodium falciparum IT	OG6_532659
PfIT_130070100	PfIT_130070100-t41_1	PfIT_13:2,618,477..2,620,151(-)	ferrochelatase	1	56	0	4.99.1.1 (Protoporphyrin ferrochelatase)	2.4.1.- (Hexosyltransferases.);4.99.1.1 (Protoporphyrin ferrochelatase)	10	Y	N	Plasmodium falciparum IT	OG6_101310
PfIT_140046650	PfIT_140046650-t41_1	PfIT_14:1,706,417..1,708,675(+)	porphobilinogen synthase	1	38	0	4.2.1.24 (Porphobilinogen synthase)	4.2.1.24 (Porphobilinogen synthase)	10	Y	N	Plasmodium falciparum IT	OG6_101254
PfIT_140046700	PfIT_140046700-t41_1	PfIT_14:1,706,417..1,714,072(+)	stromal-processing peptidase, putative	1	53	0	3.4.24.55 (Pitrilysin);3.4.24.56 (Insulysin);4.2.1.24 (Porphobilinogen synthase)	3.4.24.- (Metalloendopeptidases.);3.4.24.55 (Pitrilysin);3.4.24.56 (Insulysin);4.2.1.24 (Porphobilinogen synthase)	10	Y	N	Plasmodium falciparum IT	OG6_110270
PfIT_140062300	PfIT_140062300-t41_1	PfIT_14:2,357,434..2,359,221(-)	polyprenol reductase, putative	1	47	0	1.3.1.94 (Polyprenol reductase)	1.3.-.- (Acting on the CH-CH group of donors.);1.3.1.94 (Polyprenol reductase);1.3.99.5 (3-oxo-5-alpha-steroid 4-dehydrogenase (acceptor))	10	Y	N	Plasmodium falciparum IT	OG6_103960
PfKE01_010014100	PfKE01_010014100-t41_1	PfKE01_01:366,209..369,736(-)	replication factor c protein, putative	1	56	0	N/A	3.6.1.15 (Nucleoside-triphosphate phosphatase);4.99.1.1 (Protoporphyrin ferrochelatase)	10	Y	N	Plasmodium falciparum KE01	OG6_102931
PfKE01_060013400	PfKE01_060013400-t41_1	PfKE01_06:317,160..318,596(+)	uroporphyrinogen III decarboxylase	1	57	0	4.1.1.37 (Uroporphyrinogen decarboxylase)	2.1.1.247 ([Methyl-Co(III) methylamine-specific corrinoid protein]:coenzyme Mmethyltransferase);4.1.1.37 (Uroporphyrinogen decarboxylase)	10	Y	N	Plasmodium falciparum KE01	OG6_100829
PfKE01_070020800	PfKE01_070020800-t41_1	PfKE01_07:675,700..677,319(-)	serine--tRNA ligase, putative	1	111	1	6.1.1.11 (Serine--tRNA ligase)	1.3.3.3 (Coproporphyrinogen oxidase);3.6.1.66 (XTP/dITP diphosphatase);3.6.1.9 (Nucleotide diphosphatase);6.1.1.11 (Serine--tRNA ligase)	10	Y	N	Plasmodium falciparum KE01	OG6_100275
PfKE01_070023000	PfKE01_070023000-t41_1	PfKE01_07:787,722..788,427(+)	exosome complex component CSL4, putative	1	54	0	N/A	3.1.13.- (Exoribonucleases producing 5'-phosphomonoesters.);3.1.13.1 (Exoribonuclease II);4.2.1.75 (Uroporphyrinogen-III synthase)	10	Y	N	Plasmodium falciparum KE01	OG6_101821
PfKE01_100033400	PfKE01_100033400-t41_1	PfKE01_10:1,176,694..1,178,523(+)	protoporphyrinogen oxidase	1	55	0	1.3.3.4 (Protoporphyrinogen oxidase)	1.3.3.4 (Protoporphyrinogen oxidase);1.4.3.- (With oxygen as acceptor.);1.4.3.4 (Monoamine oxidase);1.8.3.5 (Prenylcysteine oxidase)	10	Y	N	Plasmodium falciparum KE01	OG6_101704
PfKE01_100039600	PfKE01_100039600-t41_1	PfKE01_10:1,380,086..1,381,981(-)	flavoprotein subunit of succinate dehydrogenase	1	56	0	1.3.5.1 (Succinate dehydrogenase (quinone))	1.3.5.1 (Succinate dehydrogenase (quinone));1.3.5.4 (Fumarate reductase (quinol));1.3.99.1 (Deleted entry);1.4.3.16 (L-aspartate oxidase)	10	Y	N	Plasmodium falciparum KE01	OG6_100447
PfKE01_100042500	PfKE01_100042500-t41_1	PfKE01_10:1,501,148..1,503,277(+)	dynamin-like protein	1	58	0	3.6.1.50 (Transferred entry: 3.6.5.5)	1.4.1.20 (Phenylalanine dehydrogenase);2.5.1.61 (Hydroxymethylbilane synthase);3.6.1.50 (Transferred entry: 3.6.5.5);3.6.5.5 (Dynamin GTPase);4.2.1.12 (Phosphogluconate dehydratase)	10	Y	N	Plasmodium falciparum KE01	OG6_100232
PfKE01_110040400	PfKE01_110040400-t41_1	PfKE01_11:1,369,358..1,371,481(-)	3-oxo-5-alpha-steroid 4-dehydrogenase, putative	1	55	0	1.3.99.5 (3-oxo-5-alpha-steroid 4-dehydrogenase (acceptor))	1.3.1.- (With NAD(+) or NADP(+) as acceptor.);1.3.1.22 (3-oxo-5-alpha-steroid 4-dehydrogenase (NADP(+)));1.3.1.38 (Trans-2-enoyl-CoA reductase (NADPH));1.3.1.93 (Very-long-chain enoyl-CoA reductase);1.3.99.5 (3-oxo-5-alpha-steroid 4-dehydrogenase (acceptor));2.3.1.- (Transferring groups other than a	10	Y	N	Plasmodium falciparum KE01	OG6_102127
PfKE01_110046600	PfKE01_110046600-t41_1	PfKE01_11:1,672,664..1,674,223(-)	coproporphyrinogen-III oxidase	1	56	0	1.3.3.3 (Coproporphyrinogen oxidase)	1.3.3.3 (Coproporphyrinogen oxidase)	10	Y	N	Plasmodium falciparum KE01	OG6_101984
PfKE01_120015000	PfKE01_120015000-t41_1	PfKE01_12:443,628..444,935(+)	porphobilinogen deaminase	1	55	0	2.5.1.61 (Hydroxymethylbilane synthase)	2.5.1.61 (Hydroxymethylbilane synthase);4.2.1.75 (Uroporphyrinogen-III synthase);4.3.1.8 (Transferred entry: 2.5.1.61)	20	Y	N	Plasmodium falciparum KE01	OG6_101048
PfKE01_120018200	PfKE01_120018200-t41_1	PfKE01_12:565,565..566,530(+)	iron-sulfur subunit of succinate dehydrogenase	1	55	0	1.3.5.1 (Succinate dehydrogenase (quinone));1.3.99.1 (Deleted entry)	1.3.5.1 (Succinate dehydrogenase (quinone));1.3.99.1 (Deleted entry)	10	Y	N	Plasmodium falciparum KE01	OG6_100664
PfKE01_120051400	PfKE01_120051400-t41_1	PfKE01_12:1,943,796..1,945,845(+)	delta-aminolevulinic acid synthetase	1	56	0	2.3.1.37 (5-aminolevulinate synthase)	2.3.1.- (Transferring groups other than amino-acyl groups.);2.3.1.29 (Glycine C-acetyltransferase);2.3.1.37 (5-aminolevulinate synthase);2.3.1.47 (8-amino-7-oxononanoate synthase)	10	N	Y	Plasmodium falciparum KE01	OG6_100359
PfKE01_120052900	PfKE01_120052900-t41_1	PfKE01_12:1,991,122..1,992,606(-)	conserved Plasmodium protein, unknown function	1	55	0	4.2.1.75 (Uroporphyrinogen-III synthase)	4.2.1.75 (Uroporphyrinogen-III synthase)	10	Y	N	Plasmodium falciparum KE01	OG6_532659
PfKE01_130070400	PfKE01_130070400-t41_1	PfKE01_13:2,615,405..2,617,070(-)	ferrochelatase	1	56	0	4.99.1.1 (Protoporphyrin ferrochelatase)	2.4.1.- (Hexosyltransferases.);4.99.1.1 (Protoporphyrin ferrochelatase)	10	Y	N	Plasmodium falciparum KE01	OG6_101310
PfKE01_140045150	PfKE01_140045150-t41_1	PfKE01_14:1,658,148..1,660,409(+)	delta-aminolevulinic acid dehydratase	1	38	0	4.2.1.24 (Porphobilinogen synthase)	4.2.1.24 (Porphobilinogen synthase)	10	Y	N	Plasmodium falciparum KE01	OG6_101254
PfKE01_140045200	PfKE01_140045200-t41_1	PfKE01_14:1,658,148..1,665,802(+)	stromal-processing peptidase, putative	1	53	0	4.2.1.24 (Porphobilinogen synthase)	3.4.24.- (Metalloendopeptidases.);3.4.24.55 (Pitrilysin);3.4.24.56 (Insulysin);4.2.1.24 (Porphobilinogen synthase)	10	Y	N	Plasmodium falciparum KE01	OG6_110270
PfKE01_140060700	PfKE01_140060700-t41_1	PfKE01_14:2,310,165..2,311,962(-)	polyprenol reductase, putative	1	47	0	1.3.1.94 (Polyprenol reductase)	1.3.-.- (Acting on the CH-CH group of donors.);1.3.1.94 (Polyprenol reductase);1.3.99.5 (3-oxo-5-alpha-steroid 4-dehydrogenase (acceptor))	10	Y	N	Plasmodium falciparum KE01	OG6_103960
PfKH01_010016000	PfKH01_010016000-t41_1	PfKH01_01:416,714..420,220(-)	replication factor c protein, putative	1	56	0	N/A	3.6.1.15 (Nucleoside-triphosphate phosphatase);4.99.1.1 (Protoporphyrin ferrochelatase)	10	Y	N	Plasmodium falciparum KH01	OG6_102931
PfKH01_060014500	PfKH01_060014500-t41_1	PfKH01_06:372,022..373,450(+)	uroporphyrinogen III decarboxylase	1	57	0	4.1.1.37 (Uroporphyrinogen decarboxylase)	2.1.1.247 ([Methyl-Co(III) methylamine-specific corrinoid protein]:coenzyme Mmethyltransferase);4.1.1.37 (Uroporphyrinogen decarboxylase)	10	Y	N	Plasmodium falciparum KH01	OG6_100829
PfKH01_070021700	PfKH01_070021700-t41_1	PfKH01_07:700,176..701,795(-)	serine--tRNA ligase, putative	1	111	1	6.1.1.11 (Serine--tRNA ligase)	1.3.3.3 (Coproporphyrinogen oxidase);3.6.1.66 (XTP/dITP diphosphatase);3.6.1.9 (Nucleotide diphosphatase);6.1.1.11 (Serine--tRNA ligase)	10	Y	N	Plasmodium falciparum KH01	OG6_100275
PfKH01_070023900	PfKH01_070023900-t41_1	PfKH01_07:812,176..812,883(+)	exosome complex component CSL4, putative	1	54	0	N/A	3.1.13.- (Exoribonucleases producing 5'-phosphomonoesters.);3.1.13.1 (Exoribonuclease II);4.2.1.75 (Uroporphyrinogen-III synthase)	10	Y	N	Plasmodium falciparum KH01	OG6_101821
PfKH01_100032600	PfKH01_100032600-t41_1	PfKH01_10:1,128,334..1,130,163(+)	protoporphyrinogen oxidase	1	55	0	1.3.3.4 (Protoporphyrinogen oxidase)	1.3.3.4 (Protoporphyrinogen oxidase);1.4.3.- (With oxygen as acceptor.);1.4.3.4 (Monoamine oxidase);1.8.3.5 (Prenylcysteine oxidase)	10	Y	N	Plasmodium falciparum KH01	OG6_101704
PfKH01_100038800	PfKH01_100038800-t41_1	PfKH01_10:1,331,079..1,332,974(-)	flavoprotein subunit of succinate dehydrogenase	1	56	0	1.3.5.1 (Succinate dehydrogenase (quinone))	1.3.5.1 (Succinate dehydrogenase (quinone));1.3.5.4 (Fumarate reductase (quinol));1.3.99.1 (Deleted entry);1.4.3.16 (L-aspartate oxidase)	10	Y	N	Plasmodium falciparum KH01	OG6_100447
PfKH01_100041700	PfKH01_100041700-t41_1	PfKH01_10:1,452,726..1,454,855(+)	dynamin-like protein	1	58	0	3.6.1.50 (Transferred entry: 3.6.5.5)	1.4.1.20 (Phenylalanine dehydrogenase);2.5.1.61 (Hydroxymethylbilane synthase);3.6.1.50 (Transferred entry: 3.6.5.5);3.6.5.5 (Dynamin GTPase);4.2.1.12 (Phosphogluconate dehydratase)	10	Y	N	Plasmodium falciparum KH01	OG6_100232
PfKH01_110040200	PfKH01_110040200-t41_1	PfKH01_11:1,356,949..1,359,055(-)	3-oxo-5-alpha-steroid 4-dehydrogenase, putative	1	55	0	1.3.99.5 (3-oxo-5-alpha-steroid 4-dehydrogenase (acceptor))	1.3.1.- (With NAD(+) or NADP(+) as acceptor.);1.3.1.22 (3-oxo-5-alpha-steroid 4-dehydrogenase (NADP(+)));1.3.1.38 (Trans-2-enoyl-CoA reductase (NADPH));1.3.1.93 (Very-long-chain enoyl-CoA reductase);1.3.99.5 (3-oxo-5-alpha-steroid 4-dehydrogenase (acceptor));2.3.1.- (Transferring groups other than a	10	Y	N	Plasmodium falciparum KH01	OG6_102127
PfKH01_110046400	PfKH01_110046400-t41_1	PfKH01_11:1,660,128..1,661,681(-)	coproporphyrinogen-III oxidase	1	56	0	1.3.3.3 (Coproporphyrinogen oxidase)	1.3.3.3 (Coproporphyrinogen oxidase)	10	Y	N	Plasmodium falciparum KH01	OG6_101984
PfKH01_120016100	PfKH01_120016100-t41_1	PfKH01_12:480,554..481,861(+)	porphobilinogen deaminase	1	55	0	2.5.1.61 (Hydroxymethylbilane synthase)	2.5.1.61 (Hydroxymethylbilane synthase);4.2.1.75 (Uroporphyrinogen-III synthase);4.3.1.8 (Transferred entry: 2.5.1.61)	20	Y	N	Plasmodium falciparum KH01	OG6_101048
PfKH01_120019300	PfKH01_120019300-t41_1	PfKH01_12:602,230..603,195(+)	iron-sulfur subunit of succinate dehydrogenase	1	55	0	1.3.5.1 (Succinate dehydrogenase (quinone));1.3.99.1 (Deleted entry)	1.3.5.1 (Succinate dehydrogenase (quinone));1.3.99.1 (Deleted entry)	10	Y	N	Plasmodium falciparum KH01	OG6_100664
PfKH01_120052200	PfKH01_120052200-t41_1	PfKH01_12:1,948,080..1,950,130(+)	delta-aminolevulinic acid synthetase	1	56	0	2.3.1.37 (5-aminolevulinate synthase)	2.3.1.- (Transferring groups other than amino-acyl groups.);2.3.1.29 (Glycine C-acetyltransferase);2.3.1.37 (5-aminolevulinate synthase);2.3.1.47 (8-amino-7-oxononanoate synthase)	10	N	Y	Plasmodium falciparum KH01	OG6_100359
PfKH01_120053700	PfKH01_120053700-t41_1	PfKH01_12:1,995,258..1,996,742(-)	conserved Plasmodium protein, unknown function	1	55	0	4.2.1.75 (Uroporphyrinogen-III synthase)	4.2.1.75 (Uroporphyrinogen-III synthase)	10	Y	N	Plasmodium falciparum KH01	OG6_532659
PfKH01_130068800	PfKH01_130068800-t41_1	PfKH01_13:2,530,317..2,531,992(-)	ferrochelatase	1	56	0	4.99.1.1 (Protoporphyrin ferrochelatase)	2.4.1.- (Hexosyltransferases.);4.99.1.1 (Protoporphyrin ferrochelatase)	10	Y	N	Plasmodium falciparum KH01	OG6_101310
PfKH01_140045750	PfKH01_140045750-t41_1	PfKH01_14:1,664,415..1,666,712(+)	delta-aminolevulinic acid dehydratase	1	38	0	4.2.1.24 (Porphobilinogen synthase)	4.2.1.24 (Porphobilinogen synthase)	10	Y	N	Plasmodium falciparum KH01	OG6_101254
PfKH01_140045800	PfKH01_140045800-t41_1	PfKH01_14:1,664,415..1,672,099(+)	stromal-processing peptidase, putative	1	53	0	3.4.24.55 (Pitrilysin);3.4.24.56 (Insulysin);4.2.1.24 (Porphobilinogen synthase)	3.4.24.- (Metalloendopeptidases.);3.4.24.55 (Pitrilysin);3.4.24.56 (Insulysin);4.2.1.24 (Porphobilinogen synthase)	10	Y	N	Plasmodium falciparum KH01	OG6_110270
PfKH02_010014800	PfKH02_010014800-t41_1	PfKH02_01:375,329..378,817(-)	replication factor c protein, putative	1	56	0	N/A	3.6.1.15 (Nucleoside-triphosphate phosphatase);4.99.1.1 (Protoporphyrin ferrochelatase)	10	Y	N	Plasmodium falciparum KH02	OG6_102931
PfKH02_060013500	PfKH02_060013500-t41_1	PfKH02_06:338,995..340,423(+)	uroporphyrinogen III decarboxylase	1	57	0	4.1.1.37 (Uroporphyrinogen decarboxylase)	2.1.1.247 ([Methyl-Co(III) methylamine-specific corrinoid protein]:coenzyme Mmethyltransferase);4.1.1.37 (Uroporphyrinogen decarboxylase)	10	Y	N	Plasmodium falciparum KH02	OG6_100829
PfKH02_070020800	PfKH02_070020800-t41_1	PfKH02_07:688,263..689,882(-)	serine--tRNA ligase, putative	1	111	1	6.1.1.11 (Serine--tRNA ligase)	1.3.3.3 (Coproporphyrinogen oxidase);3.6.1.66 (XTP/dITP diphosphatase);3.6.1.9 (Nucleotide diphosphatase);6.1.1.11 (Serine--tRNA ligase)	10	Y	N	Plasmodium falciparum KH02	OG6_100275
PfKH02_070023000	PfKH02_070023000-t41_1	PfKH02_07:800,186..800,891(+)	exosome complex component CSL4, putative	1	54	0	N/A	3.1.13.- (Exoribonucleases producing 5'-phosphomonoesters.);3.1.13.1 (Exoribonuclease II);4.2.1.75 (Uroporphyrinogen-III synthase)	10	Y	N	Plasmodium falciparum KH02	OG6_101821
PfKH02_100033500	PfKH02_100033500-t41_1	PfKH02_10:1,157,791..1,159,620(+)	protoporphyrinogen oxidase	1	55	0	1.3.3.4 (Protoporphyrinogen oxidase)	1.3.3.4 (Protoporphyrinogen oxidase);1.4.3.- (With oxygen as acceptor.);1.4.3.4 (Monoamine oxidase);1.8.3.5 (Prenylcysteine oxidase)	10	Y	N	Plasmodium falciparum KH02	OG6_101704
PfKH02_100039700	PfKH02_100039700-t41_1	PfKH02_10:1,360,708..1,362,603(-)	flavoprotein subunit of succinate dehydrogenase	1	56	0	1.3.5.1 (Succinate dehydrogenase (quinone))	1.3.5.1 (Succinate dehydrogenase (quinone));1.3.5.4 (Fumarate reductase (quinol));1.3.99.1 (Deleted entry);1.4.3.16 (L-aspartate oxidase)	10	Y	N	Plasmodium falciparum KH02	OG6_100447
PfKH02_100042600	PfKH02_100042600-t41_1	PfKH02_10:1,484,749..1,486,878(+)	dynamin-like protein	1	58	0	3.6.1.50 (Transferred entry: 3.6.5.5)	1.4.1.20 (Phenylalanine dehydrogenase);2.5.1.61 (Hydroxymethylbilane synthase);3.6.1.50 (Transferred entry: 3.6.5.5);3.6.5.5 (Dynamin GTPase);4.2.1.12 (Phosphogluconate dehydratase)	10	Y	N	Plasmodium falciparum KH02	OG6_100232
PfKH02_110041100	PfKH02_110041100-t41_1	PfKH02_11:1,396,626..1,398,734(-)	3-oxo-5-alpha-steroid 4-dehydrogenase, putative	1	55	0	1.3.99.5 (3-oxo-5-alpha-steroid 4-dehydrogenase (acceptor))	1.3.1.- (With NAD(+) or NADP(+) as acceptor.);1.3.1.22 (3-oxo-5-alpha-steroid 4-dehydrogenase (NADP(+)));1.3.1.38 (Trans-2-enoyl-CoA reductase (NADPH));1.3.1.93 (Very-long-chain enoyl-CoA reductase);1.3.99.5 (3-oxo-5-alpha-steroid 4-dehydrogenase (acceptor));2.3.1.- (Transferring groups other than a	10	Y	N	Plasmodium falciparum KH02	OG6_102127
PfKH02_110047300	PfKH02_110047300-t41_1	PfKH02_11:1,699,658..1,701,247(-)	coproporphyrinogen-III oxidase	1	56	0	1.3.3.3 (Coproporphyrinogen oxidase)	1.3.3.3 (Coproporphyrinogen oxidase)	10	Y	N	Plasmodium falciparum KH02	OG6_101984
PfKH02_120015000	PfKH02_120015000-t41_1	PfKH02_12:465,334..466,641(+)	porphobilinogen deaminase	1	55	0	2.5.1.61 (Hydroxymethylbilane synthase)	2.5.1.61 (Hydroxymethylbilane synthase);4.2.1.75 (Uroporphyrinogen-III synthase);4.3.1.8 (Transferred entry: 2.5.1.61)	20	Y	N	Plasmodium falciparum KH02	OG6_101048
PfKH02_120018200	PfKH02_120018200-t41_1	PfKH02_12:587,835..588,800(+)	iron-sulfur subunit of succinate dehydrogenase	1	55	0	1.3.5.1 (Succinate dehydrogenase (quinone));1.3.99.1 (Deleted entry)	1.3.5.1 (Succinate dehydrogenase (quinone));1.3.99.1 (Deleted entry)	10	Y	N	Plasmodium falciparum KH02	OG6_100664
PfKH02_120050800	PfKH02_120050800-t41_1	PfKH02_12:1,928,030..1,930,065(+)	delta-aminolevulinic acid synthetase	1	56	0	2.3.1.37 (5-aminolevulinate synthase)	2.3.1.- (Transferring groups other than amino-acyl groups.);2.3.1.29 (Glycine C-acetyltransferase);2.3.1.37 (5-aminolevulinate synthase);2.3.1.47 (8-amino-7-oxononanoate synthase)	10	N	Y	Plasmodium falciparum KH02	OG6_100359
PfKH02_120052300	PfKH02_120052300-t41_1	PfKH02_12:1,975,151..1,976,635(-)	conserved Plasmodium protein, unknown function	1	55	0	4.2.1.75 (Uroporphyrinogen-III synthase)	4.2.1.75 (Uroporphyrinogen-III synthase)	10	Y	N	Plasmodium falciparum KH02	OG6_532659
PfKH02_130067700	PfKH02_130067700-t41_1	PfKH02_13:2,489,367..2,491,043(-)	ferrochelatase	1	56	0	4.99.1.1 (Protoporphyrin ferrochelatase)	2.4.1.- (Hexosyltransferases.);4.99.1.1 (Protoporphyrin ferrochelatase)	10	Y	N	Plasmodium falciparum KH02	OG6_101310
PfKH02_140045950	PfKH02_140045950-t41_1	PfKH02_14:1,680,778..1,683,057(+)	delta-aminolevulinic acid dehydratase	1	38	0	4.2.1.24 (Porphobilinogen synthase)	4.2.1.24 (Porphobilinogen synthase)	10	Y	N	Plasmodium falciparum KH02	OG6_101254
PfKH02_140046000	PfKH02_140046000-t41_1	PfKH02_14:1,680,778..1,688,472(+)	stromal-processing peptidase, putative	1	53	0	3.4.24.55 (Pitrilysin);3.4.24.56 (Insulysin);4.2.1.24 (Porphobilinogen synthase)	3.4.24.- (Metalloendopeptidases.);3.4.24.55 (Pitrilysin);3.4.24.56 (Insulysin);4.2.1.24 (Porphobilinogen synthase)	10	Y	N	Plasmodium falciparum KH02	OG6_110270
PfKH02_140061600	PfKH02_140061600-t41_1	PfKH02_14:2,332,110..2,333,909(-)	polyprenol reductase, putative	1	47	0	1.3.1.94 (Polyprenol reductase)	1.3.1.94 (Polyprenol reductase);1.3.99.5 (3-oxo-5-alpha-steroid 4-dehydrogenase (acceptor))	10	Y	N	Plasmodium falciparum KH02	OG6_103960
PfML01_010014800	PfML01_010014800-t41_1	PfML01_01:367,763..371,251(-)	replication factor c protein, putative	1	56	0	N/A	3.6.1.15 (Nucleoside-triphosphate phosphatase);4.99.1.1 (Protoporphyrin ferrochelatase)	10	Y	N	Plasmodium falciparum ML01	OG6_102931
PfML01_060011300	PfML01_060011300-t41_1	PfML01_06:256,982..258,397(+)	uroporphyrinogen III decarboxylase	1	57	0	4.1.1.37 (Uroporphyrinogen decarboxylase)	2.1.1.247 ([Methyl-Co(III) methylamine-specific corrinoid protein]:coenzyme Mmethyltransferase);4.1.1.37 (Uroporphyrinogen decarboxylase)	10	Y	N	Plasmodium falciparum ML01	OG6_100829
PfML01_070021700	PfML01_070021700-t41_1	PfML01_07:732,892..734,511(-)	serine--tRNA ligase, putative	1	111	1	6.1.1.11 (Serine--tRNA ligase)	1.3.3.3 (Coproporphyrinogen oxidase);3.6.1.66 (XTP/dITP diphosphatase);3.6.1.9 (Nucleotide diphosphatase);6.1.1.11 (Serine--tRNA ligase)	10	Y	N	Plasmodium falciparum ML01	OG6_100275
PfML01_070023900	PfML01_070023900-t41_1	PfML01_07:844,883..845,588(+)	exosome complex component CSL4, putative	1	54	0	N/A	3.1.13.- (Exoribonucleases producing 5'-phosphomonoesters.);3.1.13.1 (Exoribonuclease II);4.2.1.75 (Uroporphyrinogen-III synthase)	10	Y	N	Plasmodium falciparum ML01	OG6_101821
PfML01_100032300	PfML01_100032300-t41_1	PfML01_10:1,118,136..1,119,965(+)	protoporphyrinogen oxidase	1	55	0	1.3.3.4 (Protoporphyrinogen oxidase)	1.3.3.4 (Protoporphyrinogen oxidase);1.4.3.- (With oxygen as acceptor.);1.4.3.4 (Monoamine oxidase);1.8.3.5 (Prenylcysteine oxidase)	10	Y	N	Plasmodium falciparum ML01	OG6_101704
PfML01_100038500	PfML01_100038500-t41_1	PfML01_10:1,322,119..1,324,014(-)	flavoprotein subunit of succinate dehydrogenase	1	56	0	1.3.5.1 (Succinate dehydrogenase (quinone))	1.3.5.1 (Succinate dehydrogenase (quinone));1.3.5.4 (Fumarate reductase (quinol));1.3.99.1 (Deleted entry);1.4.3.16 (L-aspartate oxidase)	10	Y	N	Plasmodium falciparum ML01	OG6_100447
PfML01_100041300	PfML01_100041300-t41_1	PfML01_10:1,446,598..1,448,727(+)	dynamin-like protein	1	58	0	3.6.1.50 (Transferred entry: 3.6.5.5)	1.4.1.20 (Phenylalanine dehydrogenase);2.5.1.61 (Hydroxymethylbilane synthase);3.6.1.50 (Transferred entry: 3.6.5.5);3.6.5.5 (Dynamin GTPase);4.2.1.12 (Phosphogluconate dehydratase)	10	Y	N	Plasmodium falciparum ML01	OG6_100232
PfML01_110040700	PfML01_110040700-t41_1	PfML01_11:1,378,334..1,380,441(-)	3-oxo-5-alpha-steroid 4-dehydrogenase, putative	1	55	0	1.3.99.5 (3-oxo-5-alpha-steroid 4-dehydrogenase (acceptor))	1.3.1.- (With NAD(+) or NADP(+) as acceptor.);1.3.1.22 (3-oxo-5-alpha-steroid 4-dehydrogenase (NADP(+)));1.3.1.38 (Trans-2-enoyl-CoA reductase (NADPH));1.3.1.93 (Very-long-chain enoyl-CoA reductase);1.3.99.5 (3-oxo-5-alpha-steroid 4-dehydrogenase (acceptor));2.3.1.- (Transferring groups other than a	10	Y	N	Plasmodium falciparum ML01	OG6_102127
PfML01_110046900	PfML01_110046900-t41_1	PfML01_11:1,681,591..1,683,150(-)	coproporphyrinogen-III oxidase	1	56	0	1.3.3.3 (Coproporphyrinogen oxidase)	1.3.3.3 (Coproporphyrinogen oxidase)	10	Y	N	Plasmodium falciparum ML01	OG6_101984
PfML01_120015100	PfML01_120015100-t41_1	PfML01_12:457,755..459,062(+)	porphobilinogen deaminase	1	55	0	2.5.1.61 (Hydroxymethylbilane synthase)	2.5.1.61 (Hydroxymethylbilane synthase);4.2.1.75 (Uroporphyrinogen-III synthase);4.3.1.8 (Transferred entry: 2.5.1.61)	20	Y	N	Plasmodium falciparum ML01	OG6_101048
PfML01_120018300	PfML01_120018300-t41_1	PfML01_12:580,495..581,460(+)	iron-sulfur subunit of succinate dehydrogenase	1	55	0	1.3.5.1 (Succinate dehydrogenase (quinone));1.3.99.1 (Deleted entry)	1.3.5.1 (Succinate dehydrogenase (quinone));1.3.99.1 (Deleted entry)	10	Y	N	Plasmodium falciparum ML01	OG6_100664
PfML01_120052100	PfML01_120052100-t41_1	PfML01_12:1,932,835..1,934,883(+)	delta-aminolevulinic acid synthetase	1	56	0	2.3.1.37 (5-aminolevulinate synthase)	2.3.1.- (Transferring groups other than amino-acyl groups.);2.3.1.29 (Glycine C-acetyltransferase);2.3.1.37 (5-aminolevulinate synthase);2.3.1.47 (8-amino-7-oxononanoate synthase)	10	N	Y	Plasmodium falciparum ML01	OG6_100359
PfML01_120053600	PfML01_120053600-t41_1	PfML01_12:1,980,203..1,981,687(-)	conserved Plasmodium protein, unknown function	1	55	0	4.2.1.75 (Uroporphyrinogen-III synthase)	4.2.1.75 (Uroporphyrinogen-III synthase)	10	Y	N	Plasmodium falciparum ML01	OG6_532659
PfML01_130069000	PfML01_130069000-t41_1	PfML01_13:2,503,854..2,505,538(-)	ferrochelatase	1	56	0	4.99.1.1 (Protoporphyrin ferrochelatase)	2.4.1.- (Hexosyltransferases.);4.99.1.1 (Protoporphyrin ferrochelatase)	10	Y	N	Plasmodium falciparum ML01	OG6_101310
PfML01_140045800	PfML01_140045800-t41_1	PfML01_14:1,642,480..1,644,786(+)	delta-aminolevulinic acid dehydratase	1	38	0	4.2.1.24 (Porphobilinogen synthase)	4.2.1.24 (Porphobilinogen synthase)	10	Y	N	Plasmodium falciparum ML01	OG6_101254
PfML01_140045900	PfML01_140045900-t41_1	PfML01_14:1,645,113..1,650,187(+)	stromal-processing peptidase, putative	1	53	0	3.4.24.55 (Pitrilysin);3.4.24.56 (Insulysin);4.2.1.24 (Porphobilinogen synthase)	3.4.24.- (Metalloendopeptidases.);3.4.24.55 (Pitrilysin);3.4.24.56 (Insulysin);4.2.1.24 (Porphobilinogen synthase)	10	Y	N	Plasmodium falciparum ML01	OG6_110270
PfNF135_000008500	PfNF135_000008500.1	VBRG01000013.1:83,320..84,025(-)	exosome complex component CSL4, putative	1	54	0	N/A	3.1.13.- (Exoribonucleases producing 5'-phosphomonoesters.);3.1.13.1 (Exoribonuclease II);4.2.1.75 (Uroporphyrinogen-III synthase)	10	Y	N	Plasmodium falciparum NF135.C10	OG6_101821
PfNF135_000010600	PfNF135_000010600.1	VBRG01000013.1:194,315..195,934(+)	serine--tRNA ligase, putative	1	111	1	6.1.1.11 (Serine--tRNA ligase)	1.3.3.3 (Coproporphyrinogen oxidase);3.6.1.66 (XTP/dITP diphosphatase);3.6.1.9 (Nucleotide diphosphatase);6.1.1.11 (Serine--tRNA ligase)	10	Y	N	Plasmodium falciparum NF135.C10	OG6_100275
PfNF135_010015300	PfNF135_010015300.1	VBRG01000001.1:429,046..432,534(-)	replication factor c protein, putative	1	56	0	N/A	3.6.1.15 (Nucleoside-triphosphate phosphatase);4.99.1.1 (Protoporphyrin ferrochelatase)	10	Y	N	Plasmodium falciparum NF135.C10	OG6_102931
PfNF135_060011500	PfNF135_060011500.1	VBRG01000008.1:263,060..264,492(+)	uroporphyrinogen III decarboxylase	1	57	0	N/A	2.1.1.247 ([Methyl-Co(III) methylamine-specific corrinoid protein]:coenzyme Mmethyltransferase);4.1.1.37 (Uroporphyrinogen decarboxylase)	10	Y	N	Plasmodium falciparum NF135.C10	OG6_100829
PfNF135_100033200	PfNF135_100033200.1	VBRG01000016.1:1,184,780..1,186,609(+)	protoporphyrinogen oxidase	1	55	0	N/A	1.3.3.4 (Protoporphyrinogen oxidase);1.4.3.- (With oxygen as acceptor.);1.4.3.4 (Monoamine oxidase);1.8.3.5 (Prenylcysteine oxidase)	10	Y	N	Plasmodium falciparum NF135.C10	OG6_101704
PfNF135_100039400	PfNF135_100039400.1	VBRG01000016.1:1,387,771..1,389,666(-)	flavoprotein subunit of succinate dehydrogenase	1	56	0	1.3.5.1 (Succinate dehydrogenase (quinone))	1.3.5.1 (Succinate dehydrogenase (quinone));1.3.5.4 (Fumarate reductase (quinol));1.3.99.1 (Deleted entry);1.4.3.16 (L-aspartate oxidase)	10	Y	N	Plasmodium falciparum NF135.C10	OG6_100447
PfNF135_100042300	PfNF135_100042300.1	VBRG01000016.1:1,509,599..1,511,728(+)	dynamin-like protein	1	58	0	N/A	1.4.1.20 (Phenylalanine dehydrogenase);2.5.1.61 (Hydroxymethylbilane synthase);3.6.1.50 (Transferred entry: 3.6.5.5);3.6.5.5 (Dynamin GTPase);4.2.1.12 (Phosphogluconate dehydratase)	10	Y	N	Plasmodium falciparum NF135.C10	OG6_100232
PfNF135_110039000	PfNF135_110039000.1	VBRG01000017.1:1,362,605..1,364,716(-)	3-oxo-5-alpha-steroid 4-dehydrogenase, putative	1	55	0	N/A	1.3.1.- (With NAD(+) or NADP(+) as acceptor.);1.3.1.22 (3-oxo-5-alpha-steroid 4-dehydrogenase (NADP(+)));1.3.1.38 (Trans-2-enoyl-CoA reductase (NADPH));1.3.1.93 (Very-long-chain enoyl-CoA reductase);1.3.99.5 (3-oxo-5-alpha-steroid 4-dehydrogenase (acceptor));2.3.1.- (Transferring groups other than a	10	Y	N	Plasmodium falciparum NF135.C10	OG6_102127
PfNF135_110045100	PfNF135_110045100.1	VBRG01000017.1:1,665,511..1,667,066(-)	coproporphyrinogen-III oxidase	1	56	0	N/A	1.3.3.3 (Coproporphyrinogen oxidase)	10	Y	N	Plasmodium falciparum NF135.C10	OG6_101984
PfNF135_120015100	PfNF135_120015100.1	VBRG01000018.1:461,290..462,597(+)	porphobilinogen deaminase	1	55	0	N/A	2.5.1.61 (Hydroxymethylbilane synthase);4.2.1.75 (Uroporphyrinogen-III synthase);4.3.1.8 (Transferred entry: 2.5.1.61)	20	Y	N	Plasmodium falciparum NF135.C10	OG6_101048
PfNF135_120018200	PfNF135_120018200.1	VBRG01000018.1:583,277..584,242(+)	iron-sulfur subunit of succinate dehydrogenase	1	55	0	1.3.5.1 (Succinate dehydrogenase (quinone))	1.3.5.1 (Succinate dehydrogenase (quinone));1.3.99.1 (Deleted entry)	10	Y	N	Plasmodium falciparum NF135.C10	OG6_100664
PfNF135_120050500	PfNF135_120050500.1	VBRG01000018.1:1,927,977..1,930,012(+)	delta-aminolevulinic acid synthetase	1	56	0	2.3.1.37 (5-aminolevulinate synthase)	2.3.1.- (Transferring groups other than amino-acyl groups.);2.3.1.29 (Glycine C-acetyltransferase);2.3.1.37 (5-aminolevulinate synthase);2.3.1.47 (8-amino-7-oxononanoate synthase)	10	N	Y	Plasmodium falciparum NF135.C10	OG6_100359
PfNF135_120052000	PfNF135_120052000.1	VBRG01000018.1:1,974,818..1,976,302(-)	conserved Plasmodium protein, unknown function	1	55	0	N/A	4.2.1.75 (Uroporphyrinogen-III synthase)	10	Y	N	Plasmodium falciparum NF135.C10	OG6_532659
PfNF135_130069000	PfNF135_130069000.1	VBRG01000020.1:2,628,477..2,630,150(-)	ferrochelatase	1	56	0	N/A	2.4.1.- (Hexosyltransferases.);4.99.1.1 (Protoporphyrin ferrochelatase)	10	Y	N	Plasmodium falciparum NF135.C10	OG6_101310
PfNF135_140044400	PfNF135_140044400.1	VBRG01000021.1:1,673,674..1,681,341(+)	stromal-processing peptidase, putative	1	53	0	N/A	3.4.24.- (Metalloendopeptidases.);3.4.24.55 (Pitrilysin);3.4.24.56 (Insulysin);4.2.1.24 (Porphobilinogen synthase)	10	Y	N	Plasmodium falciparum NF135.C10	OG6_110270
PfNF166_010014900	PfNF166_010014900.1	VBRE01000001.1:358,194..361,706(-)	replication factor c protein, putative	1	56	0	N/A	3.6.1.15 (Nucleoside-triphosphate phosphatase);4.99.1.1 (Protoporphyrin ferrochelatase)	10	Y	N	Plasmodium falciparum NF166	OG6_102931
PfNF166_060012000	PfNF166_060012000.1	VBRE01000009.1:254,444..255,871(+)	uroporphyrinogen III decarboxylase	1	57	0	N/A	2.1.1.247 ([Methyl-Co(III) methylamine-specific corrinoid protein]:coenzyme Mmethyltransferase);4.1.1.37 (Uroporphyrinogen decarboxylase)	10	Y	N	Plasmodium falciparum NF166	OG6_100829
PfNF166_070021400	PfNF166_070021400.1	VBRE01000011.1:719,496..721,115(-)	serine--tRNA ligase, putative	1	111	1	6.1.1.11 (Serine--tRNA ligase)	1.3.3.3 (Coproporphyrinogen oxidase);3.6.1.66 (XTP/dITP diphosphatase);3.6.1.9 (Nucleotide diphosphatase);6.1.1.11 (Serine--tRNA ligase)	10	Y	N	Plasmodium falciparum NF166	OG6_100275
PfNF166_070023600	PfNF166_070023600.1	VBRE01000011.1:831,452..832,159(+)	exosome complex component CSL4, putative	1	54	0	N/A	3.1.13.- (Exoribonucleases producing 5'-phosphomonoesters.);3.1.13.1 (Exoribonuclease II);4.2.1.75 (Uroporphyrinogen-III synthase)	10	Y	N	Plasmodium falciparum NF166	OG6_101821
PfNF166_100032800	PfNF166_100032800.1	VBRE01000016.1:1,181,782..1,183,611(+)	protoporphyrinogen oxidase	1	55	0	N/A	1.3.3.4 (Protoporphyrinogen oxidase);1.4.3.- (With oxygen as acceptor.);1.4.3.4 (Monoamine oxidase);1.8.3.5 (Prenylcysteine oxidase)	10	Y	N	Plasmodium falciparum NF166	OG6_101704
PfNF166_100039000	PfNF166_100039000.1	VBRE01000016.1:1,384,589..1,386,484(-)	flavoprotein subunit of succinate dehydrogenase	1	56	0	1.3.5.1 (Succinate dehydrogenase (quinone))	1.3.5.1 (Succinate dehydrogenase (quinone));1.3.5.4 (Fumarate reductase (quinol));1.3.99.1 (Deleted entry);1.4.3.16 (L-aspartate oxidase)	10	Y	N	Plasmodium falciparum NF166	OG6_100447
PfNF166_100041900	PfNF166_100041900.1	VBRE01000016.1:1,508,638..1,510,767(+)	dynamin-like protein	1	58	0	N/A	1.4.1.20 (Phenylalanine dehydrogenase);2.5.1.61 (Hydroxymethylbilane synthase);3.6.1.50 (Transferred entry: 3.6.5.5);3.6.5.5 (Dynamin GTPase);4.2.1.12 (Phosphogluconate dehydratase)	10	Y	N	Plasmodium falciparum NF166	OG6_100232
PfNF166_110039200	PfNF166_110039200.1	VBRE01000018.1:1,287,226..1,289,315(-)	3-oxo-5-alpha-steroid 4-dehydrogenase, putative	1	55	0	N/A	1.3.1.- (With NAD(+) or NADP(+) as acceptor.);1.3.1.22 (3-oxo-5-alpha-steroid 4-dehydrogenase (NADP(+)));1.3.1.38 (Trans-2-enoyl-CoA reductase (NADPH));1.3.1.93 (Very-long-chain enoyl-CoA reductase);1.3.99.5 (3-oxo-5-alpha-steroid 4-dehydrogenase (acceptor));2.3.1.- (Transferring groups other than a	10	Y	N	Plasmodium falciparum NF166	OG6_102127
PfNF166_110045400	PfNF166_110045400.1	VBRE01000018.1:1,591,198..1,592,757(-)	coproporphyrinogen-III oxidase	1	56	0	N/A	1.3.3.3 (Coproporphyrinogen oxidase)	10	Y	N	Plasmodium falciparum NF166	OG6_101984
PfNF166_120016800	PfNF166_120016800.1	VBRE01000021.1:435,448..436,755(+)	porphobilinogen deaminase	1	55	0	N/A	2.5.1.61 (Hydroxymethylbilane synthase);4.2.1.75 (Uroporphyrinogen-III synthase);4.3.1.8 (Transferred entry: 2.5.1.61)	20	Y	N	Plasmodium falciparum NF166	OG6_101048
PfNF166_120019800	PfNF166_120019800.1	VBRE01000021.1:557,712..558,677(+)	iron-sulfur subunit of succinate dehydrogenase	1	55	0	1.3.5.1 (Succinate dehydrogenase (quinone))	1.3.5.1 (Succinate dehydrogenase (quinone));1.3.99.1 (Deleted entry)	10	Y	N	Plasmodium falciparum NF166	OG6_100664
PfNF166_120051700	PfNF166_120051700.1	VBRE01000021.1:1,894,083..1,896,128(+)	delta-aminolevulinic acid synthetase	1	56	0	2.3.1.37 (5-aminolevulinate synthase)	2.3.1.- (Transferring groups other than amino-acyl groups.);2.3.1.29 (Glycine C-acetyltransferase);2.3.1.37 (5-aminolevulinate synthase);2.3.1.47 (8-amino-7-oxononanoate synthase)	10	N	Y	Plasmodium falciparum NF166	OG6_100359
PfNF166_120053200	PfNF166_120053200.1	VBRE01000021.1:1,941,259..1,942,743(-)	conserved Plasmodium protein, unknown function	1	55	0	N/A	4.2.1.75 (Uroporphyrinogen-III synthase)	10	Y	N	Plasmodium falciparum NF166	OG6_532659
PfNF166_130069700	PfNF166_130069700.1	VBRE01000023.1:2,637,543..2,639,215(-)	ferrochelatase	1	56	0	N/A	2.4.1.- (Hexosyltransferases.);4.99.1.1 (Protoporphyrin ferrochelatase)	10	Y	N	Plasmodium falciparum NF166	OG6_101310
PfNF166_140043100	PfNF166_140043100.1	VBRE01000024.1:1,616,896..1,619,171(+)	delta-aminolevulinic acid dehydratase	1	38	0	N/A	4.2.1.24 (Porphobilinogen synthase)	10	Y	N	Plasmodium falciparum NF166	OG6_101254
PfNF54_010016000	PfNF54_010016000.1	VBRF01000003.1:358,985..362,488(-)	replication factor c protein, putative	1	56	0	N/A	3.6.1.15 (Nucleoside-triphosphate phosphatase);4.99.1.1 (Protoporphyrin ferrochelatase)	10	Y	N	Plasmodium falciparum NF54	OG6_102931
PfNF54_060012200	PfNF54_060012200.1	VBRF01000012.1:255,324..256,728(+)	uroporphyrinogen III decarboxylase	1	57	0	N/A	2.1.1.247 ([Methyl-Co(III) methylamine-specific corrinoid protein]:coenzyme Mmethyltransferase);4.1.1.37 (Uroporphyrinogen decarboxylase)	10	Y	N	Plasmodium falciparum NF54	OG6_100829
PfNF54_070022000	PfNF54_070022000.1	VBRF01000015.1:693,306..694,925(-)	serine--tRNA ligase, putative	1	111	1	6.1.1.11 (Serine--tRNA ligase)	1.3.3.3 (Coproporphyrinogen oxidase);3.6.1.66 (XTP/dITP diphosphatase);3.6.1.9 (Nucleotide diphosphatase);6.1.1.11 (Serine--tRNA ligase)	10	Y	N	Plasmodium falciparum NF54	OG6_100275
PfNF54_070024200	PfNF54_070024200.1	VBRF01000015.1:805,268..805,973(+)	exosome complex component CSL4, putative	1	54	0	N/A	3.1.13.- (Exoribonucleases producing 5'-phosphomonoesters.);3.1.13.1 (Exoribonuclease II);4.2.1.75 (Uroporphyrinogen-III synthase)	10	Y	N	Plasmodium falciparum NF54	OG6_101821
PfNF54_100033000	PfNF54_100033000.1	VBRF01000019.1:924,954..926,783(+)	protoporphyrinogen oxidase	1	55	0	N/A	1.3.3.4 (Protoporphyrinogen oxidase);1.4.3.- (With oxygen as acceptor.);1.4.3.4 (Monoamine oxidase);1.8.3.5 (Prenylcysteine oxidase)	10	Y	N	Plasmodium falciparum NF54	OG6_101704
PfNF54_100039200	PfNF54_100039200.1	VBRF01000019.1:1,128,363..1,130,258(-)	flavoprotein subunit of succinate dehydrogenase	1	56	0	1.3.5.1 (Succinate dehydrogenase (quinone))	1.3.5.1 (Succinate dehydrogenase (quinone));1.3.5.4 (Fumarate reductase (quinol));1.3.99.1 (Deleted entry);1.4.3.16 (L-aspartate oxidase)	10	Y	N	Plasmodium falciparum NF54	OG6_100447
PfNF54_100042100	PfNF54_100042100.1	VBRF01000019.1:1,250,418..1,252,547(+)	dynamin-like protein	1	58	0	N/A	1.4.1.20 (Phenylalanine dehydrogenase);2.5.1.61 (Hydroxymethylbilane synthase);3.6.1.50 (Transferred entry: 3.6.5.5);3.6.5.5 (Dynamin GTPase);4.2.1.12 (Phosphogluconate dehydratase)	10	Y	N	Plasmodium falciparum NF54	OG6_100232
PfNF54_110040100	PfNF54_110040100.1	VBRF01000022.1:1,312,339..1,314,454(-)	3-oxo-5-alpha-steroid 4-dehydrogenase, putative	1	55	0	N/A	1.3.1.- (With NAD(+) or NADP(+) as acceptor.);1.3.1.22 (3-oxo-5-alpha-steroid 4-dehydrogenase (NADP(+)));1.3.1.38 (Trans-2-enoyl-CoA reductase (NADPH));1.3.1.93 (Very-long-chain enoyl-CoA reductase);1.3.99.5 (3-oxo-5-alpha-steroid 4-dehydrogenase (acceptor));2.3.1.- (Transferring groups other than a	10	Y	N	Plasmodium falciparum NF54	OG6_102127
PfNF54_110046300	PfNF54_110046300.1	VBRF01000022.1:1,615,823..1,617,376(-)	coproporphyrinogen-III oxidase	1	56	0	N/A	1.3.3.3 (Coproporphyrinogen oxidase)	10	Y	N	Plasmodium falciparum NF54	OG6_101984
PfNF54_120014600	PfNF54_120014600.1	VBRF01000024.1:444,336..445,643(+)	porphobilinogen deaminase	1	55	0	N/A	2.5.1.61 (Hydroxymethylbilane synthase);4.2.1.75 (Uroporphyrinogen-III synthase);4.3.1.8 (Transferred entry: 2.5.1.61)	20	Y	N	Plasmodium falciparum NF54	OG6_101048
PfNF54_120017700	PfNF54_120017700.1	VBRF01000024.1:566,711..567,676(+)	iron-sulfur subunit of succinate dehydrogenase	1	55	0	1.3.5.1 (Succinate dehydrogenase (quinone))	1.3.5.1 (Succinate dehydrogenase (quinone));1.3.99.1 (Deleted entry)	10	Y	N	Plasmodium falciparum NF54	OG6_100664
PfNF54_120049900	PfNF54_120049900.1	VBRF01000024.1:1,920,259..1,922,308(+)	delta-aminolevulinic acid synthetase	1	56	0	2.3.1.37 (5-aminolevulinate synthase)	2.3.1.- (Transferring groups other than amino-acyl groups.);2.3.1.29 (Glycine C-acetyltransferase);2.3.1.37 (5-aminolevulinate synthase);2.3.1.47 (8-amino-7-oxononanoate synthase)	10	N	Y	Plasmodium falciparum NF54	OG6_100359
PfNF54_120051400	PfNF54_120051400.1	VBRF01000024.1:1,967,255..1,968,739(-)	conserved Plasmodium protein, unknown function	1	55	0	N/A	4.2.1.75 (Uroporphyrinogen-III synthase)	10	Y	N	Plasmodium falciparum NF54	OG6_532659
PfNF54_130069400	PfNF54_130069400.1	VBRF01000025.1:2,611,770..2,613,422(-)	ferrochelatase	1	56	0	N/A	2.4.1.- (Hexosyltransferases.);4.99.1.1 (Protoporphyrin ferrochelatase)	10	Y	N	Plasmodium falciparum NF54	OG6_101310
PfNF54_140044000	PfNF54_140044000.1	VBRF01000027.1:1,684,671..1,692,359(+)	stromal-processing peptidase, putative	1	53	0	N/A	3.4.24.- (Metalloendopeptidases.);3.4.24.55 (Pitrilysin);3.4.24.56 (Insulysin);4.2.1.24 (Porphobilinogen synthase)	10	Y	N	Plasmodium falciparum NF54	OG6_110270
PfSD01_010014500	PfSD01_010014500-t41_1	PfSD01_01:383,072..386,578(-)	replication factor c protein, putative	1	56	0	N/A	3.6.1.15 (Nucleoside-triphosphate phosphatase);4.99.1.1 (Protoporphyrin ferrochelatase)	10	Y	N	Plasmodium falciparum SD01	OG6_102931
PfSD01_060011300	PfSD01_060011300-t41_1	PfSD01_06:256,638..258,064(+)	uroporphyrinogen III decarboxylase	1	57	0	4.1.1.37 (Uroporphyrinogen decarboxylase)	2.1.1.247 ([Methyl-Co(III) methylamine-specific corrinoid protein]:coenzyme Mmethyltransferase);4.1.1.37 (Uroporphyrinogen decarboxylase)	10	Y	N	Plasmodium falciparum SD01	OG6_100829
PfSD01_070046300	PfSD01_070046300-t41_1	PfSD01_07:1,851,723..1,853,342(-)	serine--tRNA ligase, putative	1	111	1	6.1.1.11 (Serine--tRNA ligase)	1.3.3.3 (Coproporphyrinogen oxidase);3.6.1.66 (XTP/dITP diphosphatase);3.6.1.9 (Nucleotide diphosphatase);6.1.1.11 (Serine--tRNA ligase)	10	Y	N	Plasmodium falciparum SD01	OG6_100275
PfSD01_070048500	PfSD01_070048500-t41_1	PfSD01_07:1,963,815..1,964,520(+)	exosome complex component CSL4, putative	1	54	0	N/A	3.1.13.- (Exoribonucleases producing 5'-phosphomonoesters.);3.1.13.1 (Exoribonuclease II);4.2.1.75 (Uroporphyrinogen-III synthase)	10	Y	N	Plasmodium falciparum SD01	OG6_101821
PfSD01_100032700	PfSD01_100032700-t41_1	PfSD01_10:1,127,770..1,129,599(+)	protoporphyrinogen oxidase	1	55	0	1.3.3.4 (Protoporphyrinogen oxidase)	1.3.3.4 (Protoporphyrinogen oxidase);1.4.3.- (With oxygen as acceptor.);1.4.3.4 (Monoamine oxidase);1.8.3.5 (Prenylcysteine oxidase)	10	Y	N	Plasmodium falciparum SD01	OG6_101704
PfSD01_100038900	PfSD01_100038900-t41_1	PfSD01_10:1,331,082..1,332,977(-)	flavoprotein subunit of succinate dehydrogenase	1	56	0	1.3.5.1 (Succinate dehydrogenase (quinone))	1.3.5.1 (Succinate dehydrogenase (quinone));1.3.5.4 (Fumarate reductase (quinol));1.3.99.1 (Deleted entry);1.4.3.16 (L-aspartate oxidase)	10	Y	N	Plasmodium falciparum SD01	OG6_100447
PfSD01_100041800	PfSD01_100041800-t41_1	PfSD01_10:1,454,082..1,456,211(+)	dynamin-like protein	1	58	0	3.6.1.50 (Transferred entry: 3.6.5.5)	1.4.1.20 (Phenylalanine dehydrogenase);2.5.1.61 (Hydroxymethylbilane synthase);3.6.1.50 (Transferred entry: 3.6.5.5);3.6.5.5 (Dynamin GTPase);4.2.1.12 (Phosphogluconate dehydratase)	10	Y	N	Plasmodium falciparum SD01	OG6_100232
PfSD01_110038500	PfSD01_110038500-t41_1	PfSD01_11:1,293,253..1,295,349(-)	3-oxo-5-alpha-steroid 4-dehydrogenase, putative	1	55	0	1.3.99.5 (3-oxo-5-alpha-steroid 4-dehydrogenase (acceptor))	1.3.1.- (With NAD(+) or NADP(+) as acceptor.);1.3.1.22 (3-oxo-5-alpha-steroid 4-dehydrogenase (NADP(+)));1.3.1.38 (Trans-2-enoyl-CoA reductase (NADPH));1.3.1.93 (Very-long-chain enoyl-CoA reductase);1.3.99.5 (3-oxo-5-alpha-steroid 4-dehydrogenase (acceptor));2.3.1.- (Transferring groups other than a	10	Y	N	Plasmodium falciparum SD01	OG6_102127
PfSD01_110044700	PfSD01_110044700-t41_1	PfSD01_11:1,596,981..1,598,524(-)	coproporphyrinogen-III oxidase	1	56	0	1.3.3.3 (Coproporphyrinogen oxidase)	1.3.3.3 (Coproporphyrinogen oxidase)	10	Y	N	Plasmodium falciparum SD01	OG6_101984
PfSD01_120014700	PfSD01_120014700-t41_1	PfSD01_12:439,528..440,835(+)	porphobilinogen deaminase	1	55	0	2.5.1.61 (Hydroxymethylbilane synthase)	2.5.1.61 (Hydroxymethylbilane synthase);4.2.1.75 (Uroporphyrinogen-III synthase);4.3.1.8 (Transferred entry: 2.5.1.61)	20	Y	N	Plasmodium falciparum SD01	OG6_101048
PfSD01_120017900	PfSD01_120017900-t41_1	PfSD01_12:561,552..562,517(+)	iron-sulfur subunit of succinate dehydrogenase	1	55	0	1.3.5.1 (Succinate dehydrogenase (quinone));1.3.99.1 (Deleted entry)	1.3.5.1 (Succinate dehydrogenase (quinone));1.3.99.1 (Deleted entry)	10	Y	N	Plasmodium falciparum SD01	OG6_100664
PfSD01_120050800	PfSD01_120050800-t41_1	PfSD01_12:1,906,925..1,908,950(+)	delta-aminolevulinic acid synthetase	1	56	0	2.3.1.37 (5-aminolevulinate synthase)	2.3.1.- (Transferring groups other than amino-acyl groups.);2.3.1.29 (Glycine C-acetyltransferase);2.3.1.37 (5-aminolevulinate synthase);2.3.1.47 (8-amino-7-oxononanoate synthase)	10	N	Y	Plasmodium falciparum SD01	OG6_100359
PfSD01_120052300	PfSD01_120052300-t41_1	PfSD01_12:1,954,325..1,955,809(-)	conserved Plasmodium protein, unknown function	1	55	0	4.2.1.75 (Uroporphyrinogen-III synthase)	4.2.1.75 (Uroporphyrinogen-III synthase)	10	Y	N	Plasmodium falciparum SD01	OG6_532659
PfSD01_130071500	PfSD01_130071500-t41_1	PfSD01_13:2,652,249..2,653,909(-)	ferrochelatase	1	56	0	4.99.1.1 (Protoporphyrin ferrochelatase)	2.4.1.- (Hexosyltransferases.);4.99.1.1 (Protoporphyrin ferrochelatase)	10	Y	N	Plasmodium falciparum SD01	OG6_101310
PfSD01_140043550	PfSD01_140043550-t41_1	PfSD01_14:1,578,992..1,581,263(+)	porphobilinogen synthase	1	38	0	4.2.1.24 (Porphobilinogen synthase)	4.2.1.24 (Porphobilinogen synthase)	10	Y	N	Plasmodium falciparum SD01	OG6_101254
PfSD01_140043600	PfSD01_140043600-t41_1	PfSD01_14:1,578,992..1,586,643(+)	stromal-processing peptidase, putative	1	53	0	3.4.24.55 (Pitrilysin);3.4.24.56 (Insulysin);4.2.1.24 (Porphobilinogen synthase)	3.4.24.- (Metalloendopeptidases.);3.4.24.55 (Pitrilysin);3.4.24.56 (Insulysin);4.2.1.24 (Porphobilinogen synthase)	10	Y	N	Plasmodium falciparum SD01	OG6_110270
PfSD01_140059200	PfSD01_140059200-t41_1	PfSD01_14:2,231,069..2,232,846(-)	polyprenol reductase, putative	1	47	0	1.3.1.94 (Polyprenol reductase)	1.3.-.- (Acting on the CH-CH group of donors.);1.3.1.94 (Polyprenol reductase);1.3.99.5 (3-oxo-5-alpha-steroid 4-dehydrogenase (acceptor))	10	Y	N	Plasmodium falciparum SD01	OG6_103960
PfSN01_010013700	PfSN01_010013700-t41_1	PfSN01_01:338,347..341,850(-)	replication factor c protein, putative	1	56	0	N/A	3.6.1.15 (Nucleoside-triphosphate phosphatase);4.99.1.1 (Protoporphyrin ferrochelatase)	10	Y	N	Plasmodium falciparum SN01	OG6_102931
PfSN01_060012200	PfSN01_060012200-t41_1	PfSN01_06:291,806..293,216(+)	uroporphyrinogen III decarboxylase	1	57	0	4.1.1.37 (Uroporphyrinogen decarboxylase)	2.1.1.247 ([Methyl-Co(III) methylamine-specific corrinoid protein]:coenzyme Mmethyltransferase);4.1.1.37 (Uroporphyrinogen decarboxylase)	10	Y	N	Plasmodium falciparum SN01	OG6_100829
PfSN01_070022300	PfSN01_070022300-t41_1	PfSN01_07:745,604..747,223(-)	serine--tRNA ligase, putative	1	111	1	6.1.1.11 (Serine--tRNA ligase)	1.3.3.3 (Coproporphyrinogen oxidase);3.6.1.66 (XTP/dITP diphosphatase);3.6.1.9 (Nucleotide diphosphatase);6.1.1.11 (Serine--tRNA ligase)	10	Y	N	Plasmodium falciparum SN01	OG6_100275
PfSN01_070024500	PfSN01_070024500-t41_1	PfSN01_07:857,792..858,497(+)	exosome complex component CSL4, putative	1	54	0	N/A	3.1.13.- (Exoribonucleases producing 5'-phosphomonoesters.);3.1.13.1 (Exoribonuclease II);4.2.1.75 (Uroporphyrinogen-III synthase)	10	Y	N	Plasmodium falciparum SN01	OG6_101821
PfSN01_100033500	PfSN01_100033500-t41_1	PfSN01_10:1,170,293..1,172,122(+)	protoporphyrinogen oxidase	1	55	0	1.3.3.4 (Protoporphyrinogen oxidase)	1.3.3.4 (Protoporphyrinogen oxidase);1.4.3.- (With oxygen as acceptor.);1.4.3.4 (Monoamine oxidase);1.8.3.5 (Prenylcysteine oxidase)	10	Y	N	Plasmodium falciparum SN01	OG6_101704
PfSN01_100039700	PfSN01_100039700-t41_1	PfSN01_10:1,373,804..1,375,699(-)	flavoprotein subunit of succinate dehydrogenase	1	56	0	1.3.5.1 (Succinate dehydrogenase (quinone))	1.3.5.1 (Succinate dehydrogenase (quinone));1.3.5.4 (Fumarate reductase (quinol));1.3.99.1 (Deleted entry);1.4.3.16 (L-aspartate oxidase)	10	Y	N	Plasmodium falciparum SN01	OG6_100447
PfSN01_100042700	PfSN01_100042700-t41_1	PfSN01_10:1,496,977..1,499,106(+)	dynamin-like protein	1	58	0	3.6.1.50 (Transferred entry: 3.6.5.5)	1.4.1.20 (Phenylalanine dehydrogenase);2.5.1.61 (Hydroxymethylbilane synthase);3.6.1.50 (Transferred entry: 3.6.5.5);3.6.5.5 (Dynamin GTPase);4.2.1.12 (Phosphogluconate dehydratase)	10	Y	N	Plasmodium falciparum SN01	OG6_100232
PfSN01_110039000	PfSN01_110039000-t41_1	PfSN01_11:1,314,305..1,316,397(-)	3-oxo-5-alpha-steroid 4-dehydrogenase, putative	1	55	0	1.3.99.5 (3-oxo-5-alpha-steroid 4-dehydrogenase (acceptor))	1.3.1.- (With NAD(+) or NADP(+) as acceptor.);1.3.1.22 (3-oxo-5-alpha-steroid 4-dehydrogenase (NADP(+)));1.3.1.38 (Trans-2-enoyl-CoA reductase (NADPH));1.3.1.93 (Very-long-chain enoyl-CoA reductase);1.3.99.5 (3-oxo-5-alpha-steroid 4-dehydrogenase (acceptor));2.3.1.- (Transferring groups other than a	10	Y	N	Plasmodium falciparum SN01	OG6_102127
PfSN01_110045200	PfSN01_110045200-t41_1	PfSN01_11:1,618,379..1,619,936(-)	coproporphyrinogen-III oxidase	1	56	0	1.3.3.3 (Coproporphyrinogen oxidase)	1.3.3.3 (Coproporphyrinogen oxidase)	10	Y	N	Plasmodium falciparum SN01	OG6_101984
PfSN01_120015600	PfSN01_120015600-t41_1	PfSN01_12:484,283..485,590(+)	porphobilinogen deaminase	1	55	0	2.5.1.61 (Hydroxymethylbilane synthase)	2.5.1.61 (Hydroxymethylbilane synthase);4.2.1.75 (Uroporphyrinogen-III synthase);4.3.1.8 (Transferred entry: 2.5.1.61)	20	Y	N	Plasmodium falciparum SN01	OG6_101048
PfSN01_120018800	PfSN01_120018800-t41_1	PfSN01_12:606,666..607,631(+)	iron-sulfur subunit of succinate dehydrogenase	1	55	0	1.3.5.1 (Succinate dehydrogenase (quinone));1.3.99.1 (Deleted entry)	1.3.5.1 (Succinate dehydrogenase (quinone));1.3.99.1 (Deleted entry)	10	Y	N	Plasmodium falciparum SN01	OG6_100664
PfSN01_120051500	PfSN01_120051500-t41_1	PfSN01_12:1,957,338..1,959,379(+)	delta-aminolevulinic acid synthetase	1	56	0	2.3.1.37 (5-aminolevulinate synthase)	2.3.1.- (Transferring groups other than amino-acyl groups.);2.3.1.29 (Glycine C-acetyltransferase);2.3.1.37 (5-aminolevulinate synthase);2.3.1.47 (8-amino-7-oxononanoate synthase)	10	N	Y	Plasmodium falciparum SN01	OG6_100359
PfSN01_120053000	PfSN01_120053000-t41_1	PfSN01_12:2,004,253..2,005,737(-)	conserved Plasmodium protein, unknown function	1	55	0	4.2.1.75 (Uroporphyrinogen-III synthase)	4.2.1.75 (Uroporphyrinogen-III synthase)	10	Y	N	Plasmodium falciparum SN01	OG6_532659
PfSN01_130067800	PfSN01_130067800-t41_1	PfSN01_13:2,493,445..2,495,131(-)	ferrochelatase	1	56	0	4.99.1.1 (Protoporphyrin ferrochelatase)	2.4.1.- (Hexosyltransferases.);4.99.1.1 (Protoporphyrin ferrochelatase)	10	Y	N	Plasmodium falciparum SN01	OG6_101310
PfSN01_140047450	PfSN01_140047450-t41_1	PfSN01_14:1,750,705..1,752,991(+)	porphobilinogen synthase	1	38	0	4.2.1.24 (Porphobilinogen synthase)	4.2.1.24 (Porphobilinogen synthase)	10	Y	N	Plasmodium falciparum SN01	OG6_101254
PfSN01_140047500	PfSN01_140047500-t41_1	PfSN01_14:1,750,705..1,758,392(+)	stromal-processing peptidase, putative	1	53	0	3.4.24.55 (Pitrilysin);3.4.24.56 (Insulysin);4.2.1.24 (Porphobilinogen synthase)	3.4.24.- (Metalloendopeptidases.);3.4.24.55 (Pitrilysin);3.4.24.56 (Insulysin);4.2.1.24 (Porphobilinogen synthase)	10	Y	N	Plasmodium falciparum SN01	OG6_110270
PfSN01_140063100	PfSN01_140063100-t41_1	PfSN01_14:2,401,298..2,403,083(-)	polyprenol reductase, putative	1	47	0	1.3.1.94 (Polyprenol reductase)	1.3.-.- (Acting on the CH-CH group of donors.);1.3.1.94 (Polyprenol reductase);1.3.99.5 (3-oxo-5-alpha-steroid 4-dehydrogenase (acceptor))	10	Y	N	Plasmodium falciparum SN01	OG6_103960
PfTG01_010015900	PfTG01_010015900-t41_1	PfTG01_01:430,006..433,503(-)	replication factor c protein, putative	1	56	0	N/A	3.6.1.15 (Nucleoside-triphosphate phosphatase);4.99.1.1 (Protoporphyrin ferrochelatase)	10	Y	N	Plasmodium falciparum TG01	OG6_102931
PfTG01_060012800	PfTG01_060012800-t41_1	PfTG01_06:316,129..317,553(+)	uroporphyrinogen III decarboxylase	1	57	0	4.1.1.37 (Uroporphyrinogen decarboxylase)	2.1.1.247 ([Methyl-Co(III) methylamine-specific corrinoid protein]:coenzyme Mmethyltransferase);4.1.1.37 (Uroporphyrinogen decarboxylase)	10	Y	N	Plasmodium falciparum TG01	OG6_100829
PfTG01_070022300	PfTG01_070022300-t41_1	PfTG01_07:706,798..708,417(-)	serine--tRNA ligase, putative	1	111	1	6.1.1.11 (Serine--tRNA ligase)	1.3.3.3 (Coproporphyrinogen oxidase);3.6.1.66 (XTP/dITP diphosphatase);3.6.1.9 (Nucleotide diphosphatase);6.1.1.11 (Serine--tRNA ligase)	10	Y	N	Plasmodium falciparum TG01	OG6_100275
PfTG01_070024500	PfTG01_070024500-t41_1	PfTG01_07:818,608..819,313(+)	exosome complex component CSL4, putative	1	54	0	N/A	3.1.13.- (Exoribonucleases producing 5'-phosphomonoesters.);3.1.13.1 (Exoribonuclease II);4.2.1.75 (Uroporphyrinogen-III synthase)	10	Y	N	Plasmodium falciparum TG01	OG6_101821
PfTG01_100033400	PfTG01_100033400-t41_1	PfTG01_10:1,158,900..1,160,729(+)	protoporphyrinogen oxidase	1	55	0	1.3.3.4 (Protoporphyrinogen oxidase)	1.3.3.4 (Protoporphyrinogen oxidase);1.4.3.- (With oxygen as acceptor.);1.4.3.4 (Monoamine oxidase);1.8.3.5 (Prenylcysteine oxidase)	10	Y	N	Plasmodium falciparum TG01	OG6_101704
PfTG01_100039600	PfTG01_100039600-t41_1	PfTG01_10:1,362,075..1,363,970(-)	flavoprotein subunit of succinate dehydrogenase	1	56	0	1.3.5.1 (Succinate dehydrogenase (quinone))	1.3.5.1 (Succinate dehydrogenase (quinone));1.3.5.4 (Fumarate reductase (quinol));1.3.99.1 (Deleted entry);1.4.3.16 (L-aspartate oxidase)	10	Y	N	Plasmodium falciparum TG01	OG6_100447
PfTG01_100042400	PfTG01_100042400-t41_1	PfTG01_10:1,486,582..1,488,711(+)	dynamin-like protein	1	58	0	3.6.1.50 (Transferred entry: 3.6.5.5)	1.4.1.20 (Phenylalanine dehydrogenase);2.5.1.61 (Hydroxymethylbilane synthase);3.6.1.50 (Transferred entry: 3.6.5.5);3.6.5.5 (Dynamin GTPase);4.2.1.12 (Phosphogluconate dehydratase)	10	Y	N	Plasmodium falciparum TG01	OG6_100232
PfTG01_110040300	PfTG01_110040300-t41_1	PfTG01_11:1,357,755..1,359,854(-)	3-oxo-5-alpha-steroid 4-dehydrogenase, putative	1	55	0	1.3.99.5 (3-oxo-5-alpha-steroid 4-dehydrogenase (acceptor))	1.3.1.- (With NAD(+) or NADP(+) as acceptor.);1.3.1.22 (3-oxo-5-alpha-steroid 4-dehydrogenase (NADP(+)));1.3.1.38 (Trans-2-enoyl-CoA reductase (NADPH));1.3.1.93 (Very-long-chain enoyl-CoA reductase);1.3.99.5 (3-oxo-5-alpha-steroid 4-dehydrogenase (acceptor));2.3.1.- (Transferring groups other than a	10	Y	N	Plasmodium falciparum TG01	OG6_102127
PfTG01_110046500	PfTG01_110046500-t41_1	PfTG01_11:1,660,424..1,661,979(-)	coproporphyrinogen-III oxidase	1	56	0	1.3.3.3 (Coproporphyrinogen oxidase)	1.3.3.3 (Coproporphyrinogen oxidase)	10	Y	N	Plasmodium falciparum TG01	OG6_101984
PfTG01_120015000	PfTG01_120015000-t41_1	PfTG01_12:449,847..451,154(+)	porphobilinogen deaminase	1	55	0	2.5.1.61 (Hydroxymethylbilane synthase)	2.5.1.61 (Hydroxymethylbilane synthase);4.2.1.75 (Uroporphyrinogen-III synthase);4.3.1.8 (Transferred entry: 2.5.1.61)	20	Y	N	Plasmodium falciparum TG01	OG6_101048
PfTG01_120018200	PfTG01_120018200-t41_1	PfTG01_12:571,763..572,728(+)	iron-sulfur subunit of succinate dehydrogenase	1	55	0	1.3.5.1 (Succinate dehydrogenase (quinone));1.3.99.1 (Deleted entry)	1.3.5.1 (Succinate dehydrogenase (quinone));1.3.99.1 (Deleted entry)	10	Y	N	Plasmodium falciparum TG01	OG6_100664
PfTG01_120051100	PfTG01_120051100-t41_1	PfTG01_12:1,932,754..1,934,791(+)	delta-aminolevulinic acid synthetase	1	56	0	2.3.1.37 (5-aminolevulinate synthase)	2.3.1.- (Transferring groups other than amino-acyl groups.);2.3.1.29 (Glycine C-acetyltransferase);2.3.1.37 (5-aminolevulinate synthase);2.3.1.47 (8-amino-7-oxononanoate synthase)	10	N	Y	Plasmodium falciparum TG01	OG6_100359
PfTG01_120052600	PfTG01_120052600-t41_1	PfTG01_12:1,979,875..1,981,359(-)	conserved Plasmodium protein, unknown function	1	55	0	4.2.1.75 (Uroporphyrinogen-III synthase)	4.2.1.75 (Uroporphyrinogen-III synthase)	10	Y	N	Plasmodium falciparum TG01	OG6_532659
PfTG01_130070500	PfTG01_130070500-t41_1	PfTG01_13:2,613,020..2,614,693(-)	ferrochelatase	1	56	0	4.99.1.1 (Protoporphyrin ferrochelatase)	2.4.1.- (Hexosyltransferases.);4.99.1.1 (Protoporphyrin ferrochelatase)	10	Y	N	Plasmodium falciparum TG01	OG6_101310
PfTG01_140045600	PfTG01_140045600-t41_1	PfTG01_14:1,665,697..1,673,352(+)	stromal-processing peptidase, putative	1	53	0	3.4.24.55 (Pitrilysin);3.4.24.56 (Insulysin);4.2.1.24 (Porphobilinogen synthase)	3.4.24.- (Metalloendopeptidases.);3.4.24.55 (Pitrilysin);3.4.24.56 (Insulysin);4.2.1.24 (Porphobilinogen synthase)	10	Y	N	Plasmodium falciparum TG01	OG6_110270
PmUG01_02012800	PmUG01_02012800.1	PmUG01_02_v1:145,479..149,324(+)	P-loop containing nucleoside triphosphate hydrolase, putative	1	56	0	N/A	3.6.1.15 (Nucleoside-triphosphate phosphatase);4.99.1.1 (Protoporphyrin ferrochelatase)	10	Y	N	Plasmodium malariae UG01	OG6_102931
PmUG01_03024200	PmUG01_03024200.1	PmUG01_03_v1:706,472..708,187(-)	serine--tRNA ligase, putative	1	111	1	6.1.1.11 (Serine--tRNA ligase)	1.3.3.3 (Coproporphyrinogen oxidase);3.6.1.66 (XTP/dITP diphosphatase);3.6.1.9 (Nucleotide diphosphatase);6.1.1.11 (Serine--tRNA ligase)	10	Y	N	Plasmodium malariae UG01	OG6_100275
PmUG01_03026400	PmUG01_03026400.1	PmUG01_03_v1:842,068..843,193(+)	exosome complex component CSL4, putative	1	54	0	N/A	3.1.13.- (Exoribonucleases producing 5'-phosphomonoesters.);4.2.1.75 (Uroporphyrinogen-III synthase)	10	Y	N	Plasmodium malariae UG01	OG6_101821
PmUG01_09045200	PmUG01_09045200.1	PmUG01_09_v1:1,674,517..1,677,245(-)	3-oxo-5-alpha-steroid 4-dehydrogenase, putative	1	55	0	N/A	1.3.1.- (With NAD(+) or NADP(+) as acceptor.);1.3.1.22 (3-oxo-5-alpha-steroid 4-dehydrogenase (NADP(+)));1.3.1.38 (Trans-2-enoyl-CoA reductase (NADPH));1.3.1.93 (Very-long-chain enoyl-CoA reductase);1.3.99.5 (3-oxo-5-alpha-steroid 4-dehydrogenase (acceptor));2.3.1.- (Transferring groups other than a	10	Y	N	Plasmodium malariae UG01	OG6_102127
PmUG01_09051500	PmUG01_09051500.1	PmUG01_09_v1:2,039,347..2,041,552(-)	coproporphyrinogen-III oxidase, putative	1	56	0	1.3.3.3 (Coproporphyrinogen oxidase)	1.3.3.3 (Coproporphyrinogen oxidase)	10	Y	N	Plasmodium malariae UG01	OG6_101984
PmUG01_10039300	PmUG01_10039300.1	PmUG01_10_v1:1,408,691..1,410,559(+)	protoporphyrinogen oxidase, putative	1	55	0	1.3.3.4 (Protoporphyrinogen oxidase)	1.3.3.4 (Protoporphyrinogen oxidase);1.4.3.- (With oxygen as acceptor.);1.4.3.4 (Monoamine oxidase);1.8.3.5 (Prenylcysteine oxidase)	10	Y	N	Plasmodium malariae UG01	OG6_101704
PmUG01_10045600	PmUG01_10045600.1	PmUG01_10_v1:1,674,139..1,676,037(-)	flavoprotein subunit of succinate dehydrogenase, putative	1	56	0	1.3.5.1 (Succinate dehydrogenase (quinone))	1.3.5.1 (Succinate dehydrogenase (quinone));1.3.5.4 (Fumarate reductase (quinol));1.3.99.1 (Deleted entry);1.4.3.16 (L-aspartate oxidase)	10	Y	N	Plasmodium malariae UG01	OG6_100447
PmUG01_10048300	PmUG01_10048300.1	PmUG01_10_v1:1,787,279..1,789,426(+)	dynamin-like protein, putative	1	58	0	N/A	1.4.1.20 (Phenylalanine dehydrogenase);2.5.1.61 (Hydroxymethylbilane synthase);3.6.1.50 (Transferred entry: 3.6.5.5);3.6.5.5 (Dynamin GTPase);4.2.1.12 (Phosphogluconate dehydratase)	10	Y	N	Plasmodium malariae UG01	OG6_100232
PmUG01_11021300	PmUG01_11021300.1	PmUG01_11_v1:614,214..615,842(+)	ferrochelatase, putative	1	56	0	4.99.1.1 (Protoporphyrin ferrochelatase)	2.4.1.- (Hexosyltransferases.);4.99.1.1 (Protoporphyrin ferrochelatase)	10	Y	N	Plasmodium malariae UG01	OG6_101310
PmUG01_11055600	PmUG01_11055600.1	PmUG01_11_v1:2,276,322..2,277,830(-)	uroporphyrinogen III decarboxylase, putative	1	57	0	4.1.1.37 (Uroporphyrinogen decarboxylase)	2.1.1.247 ([Methyl-Co(III) methylamine-specific corrinoid protein]:coenzyme Mmethyltransferase);4.1.1.37 (Uroporphyrinogen decarboxylase)	10	Y	N	Plasmodium malariae UG01	OG6_100829
PmUG01_12061000	PmUG01_12061000.1	PmUG01_12_v1:2,357,206..2,359,471(+)	polyprenol reductase, putative	1	47	0	1.3.1.94 (Polyprenol reductase)	1.3.-.- (Acting on the CH-CH group of donors.);1.3.1.94 (Polyprenol reductase);1.3.99.5 (3-oxo-5-alpha-steroid 4-dehydrogenase (acceptor))	10	Y	N	Plasmodium malariae UG01	OG6_103960
PmUG01_12076700	PmUG01_12076700.1	PmUG01_12_v1:3,100,658..3,103,161(-)	porphobilinogen synthase, putative	1	38	0	4.2.1.24 (Porphobilinogen synthase)	4.2.1.24 (Porphobilinogen synthase)	10	Y	N	Plasmodium malariae UG01	OG6_101254
PmUG01_12076800	PmUG01_12076800.1	PmUG01_12_v1:3,095,018..3,103,161(-)	stromal-processing peptidase, putative	1	53	0	N/A	3.4.24.- (Metalloendopeptidases.);3.4.24.55 (Pitrilysin);3.4.24.56 (Insulysin);4.2.1.24 (Porphobilinogen synthase)	10	Y	N	Plasmodium malariae UG01	OG6_110270
PmUG01_13019500	PmUG01_13019500.1	PmUG01_13_v1:545,321..546,703(+)	porphobilinogen deaminase, putative	1	55	0	2.5.1.61 (Hydroxymethylbilane synthase)	2.5.1.61 (Hydroxymethylbilane synthase);4.2.1.75 (Uroporphyrinogen-III synthase);4.3.1.8 (Transferred entry: 2.5.1.61)	20	Y	N	Plasmodium malariae UG01	OG6_101048
PmUG01_14047700	PmUG01_14047700.1	PmUG01_14_v1:1,765,272..1,766,225(+)	succinate dehydrogenase [ubiquinone] iron-sulfur subunit, mitochondrial, putative	1	55	0	1.3.5.1 (Succinate dehydrogenase (quinone))	1.3.5.1 (Succinate dehydrogenase (quinone));1.3.99.1 (Deleted entry)	10	Y	N	Plasmodium malariae UG01	OG6_100664
PmUG01_14079200	PmUG01_14079200.1	PmUG01_14_v1:3,248,312..3,250,632(+)	delta-aminolevulinic acid synthetase, putative	1	56	0	2.3.1.37 (5-aminolevulinate synthase)	2.3.1.- (Transferring groups other than amino-acyl groups.);2.3.1.29 (Glycine C-acetyltransferase);2.3.1.37 (5-aminolevulinate synthase);2.3.1.47 (8-amino-7-oxononanoate synthase)	10	N	Y	Plasmodium malariae UG01	OG6_100359
PmUG01_14080800	PmUG01_14080800.1	PmUG01_14_v1:3,316,828..3,318,105(-)	uroporphyrinogen-III synthase, putative	1	55	0	4.2.1.75 (Uroporphyrinogen-III synthase)	4.2.1.75 (Uroporphyrinogen-III synthase)	10	Y	N	Plasmodium malariae UG01	OG6_532659
PocGH01_02011100	PocGH01_02011100.1	PocGH01_02_v2:42,539..45,991(+)	P-loop containing nucleoside triphosphate hydrolase, putative	1	56	0	N/A	3.6.1.15 (Nucleoside-triphosphate phosphatase);4.99.1.1 (Protoporphyrin ferrochelatase)	10	Y	N	Plasmodium ovale curtisi GH01	OG6_102931
PocGH01_03021600	PocGH01_03021600.1	PocGH01_03_v2:496,363..498,018(-)	serine--tRNA ligase, putative	1	111	1	6.1.1.11 (Serine--tRNA ligase)	1.3.3.3 (Coproporphyrinogen oxidase);3.6.1.66 (XTP/dITP diphosphatase);3.6.1.9 (Nucleotide diphosphatase);6.1.1.11 (Serine--tRNA ligase)	10	Y	N	Plasmodium ovale curtisi GH01	OG6_100275
PocGH01_03023800	PocGH01_03023800.1	PocGH01_03_v2:615,477..616,279(+)	exosome complex component CSL4, putative	1	54	0	N/A	3.1.13.- (Exoribonucleases producing 5'-phosphomonoesters.);3.1.13.1 (Exoribonuclease II);4.2.1.75 (Uroporphyrinogen-III synthase)	10	Y	N	Plasmodium ovale curtisi GH01	OG6_101821
PocGH01_06021100	PocGH01_06021100.1	PocGH01_06_v2:497,110..498,996(+)	protoporphyrinogen oxidase, putative	1	55	0	N/A	1.3.3.4 (Protoporphyrinogen oxidase);1.4.3.- (With oxygen as acceptor.);1.4.3.4 (Monoamine oxidase);1.8.3.5 (Prenylcysteine oxidase)	10	Y	N	Plasmodium ovale curtisi GH01	OG6_101704
PocGH01_06027400	PocGH01_06027400.1	PocGH01_06_v2:714,777..716,660(-)	flavoprotein subunit of succinate dehydrogenase, putative	1	56	0	1.3.5.1 (Succinate dehydrogenase (quinone))	1.3.5.1 (Succinate dehydrogenase (quinone));1.3.5.4 (Fumarate reductase (quinol));1.3.99.1 (Deleted entry);1.4.3.16 (L-aspartate oxidase)	10	Y	N	Plasmodium ovale curtisi GH01	OG6_100447
PocGH01_06029700	PocGH01_06029700.1	PocGH01_06_v2:812,273..814,432(+)	dynamin-like protein, putative	1	58	0	N/A	1.4.1.20 (Phenylalanine dehydrogenase);2.5.1.61 (Hydroxymethylbilane synthase);3.6.1.50 (Transferred entry: 3.6.5.5);3.6.5.5 (Dynamin GTPase);4.2.1.12 (Phosphogluconate dehydratase)	10	Y	N	Plasmodium ovale curtisi GH01	OG6_100232
PocGH01_09042400	PocGH01_09042400.1	PocGH01_09_v2:1,313,054..1,315,390(-)	3-oxo-5-alpha-steroid 4-dehydrogenase, putative	1	55	0	N/A	1.3.1.- (With NAD(+) or NADP(+) as acceptor.);1.3.1.22 (3-oxo-5-alpha-steroid 4-dehydrogenase (NADP(+)));1.3.1.38 (Trans-2-enoyl-CoA reductase (NADPH));1.3.1.93 (Very-long-chain enoyl-CoA reductase);1.3.99.5 (3-oxo-5-alpha-steroid 4-dehydrogenase (acceptor));2.3.1.- (Transferring groups other than a	10	Y	N	Plasmodium ovale curtisi GH01	OG6_102127
PocGH01_09048600	PocGH01_09048600.1	PocGH01_09_v2:1,646,370..1,648,201(-)	coproporphyrinogen-III oxidase, putative	1	56	0	1.3.3.3 (Coproporphyrinogen oxidase)	1.3.3.3 (Coproporphyrinogen oxidase)	10	Y	N	Plasmodium ovale curtisi GH01	OG6_101984
PocGH01_11015700	PocGH01_11015700.1	PocGH01_11_v2:205,036..206,748(+)	ferrochelatase, putative	1	56	0	4.99.1.1 (Protoporphyrin ferrochelatase)	2.4.1.- (Hexosyltransferases.);4.99.1.1 (Protoporphyrin ferrochelatase)	10	Y	N	Plasmodium ovale curtisi GH01	OG6_101310
PocGH01_11049400	PocGH01_11049400.1	PocGH01_11_v2:1,658,510..1,660,059(-)	uroporphyrinogen III decarboxylase, putative	1	57	0	4.1.1.37 (Uroporphyrinogen decarboxylase)	2.1.1.247 ([Methyl-Co(III) methylamine-specific corrinoid protein]:coenzyme Mmethyltransferase);4.1.1.37 (Uroporphyrinogen decarboxylase)	10	Y	N	Plasmodium ovale curtisi GH01	OG6_100829
PocGH01_12074500	PocGH01_12074500.1	PocGH01_12_v2:2,680,737..2,688,313(-)	stromal-processing peptidase, putative	1	53	0	N/A	3.4.24.- (Metalloendopeptidases.);3.4.24.55 (Pitrilysin);3.4.24.56 (Insulysin);4.2.1.24 (Porphobilinogen synthase)	10	Y	N	Plasmodium ovale curtisi GH01	OG6_110270
PocGH01_12074600	PocGH01_12074600.1	PocGH01_12_v2:2,685,877..2,688,313(-)	porphobilinogen synthase, putative	1	38	0	4.2.1.24 (Porphobilinogen synthase)	4.2.1.24 (Porphobilinogen synthase)	10	Y	N	Plasmodium ovale curtisi GH01	OG6_101254
PocGH01_13019500	PocGH01_13019500.1	PocGH01_13_v2:456,810..458,201(+)	porphobilinogen deaminase, putative	1	55	0	2.5.1.61 (Hydroxymethylbilane synthase)	2.5.1.61 (Hydroxymethylbilane synthase);4.2.1.75 (Uroporphyrinogen-III synthase);4.3.1.8 (Transferred entry: 2.5.1.61)	20	Y	N	Plasmodium ovale curtisi GH01	OG6_101048
PocGH01_14039000	PocGH01_14039000.1	PocGH01_14_v2:1,233,187..1,234,137(+)	succinate dehydrogenase [ubiquinone] iron-sulfur subunit, mitochondrial, putative	1	55	0	1.3.5.1 (Succinate dehydrogenase (quinone))	1.3.5.1 (Succinate dehydrogenase (quinone));1.3.99.1 (Deleted entry)	10	Y	N	Plasmodium ovale curtisi GH01	OG6_100664
PocGH01_14070600	PocGH01_14070600.1	PocGH01_14_v2:2,592,551..2,594,688(+)	delta-aminolevulinic acid synthetase, putative	1	56	0	2.3.1.37 (5-aminolevulinate synthase)	2.3.1.- (Transferring groups other than amino-acyl groups.);2.3.1.29 (Glycine C-acetyltransferase);2.3.1.37 (5-aminolevulinate synthase);2.3.1.47 (8-amino-7-oxononanoate synthase)	10	N	Y	Plasmodium ovale curtisi GH01	OG6_100359
PocGH01_14072200	PocGH01_14072200.1	PocGH01_14_v2:2,648,939..2,650,255(-)	uroporphyrinogen-III synthase, putative	1	55	0	4.2.1.75 (Uroporphyrinogen-III synthase)	4.2.1.75 (Uroporphyrinogen-III synthase)	10	Y	N	Plasmodium ovale curtisi GH01	OG6_532659
YYE_00048	YYE_00048-t30_1	KL446944:214,414..221,768(+)	hypothetical protein	1	53	0	4.2.1.24 (Porphobilinogen synthase)	3.4.24.- (Metalloendopeptidases.);3.4.24.55 (Pitrilysin);3.4.24.56 (Insulysin);4.2.1.24 (Porphobilinogen synthase)	10	Y	N	Plasmodium vinckei vinckei strain vinckei	OG6_110270
YYE_00198	YYE_00198-t30_1	KL446944:786,591..787,888(-)	hypothetical protein	1	47	0	1.3.1.94 (Polyprenol reductase)	1.3.-.- (Acting on the CH-CH group of donors.);1.3.1.94 (Polyprenol reductase);1.3.99.5 (3-oxo-5-alpha-steroid 4-dehydrogenase (acceptor))	10	Y	N	Plasmodium vinckei vinckei strain vinckei	OG6_103960
YYE_00725	YYE_00725-t30_1	KL446945:162,569..163,915(+)	hypothetical protein	1	55	0	4.2.1.75 (Uroporphyrinogen-III synthase)	4.2.1.75 (Uroporphyrinogen-III synthase)	10	Y	N	Plasmodium vinckei vinckei strain vinckei	OG6_532659
YYE_00739	YYE_00739-t30_1	KL446945:201,546..203,631(-)	5-aminolevulinate synthase	1	56	0	2.3.1.37 (5-aminolevulinate synthase)	2.3.1.- (Transferring groups other than amino-acyl groups.);2.3.1.29 (Glycine C-acetyltransferase);2.3.1.37 (5-aminolevulinate synthase);2.3.1.47 (8-amino-7-oxononanoate synthase)	10	N	Y	Plasmodium vinckei vinckei strain vinckei	OG6_100359
YYE_01010	YYE_01010-t30_1	KL446945:1,251,738..1,253,369(-)	seryl-tRNA synthetase	1	111	1	6.1.1.11 (Serine--tRNA ligase)	1.3.3.3 (Coproporphyrinogen oxidase);3.6.1.66 (XTP/dITP diphosphatase);3.6.1.9 (Nucleotide diphosphatase);6.1.1.11 (Serine--tRNA ligase)	10	Y	N	Plasmodium vinckei vinckei strain vinckei	OG6_100275
YYE_01039	YYE_01039-t30_1	KL446945:1,329,248..1,330,213(-)	succinate dehydrogenase (ubiquinone) iron-sulfur subunit	1	55	0	1.3.5.1 (Succinate dehydrogenase (quinone))	1.3.5.1 (Succinate dehydrogenase (quinone));1.3.99.1 (Deleted entry)	10	Y	N	Plasmodium vinckei vinckei strain vinckei	OG6_100664
YYE_02301	YYE_02301-t30_1	KL446948:178,628..180,174(+)	ferrochelatase	1	56	0	4.99.1.1 (Protoporphyrin ferrochelatase)	2.4.1.- (Hexosyltransferases.);4.99.1.1 (Protoporphyrin ferrochelatase)	10	Y	N	Plasmodium vinckei vinckei strain vinckei	OG6_101310
YYE_03027	YYE_03027-t30_1	KL446949:1,099,427..1,101,606(-)	enoyl reductase	1	55	0	N/A	1.3.1.- (With NAD(+) or NADP(+) as acceptor.);1.3.1.22 (3-oxo-5-alpha-steroid 4-dehydrogenase (NADP(+)));1.3.1.38 (Trans-2-enoyl-CoA reductase (NADPH));1.3.1.93 (Very-long-chain enoyl-CoA reductase);1.3.99.5 (3-oxo-5-alpha-steroid 4-dehydrogenase (acceptor));2.3.1.- (Transferring groups other than a	10	Y	N	Plasmodium vinckei vinckei strain vinckei	OG6_102127
YYE_03092	YYE_03092-t30_1	KL446949:1,360,267..1,361,867(-)	coproporphyrinogen III oxidase	1	56	0	1.3.3.3 (Coproporphyrinogen oxidase)	1.3.3.3 (Coproporphyrinogen oxidase)	10	Y	N	Plasmodium vinckei vinckei strain vinckei	OG6_101984
YYE_03578	YYE_03578-t30_1	KL446951:334,634..338,209(+)	hydroxymethylbilane synthase	1	55	0	2.5.1.61 (Hydroxymethylbilane synthase)	2.5.1.61 (Hydroxymethylbilane synthase);4.3.1.8 (Transferred entry: 2.5.1.61)	10	Y	N	Plasmodium vinckei vinckei strain vinckei	OG6_101048
YYE_03650	YYE_03650-t30_1	KL446951:585,412..587,019(-)	seryl-tRNA synthetase	1	111	1	6.1.1.11 (Serine--tRNA ligase)	1.3.3.3 (Coproporphyrinogen oxidase);3.6.1.66 (XTP/dITP diphosphatase);3.6.1.9 (Nucleotide diphosphatase);6.1.1.11 (Serine--tRNA ligase)	10	Y	N	Plasmodium vinckei vinckei strain vinckei	OG6_100275
YYE_03671	YYE_03671-t30_1	KL446951:684,192..684,922(+)	hypothetical protein	1	54	0	N/A	3.1.13.- (Exoribonucleases producing 5'-phosphomonoesters.);3.1.13.1 (Exoribonuclease II);4.2.1.75 (Uroporphyrinogen-III synthase)	10	Y	N	Plasmodium vinckei vinckei strain vinckei	OG6_101821
YYE_03853	YYE_03853-t30_1	KL446952:424,039..425,928(+)	oxygen-dependent protoporphyrinogen oxidase	1	55	0	1.3.3.4 (Protoporphyrinogen oxidase)	1.3.3.4 (Protoporphyrinogen oxidase);1.4.3.- (With oxygen as acceptor.);1.4.3.4 (Monoamine oxidase);1.8.3.5 (Prenylcysteine oxidase)	10	Y	N	Plasmodium vinckei vinckei strain vinckei	OG6_101704
YYE_03913	YYE_03913-t30_1	KL446952:597,935..599,830(-)	succinate dehydrogenase (ubiquinone) flavoprotein subunit	1	56	0	1.3.5.1 (Succinate dehydrogenase (quinone))	1.3.5.1 (Succinate dehydrogenase (quinone));1.3.5.4 (Fumarate reductase (quinol));1.3.99.1 (Deleted entry);1.4.3.16 (L-aspartate oxidase)	10	Y	N	Plasmodium vinckei vinckei strain vinckei	OG6_100447
YYE_03935	YYE_03935-t30_1	KL446952:678,063..680,300(+)	dynamin GTPase	1	58	0	N/A	1.4.1.20 (Phenylalanine dehydrogenase);2.5.1.61 (Hydroxymethylbilane synthase);3.6.1.50 (Transferred entry: 3.6.5.5);3.6.5.5 (Dynamin GTPase);4.2.1.12 (Phosphogluconate dehydratase)	10	Y	N	Plasmodium vinckei vinckei strain vinckei	OG6_100232
YYE_04554	YYE_04554-t30_1	KL446955:558,206..561,349(-)	hypothetical protein	1	56	0	N/A	3.6.1.15 (Nucleoside-triphosphate phosphatase);4.99.1.1 (Protoporphyrin ferrochelatase)	10	Y	N	Plasmodium vinckei vinckei strain vinckei	OG6_102931
YYE_04820	YYE_04820-t30_1	KL446957:226,913..228,193(+)	uroporphyrinogen decarboxylase	1	57	0	4.1.1.37 (Uroporphyrinogen decarboxylase)	2.1.1.247 ([Methyl-Co(III) methylamine-specific corrinoid protein]:coenzyme Mmethyltransferase);4.1.1.37 (Uroporphyrinogen decarboxylase)	10	Y	N	Plasmodium vinckei vinckei strain vinckei	OG6_100829
YYG_00312	YYG_00312-t30_1	KI965394:1,117,986..1,118,951(+)	succinate dehydrogenase (ubiquinone) iron-sulfur subunit	1	55	0	1.3.5.1 (Succinate dehydrogenase (quinone))	1.3.5.1 (Succinate dehydrogenase (quinone));1.3.99.1 (Deleted entry)	10	Y	N	Plasmodium vinckei petteri strain CR	OG6_100664
YYG_00622	YYG_00622-t30_1	KI965394:2,250,314..2,252,402(+)	5-aminolevulinate synthase	1	56	0	2.3.1.37 (5-aminolevulinate synthase)	2.3.1.- (Transferring groups other than amino-acyl groups.);2.3.1.29 (Glycine C-acetyltransferase);2.3.1.37 (5-aminolevulinate synthase);2.3.1.47 (8-amino-7-oxononanoate synthase)	10	N	Y	Plasmodium vinckei petteri strain CR	OG6_100359
YYG_00636	YYG_00636-t30_1	KI965394:2,290,368..2,291,660(-)	hypothetical protein	1	55	0	4.2.1.75 (Uroporphyrinogen-III synthase)	4.2.1.75 (Uroporphyrinogen-III synthase)	10	Y	N	Plasmodium vinckei petteri strain CR	OG6_532659
YYG_01562	YYG_01562-t30_1	KI965396:1,479,929..1,481,484(-)	Ferrochelatase, putative [Source:UniProtKB/TrEMBL;Acc:A0A6V7T805]	1	56	0	4.99.1.1 (Protoporphyrin ferrochelatase)	2.4.1.- (Hexosyltransferases.);4.99.1.1 (Protoporphyrin ferrochelatase)	10	Y	N	Plasmodium vinckei petteri strain CR	OG6_101310
YYG_01982	YYG_01982-t30_1	KI965397:1,186,257..1,188,482(-)	enoyl reductase	1	55	0	N/A	1.3.1.- (With NAD(+) or NADP(+) as acceptor.);1.3.1.22 (3-oxo-5-alpha-steroid 4-dehydrogenase (NADP(+)));1.3.1.38 (Trans-2-enoyl-CoA reductase (NADPH));1.3.1.93 (Very-long-chain enoyl-CoA reductase);1.3.99.5 (3-oxo-5-alpha-steroid 4-dehydrogenase (acceptor));2.3.1.- (Transferring groups other than a	10	Y	N	Plasmodium vinckei petteri strain CR	OG6_102127
YYG_02043	YYG_02043-t30_1	KI965397:1,450,613..1,452,216(-)	Coproporphyrinogen-III oxidase, putative [Source:UniProtKB/TrEMBL;Acc:A0A6V7T1B3]	1	56	0	1.3.3.3 (Coproporphyrinogen oxidase)	1.3.3.3 (Coproporphyrinogen oxidase)	10	Y	N	Plasmodium vinckei petteri strain CR	OG6_101984
YYG_02926	YYG_02926-t30_1	KI965400:25,051..27,297(-)	Dynamin-like protein, putative [Source:UniProtKB/TrEMBL;Acc:A0A6V7SKB9]	1	58	0	N/A	1.4.1.20 (Phenylalanine dehydrogenase);2.5.1.61 (Hydroxymethylbilane synthase);3.6.1.50 (Transferred entry: 3.6.5.5);3.6.5.5 (Dynamin GTPase);4.2.1.12 (Phosphogluconate dehydratase)	10	Y	N	Plasmodium vinckei petteri strain CR	OG6_100232
YYG_02947	YYG_02947-t30_1	KI965400:105,934..107,829(+)	succinate dehydrogenase (ubiquinone) flavoprotein subunit	1	56	0	1.3.5.1 (Succinate dehydrogenase (quinone))	1.3.5.1 (Succinate dehydrogenase (quinone));1.3.5.4 (Fumarate reductase (quinol));1.3.99.1 (Deleted entry);1.4.3.16 (L-aspartate oxidase)	10	Y	N	Plasmodium vinckei petteri strain CR	OG6_100447
YYG_03335	YYG_03335-t30_1	KI965401:295,621..302,615(+)	hypothetical protein	1	53	0	4.2.1.24 (Porphobilinogen synthase)	3.4.24.- (Metalloendopeptidases.);3.4.24.55 (Pitrilysin);3.4.24.56 (Insulysin);4.2.1.24 (Porphobilinogen synthase)	10	Y	N	Plasmodium vinckei petteri strain CR	OG6_110270
YYG_03487	YYG_03487-t30_1	KI965401:880,808..882,509(-)	hypothetical protein	1	47	0	1.3.1.94 (Polyprenol reductase)	1.3.-.- (Acting on the CH-CH group of donors.);1.3.1.94 (Polyprenol reductase);1.3.99.5 (3-oxo-5-alpha-steroid 4-dehydrogenase (acceptor))	10	Y	N	Plasmodium vinckei petteri strain CR	OG6_103960
YYG_03657	YYG_03657-t30_1	KI965402:344,459..345,189(-)	hypothetical protein	1	54	0	N/A	3.1.13.- (Exoribonucleases producing 5'-phosphomonoesters.);3.1.13.1 (Exoribonuclease II);4.2.1.75 (Uroporphyrinogen-III synthase)	10	Y	N	Plasmodium vinckei petteri strain CR	OG6_101821
YYG_03679	YYG_03679-t30_1	KI965402:442,537..444,147(+)	seryl-tRNA synthetase	1	111	1	6.1.1.11 (Serine--tRNA ligase)	1.3.3.3 (Coproporphyrinogen oxidase);3.6.1.66 (XTP/dITP diphosphatase);3.6.1.9 (Nucleotide diphosphatase);6.1.1.11 (Serine--tRNA ligase)	10	Y	N	Plasmodium vinckei petteri strain CR	OG6_100275
YYG_03754	YYG_03754-t30_1	KI965402:693,674..697,295(-)	hydroxymethylbilane synthase	1	55	0	2.5.1.61 (Hydroxymethylbilane synthase)	2.5.1.61 (Hydroxymethylbilane synthase);4.3.1.8 (Transferred entry: 2.5.1.61)	10	Y	N	Plasmodium vinckei petteri strain CR	OG6_101048
YYG_04323	YYG_04323-t30_1	KI965405:143,747..145,639(+)	oxygen-dependent protoporphyrinogen oxidase	1	55	0	1.3.3.4 (Protoporphyrinogen oxidase)	1.3.3.4 (Protoporphyrinogen oxidase);1.4.3.- (With oxygen as acceptor.);1.4.3.4 (Monoamine oxidase);1.8.3.5 (Prenylcysteine oxidase)	10	Y	N	Plasmodium vinckei petteri strain CR	OG6_101704
YYG_04495	YYG_04495-t30_1	KI965406:84,352..87,492(+)	hypothetical protein	1	56	0	N/A	3.6.1.15 (Nucleoside-triphosphate phosphatase);4.99.1.1 (Protoporphyrin ferrochelatase)	10	Y	N	Plasmodium vinckei petteri strain CR	OG6_102931
YYG_04711	YYG_04711-t30_1	KI965407:294,911..296,222(-)	uroporphyrinogen decarboxylase	1	57	0	4.1.1.37 (Uroporphyrinogen decarboxylase)	2.1.1.247 ([Methyl-Co(III) methylamine-specific corrinoid protein]:coenzyme Mmethyltransferase);4.1.1.37 (Uroporphyrinogen decarboxylase)	10	Y	N	Plasmodium vinckei petteri strain CR	OG6_100829

## Sheet: genes for haem biosynthesis B.
Gene ID	source_id	Genomic Location (Gene)	Product Description	# Transcripts	Prositefamilies ID	Prositefamilies Description	Paralog count	Ortholog count	Organism	Search Weight	Transcript Returned by Previous Search	Transcript Returned by Latest Search	Ortholog Group	EC numbers	EC numbers from OrthoMCL
BBBOND_0102340	BBBOND_0102340-t26_1	LK391707:523,976..526,129(+)	dynamin central region family protein, putative	1	N/A	N/A	0	14	Babesia bigemina strain BOND	10	Y	N	OG6_100232	N/A	1.4.1.20 (Phenylalanine dehydrogenase);2.5.1.61 (Hydroxymethylbilane synthase);3.6.1.15 (Nucleoside-triphosphate phosphatase);3.6.1.50 (Transferred entry: 3.6.5.5);3.6.5.5 (Dynamin GTPase);4.2.1.12 (Phosphogluconate dehydratase)
BBBOND_0200960	BBBOND_0200960-t26_1	LK391708:271,566..277,111(+)	LUXS/MPP-like metallohydrolase containing protein	1	N/A	N/A	0	10	Babesia bigemina strain BOND	10	Y	N	OG6_110270	4.2.1.24 (Porphobilinogen synthase)	3.4.24.- (Metalloendopeptidases.);3.4.24.64 (Mitochondrial processing peptidase);4.2.1.24 (Porphobilinogen synthase)
BBBOND_0209520	BBBOND_0209520-t26_1	LK391708:2,131,693..2,132,752(-)	succinate dehydrogenase iron-sulfur subunit, putative	1	N/A	N/A	0	11	Babesia bigemina strain BOND	10	Y	N	OG6_100664	1.3.5.1 (Succinate dehydrogenase (quinone))	1.3.5.1 (Succinate dehydrogenase (quinone));1.3.99.1 (Deleted entry)
BBBOND_0210645	BBBOND_0210645-t26_1	LK391708:2,398,211..2,399,132(+)	hypothetical protein, conserved	1	N/A	N/A	1	15	Babesia bigemina strain BOND	10	Y	N	OG6_101821	N/A	4.2.1.75 (Uroporphyrinogen-III synthase)
BBBOND_0303300	BBBOND_0303300-t26_1	LK391709:807,573..809,005(+)	3-oxo-5-alpha-steroid 4-dehydrogenase family protein, putative	1	N/A	N/A	0	9	Babesia bigemina strain BOND	10	Y	N	OG6_102127	N/A	1.3.1.- (With NAD(+) or NADP(+) as acceptor.);1.3.1.22 (3-oxo-5-alpha-steroid 4-dehydrogenase (NADP(+)));1.3.1.38 (Trans-2-enoyl-CoA reductase (NADPH));1.3.1.93 (Very-long-chain enoyl-CoA reductase);1.3.99.5 (3-oxo-5-alpha-steroid 4-dehydrogenase (acceptor));2.3.1.- (Transferring groups other than a
BBBOND_0400510	BBBOND_0400510-t26_1	LK391710:137,721..139,439(-)	acetylCoA transporter, putative	1	N/A	N/A	0	9	Babesia bigemina strain BOND	10	N	Y	OG6_101700	N/A	2.3.1.- (Transferring groups other than amino-acyl groups.);2.3.1.37 (5-aminolevulinate synthase)
BBBOND_0400920	BBBOND_0400920-t26_1	LK391710:229,527..231,047(+)	seryl-tRNA synthetase, putative	1	N/A	N/A	1	20	Babesia bigemina strain BOND	10	Y	N	OG6_100275	6.1.1.11 (Serine--tRNA ligase)	1.3.3.3 (Coproporphyrinogen oxidase);3.6.1.66 (XTP/dITP diphosphatase);3.6.1.9 (Nucleotide diphosphatase);6.1.1.11 (Serine--tRNA ligase)
BBBOND_0400960	BBBOND_0400960-t26_1	LK391710:236,419..238,729(+)	succinate dehydrogenase alpha subunit, putative	1	N/A	N/A	0	10	Babesia bigemina strain BOND	10	Y	N	OG6_100447	1.3.5.1 (Succinate dehydrogenase (quinone))	1.3.5.1 (Succinate dehydrogenase (quinone));1.3.5.4 (Fumarate reductase (quinol));1.3.99.1 (Deleted entry);1.4.3.16 (L-aspartate oxidase)
BBOV_II001120	BBOV_II001120-t26_1	AAXT01000003:284,266..286,012(+)	delta-aminolevulinic acid dehydratase, putative	1	N/A	N/A	0	1	Babesia bovis T2Bo	10	Y	N	OG6_101254	4.2.1.24 (Porphobilinogen synthase)	4.2.1.24 (Porphobilinogen synthase)
BBOV_II001130	BBOV_II001130-t26_1	AAXT01000003:286,144..289,633(+)	hypothetical protein	1	N/A	N/A	0	10	Babesia bovis T2Bo	10	Y	N	OG6_110270	N/A	3.4.24.- (Metalloendopeptidases.);3.4.24.64 (Mitochondrial processing peptidase);4.2.1.24 (Porphobilinogen synthase)
BBOV_III001830	BBOV_III001830-t26_1	AAXT01000001:434,065..435,229(+)	3-oxo-5-alpha-steroid 4-dehydrogenase family protein	1	N/A	N/A	0	9	Babesia bovis T2Bo	10	Y	N	OG6_102127	1.3.99.5 (3-oxo-5-alpha-steroid 4-dehydrogenase (acceptor))	1.3.1.- (With NAD(+) or NADP(+) as acceptor.);1.3.1.22 (3-oxo-5-alpha-steroid 4-dehydrogenase (NADP(+)));1.3.1.38 (Trans-2-enoyl-CoA reductase (NADPH));1.3.1.93 (Very-long-chain enoyl-CoA reductase);1.3.99.5 (3-oxo-5-alpha-steroid 4-dehydrogenase (acceptor));2.3.1.- (Transferring groups other than a
BBOV_III010040	BBOV_III010040-t26_1	AAXT01000001:2,161,521..2,163,713(-)	dynamin central region family protein	1	N/A	N/A	0	14	Babesia bovis T2Bo	10	Y	N	OG6_100232	N/A	1.4.1.20 (Phenylalanine dehydrogenase);2.5.1.61 (Hydroxymethylbilane synthase);3.6.1.15 (Nucleoside-triphosphate phosphatase);3.6.1.50 (Transferred entry: 3.6.5.5);3.6.5.5 (Dynamin GTPase);4.2.1.12 (Phosphogluconate dehydratase)
BBOV_IV005280	BBOV_IV005280-t26_1	AAXT01000002:340,495..341,512(+)	succinate dehydrogenase iron-sulfur subunit, putative	1	N/A	N/A	0	11	Babesia bovis T2Bo	10	Y	N	OG6_100664	1.3.5.1 (Succinate dehydrogenase (quinone))	1.3.5.1 (Succinate dehydrogenase (quinone));1.3.99.1 (Deleted entry)
BBOV_IV007210	BBOV_IV007210-t26_1	AAXT01000002:740,820..743,190(-)	succinate dehydrogenase alpha subunit, putative	1	N/A	N/A	0	10	Babesia bovis T2Bo	10	Y	N	OG6_100447	1.3.5.1 (Succinate dehydrogenase (quinone))	1.3.5.1 (Succinate dehydrogenase (quinone));1.3.5.4 (Fumarate reductase (quinol));1.3.99.1 (Deleted entry);1.4.3.16 (L-aspartate oxidase)
BBOV_IV007240	BBOV_IV007240-t26_1	AAXT01000002:748,324..749,832(-)	seryl-tRNA synthetase, putative	1	N/A	N/A	1	20	Babesia bovis T2Bo	10	Y	N	OG6_100275	6.1.1.11 (Serine--tRNA ligase)	1.3.3.3 (Coproporphyrinogen oxidase);3.6.1.66 (XTP/dITP diphosphatase);3.6.1.9 (Nucleotide diphosphatase);6.1.1.11 (Serine--tRNA ligase)
BBOV_IV007580	BBOV_IV007580-t26_1	AAXT01000002:825,332..827,047(+)	acetylCoA transporter, putative	1	N/A	N/A	0	9	Babesia bovis T2Bo	10	N	Y	OG6_101700	N/A	2.3.1.- (Transferring groups other than amino-acyl groups.);2.3.1.37 (5-aminolevulinate synthase);6.3.2.5 (Phosphopantothenate--cysteine ligase (CTP))
BEWA_008320	BEWA_008320-t26_1	CP001670:1,680,245..1,685,762(+)	delta-aminolevulinic acid dehydratase domain-containing protein	1	N/A	N/A	0	10	Theileria equi strain WA	10	Y	N	OG6_110270	3.4.24.64 (Mitochondrial processing peptidase);4.2.1.24 (Porphobilinogen synthase)	3.4.24.- (Metalloendopeptidases.);3.4.24.64 (Mitochondrial processing peptidase);4.2.1.24 (Porphobilinogen synthase)
BEWA_015410	BEWA_015410-t26_1	ACOU01000004:785,911..787,384(+)	conserved hypothetical protein	1	N/A	N/A	0	9	Theileria equi strain WA	10	N	Y	OG6_101700	N/A	2.3.1.- (Transferring groups other than amino-acyl groups.);2.3.1.37 (5-aminolevulinate synthase);6.3.2.5 (Phosphopantothenate--cysteine ligase (CTP))
BEWA_016000	BEWA_016000-t26_1	ACOU01000004:920,193..922,439(+)	flavoprotein subunit of succinate dehydrogenase, putative	1	N/A	N/A	0	10	Theileria equi strain WA	10	Y	N	OG6_100447	1.3.5.1 (Succinate dehydrogenase (quinone))	1.3.5.1 (Succinate dehydrogenase (quinone));1.3.5.4 (Fumarate reductase (quinol));1.3.99.1 (Deleted entry);1.4.3.16 (L-aspartate oxidase)
BEWA_018710	BEWA_018710-t26_1	CP001669:224,616..227,046(+)	Dynamin central region domain containing protein	1	N/A	N/A	0	14	Theileria equi strain WA	10	Y	N	OG6_100232	N/A	1.4.1.20 (Phenylalanine dehydrogenase);2.5.1.61 (Hydroxymethylbilane synthase);3.6.1.15 (Nucleoside-triphosphate phosphatase);3.6.1.50 (Transferred entry: 3.6.5.5);3.6.5.5 (Dynamin GTPase);4.2.1.12 (Phosphogluconate dehydratase)
BEWA_031400	BEWA_031400-t26_1	CP001669:3,004,427..3,005,163(-)	hypothetical protein	1	N/A	N/A	0	16	Theileria equi strain WA	10	Y	N	OG6_101821	N/A	3.1.13.- (Exoribonucleases producing 5'-phosphomonoesters.);3.1.13.1 (Exoribonuclease II);4.2.1.75 (Uroporphyrinogen-III synthase)
BEWA_053220	BEWA_053220-t26_1	ACOU01000003:396,263..397,320(-)	conserved hypothetical protein	1	N/A	N/A	0	9	Theileria equi strain WA	10	Y	N	OG6_102127	N/A	1.3.1.- (With NAD(+) or NADP(+) as acceptor.);1.3.1.22 (3-oxo-5-alpha-steroid 4-dehydrogenase (NADP(+)));1.3.1.38 (Trans-2-enoyl-CoA reductase (NADPH));1.3.1.93 (Very-long-chain enoyl-CoA reductase);1.3.99.5 (3-oxo-5-alpha-steroid 4-dehydrogenase (acceptor));2.3.1.- (Transferring groups other than a
BMR1_01G02575	BMR1_01G02575-t32_1	FO082871:932,270..934,276(-)	dynamin GTPase	1	N/A	N/A	1	13	Babesia microti strain RI	10	Y	N	OG6_100232	3.6.5.5 (Dynamin GTPase)	1.4.1.20 (Phenylalanine dehydrogenase);2.5.1.61 (Hydroxymethylbilane synthase);3.6.1.15 (Nucleoside-triphosphate phosphatase);3.6.1.50 (Transferred entry: 3.6.5.5);3.6.5.5 (Dynamin GTPase);4.2.1.12 (Phosphogluconate dehydratase)
BMR1_02g00530	BMR1_02g00530-t32_1	FO082872:177,589..178,597(-)	succinate dehydrogenase (ubiquinone) iron-sulfur protein	1	N/A	N/A	0	11	Babesia microti strain RI	10	Y	N	OG6_100664	1.3.5.1 (Succinate dehydrogenase (quinone))	1.3.5.1 (Succinate dehydrogenase (quinone));1.3.99.1 (Deleted entry)
BMR1_02g02930	BMR1_02g02930-t32_1	FO082872:1,026,117..1,027,710(+)	porphobilinogen synthase	1	N/A	N/A	0	1	Babesia microti strain RI	10	Y	N	OG6_101254	4.2.1.24 (Porphobilinogen synthase)	4.2.1.24 (Porphobilinogen synthase)
BOVATA_024070	BOVATA_024070-t37_1	BDSA01000002:2,521,388..2,523,576(-)	dynamin central region family protein	1	N/A	N/A	0	14	Babesia ovata strain Miyake	10	Y	N	OG6_100232	N/A	1.4.1.20 (Phenylalanine dehydrogenase);2.5.1.61 (Hydroxymethylbilane synthase);3.6.1.15 (Nucleoside-triphosphate phosphatase);3.6.1.50 (Transferred entry: 3.6.5.5);3.6.5.5 (Dynamin GTPase);4.2.1.12 (Phosphogluconate dehydratase)
BOVATA_030400	BOVATA_030400-t37_1	BDSA01000003:936,906..937,779(+)	3-oxo-5-alpha-steroid 4-dehydrogenase family protein, putative	1	N/A	N/A	0	3	Babesia ovata strain Miyake	10	Y	N	OG6_103960	1.3.1.94 (Polyprenol reductase)	1.3.1.94 (Polyprenol reductase);1.3.99.5 (3-oxo-5-alpha-steroid 4-dehydrogenase (acceptor))
BOVATA_038180	BOVATA_038180-t37_1	BDSA01000004:754,758..757,076(-)	flavo subunit of succinate dehydrogenase	1	N/A	N/A	0	10	Babesia ovata strain Miyake	10	Y	N	OG6_100447	1.3.5.1 (Succinate dehydrogenase (quinone))	1.3.5.1 (Succinate dehydrogenase (quinone));1.3.5.4 (Fumarate reductase (quinol));1.3.99.1 (Deleted entry);1.4.3.16 (L-aspartate oxidase)
BOVATA_038210	BOVATA_038210-t37_1	BDSA01000004:762,455..763,975(-)	seryl-tRNA synthetase	1	N/A	N/A	1	20	Babesia ovata strain Miyake	10	Y	N	OG6_100275	6.1.1.11 (Serine--tRNA ligase)	1.3.3.3 (Coproporphyrinogen oxidase);3.6.1.66 (XTP/dITP diphosphatase);3.6.1.9 (Nucleotide diphosphatase);6.1.1.11 (Serine--tRNA ligase)
BXIN_0082	BXIN_0082_t1	MBFZ01000212.1:225,125..226,176(-)	Succinate dehydrogenase iron-sulfur subunit 2	1	N/A	N/A	0	11	Babesia sp. Xinjiang Xinjiang	10	Y	N	OG6_100664	1.3.5.1 (Succinate dehydrogenase (quinone))	1.3.5.1 (Succinate dehydrogenase (quinone));1.3.99.1 (Deleted entry)
BXIN_0392	BXIN_0392_t1	MBFZ01000032.1:367,594..369,033(-)	Very-long-chain enoyl-CoA reductase	1	N/A	N/A	0	9	Babesia sp. Xinjiang Xinjiang	10	Y	N	OG6_102127	N/A	1.3.1.- (With NAD(+) or NADP(+) as acceptor.);1.3.1.22 (3-oxo-5-alpha-steroid 4-dehydrogenase (NADP(+)));1.3.1.38 (Trans-2-enoyl-CoA reductase (NADPH));1.3.1.93 (Very-long-chain enoyl-CoA reductase);1.3.99.5 (3-oxo-5-alpha-steroid 4-dehydrogenase (acceptor));2.3.1.- (Transferring groups other than a
BXIN_1271	BXIN_1271_t1	MBFZ01000200.1:324,057..327,970(-)	Chromosome transmission fidelity protein 18	1	N/A	N/A	0	10	Babesia sp. Xinjiang Xinjiang	10	Y	N	OG6_102931	N/A	3.6.1.15 (Nucleoside-triphosphate phosphatase);4.99.1.1 (Protoporphyrin ferrochelatase)
BXIN_1906	BXIN_1906_t1	MBFZ01000058.1:244,075..247,110(+)	Serine--tRNA ligase	1	N/A	N/A	1	20	Babesia sp. Xinjiang Xinjiang	10	Y	N	OG6_100275	6.1.1.11 (Serine--tRNA ligase)	1.3.3.3 (Coproporphyrinogen oxidase);6.1.1.11 (Serine--tRNA ligase)
BXIN_2024	BXIN_2024_t1	MBFZ01000058.1:520,161..522,028(-)	Succinate dehydrogenase flavoprotein subunit	1	N/A	N/A	0	10	Babesia sp. Xinjiang Xinjiang	10	Y	N	OG6_100447	1.3.5.1 (Succinate dehydrogenase (quinone))	1.3.5.1 (Succinate dehydrogenase (quinone));1.3.5.4 (Fumarate reductase (quinol));1.3.99.1 (Deleted entry);1.4.3.16 (L-aspartate oxidase)
BXIN_2026	BXIN_2026_t1	MBFZ01000058.1:527,838..529,352(-)	putative Serine-tRNA ligase	1	N/A	N/A	1	20	Babesia sp. Xinjiang Xinjiang	10	Y	N	OG6_100275	6.1.1.11 (Serine--tRNA ligase)	1.3.3.3 (Coproporphyrinogen oxidase);3.6.1.66 (XTP/dITP diphosphatase);3.6.1.9 (Nucleotide diphosphatase);6.1.1.11 (Serine--tRNA ligase)
BXIN_2476	BXIN_2476_t1	MBFZ01000029.1:144,480..149,677(+)	putative delta-aminolevulinic acid dehydratase	1	N/A	N/A	0	10	Babesia sp. Xinjiang Xinjiang	10	Y	N	OG6_110270	4.2.1.24 (Porphobilinogen synthase)	3.4.24.- (Metalloendopeptidases.);3.4.24.64 (Mitochondrial processing peptidase);4.2.1.24 (Porphobilinogen synthase)
Bdiv_005800c	Bdiv_005800c-t42_1	JAHBMH010000007:718,088..720,453(-)	succinate dehydrogenase alpha subunit, putative	1	N/A	N/A	0	10	Babesia divergens strain 1802A	10	Y	N	OG6_100447	N/A	1.3.5.1 (Succinate dehydrogenase (quinone));1.3.5.4 (Fumarate reductase (quinol));1.3.99.1 (Deleted entry);1.4.3.16 (L-aspartate oxidase)
Bdiv_005830c	Bdiv_005830c-t42_1	JAHBMH010000007:725,898..727,433(-)	seryl-tRNA synthetase, putative	1	N/A	N/A	1	20	Babesia divergens strain 1802A	10	Y	N	OG6_100275	N/A	1.3.3.3 (Coproporphyrinogen oxidase);3.6.1.66 (XTP/dITP diphosphatase);3.6.1.9 (Nucleotide diphosphatase);6.1.1.11 (Serine--tRNA ligase)
Bdiv_017300	Bdiv_017300-t42_1	JAHBMH010000033:1,057,155..1,059,403(+)	dynamin central region family protein	1	N/A	N/A	0	14	Babesia divergens strain 1802A	10	Y	N	OG6_100232	N/A	1.4.1.20 (Phenylalanine dehydrogenase);2.5.1.61 (Hydroxymethylbilane synthase);3.6.1.15 (Nucleoside-triphosphate phosphatase);3.6.1.50 (Transferred entry: 3.6.5.5);3.6.5.5 (Dynamin GTPase);4.2.1.12 (Phosphogluconate dehydratase)
Bdiv_027810c	Bdiv_027810c-t42_1	JAHBMH010000062:224,046..225,105(-)	succinate dehydrogenase iron-sulfur subunit, putative	1	N/A	N/A	0	11	Babesia divergens strain 1802A	10	Y	N	OG6_100664	N/A	1.3.5.1 (Succinate dehydrogenase (quinone));1.3.99.1 (Deleted entry)
Bdiv_030940	Bdiv_030940-t42_1	JAHBMH010000067:156,172..161,836(+)	delta-aminolevulinic acid dehydratase, putative	1	N/A	N/A	0	10	Babesia divergens strain 1802A	10	Y	N	OG6_110270	N/A	3.4.24.- (Metalloendopeptidases.);3.4.24.64 (Mitochondrial processing peptidase);4.2.1.24 (Porphobilinogen synthase)
Bdiv_039610c	Bdiv_039610c-t42_1	JAHBMH010000073:1,739,262..1,740,682(-)	3-oxo-5-alpha-steroid 4-dehydrogenase family protein	1	N/A	N/A	0	9	Babesia divergens strain 1802A	10	Y	N	OG6_102127	N/A	1.3.1.- (With NAD(+) or NADP(+) as acceptor.);1.3.1.22 (3-oxo-5-alpha-steroid 4-dehydrogenase (NADP(+)));1.3.1.38 (Trans-2-enoyl-CoA reductase (NADPH));1.3.1.93 (Very-long-chain enoyl-CoA reductase);1.3.99.5 (3-oxo-5-alpha-steroid 4-dehydrogenase (acceptor));2.3.1.- (Transferring groups other than a
BmR1_04g05395	BmR1_04g05395-t32_1	LN871599:219,098..220,126(-)	enoyl reductase	1	N/A	N/A	0	9	Babesia microti strain RI	10	Y	N	OG6_102127	1.3.1.93 (Very-long-chain enoyl-CoA reductase)	1.3.1.- (With NAD(+) or NADP(+) as acceptor.);1.3.1.22 (3-oxo-5-alpha-steroid 4-dehydrogenase (NADP(+)));1.3.1.38 (Trans-2-enoyl-CoA reductase (NADPH));1.3.1.93 (Very-long-chain enoyl-CoA reductase);1.3.99.5 (3-oxo-5-alpha-steroid 4-dehydrogenase (acceptor));2.3.1.- (Transferring groups other than a
BmR1_04g07650	BmR1_04g07650-t32_1	LN871599:1,047,094..1,049,096(+)	succinate dehydrogenase (ubiquinone) flavoprotein subunit	1	N/A	N/A	0	10	Babesia microti strain RI	10	Y	N	OG6_100447	1.3.5.1 (Succinate dehydrogenase (quinone))	1.3.5.1 (Succinate dehydrogenase (quinone));1.3.5.4 (Fumarate reductase (quinol));1.3.99.1 (Deleted entry);1.4.3.16 (L-aspartate oxidase)
BmR1_04g08245	BmR1_04g08245-t32_1	LN871599:1,247,716..1,250,082(-)	Dynamin family	1	N/A	N/A	1	13	Babesia microti strain RI	10	Y	N	OG6_100232	N/A	1.4.1.20 (Phenylalanine dehydrogenase);2.5.1.61 (Hydroxymethylbilane synthase);3.6.5.5 (Dynamin GTPase);4.2.1.12 (Phosphogluconate dehydratase)
CF000808	CF000808.mRNA	CF_contig00062:15,645..17,686(-)	unspecified product	1	N/A	N/A	0	10	Cytauxzoon felis strain Winnie	10	Y	N	OG6_100447	N/A	1.3.5.1 (Succinate dehydrogenase (quinone));1.3.5.4 (Fumarate reductase (quinol));1.3.99.1 (Deleted entry);1.4.3.16 (L-aspartate oxidase)
CF001000	CF001000.mRNA	CF_contig00071:49,509..58,056(-)	unspecified product	1	N/A	N/A	0	10	Cytauxzoon felis strain Winnie	10	Y	N	OG6_110270	N/A	3.4.24.- (Metalloendopeptidases.);4.2.1.24 (Porphobilinogen synthase)
CF001745	CF001745.mRNA	CF_contig00116:7,463..8,892(+)	unspecified product	1	PS51085;PS51379	2Fe-2S ferredoxin-type iron-sulfur binding domain profile;4Fe-4S ferredoxin-type iron-sulfur binding domain profile	1	10	Cytauxzoon felis strain Winnie	10	Y	N	OG6_100664	N/A	1.3.5.1 (Succinate dehydrogenase (quinone));1.3.99.1 (Deleted entry)
CF002172	CF002172.mRNA	CF_contig00145:29,191..30,860(-)	unspecified product	1	PS50244	Steroid 5-alpha reductase C-terminal domain profile	0	9	Cytauxzoon felis strain Winnie	10	Y	N	OG6_102127	N/A	1.3.1.- (With NAD(+) or NADP(+) as acceptor.);1.3.1.22 (3-oxo-5-alpha-steroid 4-dehydrogenase (NADP(+)));1.3.1.38 (Trans-2-enoyl-CoA reductase (NADPH));1.3.1.93 (Very-long-chain enoyl-CoA reductase);1.3.99.5 (3-oxo-5-alpha-steroid 4-dehydrogenase (acceptor));2.3.1.- (Transferring groups other than a
CF003040	CF003040.mRNA	CF_contig00206:81,558..82,829(+)	unspecified product	1	N/A	N/A	0	16	Cytauxzoon felis strain Winnie	10	Y	N	OG6_101821	N/A	3.1.13.- (Exoribonucleases producing 5'-phosphomonoesters.);3.1.13.1 (Exoribonuclease II);4.2.1.75 (Uroporphyrinogen-III synthase)
CF003768	CF003768.mRNA	CF_contig00414:48,205..52,178(-)	unspecified product	1	PS50053;PS51388;PS51718	Ubiquitin domain profile;GED domain profile;Dynamin-type guanine nucleotide-binding (G) domain profile	1	13	Cytauxzoon felis strain Winnie	10	Y	N	OG6_100232	N/A	1.4.1.20 (Phenylalanine dehydrogenase);2.5.1.61 (Hydroxymethylbilane synthase);3.6.1.15 (Nucleoside-triphosphate phosphatase);3.6.1.50 (Transferred entry: 3.6.5.5);3.6.5.5 (Dynamin GTPase);4.2.1.12 (Phosphogluconate dehydratase)
CF003932	CF003932.mRNA	CF_contig00426:20,451..23,993(-)	unspecified product	1	PS51388;PS51718	GED domain profile;Dynamin-type guanine nucleotide-binding (G) domain profile	1	13	Cytauxzoon felis strain Winnie	10	Y	N	OG6_100232	N/A	1.4.1.20 (Phenylalanine dehydrogenase);2.5.1.61 (Hydroxymethylbilane synthase);3.6.5.5 (Dynamin GTPase);4.2.1.12 (Phosphogluconate dehydratase)
TA03455	TA03455-t26_1	CR940352:465,503..467,346(-)	succinate dehydrogenase (flavoprotein) subunit, putative	1	N/A	N/A	0	10	Theileria annulata strain Ankara	10	Y	N	OG6_100447	1.3.5.1 (Succinate dehydrogenase (quinone))	1.3.5.1 (Succinate dehydrogenase (quinone));1.3.5.4 (Fumarate reductase (quinol));1.3.99.1 (Deleted entry);1.4.3.16 (L-aspartate oxidase)
TA03465	TA03465-t26_1	CR940352:469,656..471,254(-)	seryl-tRNA synthetase, putative	1	N/A	N/A	1	20	Theileria annulata strain Ankara	10	Y	N	OG6_100275	6.1.1.11 (Serine--tRNA ligase)	1.3.3.3 (Coproporphyrinogen oxidase);3.6.1.66 (XTP/dITP diphosphatase);3.6.1.9 (Nucleotide diphosphatase);6.1.1.11 (Serine--tRNA ligase)
TA07690	TA07690-t26_1	CR940353:590,702..593,278(+)	dynamin, putative	1	N/A	N/A	1	13	Theileria annulata strain Ankara	10	Y	N	OG6_100232	N/A	1.4.1.20 (Phenylalanine dehydrogenase);2.5.1.61 (Hydroxymethylbilane synthase);3.6.5.5 (Dynamin GTPase);4.2.1.12 (Phosphogluconate dehydratase)
TA08635	TA08635-t26_1	CR940353:952,562..956,728(-)	M16 peptidase, putative	1	N/A	N/A	0	10	Theileria annulata strain Ankara	10	Y	N	OG6_110270	N/A	3.4.24.- (Metalloendopeptidases.);4.2.1.24 (Porphobilinogen synthase)
TA11580	TA11580-t26_1	CR940348:1,679,967..1,682,396(-)	dynamin-like protein, putative	1	N/A	N/A	1	13	Theileria annulata strain Ankara	10	Y	N	OG6_100232	3.6.5.5 (Dynamin GTPase)	1.4.1.20 (Phenylalanine dehydrogenase);2.5.1.61 (Hydroxymethylbilane synthase);3.6.1.15 (Nucleoside-triphosphate phosphatase);3.6.1.50 (Transferred entry: 3.6.5.5);3.6.5.5 (Dynamin GTPase);4.2.1.12 (Phosphogluconate dehydratase)
TA18840	TA18840-t26_1	CR940352:1,428,792..1,429,989(+)	synaptic glycoprotein sc2, putative	1	N/A	N/A	0	9	Theileria annulata strain Ankara	10	Y	N	OG6_102127	N/A	1.3.1.- (With NAD(+) or NADP(+) as acceptor.);1.3.1.22 (3-oxo-5-alpha-steroid 4-dehydrogenase (NADP(+)));1.3.1.38 (Trans-2-enoyl-CoA reductase (NADPH));1.3.1.93 (Very-long-chain enoyl-CoA reductase);1.3.99.5 (3-oxo-5-alpha-steroid 4-dehydrogenase (acceptor));2.3.1.- (Transferring groups other than a
TA19430	TA19430-t26_1	tannA_chr01:424,159..425,165(-)	succinate dehydrogenase [ubiquinone] iron-sulfur protein, putative	1	N/A	N/A	0	11	Theileria annulata strain Ankara	10	Y	N	OG6_100664	1.3.5.1 (Succinate dehydrogenase (quinone));1.3.99.1 (Deleted entry)	1.3.5.1 (Succinate dehydrogenase (quinone));1.3.99.1 (Deleted entry)
TA21305	TA21305-t26_1	tannA_chr01:660,333..661,116(+)	3'-5' exoribonuclease (CSL4 homologue), putative	1	N/A	N/A	1	15	Theileria annulata strain Ankara	10	Y	N	OG6_101821	3.1.13.- (Exoribonucleases producing 5'-phosphomonoesters.)	3.1.13.- (Exoribonucleases producing 5'-phosphomonoesters.);3.1.13.1 (Exoribonuclease II);4.2.1.75 (Uroporphyrinogen-III synthase)
TOT_010000196	TOT_010000196-t26_1	AP011946:420,131..421,147(-)	succinate dehydrogenase	1	N/A	N/A	0	11	Theileria orientalis strain Shintoku	10	Y	N	OG6_100664	1.3.5.1 (Succinate dehydrogenase (quinone))	1.3.5.1 (Succinate dehydrogenase (quinone));1.3.99.1 (Deleted entry)
TOT_010000283	TOT_010000283-t26_1	AP011946:623,224..624,301(+)	3'-5' exoribonuclease	1	N/A	N/A	1	15	Theileria orientalis strain Shintoku	10	Y	N	OG6_101821	N/A	3.1.13.- (Exoribonucleases producing 5'-phosphomonoesters.);3.1.13.1 (Exoribonuclease II);4.2.1.75 (Uroporphyrinogen-III synthase)
TOT_020000132	TOT_020000132-t26_1	AP011947:265,812..268,294(+)	uncharacterized protein	1	N/A	N/A	0	14	Theileria orientalis strain Shintoku	10	Y	N	OG6_100232	N/A	1.4.1.20 (Phenylalanine dehydrogenase);2.5.1.61 (Hydroxymethylbilane synthase);3.6.1.15 (Nucleoside-triphosphate phosphatase);3.6.1.50 (Transferred entry: 3.6.5.5);3.6.5.5 (Dynamin GTPase);4.2.1.12 (Phosphogluconate dehydratase)
TOT_030000211	TOT_030000211-t26_1	AP011948:468,937..470,026(-)	synaptic glycoprotein sc2	1	N/A	N/A	0	9	Theileria orientalis strain Shintoku	10	Y	N	OG6_102127	N/A	1.3.1.- (With NAD(+) or NADP(+) as acceptor.);1.3.1.22 (3-oxo-5-alpha-steroid 4-dehydrogenase (NADP(+)));1.3.1.38 (Trans-2-enoyl-CoA reductase (NADPH));1.3.1.93 (Very-long-chain enoyl-CoA reductase);1.3.99.5 (3-oxo-5-alpha-steroid 4-dehydrogenase (acceptor));2.3.1.- (Transferring groups other than a
TOT_030000613	TOT_030000613-t26_1	AP011948:1,328,348..1,330,088(+)	seryl-tRNA synthetase	1	N/A	N/A	1	20	Theileria orientalis strain Shintoku	10	Y	N	OG6_100275	6.1.1.11 (Serine--tRNA ligase)	1.3.3.3 (Coproporphyrinogen oxidase);3.6.1.66 (XTP/dITP diphosphatase);3.6.1.9 (Nucleotide diphosphatase);6.1.1.11 (Serine--tRNA ligase)
TOT_030000615	TOT_030000615-t26_1	AP011948:1,332,339..1,334,909(+)	succinate dehydrogenase subunit	1	N/A	N/A	0	10	Theileria orientalis strain Shintoku	10	Y	N	OG6_100447	N/A	1.3.5.1 (Succinate dehydrogenase (quinone));1.3.99.1 (Deleted entry);1.4.3.16 (L-aspartate oxidase)
TOT_040000442	TOT_040000442-t26_1	AP011949:966,212..971,097(+)	uncharacterized protein	1	N/A	N/A	0	10	Theileria orientalis strain Shintoku	10	Y	N	OG6_110270	N/A	3.4.24.64 (Mitochondrial processing peptidase);4.2.1.24 (Porphobilinogen synthase)
TpMuguga_01g00210	TpMuguga_01g00210_t1	AAGK01000001:410,312..411,458(-)	succinate dehydrogenase and fumarate reductase iron-sulfur protein	1	N/A	N/A	0	11	Theileria parva strain Muguga	10	Y	N	OG6_100664	N/A	1.3.5.1 (Succinate dehydrogenase (quinone));1.3.99.1 (Deleted entry)
TpMuguga_01g00308	TpMuguga_01g00308_t1	AAGK01000001:634,391..635,434(+)	Exosome component EXOSC1/CSL4 family protein	1	N/A	N/A	1	15	Theileria parva strain Muguga	10	Y	N	OG6_101821	N/A	3.1.13.- (Exoribonucleases producing 5'-phosphomonoesters.);3.1.13.1 (Exoribonuclease II);4.2.1.75 (Uroporphyrinogen-III synthase)
TpMuguga_02g00143	TpMuguga_02g00143_t1	AAGK01000002:290,016..292,743(+)	Dynamin central region family protein	1	N/A	N/A	1	13	Theileria parva strain Muguga	10	Y	N	OG6_100232	N/A	1.4.1.20 (Phenylalanine dehydrogenase);2.5.1.61 (Hydroxymethylbilane synthase);3.6.1.15 (Nucleoside-triphosphate phosphatase);3.6.1.50 (Transferred entry: 3.6.5.5);3.6.5.5 (Dynamin GTPase);4.2.1.12 (Phosphogluconate dehydratase)
TpMuguga_03g00230	TpMuguga_03g00230_t1	AAGK01000005:462,535..465,139(-)	FAD binding domain protein	1	N/A	N/A	0	10	Theileria parva strain Muguga	10	Y	N	OG6_100447	N/A	1.3.5.1 (Succinate dehydrogenase (quinone));1.3.5.4 (Fumarate reductase (quinol));1.3.99.1 (Deleted entry);1.4.3.16 (L-aspartate oxidase)
TpMuguga_03g00656	TpMuguga_03g00656_t1	AAGK01000006:77,853..79,675(+)	3-oxo-5-alpha-steroid 4-dehydrogenase family protein	1	N/A	N/A	0	9	Theileria parva strain Muguga	10	Y	N	OG6_102127	N/A	1.3.1.- (With NAD(+) or NADP(+) as acceptor.);1.3.1.22 (3-oxo-5-alpha-steroid 4-dehydrogenase (NADP(+)));1.3.1.38 (Trans-2-enoyl-CoA reductase (NADPH));1.3.1.93 (Very-long-chain enoyl-CoA reductase);1.3.99.5 (3-oxo-5-alpha-steroid 4-dehydrogenase (acceptor));2.3.1.- (Transferring groups other than a
TpMuguga_03g02420	TpMuguga_03g02420_t1	AAGK01000005:469,137..470,819(-)	serine--tRNA ligase	1	N/A	N/A	1	20	Theileria parva strain Muguga	10	Y	N	OG6_100275	N/A	1.3.3.3 (Coproporphyrinogen oxidase);3.6.1.66 (XTP/dITP diphosphatase);3.6.1.9 (Nucleotide diphosphatase);6.1.1.11 (Serine--tRNA ligase)
TpMuguga_04g00208	TpMuguga_04g00208_t1	AAGK01000004:377,818..378,902(+)	3-oxo-5-alpha-steroid 4-dehydrogenase family protein	1	N/A	N/A	0	3	Theileria parva strain Muguga	10	Y	N	OG6_103960	N/A	1.3.1.94 (Polyprenol reductase);1.3.99.5 (3-oxo-5-alpha-steroid 4-dehydrogenase (acceptor))
TpMuguga_04g00295	TpMuguga_04g00295_t1	AAGK01000004:580,626..583,428(+)	Dynamin central region family protein	1	N/A	N/A	1	13	Theileria parva strain Muguga	10	Y	N	OG6_100232	N/A	1.4.1.20 (Phenylalanine dehydrogenase);2.5.1.61 (Hydroxymethylbilane synthase);3.6.5.5 (Dynamin GTPase);4.2.1.12 (Phosphogluconate dehydratase)
TpMuguga_04g00473	TpMuguga_04g00473_t1	AAGK01000004:940,552..944,922(-)	Peptidase M16 inactive domain protein	1	N/A	N/A	0	10	Theileria parva strain Muguga	10	Y	N	OG6_110270	N/A	3.4.24.- (Metalloendopeptidases.);4.2.1.24 (Porphobilinogen synthase)

## Sheet: KEGG_ortholog (haem enzymes)
Grp	Genus	Organi	(E2.3.1.37)[2056]K01698	(hemB)[7318]K01749	(hemC)[7413]K01719	(hemD)[6650]K01599	(hemE)[7288]K00228	(CPOX)[4241]K00231	(PPOX)[3340]K01772	(hemH)[7112]
E.Pro	Plasmodium	pfa	PF3D7_1246100		PF3D7_1209600		PF3D7_0607300	PF3D7_1142400	PF3D7_1028100	PF3D7_1364900
E.Pro	Plasmodium	pfd		PFDG_01544	PFDG_01274		PFDG_00348	PFDG_03673	PFDG_02934
E.Pro	Plasmodium	pfh	PFHG_04906	PFHG_00311	PFHG_02871		PFHG_01671	PFHG_03524	PFHG_04811	PFHG_03543
E.Pro	Plasmodium	prei	PRSY57_1245500		PRSY57_1208900		PRSY57_0605900	PRSY57_1140800	PRSY57_1027400	PRSY57_1363800
E.Pro	Plasmodium	pgab	PGSY75_1246100		PGSY75_1209600		PGSY75_0607300	PGSY75_1142400	PGSY75_1028100	PGSY75_1364900
E.Pro	Plasmodium	pyo	PY17X_1461800		PY17X_0610500		PY17X_0107400	PY17X_0908000	PY17X_0513300	PY17X_1142100
E.Pro	Plasmodium	pcb	PCHAS_146150		PCHAS_060980		PCHAS_010650	PCHAS_070780	PCHAS_051230	PCHAS_114020
E.Pro	Plasmodium	pbe	PBANKA_1459200		PBANKA_0608000		PBANKA_0105900	PBANKA_0906600	PBANKA_0512200	PBANKA_1140700
E.Pro	Plasmodium	pvv	PVVCY_1406130		PVVCY_0600830		PVVCY_0100720	PVVCY_0904070	PVVCY_0501270	PVVCY_1104180
E.Pro	Plasmodium	pkn	PKNH_1465700		PKNH_1309500		PKNH_1143000	PKNH_0940200	PKNH_0612500	PKNH_1106400
E.Pro	Plasmodium	pvx	PVX_101195	PVX_118480	PVX_084510		PVX_113530	PVX_092725	PVX_111315	PVX_115205
E.Pro	Plasmodium	pcy	PCYB_147050	PCYB_127490	PCYB_131820		PCYB_114920	PCYB_094790		PCYB_111570
E.Pro	Babesia	bbo		BBOV_II001120
E.Pro	Babesia	bmic		BMR1_02g02930
